# Supplementary material for: Multiscale machine learning molecular mechanics for mechanism and stereoselectivity of Diels-Alderase catalysis
Source: Nat Commun. 2026 May 13;17:6437. doi: 10.1038/s41467-026-72904-9 (PMC13377127; doi:10.1038/s41467-026-72904-9)
Supplement: Supplementary file 3 — Supplementary Dataset 1 [file 41467_2026_72904_MOESM3_ESM.txt]

CRYST1  111.102   86.834   90.552  90.00  90.00  90.00 P 1           1
ATOM      1  O1  MOL     1       2.161   0.373  -5.478  1.00  0.00
ATOM      2  O2  MOL     1       2.538   2.426  -9.830  1.00  0.00
ATOM      3  O3  MOL     1       2.038  -6.624 -13.472  1.00  0.00
ATOM      4  O4  MOL     1       2.481  -2.516 -10.818  1.00  0.00
ATOM      5  C1  MOL     1       2.506  -1.172  -8.767  1.00  0.00
ATOM      6  C2  MOL     1       2.477   0.013  -9.578  1.00  0.00
ATOM      7  C3  MOL     1       2.375  -0.989  -7.375  1.00  0.00
ATOM      8  C4  MOL     1       2.417   1.318  -9.032  1.00  0.00
ATOM      9  C5  MOL     1       2.314   0.299  -6.822  1.00  0.00
ATOM     10  C6  MOL     1       2.422   1.484  -7.602  1.00  0.00
ATOM     11  C7  MOL     1       2.435   2.843  -6.979  1.00  0.00
ATOM     12  C8  MOL     1       1.665   3.268  -6.012  1.00  0.00
ATOM     13  C9  MOL     1       1.850   4.539  -5.358  1.00  0.00
ATOM     14  C10 MOL     1       2.673   5.556  -5.776  1.00  0.00
ATOM     15  C11 MOL     1       0.982   4.704  -4.174  1.00  0.00
ATOM     16  C12 MOL     1       2.445  -4.597  -9.897  1.00  0.00
ATOM     17  C13 MOL     1       2.397  -3.854 -11.039  1.00  0.00
ATOM     18  C14 MOL     1       2.311  -4.487 -12.324  1.00  0.00
ATOM     19  C15 MOL     1       2.336  -5.911 -12.332  1.00  0.00
ATOM     20  C16 MOL     1       2.495  -6.696 -11.169  1.00  0.00
ATOM     21  C17 MOL     1       2.535  -5.977  -9.915  1.00  0.00
ATOM     22  C18 MOL     1       2.469  -3.703  -8.815  1.00  0.00
ATOM     23  C19 MOL     1       2.516  -2.468  -9.448  1.00  0.00
ATOM     24  H1  MOL     1       2.390  -0.506  -5.130  1.00  0.00
ATOM     25  H2  MOL     1       2.584   2.072 -10.735  1.00  0.00
ATOM     26  H3  MOL     1       1.965  -6.032 -14.241  1.00  0.00
ATOM     27  H4  MOL     1       2.545   0.056 -10.661  1.00  0.00
ATOM     28  H5  MOL     1       2.277  -1.876  -6.757  1.00  0.00
ATOM     29  H6  MOL     1       2.336   3.565  -7.788  1.00  0.00
ATOM     30  H7  MOL     1       1.021   2.567  -5.484  1.00  0.00
ATOM     31  H8  MOL     1       2.110  -3.919 -13.228  1.00  0.00
ATOM     32  H9  MOL     1       2.425  -7.780 -11.163  1.00  0.00
ATOM     33  H10 MOL     1       2.480  -6.571  -9.008  1.00  0.00
ATOM     34  H11 MOL     1       2.462  -3.842  -7.740  1.00  0.00
ATOM     35  H12 MOL     1       2.481   5.744  -6.830  1.00  0.00
ATOM     36  H13 MOL     1       2.602   6.509  -5.255  1.00  0.00
ATOM     37  H14 MOL     1       0.120   5.244  -4.583  1.00  0.00
ATOM     38  H15 MOL     1       1.429   5.432  -3.486  1.00  0.00
ATOM     39  H16 MOL     1       0.816   3.707  -3.747  1.00  0.00
TER   
ATOM     40  C1  MOL     2       5.444   6.161  -9.578  1.00  0.00
ATOM     41  O1  MOL     2       6.365   8.141 -10.265  1.00  0.00
ATOM     42  C2  MOL     2       5.925   7.422  -9.264  1.00  0.00
ATOM     43  O2  MOL     2       4.790   4.051  -8.946  1.00  0.00
ATOM     44  C3  MOL     2       5.826   7.942  -8.015  1.00  0.00
ATOM     45  O3  MOL     2       3.908   2.901  -4.194  1.00  0.00
ATOM     46  C4  MOL     2       5.266   7.133  -6.980  1.00  0.00
ATOM     47  O4  MOL     2       4.860   0.902  -2.785  1.00  0.00
ATOM     48  C5  MOL     2       5.022   5.779  -7.243  1.00  0.00
ATOM     49  O5  MOL     2       7.369  -2.380  -5.438  1.00  0.00
ATOM     50  C6  MOL     2       5.124   5.284  -8.518  1.00  0.00
ATOM     51  C7  MOL     2       4.623   4.989  -6.032  1.00  0.00
ATOM     52  C8  MOL     2       4.899   3.540  -6.261  1.00  0.00
ATOM     53  C9  MOL     2       4.630   2.580  -5.136  1.00  0.00
ATOM     54  C10 MOL     2       5.254   1.205  -5.201  1.00  0.00
ATOM     55  C11 MOL     2       5.579   0.615  -6.437  1.00  0.00
ATOM     56  C12 MOL     2       5.445   0.428  -3.985  1.00  0.00
ATOM     57  C13 MOL     2       6.288  -0.552  -6.526  1.00  0.00
ATOM     58  C14 MOL     2       6.193  -0.771  -4.048  1.00  0.00
ATOM     59  C15 MOL     2       6.643  -1.190  -5.312  1.00  0.00
ATOM     60  C16 MOL     2       6.521  -1.610  -2.781  1.00  0.00
ATOM     61  C17 MOL     2       7.918  -1.643  -2.582  1.00  0.00
ATOM     62  C18 MOL     2       8.646  -2.394  -1.710  1.00  0.00
ATOM     63  C19 MOL     2      10.141  -2.211  -1.504  1.00  0.00
ATOM     64  C20 MOL     2       8.144  -3.506  -0.804  1.00  0.00
ATOM     65  H1  MOL     2       6.376   7.685 -11.125  1.00  0.00
ATOM     66  H2  MOL     2       4.498   3.623  -8.122  1.00  0.00
ATOM     67  H3  MOL     2       4.724   1.839  -3.010  1.00  0.00
ATOM     68  H4  MOL     2       6.918  -2.968  -6.069  1.00  0.00
ATOM     69  H5  MOL     2       5.423   5.800 -10.603  1.00  0.00
ATOM     70  H6  MOL     2       6.203   8.945  -7.841  1.00  0.00
ATOM     71  H7  MOL     2       5.316   7.556  -5.981  1.00  0.00
ATOM     72  H8  MOL     2       5.195   5.352  -5.186  1.00  0.00
ATOM     73  H9  MOL     2       5.748   3.252  -6.871  1.00  0.00
ATOM     74  H10 MOL     2       5.419   1.230  -7.318  1.00  0.00
ATOM     75  H11 MOL     2       6.707  -0.982  -7.431  1.00  0.00
ATOM     76  H12 MOL     2       6.089  -1.081  -1.923  1.00  0.00
ATOM     77  H13 MOL     2       6.181  -2.653  -2.813  1.00  0.00
ATOM     78  H14 MOL     2       8.402  -0.857  -3.158  1.00  0.00
ATOM     79  H15 MOL     2      10.532  -1.435  -2.173  1.00  0.00
ATOM     80  H16 MOL     2      10.650  -3.104  -1.886  1.00  0.00
ATOM     81  H17 MOL     2      10.460  -1.973  -0.482  1.00  0.00
ATOM     82  H18 MOL     2       7.052  -3.569  -0.731  1.00  0.00
ATOM     83  H19 MOL     2       8.577  -4.474  -1.083  1.00  0.00
ATOM     84  H20 MOL     2       8.526  -3.178   0.171  1.00  0.00
TER   
ATOM     85  N   THR     3     -25.641 -22.965  11.682  1.00  0.00
ATOM     86  H1  THR     3     -26.235 -23.151  12.477  1.00  0.00
ATOM     87  H2  THR     3     -24.731 -23.386  11.804  1.00  0.00
ATOM     88  H3  THR     3     -26.091 -23.372  10.875  1.00  0.00
ATOM     89  CA  THR     3     -25.493 -21.512  11.446  1.00  0.00
ATOM     90  HA  THR     3     -26.314 -20.935  11.870  1.00  0.00
ATOM     91  CB  THR     3     -24.275 -20.812  12.112  1.00  0.00
ATOM     92  HB  THR     3     -24.155 -19.779  11.784  1.00  0.00
ATOM     93  CG2 THR     3     -24.526 -20.829  13.658  1.00  0.00
ATOM     94 HG21 THR     3     -24.551 -21.841  14.061  1.00  0.00
ATOM     95 HG22 THR     3     -25.465 -20.314  13.859  1.00  0.00
ATOM     96 HG23 THR     3     -23.719 -20.281  14.145  1.00  0.00
ATOM     97  OG1 THR     3     -23.159 -21.581  11.755  1.00  0.00
ATOM     98  HG1 THR     3     -22.371 -21.080  11.978  1.00  0.00
ATOM     99  C   THR     3     -25.510 -21.344   9.936  1.00  0.00
ATOM    100  O   THR     3     -25.112 -22.180   9.141  1.00  0.00
ATOM    101  N   HID     4     -26.011 -20.139   9.585  1.00  0.00
ATOM    102  H   HID     4     -26.342 -19.424  10.222  1.00  0.00
ATOM    103  CA  HID     4     -26.150 -19.663   8.194  1.00  0.00
ATOM    104  HA  HID     4     -26.602 -18.672   8.245  1.00  0.00
ATOM    105  CB  HID     4     -24.706 -19.471   7.618  1.00  0.00
ATOM    106  HB2 HID     4     -24.504 -20.455   7.194  1.00  0.00
ATOM    107  HB3 HID     4     -24.675 -18.796   6.763  1.00  0.00
ATOM    108  CG  HID     4     -23.557 -19.189   8.526  1.00  0.00
ATOM    109  ND1 HID     4     -23.198 -18.094   9.308  1.00  0.00
ATOM    110  HD1 HID     4     -23.558 -17.151   9.337  1.00  0.00
ATOM    111  CE1 HID     4     -22.011 -18.308   9.858  1.00  0.00
ATOM    112  HE1 HID     4     -21.356 -17.548  10.257  1.00  0.00
ATOM    113  NE2 HID     4     -21.628 -19.572   9.616  1.00  0.00
ATOM    114  CD2 HID     4     -22.629 -20.095   8.797  1.00  0.00
ATOM    115  HD2 HID     4     -22.639 -21.077   8.347  1.00  0.00
ATOM    116  C   HID     4     -26.981 -20.470   7.196  1.00  0.00
ATOM    117  O   HID     4     -27.336 -19.999   6.147  1.00  0.00
ATOM    118  N   GLU     5     -27.457 -21.641   7.571  1.00  0.00
ATOM    119  H   GLU     5     -27.223 -22.015   8.483  1.00  0.00
ATOM    120  CA  GLU     5     -28.338 -22.344   6.635  1.00  0.00
ATOM    121  HA  GLU     5     -27.958 -22.254   5.617  1.00  0.00
ATOM    122  CB  GLU     5     -28.245 -23.908   6.857  1.00  0.00
ATOM    123  HB2 GLU     5     -28.897 -24.368   6.114  1.00  0.00
ATOM    124  HB3 GLU     5     -27.221 -24.280   6.834  1.00  0.00
ATOM    125  CG  GLU     5     -28.798 -24.277   8.213  1.00  0.00
ATOM    126  HG2 GLU     5     -29.648 -23.617   8.390  1.00  0.00
ATOM    127  HG3 GLU     5     -29.193 -25.290   8.287  1.00  0.00
ATOM    128  CD  GLU     5     -27.820 -24.272   9.363  1.00  0.00
ATOM    129  OE1 GLU     5     -27.918 -23.451  10.291  1.00  0.00
ATOM    130  OE2 GLU     5     -26.826 -24.999   9.333  1.00  0.00
ATOM    131  C   GLU     5     -29.784 -21.710   6.460  1.00  0.00
ATOM    132  O   GLU     5     -30.335 -21.681   5.365  1.00  0.00
ATOM    133  N   ALA     6     -30.412 -21.111   7.477  1.00  0.00
ATOM    134  H   ALA     6     -29.916 -21.072   8.359  1.00  0.00
ATOM    135  CA  ALA     6     -31.723 -20.441   7.388  1.00  0.00
ATOM    136  HA  ALA     6     -32.384 -21.111   6.837  1.00  0.00
ATOM    137  CB  ALA     6     -32.296 -19.968   8.758  1.00  0.00
ATOM    138  HB1 ALA     6     -31.759 -19.213   9.332  1.00  0.00
ATOM    139  HB2 ALA     6     -32.245 -20.778   9.486  1.00  0.00
ATOM    140  HB3 ALA     6     -33.346 -19.676   8.722  1.00  0.00
ATOM    141  C   ALA     6     -31.662 -19.172   6.520  1.00  0.00
ATOM    142  O   ALA     6     -32.639 -18.894   5.872  1.00  0.00
ATOM    143  N   PHE     7     -30.528 -18.445   6.502  1.00  0.00
ATOM    144  H   PHE     7     -29.830 -18.735   7.176  1.00  0.00
ATOM    145  CA  PHE     7     -30.291 -17.351   5.569  1.00  0.00
ATOM    146  HA  PHE     7     -31.117 -16.670   5.775  1.00  0.00
ATOM    147  CB  PHE     7     -28.940 -16.718   6.032  1.00  0.00
ATOM    148  HB2 PHE     7     -29.174 -16.284   7.004  1.00  0.00
ATOM    149  HB3 PHE     7     -28.225 -17.541   6.039  1.00  0.00
ATOM    150  CG  PHE     7     -28.268 -15.788   5.054  1.00  0.00
ATOM    151  CD1 PHE     7     -28.731 -14.445   4.918  1.00  0.00
ATOM    152  HD1 PHE     7     -29.627 -14.153   5.447  1.00  0.00
ATOM    153  CE1 PHE     7     -28.125 -13.558   4.046  1.00  0.00
ATOM    154  HE1 PHE     7     -28.570 -12.574   4.077  1.00  0.00
ATOM    155  CZ  PHE     7     -27.032 -13.975   3.299  1.00  0.00
ATOM    156  HZ  PHE     7     -26.525 -13.242   2.690  1.00  0.00
ATOM    157  CE2 PHE     7     -26.572 -15.286   3.326  1.00  0.00
ATOM    158  HE2 PHE     7     -25.796 -15.690   2.692  1.00  0.00
ATOM    159  CD2 PHE     7     -27.134 -16.178   4.287  1.00  0.00
ATOM    160  HD2 PHE     7     -26.754 -17.179   4.425  1.00  0.00
ATOM    161  C   PHE     7     -30.320 -17.709   4.082  1.00  0.00
ATOM    162  O   PHE     7     -30.846 -16.969   3.293  1.00  0.00
ATOM    163  N   LEU     8     -29.747 -18.864   3.733  1.00  0.00
ATOM    164  H   LEU     8     -29.364 -19.482   4.439  1.00  0.00
ATOM    165  CA  LEU     8     -29.686 -19.379   2.402  1.00  0.00
ATOM    166  HA  LEU     8     -29.369 -18.585   1.726  1.00  0.00
ATOM    167  CB  LEU     8     -28.636 -20.475   2.293  1.00  0.00
ATOM    168  HB2 LEU     8     -28.766 -21.145   3.144  1.00  0.00
ATOM    169  HB3 LEU     8     -28.759 -20.963   1.326  1.00  0.00
ATOM    170  CG  LEU     8     -27.216 -19.940   2.412  1.00  0.00
ATOM    171  HG  LEU     8     -27.106 -19.280   3.273  1.00  0.00
ATOM    172  CD1 LEU     8     -26.122 -20.961   2.573  1.00  0.00
ATOM    173 HD11 LEU     8     -25.962 -21.508   1.644  1.00  0.00
ATOM    174 HD12 LEU     8     -26.488 -21.682   3.305  1.00  0.00
ATOM    175 HD13 LEU     8     -25.249 -20.529   3.061  1.00  0.00
ATOM    176  CD2 LEU     8     -26.788 -19.157   1.164  1.00  0.00
ATOM    177 HD21 LEU     8     -27.330 -18.212   1.212  1.00  0.00
ATOM    178 HD22 LEU     8     -25.745 -18.847   1.094  1.00  0.00
ATOM    179 HD23 LEU     8     -27.102 -19.779   0.325  1.00  0.00
ATOM    180  C   LEU     8     -31.048 -19.985   1.963  1.00  0.00
ATOM    181  O   LEU     8     -31.419 -19.833   0.839  1.00  0.00
ATOM    182  N   GLU     9     -31.786 -20.673   2.838  1.00  0.00
ATOM    183  H   GLU     9     -31.353 -20.790   3.747  1.00  0.00
ATOM    184  CA  GLU     9     -33.172 -21.022   2.644  1.00  0.00
ATOM    185  HA  GLU     9     -33.274 -21.709   1.804  1.00  0.00
ATOM    186  CB  GLU     9     -33.646 -21.846   3.867  1.00  0.00
ATOM    187  HB2 GLU     9     -33.040 -22.725   4.085  1.00  0.00
ATOM    188  HB3 GLU     9     -33.383 -21.201   4.705  1.00  0.00
ATOM    189  CG  GLU     9     -35.155 -22.202   3.900  1.00  0.00
ATOM    190  HG2 GLU     9     -35.716 -21.267   3.895  1.00  0.00
ATOM    191  HG3 GLU     9     -35.496 -22.944   3.179  1.00  0.00
ATOM    192  CD  GLU     9     -35.465 -22.725   5.290  1.00  0.00
ATOM    193  OE1 GLU     9     -34.612 -22.571   6.209  1.00  0.00
ATOM    194  OE2 GLU     9     -36.599 -23.151   5.585  1.00  0.00
ATOM    195  C   GLU     9     -34.060 -19.764   2.339  1.00  0.00
ATOM    196  O   GLU     9     -34.846 -19.830   1.410  1.00  0.00
ATOM    197  N   CYX    10     -33.876 -18.670   3.047  1.00  0.00
ATOM    198  H   CYX    10     -33.372 -18.661   3.926  1.00  0.00
ATOM    199  CA  CYX    10     -34.568 -17.415   2.791  1.00  0.00
ATOM    200  HA  CYX    10     -35.625 -17.620   2.623  1.00  0.00
ATOM    201  CB  CYX    10     -34.419 -16.434   3.977  1.00  0.00
ATOM    202  HB2 CYX    10     -34.826 -16.936   4.855  1.00  0.00
ATOM    203  HB3 CYX    10     -33.373 -16.324   4.266  1.00  0.00
ATOM    204  SG  CYX    10     -35.211 -14.812   3.794  1.00  0.00
ATOM    205  C   CYX    10     -34.191 -16.873   1.429  1.00  0.00
ATOM    206  O   CYX    10     -35.072 -16.687   0.579  1.00  0.00
ATOM    207  N   LEU    11     -32.860 -16.654   1.185  1.00  0.00
ATOM    208  H   LEU    11     -32.236 -16.899   1.945  1.00  0.00
ATOM    209  CA  LEU    11     -32.441 -15.943   0.021  1.00  0.00
ATOM    210  HA  LEU    11     -33.072 -15.079  -0.189  1.00  0.00
ATOM    211  CB  LEU    11     -31.005 -15.490   0.110  1.00  0.00
ATOM    212  HB2 LEU    11     -30.921 -14.831   0.975  1.00  0.00
ATOM    213  HB3 LEU    11     -30.348 -16.334   0.320  1.00  0.00
ATOM    214  CG  LEU    11     -30.497 -14.723  -1.109  1.00  0.00
ATOM    215  HG  LEU    11     -30.566 -15.409  -1.954  1.00  0.00
ATOM    216  CD1 LEU    11     -31.127 -13.391  -1.357  1.00  0.00
ATOM    217 HD11 LEU    11     -30.584 -12.852  -2.133  1.00  0.00
ATOM    218 HD12 LEU    11     -31.070 -12.836  -0.421  1.00  0.00
ATOM    219 HD13 LEU    11     -32.198 -13.402  -1.559  1.00  0.00
ATOM    220  CD2 LEU    11     -29.040 -14.381  -0.762  1.00  0.00
ATOM    221 HD21 LEU    11     -28.934 -13.940   0.229  1.00  0.00
ATOM    222 HD22 LEU    11     -28.393 -15.256  -0.831  1.00  0.00
ATOM    223 HD23 LEU    11     -28.582 -13.635  -1.412  1.00  0.00
ATOM    224  C   LEU    11     -32.756 -16.731  -1.309  1.00  0.00
ATOM    225  O   LEU    11     -33.267 -16.095  -2.223  1.00  0.00
ATOM    226  N   THR    12     -32.665 -18.069  -1.324  1.00  0.00
ATOM    227  H   THR    12     -32.199 -18.393  -0.484  1.00  0.00
ATOM    228  CA  THR    12     -33.020 -18.881  -2.442  1.00  0.00
ATOM    229  HA  THR    12     -32.467 -18.626  -3.346  1.00  0.00
ATOM    230  CB  THR    12     -32.684 -20.330  -2.082  1.00  0.00
ATOM    231  HB  THR    12     -33.250 -20.609  -1.193  1.00  0.00
ATOM    232  CG2 THR    12     -32.900 -21.323  -3.255  1.00  0.00
ATOM    233 HG21 THR    12     -32.090 -22.050  -3.315  1.00  0.00
ATOM    234 HG22 THR    12     -32.957 -20.792  -4.205  1.00  0.00
ATOM    235 HG23 THR    12     -33.890 -21.769  -3.159  1.00  0.00
ATOM    236  OG1 THR    12     -31.312 -20.435  -1.789  1.00  0.00
ATOM    237  HG1 THR    12     -31.353 -20.402  -0.830  1.00  0.00
ATOM    238  C   THR    12     -34.517 -18.815  -2.819  1.00  0.00
ATOM    239  O   THR    12     -34.802 -19.042  -3.995  1.00  0.00
ATOM    240  N   THR    13     -35.394 -18.580  -1.860  1.00  0.00
ATOM    241  H   THR    13     -35.098 -18.459  -0.899  1.00  0.00
ATOM    242  CA  THR    13     -36.897 -18.546  -2.058  1.00  0.00
ATOM    243  HA  THR    13     -37.078 -19.079  -2.991  1.00  0.00
ATOM    244  CB  THR    13     -37.619 -19.311  -0.885  1.00  0.00
ATOM    245  HB  THR    13     -38.702 -19.303  -1.005  1.00  0.00
ATOM    246  CG2 THR    13     -37.242 -20.765  -0.844  1.00  0.00
ATOM    247 HG21 THR    13     -37.704 -21.185  -1.737  1.00  0.00
ATOM    248 HG22 THR    13     -37.752 -21.216   0.007  1.00  0.00
ATOM    249 HG23 THR    13     -36.190 -21.038  -0.759  1.00  0.00
ATOM    250  OG1 THR    13     -37.285 -18.761   0.379  1.00  0.00
ATOM    251  HG1 THR    13     -36.372 -18.716   0.673  1.00  0.00
ATOM    252  C   THR    13     -37.441 -17.110  -2.200  1.00  0.00
ATOM    253  O   THR    13     -38.464 -16.910  -2.834  1.00  0.00
ATOM    254  N   ARG    14     -36.756 -16.091  -1.727  1.00  0.00
ATOM    255  H   ARG    14     -35.977 -16.151  -1.082  1.00  0.00
ATOM    256  CA  ARG    14     -37.128 -14.688  -2.084  1.00  0.00
ATOM    257  HA  ARG    14     -38.162 -14.438  -1.848  1.00  0.00
ATOM    258  CB  ARG    14     -36.284 -13.676  -1.173  1.00  0.00
ATOM    259  HB2 ARG    14     -35.288 -14.112  -1.097  1.00  0.00
ATOM    260  HB3 ARG    14     -36.228 -12.737  -1.724  1.00  0.00
ATOM    261  CG  ARG    14     -36.803 -13.492   0.264  1.00  0.00
ATOM    262  HG2 ARG    14     -37.056 -14.420   0.776  1.00  0.00
ATOM    263  HG3 ARG    14     -35.935 -13.148   0.826  1.00  0.00
ATOM    264  CD  ARG    14     -37.868 -12.449   0.385  1.00  0.00
ATOM    265  HD2 ARG    14     -37.671 -11.757   1.204  1.00  0.00
ATOM    266  HD3 ARG    14     -37.887 -11.833  -0.514  1.00  0.00
ATOM    267  NE  ARG    14     -39.148 -13.153   0.503  1.00  0.00
ATOM    268  HE  ARG    14     -39.183 -13.998   1.055  1.00  0.00
ATOM    269  CZ  ARG    14     -40.203 -12.894  -0.156  1.00  0.00
ATOM    270  NH1 ARG    14     -40.428 -11.930  -1.064  1.00  0.00
ATOM    271 HH11 ARG    14     -39.725 -11.223  -1.224  1.00  0.00
ATOM    272 HH12 ARG    14     -41.332 -11.984  -1.511  1.00  0.00
ATOM    273  NH2 ARG    14     -41.178 -13.638   0.189  1.00  0.00
ATOM    274 HH21 ARG    14     -41.007 -14.170   1.031  1.00  0.00
ATOM    275 HH22 ARG    14     -42.134 -13.557  -0.128  1.00  0.00
ATOM    276  C   ARG    14     -36.968 -14.297  -3.561  1.00  0.00
ATOM    277  O   ARG    14     -37.746 -13.539  -4.168  1.00  0.00
ATOM    278  N   ILE    15     -35.946 -14.861  -4.068  1.00  0.00
ATOM    279  H   ILE    15     -35.381 -15.427  -3.445  1.00  0.00
ATOM    280  CA  ILE    15     -35.574 -14.691  -5.494  1.00  0.00
ATOM    281  HA  ILE    15     -35.550 -13.601  -5.496  1.00  0.00
ATOM    282  CB  ILE    15     -34.156 -15.247  -5.702  1.00  0.00
ATOM    283  HB  ILE    15     -34.126 -16.194  -5.163  1.00  0.00
ATOM    284  CG2 ILE    15     -33.872 -15.491  -7.165  1.00  0.00
ATOM    285 HG21 ILE    15     -32.853 -15.828  -7.356  1.00  0.00
ATOM    286 HG22 ILE    15     -33.956 -14.540  -7.691  1.00  0.00
ATOM    287 HG23 ILE    15     -34.598 -16.187  -7.586  1.00  0.00
ATOM    288  CG1 ILE    15     -33.127 -14.316  -5.042  1.00  0.00
ATOM    289 HG12 ILE    15     -32.936 -13.414  -5.623  1.00  0.00
ATOM    290 HG13 ILE    15     -33.508 -13.971  -4.081  1.00  0.00
ATOM    291  CD1 ILE    15     -31.765 -14.956  -4.855  1.00  0.00
ATOM    292 HD11 ILE    15     -31.874 -15.776  -4.146  1.00  0.00
ATOM    293 HD12 ILE    15     -31.014 -14.220  -4.567  1.00  0.00
ATOM    294 HD13 ILE    15     -31.456 -15.421  -5.792  1.00  0.00
ATOM    295  C   ILE    15     -36.684 -15.287  -6.374  1.00  0.00
ATOM    296  O   ILE    15     -37.137 -16.414  -6.131  1.00  0.00
ATOM    297  N   PRO    16     -37.165 -14.581  -7.456  1.00  0.00
ATOM    298  CD  PRO    16     -36.970 -13.194  -7.818  1.00  0.00
ATOM    299  HD2 PRO    16     -36.240 -13.373  -8.617  1.00  0.00
ATOM    300  HD3 PRO    16     -36.567 -12.586  -6.999  1.00  0.00
ATOM    301  CG  PRO    16     -38.234 -12.703  -8.474  1.00  0.00
ATOM    302  HG2 PRO    16     -38.049 -11.894  -9.181  1.00  0.00
ATOM    303  HG3 PRO    16     -38.933 -12.375  -7.705  1.00  0.00
ATOM    304  CB  PRO    16     -38.907 -13.892  -8.989  1.00  0.00
ATOM    305  HB2 PRO    16     -38.542 -13.912 -10.016  1.00  0.00
ATOM    306  HB3 PRO    16     -39.995 -13.831  -9.030  1.00  0.00
ATOM    307  CA  PRO    16     -38.396 -15.067  -8.145  1.00  0.00
ATOM    308  HA  PRO    16     -39.189 -15.255  -7.421  1.00  0.00
ATOM    309  C   PRO    16     -38.227 -16.273  -9.001  1.00  0.00
ATOM    310  O   PRO    16     -37.104 -16.433  -9.486  1.00  0.00
ATOM    311  N   SER    17     -39.244 -17.150  -9.301  1.00  0.00
ATOM    312  H   SER    17     -40.073 -17.014  -8.735  1.00  0.00
ATOM    313  CA  SER    17     -39.144 -18.069 -10.479  1.00  0.00
ATOM    314  HA  SER    17     -38.385 -18.842 -10.355  1.00  0.00
ATOM    315  CB  SER    17     -40.534 -18.749 -10.782  1.00  0.00
ATOM    316  HB2 SER    17     -41.278 -18.029 -11.123  1.00  0.00
ATOM    317  HB3 SER    17     -40.443 -19.572 -11.491  1.00  0.00
ATOM    318  OG  SER    17     -41.091 -19.292  -9.595  1.00  0.00
ATOM    319  HG  SER    17     -40.672 -20.156  -9.580  1.00  0.00
ATOM    320  C   SER    17     -38.772 -17.401 -11.767  1.00  0.00
ATOM    321  O   SER    17     -37.865 -17.857 -12.539  1.00  0.00
ATOM    322  N   ASN    18     -39.417 -16.267 -12.051  1.00  0.00
ATOM    323  H   ASN    18     -40.193 -16.088 -11.425  1.00  0.00
ATOM    324  CA  ASN    18     -39.371 -15.674 -13.368  1.00  0.00
ATOM    325  HA  ASN    18     -39.354 -16.477 -14.105  1.00  0.00
ATOM    326  CB  ASN    18     -40.739 -14.959 -13.646  1.00  0.00
ATOM    327  HB2 ASN    18     -40.801 -14.597 -14.672  1.00  0.00
ATOM    328  HB3 ASN    18     -41.422 -15.784 -13.442  1.00  0.00
ATOM    329  CG  ASN    18     -40.917 -13.773 -12.665  1.00  0.00
ATOM    330  OD1 ASN    18     -40.012 -13.130 -12.170  1.00  0.00
ATOM    331  ND2 ASN    18     -42.102 -13.335 -12.498  1.00  0.00
ATOM    332 HD21 ASN    18     -42.793 -13.911 -12.963  1.00  0.00
ATOM    333 HD22 ASN    18     -42.259 -12.667 -11.752  1.00  0.00
ATOM    334  C   ASN    18     -38.064 -14.810 -13.675  1.00  0.00
ATOM    335  O   ASN    18     -37.961 -14.009 -14.588  1.00  0.00
ATOM    336  N   SER    19     -37.069 -15.011 -12.794  1.00  0.00
ATOM    337  H   SER    19     -37.186 -15.795 -12.163  1.00  0.00
ATOM    338  CA  SER    19     -35.731 -14.396 -12.800  1.00  0.00
ATOM    339  HA  SER    19     -35.933 -13.328 -12.882  1.00  0.00
ATOM    340  CB  SER    19     -35.024 -14.739 -11.461  1.00  0.00
ATOM    341  HB2 SER    19     -35.570 -14.132 -10.739  1.00  0.00
ATOM    342  HB3 SER    19     -35.133 -15.815 -11.320  1.00  0.00
ATOM    343  OG  SER    19     -33.755 -14.186 -11.696  1.00  0.00
ATOM    344  HG  SER    19     -33.245 -14.966 -11.465  1.00  0.00
ATOM    345  C   SER    19     -34.927 -14.898 -14.017  1.00  0.00
ATOM    346  O   SER    19     -34.970 -16.034 -14.455  1.00  0.00
ATOM    347  N   THR    20     -34.119 -13.976 -14.579  1.00  0.00
ATOM    348  H   THR    20     -34.141 -13.019 -14.248  1.00  0.00
ATOM    349  CA  THR    20     -33.136 -14.359 -15.663  1.00  0.00
ATOM    350  HA  THR    20     -33.625 -14.952 -16.437  1.00  0.00
ATOM    351  CB  THR    20     -32.652 -13.110 -16.373  1.00  0.00
ATOM    352  HB  THR    20     -32.190 -12.528 -15.576  1.00  0.00
ATOM    353  CG2 THR    20     -31.525 -13.437 -17.418  1.00  0.00
ATOM    354 HG21 THR    20     -30.973 -12.524 -17.642  1.00  0.00
ATOM    355 HG22 THR    20     -31.876 -13.955 -18.310  1.00  0.00
ATOM    356 HG23 THR    20     -30.769 -14.038 -16.911  1.00  0.00
ATOM    357  OG1 THR    20     -33.636 -12.463 -17.129  1.00  0.00
ATOM    358  HG1 THR    20     -33.104 -11.815 -17.597  1.00  0.00
ATOM    359  C   THR    20     -32.047 -15.257 -15.124  1.00  0.00
ATOM    360  O   THR    20     -31.684 -16.259 -15.707  1.00  0.00
ATOM    361  N   PHE    21     -31.521 -14.884 -13.948  1.00  0.00
ATOM    362  H   PHE    21     -31.995 -14.205 -13.365  1.00  0.00
ATOM    363  CA  PHE    21     -30.454 -15.623 -13.234  1.00  0.00
ATOM    364  HA  PHE    21     -29.915 -16.246 -13.948  1.00  0.00
ATOM    365  CB  PHE    21     -29.423 -14.576 -12.719  1.00  0.00
ATOM    366  HB2 PHE    21     -29.996 -13.933 -12.051  1.00  0.00
ATOM    367  HB3 PHE    21     -28.591 -15.023 -12.175  1.00  0.00
ATOM    368  CG  PHE    21     -28.917 -13.619 -13.832  1.00  0.00
ATOM    369  CD1 PHE    21     -29.442 -12.319 -13.919  1.00  0.00
ATOM    370  HD1 PHE    21     -29.944 -11.839 -13.093  1.00  0.00
ATOM    371  CE1 PHE    21     -29.281 -11.486 -15.079  1.00  0.00
ATOM    372  HE1 PHE    21     -29.698 -10.492 -15.148  1.00  0.00
ATOM    373  CZ  PHE    21     -28.503 -11.952 -16.098  1.00  0.00
ATOM    374  HZ  PHE    21     -28.403 -11.318 -16.966  1.00  0.00
ATOM    375  CE2 PHE    21     -27.848 -13.220 -15.954  1.00  0.00
ATOM    376  HE2 PHE    21     -27.164 -13.563 -16.716  1.00  0.00
ATOM    377  CD2 PHE    21     -28.028 -14.010 -14.844  1.00  0.00
ATOM    378  HD2 PHE    21     -27.610 -15.006 -14.811  1.00  0.00
ATOM    379  C   PHE    21     -30.968 -16.454 -12.088  1.00  0.00
ATOM    380  O   PHE    21     -31.881 -16.062 -11.370  1.00  0.00
ATOM    381  N   THR    22     -30.385 -17.657 -11.915  1.00  0.00
ATOM    382  H   THR    22     -29.593 -17.811 -12.528  1.00  0.00
ATOM    383  CA  THR    22     -30.712 -18.674 -10.878  1.00  0.00
ATOM    384  HA  THR    22     -31.788 -18.829 -10.803  1.00  0.00
ATOM    385  CB  THR    22     -30.305 -20.072 -11.443  1.00  0.00
ATOM    386  HB  THR    22     -30.977 -20.307 -12.269  1.00  0.00
ATOM    387  CG2 THR    22     -28.894 -20.179 -11.971  1.00  0.00
ATOM    388 HG21 THR    22     -28.429 -21.133 -11.722  1.00  0.00
ATOM    389 HG22 THR    22     -28.296 -19.361 -11.567  1.00  0.00
ATOM    390 HG23 THR    22     -28.904 -20.008 -13.047  1.00  0.00
ATOM    391  OG1 THR    22     -30.422 -21.054 -10.513  1.00  0.00
ATOM    392  HG1 THR    22     -30.289 -21.897 -10.953  1.00  0.00
ATOM    393  C   THR    22     -30.143 -18.403  -9.532  1.00  0.00
ATOM    394  O   THR    22     -28.950 -17.980  -9.539  1.00  0.00
ATOM    395  N   PRO    23     -30.742 -18.787  -8.378  1.00  0.00
ATOM    396  CD  PRO    23     -32.153 -19.242  -8.182  1.00  0.00
ATOM    397  HD2 PRO    23     -32.281 -20.302  -8.433  1.00  0.00
ATOM    398  HD3 PRO    23     -32.880 -18.492  -8.518  1.00  0.00
ATOM    399  CG  PRO    23     -32.370 -19.130  -6.681  1.00  0.00
ATOM    400  HG2 PRO    23     -33.198 -19.724  -6.296  1.00  0.00
ATOM    401  HG3 PRO    23     -32.660 -18.090  -6.534  1.00  0.00
ATOM    402  CB  PRO    23     -31.067 -19.632  -6.134  1.00  0.00
ATOM    403  HB2 PRO    23     -30.969 -20.678  -6.425  1.00  0.00
ATOM    404  HB3 PRO    23     -30.915 -19.536  -5.059  1.00  0.00
ATOM    405  CA  PRO    23     -30.104 -18.840  -7.032  1.00  0.00
ATOM    406  HA  PRO    23     -30.061 -17.827  -6.632  1.00  0.00
ATOM    407  C   PRO    23     -28.765 -19.459  -7.060  1.00  0.00
ATOM    408  O   PRO    23     -27.901 -18.973  -6.373  1.00  0.00
ATOM    409  N   GLN    24     -28.563 -20.599  -7.767  1.00  0.00
ATOM    410  H   GLN    24     -29.343 -20.938  -8.318  1.00  0.00
ATOM    411  CA  GLN    24     -27.266 -21.351  -7.855  1.00  0.00
ATOM    412  HA  GLN    24     -26.853 -21.290  -6.848  1.00  0.00
ATOM    413  CB  GLN    24     -27.677 -22.815  -8.189  1.00  0.00
ATOM    414  HB2 GLN    24     -28.426 -23.158  -7.475  1.00  0.00
ATOM    415  HB3 GLN    24     -28.189 -22.808  -9.151  1.00  0.00
ATOM    416  CG  GLN    24     -26.538 -23.846  -8.132  1.00  0.00
ATOM    417  HG2 GLN    24     -27.012 -24.797  -8.374  1.00  0.00
ATOM    418  HG3 GLN    24     -25.751 -23.727  -8.877  1.00  0.00
ATOM    419  CD  GLN    24     -25.920 -24.033  -6.758  1.00  0.00
ATOM    420  OE1 GLN    24     -26.345 -23.530  -5.737  1.00  0.00
ATOM    421  NE2 GLN    24     -24.716 -24.610  -6.783  1.00  0.00
ATOM    422 HE21 GLN    24     -24.418 -24.878  -5.853  1.00  0.00
ATOM    423 HE22 GLN    24     -24.255 -24.903  -7.636  1.00  0.00
ATOM    424  C   GLN    24     -26.251 -20.756  -8.788  1.00  0.00
ATOM    425  O   GLN    24     -25.416 -21.481  -9.294  1.00  0.00
ATOM    426  N   SER    25     -26.380 -19.434  -9.078  1.00  0.00
ATOM    427  H   SER    25     -27.215 -18.995  -8.710  1.00  0.00
ATOM    428  CA  SER    25     -25.436 -18.529  -9.728  1.00  0.00
ATOM    429  HA  SER    25     -24.436 -18.946  -9.603  1.00  0.00
ATOM    430  CB  SER    25     -25.706 -18.410 -11.264  1.00  0.00
ATOM    431  HB2 SER    25     -25.846 -19.385 -11.730  1.00  0.00
ATOM    432  HB3 SER    25     -26.576 -17.809 -11.529  1.00  0.00
ATOM    433  OG  SER    25     -24.617 -17.880 -11.956  1.00  0.00
ATOM    434  HG  SER    25     -23.972 -18.586 -12.041  1.00  0.00
ATOM    435  C   SER    25     -25.389 -17.092  -9.103  1.00  0.00
ATOM    436  O   SER    25     -24.304 -16.461  -8.956  1.00  0.00
ATOM    437  N   ILE    26     -26.539 -16.551  -8.651  1.00  0.00
ATOM    438  H   ILE    26     -27.408 -17.001  -8.914  1.00  0.00
ATOM    439  CA  ILE    26     -26.621 -15.416  -7.766  1.00  0.00
ATOM    440  HA  ILE    26     -26.033 -14.667  -8.297  1.00  0.00
ATOM    441  CB  ILE    26     -28.045 -14.982  -7.548  1.00  0.00
ATOM    442  HB  ILE    26     -28.542 -15.871  -7.159  1.00  0.00
ATOM    443  CG2 ILE    26     -28.126 -13.923  -6.439  1.00  0.00
ATOM    444 HG21 ILE    26     -27.723 -14.228  -5.473  1.00  0.00
ATOM    445 HG22 ILE    26     -29.172 -13.695  -6.232  1.00  0.00
ATOM    446 HG23 ILE    26     -27.630 -12.989  -6.703  1.00  0.00
ATOM    447  CG1 ILE    26     -28.771 -14.494  -8.854  1.00  0.00
ATOM    448 HG12 ILE    26     -28.375 -13.507  -9.091  1.00  0.00
ATOM    449 HG13 ILE    26     -28.522 -15.169  -9.673  1.00  0.00
ATOM    450  CD1 ILE    26     -30.229 -14.491  -8.623  1.00  0.00
ATOM    451 HD11 ILE    26     -30.528 -15.506  -8.361  1.00  0.00
ATOM    452 HD12 ILE    26     -30.782 -14.155  -9.500  1.00  0.00
ATOM    453 HD13 ILE    26     -30.461 -13.673  -7.941  1.00  0.00
ATOM    454  C   ILE    26     -25.909 -15.655  -6.416  1.00  0.00
ATOM    455  O   ILE    26     -25.238 -14.732  -5.980  1.00  0.00
ATOM    456  N   ILE    27     -26.023 -16.815  -5.868  1.00  0.00
ATOM    457  H   ILE    27     -26.543 -17.470  -6.440  1.00  0.00
ATOM    458  CA  ILE    27     -25.229 -17.241  -4.641  1.00  0.00
ATOM    459  HA  ILE    27     -24.783 -16.312  -4.287  1.00  0.00
ATOM    460  CB  ILE    27     -26.158 -17.770  -3.572  1.00  0.00
ATOM    461  HB  ILE    27     -26.496 -18.754  -3.896  1.00  0.00
ATOM    462  CG2 ILE    27     -25.470 -17.968  -2.193  1.00  0.00
ATOM    463 HG21 ILE    27     -25.305 -17.045  -1.638  1.00  0.00
ATOM    464 HG22 ILE    27     -24.462 -18.362  -2.325  1.00  0.00
ATOM    465 HG23 ILE    27     -26.191 -18.551  -1.620  1.00  0.00
ATOM    466  CG1 ILE    27     -27.454 -16.965  -3.312  1.00  0.00
ATOM    467 HG12 ILE    27     -27.113 -16.033  -2.863  1.00  0.00
ATOM    468 HG13 ILE    27     -27.939 -16.651  -4.237  1.00  0.00
ATOM    469  CD1 ILE    27     -28.601 -17.698  -2.523  1.00  0.00
ATOM    470 HD11 ILE    27     -28.722 -18.750  -2.783  1.00  0.00
ATOM    471 HD12 ILE    27     -29.491 -17.134  -2.803  1.00  0.00
ATOM    472 HD13 ILE    27     -28.479 -17.679  -1.440  1.00  0.00
ATOM    473  C   ILE    27     -24.136 -18.292  -5.081  1.00  0.00
ATOM    474  O   ILE    27     -24.394 -19.059  -5.954  1.00  0.00
ATOM    475  N   TYR    28     -23.034 -18.225  -4.387  1.00  0.00
ATOM    476  H   TYR    28     -22.918 -17.522  -3.667  1.00  0.00
ATOM    477  CA  TYR    28     -21.904 -19.166  -4.425  1.00  0.00
ATOM    478  HA  TYR    28     -22.199 -20.142  -4.811  1.00  0.00
ATOM    479  CB  TYR    28     -20.918 -18.590  -5.451  1.00  0.00
ATOM    480  HB2 TYR    28     -21.316 -18.481  -6.461  1.00  0.00
ATOM    481  HB3 TYR    28     -20.764 -17.546  -5.181  1.00  0.00
ATOM    482  CG  TYR    28     -19.560 -19.219  -5.677  1.00  0.00
ATOM    483  CD1 TYR    28     -19.520 -20.479  -6.305  1.00  0.00
ATOM    484  HD1 TYR    28     -20.385 -20.964  -6.732  1.00  0.00
ATOM    485  CE1 TYR    28     -18.266 -21.095  -6.581  1.00  0.00
ATOM    486  HE1 TYR    28     -18.374 -21.987  -7.180  1.00  0.00
ATOM    487  CZ  TYR    28     -17.105 -20.483  -6.179  1.00  0.00
ATOM    488  OH  TYR    28     -15.946 -21.012  -6.533  1.00  0.00
ATOM    489  HH  TYR    28     -15.940 -21.959  -6.379  1.00  0.00
ATOM    490  CE2 TYR    28     -17.129 -19.227  -5.488  1.00  0.00
ATOM    491  HE2 TYR    28     -16.196 -18.736  -5.255  1.00  0.00
ATOM    492  CD2 TYR    28     -18.345 -18.598  -5.282  1.00  0.00
ATOM    493  HD2 TYR    28     -18.260 -17.563  -4.985  1.00  0.00
ATOM    494  C   TYR    28     -21.391 -19.436  -2.946  1.00  0.00
ATOM    495  O   TYR    28     -21.538 -18.522  -2.146  1.00  0.00
ATOM    496  N   THR    29     -21.059 -20.638  -2.651  1.00  0.00
ATOM    497  H   THR    29     -20.812 -21.295  -3.381  1.00  0.00
ATOM    498  CA  THR    29     -20.899 -21.206  -1.231  1.00  0.00
ATOM    499  HA  THR    29     -20.872 -20.373  -0.528  1.00  0.00
ATOM    500  CB  THR    29     -22.200 -22.020  -0.904  1.00  0.00
ATOM    501  HB  THR    29     -21.953 -22.636  -0.040  1.00  0.00
ATOM    502  CG2 THR    29     -23.511 -21.114  -0.634  1.00  0.00
ATOM    503 HG21 THR    29     -24.349 -21.607  -0.141  1.00  0.00
ATOM    504 HG22 THR    29     -23.909 -20.864  -1.617  1.00  0.00
ATOM    505 HG23 THR    29     -23.290 -20.146  -0.184  1.00  0.00
ATOM    506  OG1 THR    29     -22.502 -22.798  -2.052  1.00  0.00
ATOM    507  HG1 THR    29     -22.120 -23.660  -1.874  1.00  0.00
ATOM    508  C   THR    29     -19.676 -22.179  -1.187  1.00  0.00
ATOM    509  O   THR    29     -19.339 -22.648  -2.305  1.00  0.00
ATOM    510  N   PRO    30     -19.082 -22.567   0.001  1.00  0.00
ATOM    511  CD  PRO    30     -19.518 -22.071   1.324  1.00  0.00
ATOM    512  HD2 PRO    30     -20.598 -22.200   1.465  1.00  0.00
ATOM    513  HD3 PRO    30     -19.366 -20.991   1.441  1.00  0.00
ATOM    514  CG  PRO    30     -18.746 -22.856   2.401  1.00  0.00
ATOM    515  HG2 PRO    30     -19.272 -23.790   2.598  1.00  0.00
ATOM    516  HG3 PRO    30     -18.462 -22.308   3.299  1.00  0.00
ATOM    517  CB  PRO    30     -17.453 -23.157   1.671  1.00  0.00
ATOM    518  HB2 PRO    30     -17.026 -24.044   2.139  1.00  0.00
ATOM    519  HB3 PRO    30     -16.794 -22.289   1.689  1.00  0.00
ATOM    520  CA  PRO    30     -17.819 -23.337   0.155  1.00  0.00
ATOM    521  HA  PRO    30     -17.014 -22.913  -0.445  1.00  0.00
ATOM    522  C   PRO    30     -17.852 -24.865  -0.178  1.00  0.00
ATOM    523  O   PRO    30     -16.820 -25.492  -0.301  1.00  0.00
ATOM    524  N   ASP    31     -19.007 -25.436  -0.379  1.00  0.00
ATOM    525  H   ASP    31     -19.847 -24.899  -0.201  1.00  0.00
ATOM    526  CA  ASP    31     -19.183 -26.829  -0.774  1.00  0.00
ATOM    527  HA  ASP    31     -18.489 -27.488  -0.254  1.00  0.00
ATOM    528  CB  ASP    31     -20.708 -27.257  -0.427  1.00  0.00
ATOM    529  HB2 ASP    31     -20.994 -28.178  -0.935  1.00  0.00
ATOM    530  HB3 ASP    31     -20.777 -27.457   0.642  1.00  0.00
ATOM    531  CG  ASP    31     -21.768 -26.233  -0.775  1.00  0.00
ATOM    532  OD1 ASP    31     -22.895 -26.440  -0.282  1.00  0.00
ATOM    533  OD2 ASP    31     -21.562 -25.230  -1.543  1.00  0.00
ATOM    534  C   ASP    31     -19.003 -27.021  -2.298  1.00  0.00
ATOM    535  O   ASP    31     -18.851 -28.143  -2.689  1.00  0.00
ATOM    536  N   ASN    32     -19.006 -25.946  -3.096  1.00  0.00
ATOM    537  H   ASN    32     -19.249 -25.007  -2.805  1.00  0.00
ATOM    538  CA  ASN    32     -18.610 -25.983  -4.458  1.00  0.00
ATOM    539  HA  ASN    32     -19.144 -26.798  -4.946  1.00  0.00
ATOM    540  CB  ASN    32     -18.824 -24.621  -5.175  1.00  0.00
ATOM    541  HB2 ASN    32     -18.292 -23.781  -4.728  1.00  0.00
ATOM    542  HB3 ASN    32     -18.444 -24.593  -6.196  1.00  0.00
ATOM    543  CG  ASN    32     -20.314 -24.280  -5.289  1.00  0.00
ATOM    544  OD1 ASN    32     -20.963 -24.807  -6.128  1.00  0.00
ATOM    545  ND2 ASN    32     -20.767 -23.294  -4.537  1.00  0.00
ATOM    546 HD21 ASN    32     -20.221 -23.019  -3.729  1.00  0.00
ATOM    547 HD22 ASN    32     -21.763 -23.111  -4.517  1.00  0.00
ATOM    548  C   ASN    32     -17.082 -26.243  -4.576  1.00  0.00
ATOM    549  O   ASN    32     -16.219 -25.542  -3.932  1.00  0.00
ATOM    550  N   PRO    33     -16.670 -27.222  -5.403  1.00  0.00
ATOM    551  CD  PRO    33     -17.463 -28.278  -6.118  1.00  0.00
ATOM    552  HD2 PRO    33     -18.080 -27.853  -6.920  1.00  0.00
ATOM    553  HD3 PRO    33     -18.129 -28.814  -5.430  1.00  0.00
ATOM    554  CG  PRO    33     -16.365 -29.277  -6.698  1.00  0.00
ATOM    555  HG2 PRO    33     -16.616 -29.639  -7.695  1.00  0.00
ATOM    556  HG3 PRO    33     -16.266 -30.197  -6.121  1.00  0.00
ATOM    557  CB  PRO    33     -15.104 -28.461  -6.675  1.00  0.00
ATOM    558  HB2 PRO    33     -15.114 -27.926  -7.625  1.00  0.00
ATOM    559  HB3 PRO    33     -14.134 -28.948  -6.776  1.00  0.00
ATOM    560  CA  PRO    33     -15.244 -27.572  -5.446  1.00  0.00
ATOM    561  HA  PRO    33     -14.989 -28.140  -4.551  1.00  0.00
ATOM    562  C   PRO    33     -14.163 -26.492  -5.620  1.00  0.00
ATOM    563  O   PRO    33     -13.115 -26.703  -5.000  1.00  0.00
ATOM    564  N   SER    34     -14.319 -25.369  -6.346  1.00  0.00
ATOM    565  H   SER    34     -15.208 -25.223  -6.810  1.00  0.00
ATOM    566  CA  SER    34     -13.438 -24.210  -6.554  1.00  0.00
ATOM    567  HA  SER    34     -12.394 -24.397  -6.803  1.00  0.00
ATOM    568  CB  SER    34     -13.981 -23.660  -7.859  1.00  0.00
ATOM    569  HB2 SER    34     -13.517 -22.708  -8.117  1.00  0.00
ATOM    570  HB3 SER    34     -13.777 -24.356  -8.673  1.00  0.00
ATOM    571  OG  SER    34     -15.375 -23.450  -7.904  1.00  0.00
ATOM    572  HG  SER    34     -15.867 -24.251  -8.097  1.00  0.00
ATOM    573  C   SER    34     -13.426 -23.153  -5.438  1.00  0.00
ATOM    574  O   SER    34     -12.535 -22.332  -5.506  1.00  0.00
ATOM    575  N   TYR    35     -14.425 -23.100  -4.487  1.00  0.00
ATOM    576  H   TYR    35     -15.175 -23.770  -4.367  1.00  0.00
ATOM    577  CA  TYR    35     -14.439 -21.927  -3.634  1.00  0.00
ATOM    578  HA  TYR    35     -14.907 -21.110  -4.184  1.00  0.00
ATOM    579  CB  TYR    35     -15.528 -22.125  -2.557  1.00  0.00
ATOM    580  HB2 TYR    35     -16.452 -22.429  -3.049  1.00  0.00
ATOM    581  HB3 TYR    35     -15.288 -22.918  -1.849  1.00  0.00
ATOM    582  CG  TYR    35     -16.008 -20.898  -1.749  1.00  0.00
ATOM    583  CD1 TYR    35     -15.343 -20.628  -0.537  1.00  0.00
ATOM    584  HD1 TYR    35     -14.478 -21.172  -0.188  1.00  0.00
ATOM    585  CE1 TYR    35     -15.940 -19.741   0.406  1.00  0.00
ATOM    586  HE1 TYR    35     -15.504 -19.592   1.383  1.00  0.00
ATOM    587  CZ  TYR    35     -17.050 -19.005   0.007  1.00  0.00
ATOM    588  OH  TYR    35     -17.560 -18.064   0.840  1.00  0.00
ATOM    589  HH  TYR    35     -17.204 -18.235   1.715  1.00  0.00
ATOM    590  CE2 TYR    35     -17.507 -19.123  -1.319  1.00  0.00
ATOM    591  HE2 TYR    35     -18.365 -18.503  -1.536  1.00  0.00
ATOM    592  CD2 TYR    35     -17.026 -20.134  -2.161  1.00  0.00
ATOM    593  HD2 TYR    35     -17.365 -20.260  -3.178  1.00  0.00
ATOM    594  C   TYR    35     -13.119 -21.625  -2.859  1.00  0.00
ATOM    595  O   TYR    35     -12.758 -20.425  -2.796  1.00  0.00
ATOM    596  N   SER    36     -12.480 -22.715  -2.379  1.00  0.00
ATOM    597  H   SER    36     -12.897 -23.581  -2.700  1.00  0.00
ATOM    598  CA  SER    36     -11.272 -22.685  -1.639  1.00  0.00
ATOM    599  HA  SER    36     -11.506 -22.038  -0.793  1.00  0.00
ATOM    600  CB  SER    36     -11.002 -24.058  -1.004  1.00  0.00
ATOM    601  HB2 SER    36     -10.396 -23.979  -0.101  1.00  0.00
ATOM    602  HB3 SER    36     -11.958 -24.450  -0.655  1.00  0.00
ATOM    603  OG  SER    36     -10.404 -24.932  -1.917  1.00  0.00
ATOM    604  HG  SER    36      -9.740 -25.424  -1.429  1.00  0.00
ATOM    605  C   SER    36     -10.055 -22.180  -2.485  1.00  0.00
ATOM    606  O   SER    36      -9.159 -21.554  -1.954  1.00  0.00
ATOM    607  N   THR    37     -10.076 -22.349  -3.832  1.00  0.00
ATOM    608  H   THR    37     -10.770 -23.008  -4.164  1.00  0.00
ATOM    609  CA  THR    37      -9.149 -21.720  -4.834  1.00  0.00
ATOM    610  HA  THR    37      -8.114 -21.761  -4.493  1.00  0.00
ATOM    611  CB  THR    37      -9.139 -22.352  -6.258  1.00  0.00
ATOM    612  HB  THR    37      -9.983 -22.209  -6.933  1.00  0.00
ATOM    613  CG2 THR    37      -7.948 -21.833  -7.026  1.00  0.00
ATOM    614 HG21 THR    37      -7.884 -20.761  -6.843  1.00  0.00
ATOM    615 HG22 THR    37      -8.030 -22.165  -8.061  1.00  0.00
ATOM    616 HG23 THR    37      -7.041 -22.226  -6.565  1.00  0.00
ATOM    617  OG1 THR    37      -8.980 -23.666  -6.172  1.00  0.00
ATOM    618  HG1 THR    37      -9.892 -23.933  -6.033  1.00  0.00
ATOM    619  C   THR    37      -9.448 -20.224  -4.842  1.00  0.00
ATOM    620  O   THR    37      -8.529 -19.448  -4.595  1.00  0.00
ATOM    621  N   ILE    38     -10.717 -19.781  -5.077  1.00  0.00
ATOM    622  H   ILE    38     -11.424 -20.506  -5.039  1.00  0.00
ATOM    623  CA  ILE    38     -11.145 -18.368  -5.174  1.00  0.00
ATOM    624  HA  ILE    38     -10.521 -17.925  -5.950  1.00  0.00
ATOM    625  CB  ILE    38     -12.615 -18.197  -5.730  1.00  0.00
ATOM    626  HB  ILE    38     -13.334 -18.703  -5.086  1.00  0.00
ATOM    627  CG2 ILE    38     -13.122 -16.778  -5.781  1.00  0.00
ATOM    628 HG21 ILE    38     -14.153 -16.782  -5.427  1.00  0.00
ATOM    629 HG22 ILE    38     -13.004 -16.265  -6.735  1.00  0.00
ATOM    630 HG23 ILE    38     -12.561 -16.084  -5.155  1.00  0.00
ATOM    631  CG1 ILE    38     -12.691 -19.014  -7.087  1.00  0.00
ATOM    632 HG12 ILE    38     -12.320 -20.009  -6.839  1.00  0.00
ATOM    633 HG13 ILE    38     -13.712 -19.201  -7.421  1.00  0.00
ATOM    634  CD1 ILE    38     -11.866 -18.460  -8.266  1.00  0.00
ATOM    635 HD11 ILE    38     -10.815 -18.478  -7.977  1.00  0.00
ATOM    636 HD12 ILE    38     -12.161 -17.471  -8.617  1.00  0.00
ATOM    637 HD13 ILE    38     -11.960 -19.081  -9.157  1.00  0.00
ATOM    638  C   ILE    38     -10.850 -17.474  -3.948  1.00  0.00
ATOM    639  O   ILE    38     -10.287 -16.403  -4.075  1.00  0.00
ATOM    640  N   LEU    39     -10.974 -18.101  -2.715  1.00  0.00
ATOM    641  H   LEU    39     -11.398 -19.019  -2.650  1.00  0.00
ATOM    642  CA  LEU    39     -10.576 -17.425  -1.464  1.00  0.00
ATOM    643  HA  LEU    39     -11.107 -16.482  -1.337  1.00  0.00
ATOM    644  CB  LEU    39     -10.922 -18.311  -0.168  1.00  0.00
ATOM    645  HB2 LEU    39     -10.309 -19.207  -0.071  1.00  0.00
ATOM    646  HB3 LEU    39     -10.585 -17.653   0.634  1.00  0.00
ATOM    647  CG  LEU    39     -12.396 -18.594   0.082  1.00  0.00
ATOM    648  HG  LEU    39     -12.856 -19.048  -0.796  1.00  0.00
ATOM    649  CD1 LEU    39     -12.604 -19.441   1.331  1.00  0.00
ATOM    650 HD11 LEU    39     -12.416 -20.506   1.200  1.00  0.00
ATOM    651 HD12 LEU    39     -13.599 -19.351   1.768  1.00  0.00
ATOM    652 HD13 LEU    39     -11.876 -19.082   2.059  1.00  0.00
ATOM    653  CD2 LEU    39     -13.212 -17.289   0.369  1.00  0.00
ATOM    654 HD21 LEU    39     -12.662 -16.665   1.074  1.00  0.00
ATOM    655 HD22 LEU    39     -13.190 -16.761  -0.584  1.00  0.00
ATOM    656 HD23 LEU    39     -14.216 -17.483   0.745  1.00  0.00
ATOM    657  C   LEU    39      -9.017 -17.130  -1.309  1.00  0.00
ATOM    658  O   LEU    39      -8.599 -16.138  -0.739  1.00  0.00
ATOM    659  N   ASP    40      -8.146 -18.040  -1.828  1.00  0.00
ATOM    660  H   ASP    40      -8.450 -18.765  -2.466  1.00  0.00
ATOM    661  CA  ASP    40      -6.680 -17.734  -1.885  1.00  0.00
ATOM    662  HA  ASP    40      -6.384 -17.455  -0.874  1.00  0.00
ATOM    663  CB  ASP    40      -5.889 -19.029  -2.063  1.00  0.00
ATOM    664  HB2 ASP    40      -6.233 -19.548  -2.957  1.00  0.00
ATOM    665  HB3 ASP    40      -4.867 -18.673  -2.194  1.00  0.00
ATOM    666  CG  ASP    40      -5.973 -19.954  -0.839  1.00  0.00
ATOM    667  OD1 ASP    40      -5.458 -21.095  -0.875  1.00  0.00
ATOM    668  OD2 ASP    40      -6.559 -19.604   0.256  1.00  0.00
ATOM    669  C   ASP    40      -6.397 -16.734  -2.974  1.00  0.00
ATOM    670  O   ASP    40      -5.831 -15.676  -2.617  1.00  0.00
ATOM    671  N   SER    41      -6.932 -17.031  -4.182  1.00  0.00
ATOM    672  H   SER    41      -7.363 -17.928  -4.368  1.00  0.00
ATOM    673  CA  SER    41      -6.663 -16.262  -5.390  1.00  0.00
ATOM    674  HA  SER    41      -5.632 -16.513  -5.639  1.00  0.00
ATOM    675  CB  SER    41      -7.529 -16.869  -6.478  1.00  0.00
ATOM    676  HB2 SER    41      -7.280 -17.917  -6.650  1.00  0.00
ATOM    677  HB3 SER    41      -8.598 -16.797  -6.281  1.00  0.00
ATOM    678  OG  SER    41      -7.254 -16.301  -7.717  1.00  0.00
ATOM    679  HG  SER    41      -7.785 -16.759  -8.372  1.00  0.00
ATOM    680  C   SER    41      -6.943 -14.732  -5.324  1.00  0.00
ATOM    681  O   SER    41      -6.366 -13.904  -6.013  1.00  0.00
ATOM    682  N   THR    42      -7.918 -14.341  -4.497  1.00  0.00
ATOM    683  H   THR    42      -8.359 -15.089  -3.976  1.00  0.00
ATOM    684  CA  THR    42      -8.454 -12.940  -4.382  1.00  0.00
ATOM    685  HA  THR    42      -8.182 -12.245  -5.176  1.00  0.00
ATOM    686  CB  THR    42     -10.014 -12.883  -4.300  1.00  0.00
ATOM    687  HB  THR    42     -10.212 -11.913  -3.845  1.00  0.00
ATOM    688  CG2 THR    42     -10.552 -13.077  -5.695  1.00  0.00
ATOM    689 HG21 THR    42     -11.554 -13.486  -5.563  1.00  0.00
ATOM    690 HG22 THR    42     -10.011 -13.864  -6.221  1.00  0.00
ATOM    691 HG23 THR    42     -10.589 -12.109  -6.195  1.00  0.00
ATOM    692  OG1 THR    42     -10.459 -13.995  -3.470  1.00  0.00
ATOM    693  HG1 THR    42     -10.275 -14.856  -3.853  1.00  0.00
ATOM    694  C   THR    42      -7.902 -12.250  -3.162  1.00  0.00
ATOM    695  O   THR    42      -8.040 -11.040  -3.043  1.00  0.00
ATOM    696  N   THR    43      -7.214 -12.935  -2.209  1.00  0.00
ATOM    697  H   THR    43      -6.934 -13.876  -2.457  1.00  0.00
ATOM    698  CA  THR    43      -6.585 -12.279  -1.080  1.00  0.00
ATOM    699  HA  THR    43      -7.273 -11.522  -0.702  1.00  0.00
ATOM    700  CB  THR    43      -6.323 -13.346  -0.071  1.00  0.00
ATOM    701  HB  THR    43      -5.809 -14.170  -0.566  1.00  0.00
ATOM    702  CG2 THR    43      -5.459 -12.814   1.051  1.00  0.00
ATOM    703 HG21 THR    43      -5.682 -11.772   1.281  1.00  0.00
ATOM    704 HG22 THR    43      -4.412 -13.011   0.821  1.00  0.00
ATOM    705 HG23 THR    43      -5.610 -13.346   1.990  1.00  0.00
ATOM    706  OG1 THR    43      -7.561 -13.698   0.557  1.00  0.00
ATOM    707  HG1 THR    43      -8.104 -14.299   0.041  1.00  0.00
ATOM    708  C   THR    43      -5.402 -11.408  -1.576  1.00  0.00
ATOM    709  O   THR    43      -4.373 -11.907  -2.065  1.00  0.00
ATOM    710  N   GLN    44      -5.524 -10.097  -1.492  1.00  0.00
ATOM    711  H   GLN    44      -6.430  -9.775  -1.172  1.00  0.00
ATOM    712  CA  GLN    44      -4.546  -9.109  -2.015  1.00  0.00
ATOM    713  HA  GLN    44      -4.124  -9.419  -2.971  1.00  0.00
ATOM    714  CB  GLN    44      -5.078  -7.729  -2.211  1.00  0.00
ATOM    715  HB2 GLN    44      -5.987  -7.805  -2.807  1.00  0.00
ATOM    716  HB3 GLN    44      -5.407  -7.463  -1.206  1.00  0.00
ATOM    717  CG  GLN    44      -4.062  -6.659  -2.717  1.00  0.00
ATOM    718  HG2 GLN    44      -4.441  -5.688  -3.035  1.00  0.00
ATOM    719  HG3 GLN    44      -3.415  -6.426  -1.871  1.00  0.00
ATOM    720  CD  GLN    44      -3.118  -7.095  -3.838  1.00  0.00
ATOM    721  OE1 GLN    44      -1.938  -6.832  -3.852  1.00  0.00
ATOM    722  NE2 GLN    44      -3.563  -7.759  -4.837  1.00  0.00
ATOM    723 HE21 GLN    44      -2.989  -7.807  -5.670  1.00  0.00
ATOM    724 HE22 GLN    44      -4.563  -7.875  -4.945  1.00  0.00
ATOM    725  C   GLN    44      -3.245  -9.175  -1.193  1.00  0.00
ATOM    726  O   GLN    44      -2.198  -8.964  -1.791  1.00  0.00
ATOM    727  N   ASN    45      -3.264  -9.549   0.102  1.00  0.00
ATOM    728  H   ASN    45      -4.136  -9.758   0.574  1.00  0.00
ATOM    729  CA  ASN    45      -2.026  -9.744   0.910  1.00  0.00
ATOM    730  HA  ASN    45      -1.154  -9.400   0.355  1.00  0.00
ATOM    731  CB  ASN    45      -2.155  -8.711   2.080  1.00  0.00
ATOM    732  HB2 ASN    45      -2.554  -7.727   1.832  1.00  0.00
ATOM    733  HB3 ASN    45      -2.879  -9.112   2.789  1.00  0.00
ATOM    734  CG  ASN    45      -0.859  -8.664   2.908  1.00  0.00
ATOM    735  OD1 ASN    45      -0.010  -9.505   2.804  1.00  0.00
ATOM    736  ND2 ASN    45      -0.717  -7.630   3.718  1.00  0.00
ATOM    737 HD21 ASN    45      -1.356  -6.846   3.776  1.00  0.00
ATOM    738 HD22 ASN    45       0.182  -7.588   4.184  1.00  0.00
ATOM    739  C   ASN    45      -1.883 -11.193   1.339  1.00  0.00
ATOM    740  O   ASN    45      -2.592 -11.605   2.215  1.00  0.00
ATOM    741  N   PRO    46      -0.887 -11.960   0.771  1.00  0.00
ATOM    742  CD  PRO    46      -0.131 -11.697  -0.467  1.00  0.00
ATOM    743  HD2 PRO    46       0.602 -10.895  -0.314  1.00  0.00
ATOM    744  HD3 PRO    46      -0.693 -11.397  -1.360  1.00  0.00
ATOM    745  CG  PRO    46       0.602 -12.999  -0.801  1.00  0.00
ATOM    746  HG2 PRO    46       1.605 -12.712  -1.117  1.00  0.00
ATOM    747  HG3 PRO    46       0.034 -13.534  -1.561  1.00  0.00
ATOM    748  CB  PRO    46       0.783 -13.655   0.573  1.00  0.00
ATOM    749  HB2 PRO    46       1.574 -13.145   1.124  1.00  0.00
ATOM    750  HB3 PRO    46       0.927 -14.735   0.573  1.00  0.00
ATOM    751  CA  PRO    46      -0.602 -13.340   1.185  1.00  0.00
ATOM    752  HA  PRO    46      -1.393 -13.978   0.791  1.00  0.00
ATOM    753  C   PRO    46      -0.404 -13.679   2.642  1.00  0.00
ATOM    754  O   PRO    46      -0.744 -14.820   2.950  1.00  0.00
ATOM    755  N   ARG    47      -0.026 -12.648   3.426  1.00  0.00
ATOM    756  H   ARG    47      -0.006 -11.716   3.030  1.00  0.00
ATOM    757  CA  ARG    47      -0.031 -12.806   4.836  1.00  0.00
ATOM    758  HA  ARG    47       0.745 -13.495   5.169  1.00  0.00
ATOM    759  CB  ARG    47       0.126 -11.369   5.393  1.00  0.00
ATOM    760  HB2 ARG    47       1.008 -10.890   4.967  1.00  0.00
ATOM    761  HB3 ARG    47      -0.773 -10.824   5.105  1.00  0.00
ATOM    762  CG  ARG    47       0.204 -11.301   6.951  1.00  0.00
ATOM    763  HG2 ARG    47      -0.695 -11.793   7.321  1.00  0.00
ATOM    764  HG3 ARG    47       1.093 -11.874   7.213  1.00  0.00
ATOM    765  CD  ARG    47       0.244  -9.843   7.501  1.00  0.00
ATOM    766  HD2 ARG    47       1.238  -9.403   7.424  1.00  0.00
ATOM    767  HD3 ARG    47      -0.488  -9.344   6.866  1.00  0.00
ATOM    768  NE  ARG    47      -0.180  -9.739   8.907  1.00  0.00
ATOM    769  HE  ARG    47      -0.519 -10.587   9.338  1.00  0.00
ATOM    770  CZ  ARG    47      -0.471  -8.712   9.634  1.00  0.00
ATOM    771  NH1 ARG    47      -0.662  -7.539   9.170  1.00  0.00
ATOM    772 HH11 ARG    47      -0.652  -7.273   8.196  1.00  0.00
ATOM    773 HH12 ARG    47      -0.990  -6.827   9.807  1.00  0.00
ATOM    774  NH2 ARG    47      -0.752  -8.916  10.914  1.00  0.00
ATOM    775 HH21 ARG    47      -0.601  -9.809  11.361  1.00  0.00
ATOM    776 HH22 ARG    47      -1.234  -8.219  11.464  1.00  0.00
ATOM    777  C   ARG    47      -1.301 -13.411   5.401  1.00  0.00
ATOM    778  O   ARG    47      -1.231 -14.147   6.393  1.00  0.00
ATOM    779  N   PHE    48      -2.536 -13.042   4.933  1.00  0.00
ATOM    780  H   PHE    48      -2.575 -12.581   4.032  1.00  0.00
ATOM    781  CA  PHE    48      -3.716 -13.526   5.595  1.00  0.00
ATOM    782  HA  PHE    48      -3.495 -13.583   6.661  1.00  0.00
ATOM    783  CB  PHE    48      -4.805 -12.462   5.278  1.00  0.00
ATOM    784  HB2 PHE    48      -4.879 -12.305   4.202  1.00  0.00
ATOM    785  HB3 PHE    48      -5.754 -12.837   5.660  1.00  0.00
ATOM    786  CG  PHE    48      -4.481 -11.068   5.983  1.00  0.00
ATOM    787  CD1 PHE    48      -4.202 -11.034   7.366  1.00  0.00
ATOM    788  HD1 PHE    48      -4.077 -11.938   7.943  1.00  0.00
ATOM    789  CE1 PHE    48      -3.804  -9.764   7.882  1.00  0.00
ATOM    790  HE1 PHE    48      -3.679  -9.630   8.946  1.00  0.00
ATOM    791  CZ  PHE    48      -4.003  -8.528   7.184  1.00  0.00
ATOM    792  HZ  PHE    48      -3.869  -7.549   7.619  1.00  0.00
ATOM    793  CE2 PHE    48      -4.362  -8.597   5.756  1.00  0.00
ATOM    794  HE2 PHE    48      -4.546  -7.655   5.261  1.00  0.00
ATOM    795  CD2 PHE    48      -4.704  -9.855   5.260  1.00  0.00
ATOM    796  HD2 PHE    48      -5.227  -9.956   4.320  1.00  0.00
ATOM    797  C   PHE    48      -4.099 -15.032   5.202  1.00  0.00
ATOM    798  O   PHE    48      -4.958 -15.463   5.855  1.00  0.00
ATOM    799  N   LEU    49      -3.410 -15.764   4.378  1.00  0.00
ATOM    800  H   LEU    49      -2.682 -15.278   3.868  1.00  0.00
ATOM    801  CA  LEU    49      -3.451 -17.218   4.278  1.00  0.00
ATOM    802  HA  LEU    49      -4.493 -17.522   4.182  1.00  0.00
ATOM    803  CB  LEU    49      -2.689 -17.811   3.017  1.00  0.00
ATOM    804  HB2 LEU    49      -1.750 -17.258   3.010  1.00  0.00
ATOM    805  HB3 LEU    49      -2.470 -18.857   3.231  1.00  0.00
ATOM    806  CG  LEU    49      -3.393 -17.721   1.684  1.00  0.00
ATOM    807  HG  LEU    49      -4.473 -17.830   1.780  1.00  0.00
ATOM    808  CD1 LEU    49      -3.095 -16.310   0.913  1.00  0.00
ATOM    809 HD11 LEU    49      -3.504 -16.363  -0.096  1.00  0.00
ATOM    810 HD12 LEU    49      -2.018 -16.144   0.946  1.00  0.00
ATOM    811 HD13 LEU    49      -3.598 -15.532   1.488  1.00  0.00
ATOM    812  CD2 LEU    49      -2.931 -18.816   0.783  1.00  0.00
ATOM    813 HD21 LEU    49      -3.641 -18.841  -0.044  1.00  0.00
ATOM    814 HD22 LEU    49      -1.880 -18.699   0.518  1.00  0.00
ATOM    815 HD23 LEU    49      -2.920 -19.738   1.364  1.00  0.00
ATOM    816  C   LEU    49      -2.898 -17.978   5.556  1.00  0.00
ATOM    817  O   LEU    49      -3.072 -19.135   5.843  1.00  0.00
ATOM    818  N   SER    50      -2.246 -17.255   6.449  1.00  0.00
ATOM    819  H   SER    50      -1.728 -16.451   6.116  1.00  0.00
ATOM    820  CA  SER    50      -1.902 -17.666   7.807  1.00  0.00
ATOM    821  HA  SER    50      -1.475 -18.669   7.783  1.00  0.00
ATOM    822  CB  SER    50      -0.940 -16.720   8.511  1.00  0.00
ATOM    823  HB2 SER    50      -0.731 -17.076   9.520  1.00  0.00
ATOM    824  HB3 SER    50      -0.017 -16.561   7.953  1.00  0.00
ATOM    825  OG  SER    50      -1.603 -15.456   8.704  1.00  0.00
ATOM    826  HG  SER    50      -1.597 -14.893   7.926  1.00  0.00
ATOM    827  C   SER    50      -3.149 -17.809   8.751  1.00  0.00
ATOM    828  O   SER    50      -3.008 -18.294   9.866  1.00  0.00
ATOM    829  N   SER    51      -4.375 -17.406   8.329  1.00  0.00
ATOM    830  H   SER    51      -4.388 -16.745   7.561  1.00  0.00
ATOM    831  CA  SER    51      -5.572 -17.403   9.163  1.00  0.00
ATOM    832  HA  SER    51      -5.526 -18.243   9.857  1.00  0.00
ATOM    833  CB  SER    51      -5.732 -15.990   9.814  1.00  0.00
ATOM    834  HB2 SER    51      -4.886 -15.781  10.469  1.00  0.00
ATOM    835  HB3 SER    51      -5.648 -15.225   9.041  1.00  0.00
ATOM    836  OG  SER    51      -6.784 -15.898  10.629  1.00  0.00
ATOM    837  HG  SER    51      -6.746 -14.948  10.761  1.00  0.00
ATOM    838  C   SER    51      -6.858 -17.810   8.441  1.00  0.00
ATOM    839  O   SER    51      -7.066 -17.662   7.244  1.00  0.00
ATOM    840  N   SER    52      -7.935 -18.231   9.183  1.00  0.00
ATOM    841  H   SER    52      -7.721 -18.501  10.136  1.00  0.00
ATOM    842  CA  SER    52      -9.298 -18.450   8.648  1.00  0.00
ATOM    843  HA  SER    52      -9.284 -19.009   7.712  1.00  0.00
ATOM    844  CB  SER    52     -10.047 -19.348   9.604  1.00  0.00
ATOM    845  HB2 SER    52     -11.098 -19.385   9.318  1.00  0.00
ATOM    846  HB3 SER    52      -9.642 -20.360   9.626  1.00  0.00
ATOM    847  OG  SER    52      -9.931 -18.784  10.939  1.00  0.00
ATOM    848  HG  SER    52     -10.140 -19.396  11.649  1.00  0.00
ATOM    849  C   SER    52     -10.057 -17.179   8.360  1.00  0.00
ATOM    850  O   SER    52     -11.237 -17.167   8.162  1.00  0.00
ATOM    851  N   THR    53      -9.366 -16.035   8.492  1.00  0.00
ATOM    852  H   THR    53      -8.472 -16.110   8.961  1.00  0.00
ATOM    853  CA  THR    53     -10.049 -14.708   8.438  1.00  0.00
ATOM    854  HA  THR    53     -11.017 -14.763   8.937  1.00  0.00
ATOM    855  CB  THR    53      -9.216 -13.524   8.984  1.00  0.00
ATOM    856  HB  THR    53      -9.734 -12.593   8.754  1.00  0.00
ATOM    857  CG2 THR    53      -9.243 -13.480  10.553  1.00  0.00
ATOM    858 HG21 THR    53      -8.715 -14.368  10.901  1.00  0.00
ATOM    859 HG22 THR    53     -10.289 -13.521  10.855  1.00  0.00
ATOM    860 HG23 THR    53      -8.712 -12.612  10.944  1.00  0.00
ATOM    861  OG1 THR    53      -7.853 -13.557   8.437  1.00  0.00
ATOM    862  HG1 THR    53      -7.731 -12.672   8.087  1.00  0.00
ATOM    863  C   THR    53     -10.454 -14.293   7.048  1.00  0.00
ATOM    864  O   THR    53     -11.417 -13.567   6.876  1.00  0.00
ATOM    865  N   ARG    54      -9.797 -14.868   6.046  1.00  0.00
ATOM    866  H   ARG    54      -9.140 -15.608   6.261  1.00  0.00
ATOM    867  CA  ARG    54     -10.173 -14.764   4.638  1.00  0.00
ATOM    868  HA  ARG    54     -10.517 -13.732   4.573  1.00  0.00
ATOM    869  CB  ARG    54      -8.955 -14.853   3.677  1.00  0.00
ATOM    870  HB2 ARG    54      -9.185 -14.735   2.618  1.00  0.00
ATOM    871  HB3 ARG    54      -8.308 -14.070   4.071  1.00  0.00
ATOM    872  CG  ARG    54      -8.114 -16.130   3.758  1.00  0.00
ATOM    873  HG2 ARG    54      -7.068 -15.940   3.517  1.00  0.00
ATOM    874  HG3 ARG    54      -8.308 -16.582   4.731  1.00  0.00
ATOM    875  CD  ARG    54      -8.629 -17.077   2.684  1.00  0.00
ATOM    876  HD2 ARG    54      -9.632 -17.459   2.869  1.00  0.00
ATOM    877  HD3 ARG    54      -8.750 -16.559   1.733  1.00  0.00
ATOM    878  NE  ARG    54      -7.676 -18.162   2.367  1.00  0.00
ATOM    879  HE  ARG    54      -7.375 -18.308   1.414  1.00  0.00
ATOM    880  CZ  ARG    54      -7.162 -19.044   3.287  1.00  0.00
ATOM    881  NH1 ARG    54      -7.483 -19.074   4.617  1.00  0.00
ATOM    882 HH11 ARG    54      -8.213 -18.449   4.926  1.00  0.00
ATOM    883 HH12 ARG    54      -6.821 -19.523   5.235  1.00  0.00
ATOM    884  NH2 ARG    54      -6.296 -19.898   2.934  1.00  0.00
ATOM    885 HH21 ARG    54      -6.302 -19.971   1.927  1.00  0.00
ATOM    886 HH22 ARG    54      -6.166 -20.710   3.521  1.00  0.00
ATOM    887  C   ARG    54     -11.385 -15.617   4.187  1.00  0.00
ATOM    888  O   ARG    54     -11.676 -15.651   2.997  1.00  0.00
ATOM    889  N   ASN    55     -12.057 -16.298   5.108  1.00  0.00
ATOM    890  H   ASN    55     -11.927 -16.093   6.092  1.00  0.00
ATOM    891  CA  ASN    55     -13.023 -17.357   4.777  1.00  0.00
ATOM    892  HA  ASN    55     -13.059 -17.491   3.696  1.00  0.00
ATOM    893  CB  ASN    55     -12.648 -18.740   5.346  1.00  0.00
ATOM    894  HB2 ASN    55     -12.659 -18.618   6.429  1.00  0.00
ATOM    895  HB3 ASN    55     -13.360 -19.516   5.066  1.00  0.00
ATOM    896  CG  ASN    55     -11.203 -19.057   4.860  1.00  0.00
ATOM    897  OD1 ASN    55     -10.258 -18.282   5.069  1.00  0.00
ATOM    898  ND2 ASN    55     -10.953 -20.219   4.244  1.00  0.00
ATOM    899 HD21 ASN    55     -11.653 -20.940   4.368  1.00  0.00
ATOM    900 HD22 ASN    55     -10.021 -20.564   4.047  1.00  0.00
ATOM    901  C   ASN    55     -14.494 -16.948   5.140  1.00  0.00
ATOM    902  O   ASN    55     -15.009 -17.463   6.106  1.00  0.00
ATOM    903  N   PRO    56     -15.212 -16.117   4.380  1.00  0.00
ATOM    904  CD  PRO    56     -14.738 -15.442   3.158  1.00  0.00
ATOM    905  HD2 PRO    56     -14.121 -16.077   2.511  1.00  0.00
ATOM    906  HD3 PRO    56     -14.182 -14.542   3.447  1.00  0.00
ATOM    907  CG  PRO    56     -15.913 -15.135   2.289  1.00  0.00
ATOM    908  HG2 PRO    56     -16.168 -15.968   1.633  1.00  0.00
ATOM    909  HG3 PRO    56     -15.796 -14.174   1.787  1.00  0.00
ATOM    910  CB  PRO    56     -16.901 -14.854   3.366  1.00  0.00
ATOM    911  HB2 PRO    56     -17.919 -14.878   2.978  1.00  0.00
ATOM    912  HB3 PRO    56     -16.592 -13.850   3.656  1.00  0.00
ATOM    913  CA  PRO    56     -16.651 -15.917   4.456  1.00  0.00
ATOM    914  HA  PRO    56     -16.741 -15.495   5.457  1.00  0.00
ATOM    915  C   PRO    56     -17.286 -17.216   4.136  1.00  0.00
ATOM    916  O   PRO    56     -16.816 -18.042   3.421  1.00  0.00
ATOM    917  N   PHE    57     -18.416 -17.413   4.764  1.00  0.00
ATOM    918  H   PHE    57     -18.730 -16.643   5.342  1.00  0.00
ATOM    919  CA  PHE    57     -19.321 -18.578   4.599  1.00  0.00
ATOM    920  HA  PHE    57     -18.700 -19.472   4.653  1.00  0.00
ATOM    921  CB  PHE    57     -20.358 -18.754   5.743  1.00  0.00
ATOM    922  HB2 PHE    57     -20.782 -19.739   5.549  1.00  0.00
ATOM    923  HB3 PHE    57     -19.857 -18.897   6.701  1.00  0.00
ATOM    924  CG  PHE    57     -21.388 -17.780   5.884  1.00  0.00
ATOM    925  CD1 PHE    57     -22.501 -17.792   5.037  1.00  0.00
ATOM    926  HD1 PHE    57     -22.594 -18.703   4.464  1.00  0.00
ATOM    927  CE1 PHE    57     -23.440 -16.682   5.052  1.00  0.00
ATOM    928  HE1 PHE    57     -24.346 -16.802   4.476  1.00  0.00
ATOM    929  CZ  PHE    57     -23.208 -15.600   5.886  1.00  0.00
ATOM    930  HZ  PHE    57     -23.948 -14.822   6.003  1.00  0.00
ATOM    931  CE2 PHE    57     -22.053 -15.552   6.670  1.00  0.00
ATOM    932  HE2 PHE    57     -21.694 -14.666   7.174  1.00  0.00
ATOM    933  CD2 PHE    57     -21.142 -16.623   6.683  1.00  0.00
ATOM    934  HD2 PHE    57     -20.182 -16.408   7.128  1.00  0.00
ATOM    935  C   PHE    57     -20.057 -18.619   3.250  1.00  0.00
ATOM    936  O   PHE    57     -20.678 -19.586   2.856  1.00  0.00
ATOM    937  N   ALA    58     -20.206 -17.462   2.637  1.00  0.00
ATOM    938  H   ALA    58     -19.545 -16.737   2.888  1.00  0.00
ATOM    939  CA  ALA    58     -20.900 -17.342   1.293  1.00  0.00
ATOM    940  HA  ALA    58     -20.726 -18.238   0.699  1.00  0.00
ATOM    941  CB  ALA    58     -22.374 -17.287   1.591  1.00  0.00
ATOM    942  HB1 ALA    58     -22.793 -18.271   1.803  1.00  0.00
ATOM    943  HB2 ALA    58     -22.926 -16.876   0.746  1.00  0.00
ATOM    944  HB3 ALA    58     -22.514 -16.510   2.343  1.00  0.00
ATOM    945  C   ALA    58     -20.397 -16.094   0.444  1.00  0.00
ATOM    946  O   ALA    58     -19.715 -15.215   0.967  1.00  0.00
ATOM    947  N   ILE    59     -20.648 -16.003  -0.869  1.00  0.00
ATOM    948  H   ILE    59     -21.096 -16.820  -1.266  1.00  0.00
ATOM    949  CA  ILE    59     -20.387 -14.927  -1.839  1.00  0.00
ATOM    950  HA  ILE    59     -20.146 -13.988  -1.341  1.00  0.00
ATOM    951  CB  ILE    59     -19.143 -15.260  -2.714  1.00  0.00
ATOM    952  HB  ILE    59     -19.262 -16.275  -3.091  1.00  0.00
ATOM    953  CG2 ILE    59     -19.021 -14.262  -3.926  1.00  0.00
ATOM    954 HG21 ILE    59     -19.107 -13.281  -3.457  1.00  0.00
ATOM    955 HG22 ILE    59     -19.825 -14.494  -4.624  1.00  0.00
ATOM    956 HG23 ILE    59     -18.082 -14.341  -4.473  1.00  0.00
ATOM    957  CG1 ILE    59     -17.756 -15.120  -2.014  1.00  0.00
ATOM    958 HG12 ILE    59     -17.513 -14.087  -1.766  1.00  0.00
ATOM    959 HG13 ILE    59     -17.771 -15.543  -1.009  1.00  0.00
ATOM    960  CD1 ILE    59     -16.626 -15.856  -2.766  1.00  0.00
ATOM    961 HD11 ILE    59     -16.772 -16.931  -2.662  1.00  0.00
ATOM    962 HD12 ILE    59     -15.637 -15.523  -2.451  1.00  0.00
ATOM    963 HD13 ILE    59     -16.624 -15.520  -3.802  1.00  0.00
ATOM    964  C   ILE    59     -21.700 -14.791  -2.710  1.00  0.00
ATOM    965  O   ILE    59     -22.213 -15.809  -3.132  1.00  0.00
ATOM    966  N   ILE    60     -22.173 -13.538  -2.908  1.00  0.00
ATOM    967  H   ILE    60     -21.846 -12.719  -2.410  1.00  0.00
ATOM    968  CA  ILE    60     -23.425 -13.207  -3.706  1.00  0.00
ATOM    969  HA  ILE    60     -23.795 -14.161  -4.082  1.00  0.00
ATOM    970  CB  ILE    60     -24.549 -12.758  -2.746  1.00  0.00
ATOM    971  HB  ILE    60     -24.234 -11.957  -2.077  1.00  0.00
ATOM    972  CG2 ILE    60     -25.777 -12.154  -3.480  1.00  0.00
ATOM    973 HG21 ILE    60     -25.537 -11.441  -4.269  1.00  0.00
ATOM    974 HG22 ILE    60     -26.522 -11.767  -2.785  1.00  0.00
ATOM    975 HG23 ILE    60     -26.192 -13.090  -3.853  1.00  0.00
ATOM    976  CG1 ILE    60     -25.115 -13.838  -1.848  1.00  0.00
ATOM    977 HG12 ILE    60     -26.176 -13.700  -1.642  1.00  0.00
ATOM    978 HG13 ILE    60     -25.099 -14.753  -2.440  1.00  0.00
ATOM    979  CD1 ILE    60     -24.551 -14.020  -0.477  1.00  0.00
ATOM    980 HD11 ILE    60     -25.169 -14.807  -0.046  1.00  0.00
ATOM    981 HD12 ILE    60     -24.805 -13.142   0.117  1.00  0.00
ATOM    982 HD13 ILE    60     -23.548 -14.445  -0.519  1.00  0.00
ATOM    983  C   ILE    60     -23.096 -12.157  -4.766  1.00  0.00
ATOM    984  O   ILE    60     -22.398 -11.203  -4.474  1.00  0.00
ATOM    985  N   THR    61     -23.515 -12.324  -5.998  1.00  0.00
ATOM    986  H   THR    61     -23.991 -13.201  -6.173  1.00  0.00
ATOM    987  CA  THR    61     -23.221 -11.405  -7.172  1.00  0.00
ATOM    988  HA  THR    61     -22.464 -10.668  -6.905  1.00  0.00
ATOM    989  CB  THR    61     -22.599 -12.246  -8.255  1.00  0.00
ATOM    990  HB  THR    61     -23.294 -13.024  -8.567  1.00  0.00
ATOM    991  CG2 THR    61     -22.264 -11.410  -9.491  1.00  0.00
ATOM    992 HG21 THR    61     -21.660 -10.546  -9.214  1.00  0.00
ATOM    993 HG22 THR    61     -23.133 -11.001 -10.006  1.00  0.00
ATOM    994 HG23 THR    61     -21.614 -11.962 -10.170  1.00  0.00
ATOM    995  OG1 THR    61     -21.484 -12.867  -7.825  1.00  0.00
ATOM    996  HG1 THR    61     -21.653 -13.415  -7.055  1.00  0.00
ATOM    997  C   THR    61     -24.517 -10.704  -7.515  1.00  0.00
ATOM    998  O   THR    61     -25.462 -11.410  -7.929  1.00  0.00
ATOM    999  N   PRO    62     -24.559  -9.339  -7.559  1.00  0.00
ATOM   1000  CD  PRO    62     -23.608  -8.299  -7.049  1.00  0.00
ATOM   1001  HD2 PRO    62     -22.687  -8.298  -7.644  1.00  0.00
ATOM   1002  HD3 PRO    62     -23.271  -8.346  -6.006  1.00  0.00
ATOM   1003  CG  PRO    62     -24.401  -6.933  -7.100  1.00  0.00
ATOM   1004  HG2 PRO    62     -24.101  -6.432  -8.021  1.00  0.00
ATOM   1005  HG3 PRO    62     -24.050  -6.274  -6.306  1.00  0.00
ATOM   1006  CB  PRO    62     -25.861  -7.392  -7.204  1.00  0.00
ATOM   1007  HB2 PRO    62     -26.462  -6.659  -7.743  1.00  0.00
ATOM   1008  HB3 PRO    62     -26.272  -7.492  -6.200  1.00  0.00
ATOM   1009  CA  PRO    62     -25.775  -8.757  -7.988  1.00  0.00
ATOM   1010  HA  PRO    62     -26.580  -9.371  -7.584  1.00  0.00
ATOM   1011  C   PRO    62     -25.942  -8.633  -9.514  1.00  0.00
ATOM   1012  O   PRO    62     -25.727  -7.641 -10.123  1.00  0.00
ATOM   1013  N   LEU    63     -26.239  -9.794 -10.172  1.00  0.00
ATOM   1014  H   LEU    63     -26.313 -10.641  -9.621  1.00  0.00
ATOM   1015  CA  LEU    63     -26.350  -9.983 -11.672  1.00  0.00
ATOM   1016  HA  LEU    63     -25.388  -9.688 -12.089  1.00  0.00
ATOM   1017  CB  LEU    63     -26.539 -11.465 -11.962  1.00  0.00
ATOM   1018  HB2 LEU    63     -27.224 -11.905 -11.237  1.00  0.00
ATOM   1019  HB3 LEU    63     -27.096 -11.539 -12.896  1.00  0.00
ATOM   1020  CG  LEU    63     -25.310 -12.352 -11.833  1.00  0.00
ATOM   1021  HG  LEU    63     -24.637 -11.948 -11.077  1.00  0.00
ATOM   1022  CD1 LEU    63     -25.667 -13.844 -11.433  1.00  0.00
ATOM   1023 HD11 LEU    63     -26.487 -13.810 -10.715  1.00  0.00
ATOM   1024 HD12 LEU    63     -24.775 -14.358 -11.076  1.00  0.00
ATOM   1025 HD13 LEU    63     -26.205 -14.332 -12.246  1.00  0.00
ATOM   1026  CD2 LEU    63     -24.585 -12.313 -13.209  1.00  0.00
ATOM   1027 HD21 LEU    63     -23.947 -11.447 -13.387  1.00  0.00
ATOM   1028 HD22 LEU    63     -23.909 -13.165 -13.272  1.00  0.00
ATOM   1029 HD23 LEU    63     -25.257 -12.412 -14.060  1.00  0.00
ATOM   1030  C   LEU    63     -27.444  -9.071 -12.240  1.00  0.00
ATOM   1031  O   LEU    63     -27.160  -8.261 -13.086  1.00  0.00
ATOM   1032  N   HID    64     -28.621  -8.958 -11.544  1.00  0.00
ATOM   1033  H   HID    64     -28.888  -9.649 -10.854  1.00  0.00
ATOM   1034  CA  HID    64     -29.436  -7.684 -11.587  1.00  0.00
ATOM   1035  HA  HID    64     -29.112  -6.990 -12.362  1.00  0.00
ATOM   1036  CB  HID    64     -30.922  -8.043 -11.744  1.00  0.00
ATOM   1037  HB2 HID    64     -31.185  -8.868 -11.081  1.00  0.00
ATOM   1038  HB3 HID    64     -31.500  -7.170 -11.441  1.00  0.00
ATOM   1039  CG  HID    64     -31.286  -8.401 -13.207  1.00  0.00
ATOM   1040  ND1 HID    64     -32.056  -9.438 -13.690  1.00  0.00
ATOM   1041  HD1 HID    64     -32.414 -10.169 -13.092  1.00  0.00
ATOM   1042  CE1 HID    64     -32.188  -9.393 -15.008  1.00  0.00
ATOM   1043  HE1 HID    64     -32.669 -10.121 -15.645  1.00  0.00
ATOM   1044  NE2 HID    64     -31.546  -8.281 -15.416  1.00  0.00
ATOM   1045  CD2 HID    64     -30.978  -7.633 -14.300  1.00  0.00
ATOM   1046  HD2 HID    64     -30.364  -6.747 -14.236  1.00  0.00
ATOM   1047  C   HID    64     -29.220  -6.880 -10.227  1.00  0.00
ATOM   1048  O   HID    64     -29.022  -7.504  -9.205  1.00  0.00
ATOM   1049  N   ALA    65     -29.275  -5.523 -10.193  1.00  0.00
ATOM   1050  H   ALA    65     -29.500  -5.031 -11.049  1.00  0.00
ATOM   1051  CA  ALA    65     -29.220  -4.786  -8.951  1.00  0.00
ATOM   1052  HA  ALA    65     -28.339  -5.108  -8.396  1.00  0.00
ATOM   1053  CB  ALA    65     -28.994  -3.316  -9.318  1.00  0.00
ATOM   1054  HB1 ALA    65     -28.051  -3.224  -9.857  1.00  0.00
ATOM   1055  HB2 ALA    65     -29.052  -2.698  -8.423  1.00  0.00
ATOM   1056  HB3 ALA    65     -29.736  -3.059 -10.074  1.00  0.00
ATOM   1057  C   ALA    65     -30.421  -5.133  -7.997  1.00  0.00
ATOM   1058  O   ALA    65     -30.445  -4.737  -6.820  1.00  0.00
ATOM   1059  N   SER    66     -31.465  -5.747  -8.417  1.00  0.00
ATOM   1060  H   SER    66     -31.473  -6.086  -9.371  1.00  0.00
ATOM   1061  CA  SER    66     -32.598  -6.141  -7.624  1.00  0.00
ATOM   1062  HA  SER    66     -33.084  -5.308  -7.116  1.00  0.00
ATOM   1063  CB  SER    66     -33.778  -6.784  -8.434  1.00  0.00
ATOM   1064  HB2 SER    66     -33.355  -7.605  -9.012  1.00  0.00
ATOM   1065  HB3 SER    66     -34.581  -7.017  -7.735  1.00  0.00
ATOM   1066  OG  SER    66     -34.343  -5.792  -9.290  1.00  0.00
ATOM   1067  HG  SER    66     -33.630  -5.576  -9.896  1.00  0.00
ATOM   1068  C   SER    66     -32.147  -7.157  -6.514  1.00  0.00
ATOM   1069  O   SER    66     -32.682  -7.178  -5.452  1.00  0.00
ATOM   1070  N   HID    67     -31.018  -7.812  -6.721  1.00  0.00
ATOM   1071  H   HID    67     -30.434  -7.735  -7.546  1.00  0.00
ATOM   1072  CA  HID    67     -30.503  -8.820  -5.746  1.00  0.00
ATOM   1073  HA  HID    67     -31.223  -9.556  -5.388  1.00  0.00
ATOM   1074  CB  HID    67     -29.386  -9.571  -6.426  1.00  0.00
ATOM   1075  HB2 HID    67     -28.662  -8.833  -6.771  1.00  0.00
ATOM   1076  HB3 HID    67     -28.895 -10.113  -5.617  1.00  0.00
ATOM   1077  CG  HID    67     -29.772 -10.328  -7.649  1.00  0.00
ATOM   1078  ND1 HID    67     -31.036 -10.432  -8.196  1.00  0.00
ATOM   1079  HD1 HID    67     -31.946 -10.454  -7.759  1.00  0.00
ATOM   1080  CE1 HID    67     -30.896 -11.048  -9.355  1.00  0.00
ATOM   1081  HE1 HID    67     -31.784 -11.295  -9.918  1.00  0.00
ATOM   1082  NE2 HID    67     -29.638 -11.357  -9.650  1.00  0.00
ATOM   1083  CD2 HID    67     -28.889 -10.726  -8.659  1.00  0.00
ATOM   1084  HD2 HID    67     -27.822 -10.834  -8.535  1.00  0.00
ATOM   1085  C   HID    67     -29.901  -8.270  -4.364  1.00  0.00
ATOM   1086  O   HID    67     -29.848  -8.978  -3.394  1.00  0.00
ATOM   1087  N   ILE    68     -29.555  -6.929  -4.346  1.00  0.00
ATOM   1088  H   ILE    68     -29.709  -6.397  -5.194  1.00  0.00
ATOM   1089  CA  ILE    68     -28.962  -6.271  -3.133  1.00  0.00
ATOM   1090  HA  ILE    68     -28.248  -7.011  -2.772  1.00  0.00
ATOM   1091  CB  ILE    68     -28.369  -4.894  -3.447  1.00  0.00
ATOM   1092  HB  ILE    68     -29.172  -4.256  -3.817  1.00  0.00
ATOM   1093  CG2 ILE    68     -27.875  -4.164  -2.147  1.00  0.00
ATOM   1094 HG21 ILE    68     -27.252  -4.810  -1.529  1.00  0.00
ATOM   1095 HG22 ILE    68     -28.753  -3.954  -1.536  1.00  0.00
ATOM   1096 HG23 ILE    68     -27.295  -3.288  -2.439  1.00  0.00
ATOM   1097  CG1 ILE    68     -27.164  -4.983  -4.477  1.00  0.00
ATOM   1098 HG12 ILE    68     -26.317  -4.361  -4.190  1.00  0.00
ATOM   1099 HG13 ILE    68     -26.627  -5.932  -4.469  1.00  0.00
ATOM   1100  CD1 ILE    68     -27.523  -4.736  -5.946  1.00  0.00
ATOM   1101 HD11 ILE    68     -26.654  -4.523  -6.568  1.00  0.00
ATOM   1102 HD12 ILE    68     -28.146  -3.849  -6.065  1.00  0.00
ATOM   1103 HD13 ILE    68     -27.870  -5.700  -6.317  1.00  0.00
ATOM   1104  C   ILE    68     -30.149  -6.223  -2.211  1.00  0.00
ATOM   1105  O   ILE    68     -29.984  -6.663  -1.101  1.00  0.00
ATOM   1106  N   GLN    69     -31.371  -5.779  -2.613  1.00  0.00
ATOM   1107  H   GLN    69     -31.491  -5.383  -3.538  1.00  0.00
ATOM   1108  CA  GLN    69     -32.552  -5.622  -1.754  1.00  0.00
ATOM   1109  HA  GLN    69     -32.350  -4.884  -0.977  1.00  0.00
ATOM   1110  CB  GLN    69     -33.687  -5.035  -2.686  1.00  0.00
ATOM   1111  HB2 GLN    69     -33.635  -5.593  -3.620  1.00  0.00
ATOM   1112  HB3 GLN    69     -34.670  -5.230  -2.256  1.00  0.00
ATOM   1113  CG  GLN    69     -33.464  -3.560  -3.005  1.00  0.00
ATOM   1114  HG2 GLN    69     -32.507  -3.258  -3.431  1.00  0.00
ATOM   1115  HG3 GLN    69     -34.263  -3.176  -3.638  1.00  0.00
ATOM   1116  CD  GLN    69     -33.690  -2.695  -1.805  1.00  0.00
ATOM   1117  OE1 GLN    69     -33.970  -3.039  -0.674  1.00  0.00
ATOM   1118  NE2 GLN    69     -33.688  -1.402  -2.101  1.00  0.00
ATOM   1119 HE21 GLN    69     -33.569  -0.700  -1.380  1.00  0.00
ATOM   1120 HE22 GLN    69     -33.810  -1.232  -3.092  1.00  0.00
ATOM   1121  C   GLN    69     -32.908  -6.922  -1.188  1.00  0.00
ATOM   1122  O   GLN    69     -33.269  -6.915   0.014  1.00  0.00
ATOM   1123  N   ALA    70     -32.854  -8.077  -1.852  1.00  0.00
ATOM   1124  H   ALA    70     -32.577  -8.093  -2.826  1.00  0.00
ATOM   1125  CA  ALA    70     -33.176  -9.352  -1.381  1.00  0.00
ATOM   1126  HA  ALA    70     -34.143  -9.284  -0.883  1.00  0.00
ATOM   1127  CB  ALA    70     -33.238 -10.397  -2.554  1.00  0.00
ATOM   1128  HB1 ALA    70     -33.975 -10.087  -3.294  1.00  0.00
ATOM   1129  HB2 ALA    70     -33.600 -11.344  -2.153  1.00  0.00
ATOM   1130  HB3 ALA    70     -32.261 -10.502  -3.026  1.00  0.00
ATOM   1131  C   ALA    70     -32.194  -9.807  -0.392  1.00  0.00
ATOM   1132  O   ALA    70     -32.553 -10.337   0.623  1.00  0.00
ATOM   1133  N   ALA    71     -30.929  -9.532  -0.598  1.00  0.00
ATOM   1134  H   ALA    71     -30.532  -9.178  -1.460  1.00  0.00
ATOM   1135  CA  ALA    71     -29.903  -9.921   0.387  1.00  0.00
ATOM   1136  HA  ALA    71     -29.968 -10.981   0.631  1.00  0.00
ATOM   1137  CB  ALA    71     -28.541  -9.692  -0.414  1.00  0.00
ATOM   1138  HB1 ALA    71     -28.541 -10.159  -1.399  1.00  0.00
ATOM   1139  HB2 ALA    71     -27.692 -10.178   0.067  1.00  0.00
ATOM   1140  HB3 ALA    71     -28.279  -8.644  -0.561  1.00  0.00
ATOM   1141  C   ALA    71     -29.958  -9.095   1.657  1.00  0.00
ATOM   1142  O   ALA    71     -29.728  -9.670   2.668  1.00  0.00
ATOM   1143  N   LEU    72     -30.368  -7.837   1.577  1.00  0.00
ATOM   1144  H   LEU    72     -30.460  -7.428   0.655  1.00  0.00
ATOM   1145  CA  LEU    72     -30.561  -6.972   2.719  1.00  0.00
ATOM   1146  HA  LEU    72     -29.688  -7.093   3.360  1.00  0.00
ATOM   1147  CB  LEU    72     -30.664  -5.441   2.348  1.00  0.00
ATOM   1148  HB2 LEU    72     -31.444  -5.136   1.650  1.00  0.00
ATOM   1149  HB3 LEU    72     -30.881  -4.879   3.256  1.00  0.00
ATOM   1150  CG  LEU    72     -29.397  -4.977   1.732  1.00  0.00
ATOM   1151  HG  LEU    72     -29.296  -5.631   0.866  1.00  0.00
ATOM   1152  CD1 LEU    72     -29.597  -3.472   1.428  1.00  0.00
ATOM   1153 HD11 LEU    72     -29.742  -2.863   2.320  1.00  0.00
ATOM   1154 HD12 LEU    72     -30.396  -3.404   0.689  1.00  0.00
ATOM   1155 HD13 LEU    72     -28.741  -3.124   0.850  1.00  0.00
ATOM   1156  CD2 LEU    72     -28.119  -5.038   2.575  1.00  0.00
ATOM   1157 HD21 LEU    72     -28.364  -4.838   3.618  1.00  0.00
ATOM   1158 HD22 LEU    72     -27.553  -5.952   2.395  1.00  0.00
ATOM   1159 HD23 LEU    72     -27.418  -4.242   2.325  1.00  0.00
ATOM   1160  C   LEU    72     -31.618  -7.537   3.687  1.00  0.00
ATOM   1161  O   LEU    72     -31.352  -7.833   4.795  1.00  0.00
ATOM   1162  N   TYR    73     -32.805  -7.792   3.172  1.00  0.00
ATOM   1163  H   TYR    73     -32.895  -7.636   2.175  1.00  0.00
ATOM   1164  CA  TYR    73     -33.954  -8.373   3.850  1.00  0.00
ATOM   1165  HA  TYR    73     -34.319  -7.753   4.668  1.00  0.00
ATOM   1166  CB  TYR    73     -35.093  -8.348   2.856  1.00  0.00
ATOM   1167  HB2 TYR    73     -35.275  -7.342   2.479  1.00  0.00
ATOM   1168  HB3 TYR    73     -34.960  -8.953   1.958  1.00  0.00
ATOM   1169  CG  TYR    73     -36.419  -8.659   3.482  1.00  0.00
ATOM   1170  CD1 TYR    73     -36.909  -9.982   3.451  1.00  0.00
ATOM   1171  HD1 TYR    73     -36.454 -10.846   2.989  1.00  0.00
ATOM   1172  CE1 TYR    73     -38.074 -10.308   4.212  1.00  0.00
ATOM   1173  HE1 TYR    73     -38.381 -11.342   4.260  1.00  0.00
ATOM   1174  CZ  TYR    73     -38.799  -9.312   4.850  1.00  0.00
ATOM   1175  OH  TYR    73     -39.906  -9.690   5.506  1.00  0.00
ATOM   1176  HH  TYR    73     -40.744  -9.490   5.083  1.00  0.00
ATOM   1177  CE2 TYR    73     -38.226  -8.061   4.946  1.00  0.00
ATOM   1178  HE2 TYR    73     -38.835  -7.367   5.506  1.00  0.00
ATOM   1179  CD2 TYR    73     -37.039  -7.637   4.285  1.00  0.00
ATOM   1180  HD2 TYR    73     -36.673  -6.637   4.465  1.00  0.00
ATOM   1181  C   TYR    73     -33.589  -9.778   4.494  1.00  0.00
ATOM   1182  O   TYR    73     -33.761 -10.031   5.691  1.00  0.00
ATOM   1183  N   CYX    74     -32.998 -10.691   3.673  1.00  0.00
ATOM   1184  H   CYX    74     -32.788 -10.372   2.734  1.00  0.00
ATOM   1185  CA  CYX    74     -32.565 -11.940   4.135  1.00  0.00
ATOM   1186  HA  CYX    74     -33.332 -12.498   4.672  1.00  0.00
ATOM   1187  CB  CYX    74     -32.074 -12.742   2.971  1.00  0.00
ATOM   1188  HB2 CYX    74     -31.293 -12.281   2.366  1.00  0.00
ATOM   1189  HB3 CYX    74     -31.698 -13.691   3.354  1.00  0.00
ATOM   1190  SG  CYX    74     -33.257 -13.097   1.708  1.00  0.00
ATOM   1191  C   CYX    74     -31.550 -11.761   5.285  1.00  0.00
ATOM   1192  O   CYX    74     -31.829 -12.384   6.336  1.00  0.00
ATOM   1193  N   SER    75     -30.498 -10.883   5.174  1.00  0.00
ATOM   1194  H   SER    75     -30.463 -10.387   4.291  1.00  0.00
ATOM   1195  CA  SER    75     -29.460 -10.549   6.225  1.00  0.00
ATOM   1196  HA  SER    75     -28.857 -11.372   6.610  1.00  0.00
ATOM   1197  CB  SER    75     -28.497  -9.546   5.595  1.00  0.00
ATOM   1198  HB2 SER    75     -28.109 -10.028   4.698  1.00  0.00
ATOM   1199  HB3 SER    75     -29.127  -8.738   5.224  1.00  0.00
ATOM   1200  OG  SER    75     -27.486  -8.965   6.420  1.00  0.00
ATOM   1201  HG  SER    75     -26.946  -9.661   6.802  1.00  0.00
ATOM   1202  C   SER    75     -30.046  -9.936   7.499  1.00  0.00
ATOM   1203  O   SER    75     -29.699 -10.396   8.521  1.00  0.00
ATOM   1204  N   GLN    76     -30.932  -9.078   7.317  1.00  0.00
ATOM   1205  H   GLN    76     -31.171  -8.749   6.389  1.00  0.00
ATOM   1206  CA  GLN    76     -31.659  -8.571   8.442  1.00  0.00
ATOM   1207  HA  GLN    76     -30.859  -8.368   9.153  1.00  0.00
ATOM   1208  CB  GLN    76     -32.235  -7.156   8.074  1.00  0.00
ATOM   1209  HB2 GLN    76     -31.907  -6.408   8.796  1.00  0.00
ATOM   1210  HB3 GLN    76     -31.705  -6.751   7.212  1.00  0.00
ATOM   1211  CG  GLN    76     -33.759  -6.982   7.893  1.00  0.00
ATOM   1212  HG2 GLN    76     -33.914  -6.184   7.166  1.00  0.00
ATOM   1213  HG3 GLN    76     -34.209  -7.887   7.487  1.00  0.00
ATOM   1214  CD  GLN    76     -34.557  -6.560   9.181  1.00  0.00
ATOM   1215  OE1 GLN    76     -35.701  -6.810   9.360  1.00  0.00
ATOM   1216  NE2 GLN    76     -33.883  -6.110  10.211  1.00  0.00
ATOM   1217 HE21 GLN    76     -34.448  -5.755  10.974  1.00  0.00
ATOM   1218 HE22 GLN    76     -32.898  -5.885  10.141  1.00  0.00
ATOM   1219  C   GLN    76     -32.569  -9.640   9.069  1.00  0.00
ATOM   1220  O   GLN    76     -32.566  -9.700  10.246  1.00  0.00
ATOM   1221  N   LYS    77     -33.430 -10.507   8.341  1.00  0.00
ATOM   1222  H   LYS    77     -33.517 -10.208   7.377  1.00  0.00
ATOM   1223  CA  LYS    77     -34.481 -11.343   8.952  1.00  0.00
ATOM   1224  HA  LYS    77     -34.865 -10.821   9.828  1.00  0.00
ATOM   1225  CB  LYS    77     -35.515 -11.653   7.775  1.00  0.00
ATOM   1226  HB2 LYS    77     -34.944 -12.034   6.929  1.00  0.00
ATOM   1227  HB3 LYS    77     -36.157 -12.475   8.091  1.00  0.00
ATOM   1228  CG  LYS    77     -36.404 -10.563   7.398  1.00  0.00
ATOM   1229  HG2 LYS    77     -35.781  -9.768   6.988  1.00  0.00
ATOM   1230  HG3 LYS    77     -37.019 -10.932   6.576  1.00  0.00
ATOM   1231  CD  LYS    77     -37.386  -9.868   8.403  1.00  0.00
ATOM   1232  HD2 LYS    77     -36.977  -9.697   9.399  1.00  0.00
ATOM   1233  HD3 LYS    77     -37.611  -8.878   8.006  1.00  0.00
ATOM   1234  CE  LYS    77     -38.717 -10.660   8.555  1.00  0.00
ATOM   1235  HE2 LYS    77     -38.991 -10.888   7.525  1.00  0.00
ATOM   1236  HE3 LYS    77     -38.559 -11.636   9.014  1.00  0.00
ATOM   1237  NZ  LYS    77     -39.753  -9.868   9.258  1.00  0.00
ATOM   1238  HZ1 LYS    77     -40.391 -10.619   9.481  1.00  0.00
ATOM   1239  HZ2 LYS    77     -40.199  -9.146   8.711  1.00  0.00
ATOM   1240  HZ3 LYS    77     -39.310  -9.347  10.001  1.00  0.00
ATOM   1241  C   LYS    77     -33.837 -12.635   9.501  1.00  0.00
ATOM   1242  O   LYS    77     -34.410 -13.202  10.378  1.00  0.00
ATOM   1243  N   HID    78     -32.609 -13.081   9.120  1.00  0.00
ATOM   1244  H   HID    78     -32.219 -12.585   8.328  1.00  0.00
ATOM   1245  CA  HID    78     -31.927 -14.303   9.603  1.00  0.00
ATOM   1246  HA  HID    78     -32.584 -14.783  10.328  1.00  0.00
ATOM   1247  CB  HID    78     -31.933 -15.327   8.493  1.00  0.00
ATOM   1248  HB2 HID    78     -31.349 -14.857   7.701  1.00  0.00
ATOM   1249  HB3 HID    78     -31.453 -16.245   8.832  1.00  0.00
ATOM   1250  CG  HID    78     -33.309 -15.793   8.109  1.00  0.00
ATOM   1251  ND1 HID    78     -34.057 -16.682   8.863  1.00  0.00
ATOM   1252  HD1 HID    78     -33.724 -17.233   9.641  1.00  0.00
ATOM   1253  CE1 HID    78     -35.185 -16.894   8.233  1.00  0.00
ATOM   1254  HE1 HID    78     -35.924 -17.554   8.664  1.00  0.00
ATOM   1255  NE2 HID    78     -35.335 -15.973   7.222  1.00  0.00
ATOM   1256  CD2 HID    78     -34.202 -15.306   7.224  1.00  0.00
ATOM   1257  HD2 HID    78     -34.055 -14.418   6.628  1.00  0.00
ATOM   1258  C   HID    78     -30.515 -13.880  10.154  1.00  0.00
ATOM   1259  O   HID    78     -29.648 -14.699  10.140  1.00  0.00
ATOM   1260  N   GLY    79     -30.332 -12.648  10.514  1.00  0.00
ATOM   1261  H   GLY    79     -31.084 -11.972  10.447  1.00  0.00
ATOM   1262  CA  GLY    79     -29.223 -12.066  11.252  1.00  0.00
ATOM   1263  HA2 GLY    79     -29.429 -11.004  11.382  1.00  0.00
ATOM   1264  HA3 GLY    79     -29.137 -12.546  12.227  1.00  0.00
ATOM   1265  C   GLY    79     -27.802 -12.151  10.653  1.00  0.00
ATOM   1266  O   GLY    79     -26.875 -11.765  11.369  1.00  0.00
ATOM   1267  N   GLU    80     -27.566 -12.808   9.447  1.00  0.00
ATOM   1268  H   GLU    80     -28.276 -13.345   8.963  1.00  0.00
ATOM   1269  CA  GLU    80     -26.138 -12.907   8.892  1.00  0.00
ATOM   1270  HA  GLU    80     -25.466 -13.189   9.702  1.00  0.00
ATOM   1271  CB  GLU    80     -26.038 -13.965   7.923  1.00  0.00
ATOM   1272  HB2 GLU    80     -26.807 -13.748   7.182  1.00  0.00
ATOM   1273  HB3 GLU    80     -25.055 -13.928   7.454  1.00  0.00
ATOM   1274  CG  GLU    80     -26.243 -15.432   8.308  1.00  0.00
ATOM   1275  HG2 GLU    80     -27.304 -15.602   8.489  1.00  0.00
ATOM   1276  HG3 GLU    80     -25.837 -16.108   7.555  1.00  0.00
ATOM   1277  CD  GLU    80     -25.416 -15.798   9.519  1.00  0.00
ATOM   1278  OE1 GLU    80     -24.193 -15.495   9.631  1.00  0.00
ATOM   1279  OE2 GLU    80     -25.970 -16.412  10.437  1.00  0.00
ATOM   1280  C   GLU    80     -25.550 -11.534   8.414  1.00  0.00
ATOM   1281  O   GLU    80     -26.146 -10.683   7.707  1.00  0.00
ATOM   1282  N   GLN    81     -24.338 -11.263   8.805  1.00  0.00
ATOM   1283  H   GLN    81     -23.957 -11.986   9.404  1.00  0.00
ATOM   1284  CA  GLN    81     -23.591  -9.929   8.549  1.00  0.00
ATOM   1285  HA  GLN    81     -24.356  -9.157   8.628  1.00  0.00
ATOM   1286  CB  GLN    81     -22.510  -9.775   9.706  1.00  0.00
ATOM   1287  HB2 GLN    81     -23.053  -9.846  10.648  1.00  0.00
ATOM   1288  HB3 GLN    81     -21.924 -10.689   9.610  1.00  0.00
ATOM   1289  CG  GLN    81     -21.552  -8.546   9.623  1.00  0.00
ATOM   1290  HG2 GLN    81     -20.830  -8.519  10.439  1.00  0.00
ATOM   1291  HG3 GLN    81     -21.081  -8.603   8.642  1.00  0.00
ATOM   1292  CD  GLN    81     -22.355  -7.278   9.864  1.00  0.00
ATOM   1293  OE1 GLN    81     -22.749  -6.809  10.932  1.00  0.00
ATOM   1294  NE2 GLN    81     -22.542  -6.486   8.826  1.00  0.00
ATOM   1295 HE21 GLN    81     -23.214  -5.738   8.943  1.00  0.00
ATOM   1296 HE22 GLN    81     -22.068  -6.605   7.938  1.00  0.00
ATOM   1297  C   GLN    81     -22.941  -9.885   7.151  1.00  0.00
ATOM   1298  O   GLN    81     -22.278 -10.863   6.704  1.00  0.00
ATOM   1299  N   MET    82     -23.141  -8.784   6.394  1.00  0.00
ATOM   1300  H   MET    82     -23.668  -8.022   6.803  1.00  0.00
ATOM   1301  CA  MET    82     -22.483  -8.632   5.127  1.00  0.00
ATOM   1302  HA  MET    82     -22.387  -9.645   4.735  1.00  0.00
ATOM   1303  CB  MET    82     -23.442  -7.781   4.226  1.00  0.00
ATOM   1304  HB2 MET    82     -24.413  -8.276   4.207  1.00  0.00
ATOM   1305  HB3 MET    82     -23.609  -6.784   4.634  1.00  0.00
ATOM   1306  CG  MET    82     -23.051  -7.565   2.798  1.00  0.00
ATOM   1307  HG2 MET    82     -22.096  -7.051   2.689  1.00  0.00
ATOM   1308  HG3 MET    82     -22.831  -8.512   2.305  1.00  0.00
ATOM   1309  SD  MET    82     -24.254  -6.568   1.829  1.00  0.00
ATOM   1310  CE  MET    82     -24.369  -4.973   2.751  1.00  0.00
ATOM   1311  HE1 MET    82     -24.779  -5.132   3.757  1.00  0.00
ATOM   1312  HE2 MET    82     -23.338  -4.609   2.841  1.00  0.00
ATOM   1313  HE3 MET    82     -24.964  -4.207   2.240  1.00  0.00
ATOM   1314  C   MET    82     -21.133  -7.951   5.228  1.00  0.00
ATOM   1315  O   MET    82     -20.970  -7.178   6.134  1.00  0.00
ATOM   1316  N   ARG    83     -20.295  -8.000   4.188  1.00  0.00
ATOM   1317  H   ARG    83     -20.524  -8.735   3.529  1.00  0.00
ATOM   1318  CA  ARG    83     -19.247  -7.098   3.773  1.00  0.00
ATOM   1319  HA  ARG    83     -19.509  -6.082   4.066  1.00  0.00
ATOM   1320  CB  ARG    83     -17.812  -7.494   4.189  1.00  0.00
ATOM   1321  HB2 ARG    83     -17.542  -8.494   3.852  1.00  0.00
ATOM   1322  HB3 ARG    83     -17.136  -6.755   3.759  1.00  0.00
ATOM   1323  CG  ARG    83     -17.777  -7.371   5.674  1.00  0.00
ATOM   1324  HG2 ARG    83     -18.181  -6.461   6.118  1.00  0.00
ATOM   1325  HG3 ARG    83     -18.315  -8.228   6.079  1.00  0.00
ATOM   1326  CD  ARG    83     -16.318  -7.413   6.151  1.00  0.00
ATOM   1327  HD2 ARG    83     -15.849  -8.299   5.720  1.00  0.00
ATOM   1328  HD3 ARG    83     -15.851  -6.536   5.702  1.00  0.00
ATOM   1329  NE  ARG    83     -16.098  -7.512   7.614  1.00  0.00
ATOM   1330  HE  ARG    83     -16.892  -7.873   8.124  1.00  0.00
ATOM   1331  CZ  ARG    83     -15.021  -7.127   8.243  1.00  0.00
ATOM   1332  NH1 ARG    83     -14.003  -6.620   7.676  1.00  0.00
ATOM   1333 HH11 ARG    83     -13.803  -6.711   6.690  1.00  0.00
ATOM   1334 HH12 ARG    83     -13.231  -6.375   8.279  1.00  0.00
ATOM   1335  NH2 ARG    83     -15.008  -7.265   9.496  1.00  0.00
ATOM   1336 HH21 ARG    83     -15.691  -7.908   9.871  1.00  0.00
ATOM   1337 HH22 ARG    83     -14.112  -7.419   9.935  1.00  0.00
ATOM   1338  C   ARG    83     -19.328  -6.905   2.208  1.00  0.00
ATOM   1339  O   ARG    83     -20.011  -7.674   1.561  1.00  0.00
ATOM   1340  N   ILE    84     -18.644  -5.908   1.572  1.00  0.00
ATOM   1341  H   ILE    84     -18.017  -5.331   2.120  1.00  0.00
ATOM   1342  CA  ILE    84     -18.824  -5.406   0.172  1.00  0.00
ATOM   1343  HA  ILE    84     -19.426  -6.157  -0.339  1.00  0.00
ATOM   1344  CB  ILE    84     -19.566  -4.060   0.256  1.00  0.00
ATOM   1345  HB  ILE    84     -18.971  -3.289   0.746  1.00  0.00
ATOM   1346  CG2 ILE    84     -19.844  -3.726  -1.184  1.00  0.00
ATOM   1347 HG21 ILE    84     -20.215  -4.529  -1.822  1.00  0.00
ATOM   1348 HG22 ILE    84     -18.923  -3.320  -1.603  1.00  0.00
ATOM   1349 HG23 ILE    84     -20.553  -2.902  -1.264  1.00  0.00
ATOM   1350  CG1 ILE    84     -20.814  -4.094   1.124  1.00  0.00
ATOM   1351 HG12 ILE    84     -21.663  -4.528   0.596  1.00  0.00
ATOM   1352 HG13 ILE    84     -20.692  -4.671   2.041  1.00  0.00
ATOM   1353  CD1 ILE    84     -21.321  -2.796   1.726  1.00  0.00
ATOM   1354 HD11 ILE    84     -20.623  -2.468   2.496  1.00  0.00
ATOM   1355 HD12 ILE    84     -22.328  -2.847   2.139  1.00  0.00
ATOM   1356 HD13 ILE    84     -21.544  -2.110   0.909  1.00  0.00
ATOM   1357  C   ILE    84     -17.510  -5.303  -0.599  1.00  0.00
ATOM   1358  O   ILE    84     -16.554  -4.703  -0.079  1.00  0.00
ATOM   1359  N   ARG    85     -17.455  -5.661  -1.885  1.00  0.00
ATOM   1360  H   ARG    85     -18.202  -6.167  -2.346  1.00  0.00
ATOM   1361  CA  ARG    85     -16.260  -5.482  -2.787  1.00  0.00
ATOM   1362  HA  ARG    85     -15.571  -4.782  -2.313  1.00  0.00
ATOM   1363  CB  ARG    85     -15.467  -6.794  -2.867  1.00  0.00
ATOM   1364  HB2 ARG    85     -15.033  -6.985  -1.886  1.00  0.00
ATOM   1365  HB3 ARG    85     -16.277  -7.489  -3.091  1.00  0.00
ATOM   1366  CG  ARG    85     -14.394  -6.818  -3.957  1.00  0.00
ATOM   1367  HG2 ARG    85     -14.830  -6.952  -4.946  1.00  0.00
ATOM   1368  HG3 ARG    85     -13.798  -5.905  -3.976  1.00  0.00
ATOM   1369  CD  ARG    85     -13.353  -7.965  -3.713  1.00  0.00
ATOM   1370  HD2 ARG    85     -12.586  -7.788  -4.467  1.00  0.00
ATOM   1371  HD3 ARG    85     -13.001  -7.817  -2.693  1.00  0.00
ATOM   1372  NE  ARG    85     -13.977  -9.264  -3.992  1.00  0.00
ATOM   1373  HE  ARG    85     -14.707  -9.238  -4.690  1.00  0.00
ATOM   1374  CZ  ARG    85     -13.587 -10.384  -3.413  1.00  0.00
ATOM   1375  NH1 ARG    85     -12.582 -10.578  -2.652  1.00  0.00
ATOM   1376 HH11 ARG    85     -11.897  -9.837  -2.633  1.00  0.00
ATOM   1377 HH12 ARG    85     -12.470 -11.522  -2.309  1.00  0.00
ATOM   1378  NH2 ARG    85     -14.267 -11.446  -3.705  1.00  0.00
ATOM   1379 HH21 ARG    85     -15.080 -11.396  -4.302  1.00  0.00
ATOM   1380 HH22 ARG    85     -13.866 -12.360  -3.553  1.00  0.00
ATOM   1381  C   ARG    85     -16.568  -5.010  -4.169  1.00  0.00
ATOM   1382  O   ARG    85     -17.453  -5.573  -4.840  1.00  0.00
ATOM   1383  N   SER    86     -15.962  -3.871  -4.570  1.00  0.00
ATOM   1384  H   SER    86     -15.246  -3.566  -3.922  1.00  0.00
ATOM   1385  CA  SER    86     -15.949  -3.199  -5.812  1.00  0.00
ATOM   1386  HA  SER    86     -16.779  -3.487  -6.457  1.00  0.00
ATOM   1387  CB  SER    86     -15.981  -1.738  -5.593  1.00  0.00
ATOM   1388  HB2 SER    86     -15.743  -1.222  -6.523  1.00  0.00
ATOM   1389  HB3 SER    86     -17.030  -1.652  -5.308  1.00  0.00
ATOM   1390  OG  SER    86     -15.097  -1.165  -4.667  1.00  0.00
ATOM   1391  HG  SER    86     -14.195  -1.261  -4.981  1.00  0.00
ATOM   1392  C   SER    86     -14.594  -3.462  -6.575  1.00  0.00
ATOM   1393  O   SER    86     -14.542  -3.152  -7.739  1.00  0.00
ATOM   1394  N   GLY    87     -13.582  -3.963  -5.890  1.00  0.00
ATOM   1395  H   GLY    87     -13.552  -3.935  -4.878  1.00  0.00
ATOM   1396  CA  GLY    87     -12.249  -4.160  -6.483  1.00  0.00
ATOM   1397  HA2 GLY    87     -12.420  -4.743  -7.388  1.00  0.00
ATOM   1398  HA3 GLY    87     -11.700  -3.226  -6.602  1.00  0.00
ATOM   1399  C   GLY    87     -11.244  -4.881  -5.582  1.00  0.00
ATOM   1400  O   GLY    87     -10.574  -5.783  -6.007  1.00  0.00
ATOM   1401  N   GLY    88     -11.305  -4.766  -4.213  1.00  0.00
ATOM   1402  H   GLY    88     -11.964  -4.073  -3.880  1.00  0.00
ATOM   1403  CA  GLY    88     -10.504  -5.505  -3.230  1.00  0.00
ATOM   1404  HA2 GLY    88     -11.029  -5.578  -2.278  1.00  0.00
ATOM   1405  HA3 GLY    88     -10.514  -6.566  -3.476  1.00  0.00
ATOM   1406  C   GLY    88      -9.005  -5.047  -3.093  1.00  0.00
ATOM   1407  O   GLY    88      -8.198  -5.733  -2.515  1.00  0.00
ATOM   1408  N1  HIF    89      -8.491  -3.896  -3.693  1.00  0.00
ATOM   1409  H1  HIF    89      -9.211  -3.292  -4.073  1.00  0.00
ATOM   1410  C1  HIF    89      -7.067  -3.507  -3.745  1.00  0.00
ATOM   1411  C3  HIF    89      -6.520  -2.630  -4.997  1.00  0.00
ATOM   1412  C4  HIF    89      -5.324  -3.305  -5.671  1.00  0.00
ATOM   1413  C5  HIF    89      -5.472  -3.877  -6.912  1.00  0.00
ATOM   1414  N3  HIF    89      -4.307  -4.517  -7.309  1.00  0.00
ATOM   1415  C6  HIF    89      -3.466  -4.382  -6.277  1.00  0.00
ATOM   1416  N2  HIF    89      -3.963  -3.483  -5.294  1.00  0.00
ATOM   1417  C30 HIF    89      -3.257  -2.891  -4.215  1.00  0.00
ATOM   1418  C28 HIF    89      -2.822  -1.398  -4.400  1.00  0.00
ATOM   1419  C26 HIF    89      -1.882  -0.859  -5.355  1.00  0.00
ATOM   1420  C24 HIF    89      -1.551   0.469  -5.316  1.00  0.00
ATOM   1421  C23 HIF    89      -2.301   1.398  -4.536  1.00  0.00
ATOM   1422  N9  HIF    89      -2.147   2.680  -4.943  1.00  0.00
ATOM   1423  C20 HIF    89      -2.983   3.613  -4.441  1.00  0.00
ATOM   1424  C17 HIF    89      -2.893   4.985  -4.955  1.00  0.00
ATOM   1425  N7  HIF    89      -3.696   5.869  -4.231  1.00  0.00
ATOM   1426  C13 HIF    89      -4.593   5.540  -3.221  1.00  0.00
ATOM   1427  N5  HIF    89      -4.491   4.188  -2.783  1.00  0.00
ATOM   1428  C33 HIF    89      -3.746   3.174  -3.259  1.00  0.00
ATOM   1429  N13 HIF    89      -4.039   1.859  -2.910  1.00  0.00
ATOM   1430  C11 HIF    89      -5.079   1.567  -1.879  1.00  0.00
ATOM   1431  C10 HIF    89      -6.545   1.440  -2.371  1.00  0.00
ATOM   1432  C9  HIF    89      -7.688   1.260  -1.296  1.00  0.00
ATOM   1433  C8  HIF    89      -9.122   1.343  -1.894  1.00  0.00
ATOM   1434  C7  HIF    89      -9.355   0.144  -2.739  1.00  0.00
ATOM   1435  O6  HIF    89     -10.646   0.236  -3.360  1.00  0.00
ATOM   1436  P1  HIF    89     -11.242  -1.187  -3.941  1.00  0.00
ATOM   1437  O3  HIF    89     -12.537  -1.091  -4.687  1.00  0.00
ATOM   1438  O4  HIF    89     -10.151  -1.851  -4.666  1.00  0.00
ATOM   1439  O5  HIF    89     -11.339  -1.973  -2.563  1.00  0.00
ATOM   1440  P2  HIF    89     -12.657  -2.680  -1.959  1.00  0.00
ATOM   1441  O10 HIF    89     -12.260  -3.612  -0.884  1.00  0.00
ATOM   1442  O12 HIF    89     -13.465  -3.547  -2.897  1.00  0.00
ATOM   1443  O17 HIF    89     -13.350  -1.348  -1.307  1.00  0.00
ATOM   1444  C22 HIF    89     -12.787  -0.718  -0.096  1.00  0.00
ATOM   1445  C19 HIF    89     -13.900  -0.642   0.920  1.00  0.00
ATOM   1446  C16 HIF    89     -14.510  -1.995   1.345  1.00  0.00
ATOM   1447  C15 HIF    89     -15.961  -1.576   1.654  1.00  0.00
ATOM   1448  C12 HIF    89     -16.184  -0.389   0.789  1.00  0.00
ATOM   1449  O16 HIF    89     -14.935   0.101   0.306  1.00  0.00
ATOM   1450  N12 HIF    89     -17.083  -0.662  -0.325  1.00  0.00
ATOM   1451  C18 HIF    89     -18.371  -0.253  -0.447  1.00  0.00
ATOM   1452  N8  HIF    89     -19.260   0.181   0.449  1.00  0.00
ATOM   1453  C14 HIF    89     -20.472   0.421  -0.052  1.00  0.00
ATOM   1454  N6  HIF    89     -20.865   0.278  -1.339  1.00  0.00
ATOM   1455  C25 HIF    89     -19.914  -0.135  -2.196  1.00  0.00
ATOM   1456  C21 HIF    89     -18.659  -0.455  -1.788  1.00  0.00
ATOM   1457  N11 HIF    89     -17.632  -0.944  -2.510  1.00  0.00
ATOM   1458  C29 HIF    89     -16.724  -1.089  -1.532  1.00  0.00
ATOM   1459  H32 HIF    89     -15.721  -1.362  -1.832  1.00  0.00
ATOM   1460  N10 HIF    89     -20.252  -0.222  -3.472  1.00  0.00
ATOM   1461  H30 HIF    89     -21.113   0.217  -3.774  1.00  0.00
ATOM   1462  H31 HIF    89     -19.489  -0.464  -4.092  1.00  0.00
ATOM   1463  H20 HIF    89     -21.235   0.815   0.615  1.00  0.00
ATOM   1464  H17 HIF    89     -16.547   0.401   1.456  1.00  0.00
ATOM   1465  O13 HIF    89     -16.107  -1.161   3.003  1.00  0.00
ATOM   1466  H22 HIF    89     -15.825  -1.982   3.442  1.00  0.00
ATOM   1467  H21 HIF    89     -16.667  -2.395   1.468  1.00  0.00
ATOM   1468  O14 HIF    89     -13.722  -2.448   2.463  1.00  0.00
ATOM   1469  H26 HIF    89     -12.989  -2.865   1.977  1.00  0.00
ATOM   1470  H25 HIF    89     -14.437  -2.818   0.623  1.00  0.00
ATOM   1471  H27 HIF    89     -13.567  -0.143   1.838  1.00  0.00
ATOM   1472  H28 HIF    89     -12.433   0.311  -0.235  1.00  0.00
ATOM   1473  H29 HIF    89     -11.968  -1.261   0.391  1.00  0.00
ATOM   1474  H23 HIF    89      -9.257  -0.725  -2.076  1.00  0.00
ATOM   1475  H24 HIF    89      -8.618   0.045  -3.545  1.00  0.00
ATOM   1476  O7  HIF    89      -9.980   1.299  -0.791  1.00  0.00
ATOM   1477  H19 HIF    89     -10.818   1.650  -1.141  1.00  0.00
ATOM   1478  H18 HIF    89      -9.323   2.305  -2.382  1.00  0.00
ATOM   1479  O8  HIF    89      -7.398   0.006  -0.587  1.00  0.00
ATOM   1480  H16 HIF    89      -7.023  -0.566  -1.280  1.00  0.00
ATOM   1481  H15 HIF    89      -7.688   2.171  -0.685  1.00  0.00
ATOM   1482  O9  HIF    89      -6.858   2.500  -3.278  1.00  0.00
ATOM   1483  H14 HIF    89      -6.843   3.359  -2.822  1.00  0.00
ATOM   1484  H13 HIF    89      -6.522   0.537  -2.993  1.00  0.00
ATOM   1485  H11 HIF    89      -5.182   2.411  -1.186  1.00  0.00
ATOM   1486  H12 HIF    89      -4.768   0.837  -1.121  1.00  0.00
ATOM   1487  C32 HIF    89      -3.256   0.925  -3.634  1.00  0.00
ATOM   1488  C31 HIF    89      -3.445  -0.485  -3.509  1.00  0.00
ATOM   1489  H10 HIF    89      -4.209  -0.762  -2.788  1.00  0.00
ATOM   1490  O11 HIF    89      -5.359   6.315  -2.706  1.00  0.00
ATOM   1491  H8  HIF    89      -3.632   6.867  -4.392  1.00  0.00
ATOM   1492  O15 HIF    89      -2.340   5.401  -5.928  1.00  0.00
ATOM   1493  H9  HIF    89      -0.867   0.835  -6.076  1.00  0.00
ATOM   1494  C27 HIF    89      -1.203  -1.768  -6.442  1.00  0.00
ATOM   1495  H33 HIF    89      -0.885  -2.682  -5.926  1.00  0.00
ATOM   1496  H34 HIF    89      -0.293  -1.342  -6.884  1.00  0.00
ATOM   1497  H35 HIF    89      -1.919  -2.035  -7.229  1.00  0.00
ATOM   1498  H36 HIF    89      -2.327  -3.449  -4.055  1.00  0.00
ATOM   1499  H37 HIF    89      -3.845  -3.026  -3.299  1.00  0.00
ATOM   1500  H6  HIF    89      -2.474  -4.808  -6.223  1.00  0.00
ATOM   1501  H5  HIF    89      -6.407  -3.936  -7.452  1.00  0.00
ATOM   1502  H3  HIF    89      -7.376  -2.614  -5.683  1.00  0.00
ATOM   1503  H4  HIF    89      -6.369  -1.627  -4.579  1.00  0.00
ATOM   1504  H2  HIF    89      -6.511  -4.442  -3.891  1.00  0.00
ATOM   1505  C2  HIF    89      -6.614  -2.951  -2.381  1.00  0.00
ATOM   1506  O2  HIF    89      -6.571  -1.761  -2.140  1.00  0.00
ATOM   1507  N   ASP    90      -6.371  -3.772  -1.422  1.00  0.00
ATOM   1508  H   ASP    90      -6.544  -4.736  -1.682  1.00  0.00
ATOM   1509  CA  ASP    90      -6.326  -3.433   0.031  1.00  0.00
ATOM   1510  HA  ASP    90      -5.873  -2.443   0.096  1.00  0.00
ATOM   1511  CB  ASP    90      -7.721  -3.423   0.714  1.00  0.00
ATOM   1512  HB2 ASP    90      -8.435  -3.055  -0.022  1.00  0.00
ATOM   1513  HB3 ASP    90      -8.171  -4.399   0.897  1.00  0.00
ATOM   1514  CG  ASP    90      -7.776  -2.686   1.987  1.00  0.00
ATOM   1515  OD1 ASP    90      -8.954  -2.372   2.309  1.00  0.00
ATOM   1516  OD2 ASP    90      -6.744  -2.629   2.759  1.00  0.00
ATOM   1517  C   ASP    90      -5.412  -4.410   0.766  1.00  0.00
ATOM   1518  O   ASP    90      -5.729  -5.540   0.941  1.00  0.00
ATOM   1519  N   TYR    91      -4.361  -3.766   1.340  1.00  0.00
ATOM   1520  H   TYR    91      -4.446  -2.756   1.326  1.00  0.00
ATOM   1521  CA  TYR    91      -3.349  -4.397   2.164  1.00  0.00
ATOM   1522  HA  TYR    91      -2.928  -5.269   1.663  1.00  0.00
ATOM   1523  CB  TYR    91      -2.160  -3.414   2.323  1.00  0.00
ATOM   1524  HB2 TYR    91      -2.341  -2.654   3.083  1.00  0.00
ATOM   1525  HB3 TYR    91      -1.379  -4.001   2.807  1.00  0.00
ATOM   1526  CG  TYR    91      -1.721  -2.759   1.077  1.00  0.00
ATOM   1527  CD1 TYR    91      -0.761  -3.402   0.258  1.00  0.00
ATOM   1528  HD1 TYR    91      -0.342  -4.364   0.514  1.00  0.00
ATOM   1529  CE1 TYR    91      -0.439  -2.764  -1.019  1.00  0.00
ATOM   1530  HE1 TYR    91       0.160  -3.172  -1.820  1.00  0.00
ATOM   1531  CZ  TYR    91      -0.902  -1.440  -1.278  1.00  0.00
ATOM   1532  OH  TYR    91      -0.492  -0.773  -2.396  1.00  0.00
ATOM   1533  HH  TYR    91       0.439  -0.955  -2.547  1.00  0.00
ATOM   1534  CE2 TYR    91      -1.719  -0.747  -0.367  1.00  0.00
ATOM   1535  HE2 TYR    91      -2.040   0.268  -0.549  1.00  0.00
ATOM   1536  CD2 TYR    91      -2.103  -1.394   0.812  1.00  0.00
ATOM   1537  HD2 TYR    91      -2.727  -0.878   1.527  1.00  0.00
ATOM   1538  C   TYR    91      -3.773  -4.900   3.542  1.00  0.00
ATOM   1539  O   TYR    91      -3.255  -5.913   3.976  1.00  0.00
ATOM   1540  N   GLU    92      -4.763  -4.272   4.157  1.00  0.00
ATOM   1541  H   GLU    92      -5.171  -3.451   3.726  1.00  0.00
ATOM   1542  CA  GLU    92      -5.316  -4.737   5.546  1.00  0.00
ATOM   1543  HA  GLU    92      -4.605  -5.370   6.078  1.00  0.00
ATOM   1544  CB  GLU    92      -5.603  -3.576   6.402  1.00  0.00
ATOM   1545  HB2 GLU    92      -6.332  -2.911   5.938  1.00  0.00
ATOM   1546  HB3 GLU    92      -6.064  -3.944   7.319  1.00  0.00
ATOM   1547  CG  GLU    92      -4.401  -2.655   6.710  1.00  0.00
ATOM   1548  HG2 GLU    92      -3.999  -2.503   5.708  1.00  0.00
ATOM   1549  HG3 GLU    92      -4.705  -1.760   7.252  1.00  0.00
ATOM   1550  CD  GLU    92      -3.276  -3.283   7.500  1.00  0.00
ATOM   1551  OE1 GLU    92      -2.181  -3.359   6.953  1.00  0.00
ATOM   1552  OE2 GLU    92      -3.365  -3.453   8.740  1.00  0.00
ATOM   1553  C   GLU    92      -6.573  -5.591   5.368  1.00  0.00
ATOM   1554  O   GLU    92      -6.871  -6.444   6.217  1.00  0.00
ATOM   1555  N   GLY    93      -7.166  -5.567   4.169  1.00  0.00
ATOM   1556  H   GLY    93      -6.799  -4.909   3.492  1.00  0.00
ATOM   1557  CA  GLY    93      -8.092  -6.518   3.591  1.00  0.00
ATOM   1558  HA2 GLY    93      -8.019  -6.394   2.511  1.00  0.00
ATOM   1559  HA3 GLY    93      -7.840  -7.563   3.773  1.00  0.00
ATOM   1560  C   GLY    93      -9.607  -6.389   3.962  1.00  0.00
ATOM   1561  O   GLY    93     -10.341  -7.359   4.030  1.00  0.00
ATOM   1562  N   LEU    94     -10.062  -5.100   4.215  1.00  0.00
ATOM   1563  H   LEU    94      -9.396  -4.340   4.143  1.00  0.00
ATOM   1564  CA  LEU    94     -11.252  -4.902   4.987  1.00  0.00
ATOM   1565  HA  LEU    94     -11.036  -5.446   5.906  1.00  0.00
ATOM   1566  CB  LEU    94     -11.601  -3.437   5.306  1.00  0.00
ATOM   1567  HB2 LEU    94     -11.974  -2.949   4.405  1.00  0.00
ATOM   1568  HB3 LEU    94     -12.490  -3.572   5.922  1.00  0.00
ATOM   1569  CG  LEU    94     -10.411  -2.663   6.025  1.00  0.00
ATOM   1570  HG  LEU    94      -9.613  -2.397   5.331  1.00  0.00
ATOM   1571  CD1 LEU    94     -10.865  -1.361   6.762  1.00  0.00
ATOM   1572 HD11 LEU    94     -10.015  -0.955   7.311  1.00  0.00
ATOM   1573 HD12 LEU    94     -11.653  -1.585   7.481  1.00  0.00
ATOM   1574 HD13 LEU    94     -11.199  -0.709   5.955  1.00  0.00
ATOM   1575  CD2 LEU    94      -9.853  -3.512   7.181  1.00  0.00
ATOM   1576 HD21 LEU    94      -9.013  -3.015   7.664  1.00  0.00
ATOM   1577 HD22 LEU    94     -10.614  -3.756   7.923  1.00  0.00
ATOM   1578 HD23 LEU    94      -9.424  -4.448   6.825  1.00  0.00
ATOM   1579  C   LEU    94     -12.472  -5.568   4.320  1.00  0.00
ATOM   1580  O   LEU    94     -13.335  -6.057   5.072  1.00  0.00
ATOM   1581  N   SER    95     -12.446  -5.649   2.961  1.00  0.00
ATOM   1582  H   SER    95     -11.819  -5.058   2.428  1.00  0.00
ATOM   1583  CA  SER    95     -13.607  -6.216   2.297  1.00  0.00
ATOM   1584  HA  SER    95     -14.430  -5.893   2.933  1.00  0.00
ATOM   1585  CB  SER    95     -13.824  -5.813   0.852  1.00  0.00
ATOM   1586  HB2 SER    95     -14.719  -6.268   0.428  1.00  0.00
ATOM   1587  HB3 SER    95     -13.978  -4.735   0.905  1.00  0.00
ATOM   1588  OG  SER    95     -12.617  -6.025   0.077  1.00  0.00
ATOM   1589  HG  SER    95     -12.414  -5.248  -0.448  1.00  0.00
ATOM   1590  C   SER    95     -13.620  -7.815   2.329  1.00  0.00
ATOM   1591  O   SER    95     -14.664  -8.481   2.246  1.00  0.00
ATOM   1592  N   TYR    96     -12.419  -8.339   2.047  1.00  0.00
ATOM   1593  H   TYR    96     -11.640  -7.695   2.110  1.00  0.00
ATOM   1594  CA  TYR    96     -12.230  -9.744   1.620  1.00  0.00
ATOM   1595  HA  TYR    96     -13.219 -10.028   1.261  1.00  0.00
ATOM   1596  CB  TYR    96     -11.261  -9.822   0.444  1.00  0.00
ATOM   1597  HB2 TYR    96     -11.233 -10.858   0.106  1.00  0.00
ATOM   1598  HB3 TYR    96     -11.598  -9.103  -0.302  1.00  0.00
ATOM   1599  CG  TYR    96      -9.853  -9.402   0.717  1.00  0.00
ATOM   1600  CD1 TYR    96      -9.024 -10.157   1.538  1.00  0.00
ATOM   1601  HD1 TYR    96      -9.410 -11.030   2.043  1.00  0.00
ATOM   1602  CE1 TYR    96      -7.705  -9.724   1.762  1.00  0.00
ATOM   1603  HE1 TYR    96      -7.060 -10.222   2.471  1.00  0.00
ATOM   1604  CZ  TYR    96      -7.222  -8.532   1.186  1.00  0.00
ATOM   1605  OH  TYR    96      -5.958  -8.080   1.500  1.00  0.00
ATOM   1606  HH  TYR    96      -5.906  -7.137   1.332  1.00  0.00
ATOM   1607  CE2 TYR    96      -8.013  -7.790   0.269  1.00  0.00
ATOM   1608  HE2 TYR    96      -7.622  -6.929  -0.254  1.00  0.00
ATOM   1609  CD2 TYR    96      -9.330  -8.208   0.025  1.00  0.00
ATOM   1610  HD2 TYR    96      -9.887  -7.653  -0.716  1.00  0.00
ATOM   1611  C   TYR    96     -11.886 -10.652   2.799  1.00  0.00
ATOM   1612  O   TYR    96     -12.115 -11.860   2.784  1.00  0.00
ATOM   1613  N   GLN    97     -11.507 -10.112   3.958  1.00  0.00
ATOM   1614  H   GLN    97     -11.394  -9.113   4.079  1.00  0.00
ATOM   1615  CA  GLN    97     -11.419 -10.813   5.249  1.00  0.00
ATOM   1616  HA  GLN    97     -11.931 -11.775   5.249  1.00  0.00
ATOM   1617  CB  GLN    97      -9.878 -11.017   5.593  1.00  0.00
ATOM   1618  HB2 GLN    97      -9.810 -11.623   6.496  1.00  0.00
ATOM   1619  HB3 GLN    97      -9.486 -11.699   4.839  1.00  0.00
ATOM   1620  CG  GLN    97      -8.908  -9.824   5.797  1.00  0.00
ATOM   1621  HG2 GLN    97      -8.621  -9.503   4.795  1.00  0.00
ATOM   1622  HG3 GLN    97      -9.538  -9.053   6.240  1.00  0.00
ATOM   1623  CD  GLN    97      -7.787 -10.043   6.799  1.00  0.00
ATOM   1624  OE1 GLN    97      -7.518 -11.113   7.394  1.00  0.00
ATOM   1625  NE2 GLN    97      -7.067  -9.036   7.229  1.00  0.00
ATOM   1626 HE21 GLN    97      -6.215  -9.373   7.661  1.00  0.00
ATOM   1627 HE22 GLN    97      -7.155  -8.149   6.749  1.00  0.00
ATOM   1628  C   GLN    97     -12.132 -10.053   6.417  1.00  0.00
ATOM   1629  O   GLN    97     -12.509  -8.905   6.271  1.00  0.00
ATOM   1630  N   SER    98     -12.374 -10.826   7.473  1.00  0.00
ATOM   1631  H   SER    98     -12.059 -11.789   7.463  1.00  0.00
ATOM   1632  CA  SER    98     -13.158 -10.446   8.642  1.00  0.00
ATOM   1633  HA  SER    98     -12.997  -9.399   8.897  1.00  0.00
ATOM   1634  CB  SER    98     -14.652 -10.669   8.372  1.00  0.00
ATOM   1635  HB2 SER    98     -14.940 -10.015   7.549  1.00  0.00
ATOM   1636  HB3 SER    98     -14.881 -11.710   8.145  1.00  0.00
ATOM   1637  OG  SER    98     -15.442 -10.304   9.486  1.00  0.00
ATOM   1638  HG  SER    98     -16.029 -11.051   9.622  1.00  0.00
ATOM   1639  C   SER    98     -12.709 -11.237   9.864  1.00  0.00
ATOM   1640  O   SER    98     -12.472 -12.436   9.746  1.00  0.00
ATOM   1641  N   SER    99     -12.802 -10.577  11.014  1.00  0.00
ATOM   1642  H   SER    99     -12.942  -9.581  10.896  1.00  0.00
ATOM   1643  CA  SER    99     -12.688 -11.115  12.396  1.00  0.00
ATOM   1644  HA  SER    99     -11.970 -11.931  12.480  1.00  0.00
ATOM   1645  CB  SER    99     -12.390  -9.931  13.363  1.00  0.00
ATOM   1646  HB2 SER    99     -12.197 -10.450  14.302  1.00  0.00
ATOM   1647  HB3 SER    99     -11.467  -9.470  13.010  1.00  0.00
ATOM   1648  OG  SER    99     -13.453  -8.978  13.515  1.00  0.00
ATOM   1649  HG  SER    99     -13.342  -8.402  12.755  1.00  0.00
ATOM   1650  C   SER    99     -14.079 -11.828  12.799  1.00  0.00
ATOM   1651  O   SER    99     -13.947 -12.665  13.641  1.00  0.00
ATOM   1652  N   VAL   100     -15.203 -11.671  12.066  1.00  0.00
ATOM   1653  H   VAL   100     -15.279 -10.875  11.444  1.00  0.00
ATOM   1654  CA  VAL   100     -16.496 -12.365  12.487  1.00  0.00
ATOM   1655  HA  VAL   100     -16.418 -13.146  13.244  1.00  0.00
ATOM   1656  CB  VAL   100     -17.582 -11.305  12.862  1.00  0.00
ATOM   1657  HB  VAL   100     -18.429 -11.802  13.333  1.00  0.00
ATOM   1658  CG1 VAL   100     -16.865 -10.354  13.925  1.00  0.00
ATOM   1659 HG11 VAL   100     -17.687  -9.878  14.459  1.00  0.00
ATOM   1660 HG12 VAL   100     -16.164 -10.885  14.569  1.00  0.00
ATOM   1661 HG13 VAL   100     -16.311  -9.587  13.384  1.00  0.00
ATOM   1662  CG2 VAL   100     -18.269 -10.418  11.802  1.00  0.00
ATOM   1663 HG21 VAL   100     -18.753 -11.038  11.048  1.00  0.00
ATOM   1664 HG22 VAL   100     -17.472  -9.915  11.255  1.00  0.00
ATOM   1665 HG23 VAL   100     -18.986  -9.764  12.298  1.00  0.00
ATOM   1666  C   VAL   100     -17.030 -13.173  11.251  1.00  0.00
ATOM   1667  O   VAL   100     -16.618 -12.828  10.086  1.00  0.00
ATOM   1668  N   PRO   101     -17.971 -14.185  11.476  1.00  0.00
ATOM   1669  CD  PRO   101     -18.573 -14.717  12.738  1.00  0.00
ATOM   1670  HD2 PRO   101     -19.489 -14.203  13.055  1.00  0.00
ATOM   1671  HD3 PRO   101     -17.879 -14.883  13.571  1.00  0.00
ATOM   1672  CG  PRO   101     -19.005 -16.142  12.392  1.00  0.00
ATOM   1673  HG2 PRO   101     -19.845 -16.540  12.961  1.00  0.00
ATOM   1674  HG3 PRO   101     -18.100 -16.742  12.481  1.00  0.00
ATOM   1675  CB  PRO   101     -19.474 -15.907  10.948  1.00  0.00
ATOM   1676  HB2 PRO   101     -20.478 -15.491  10.859  1.00  0.00
ATOM   1677  HB3 PRO   101     -19.458 -16.819  10.353  1.00  0.00
ATOM   1678  CA  PRO   101     -18.589 -14.904  10.313  1.00  0.00
ATOM   1679  HA  PRO   101     -17.864 -15.458   9.717  1.00  0.00
ATOM   1680  C   PRO   101     -19.356 -13.977   9.339  1.00  0.00
ATOM   1681  O   PRO   101     -20.282 -13.344   9.775  1.00  0.00
ATOM   1682  N   PHE   102     -18.984 -13.993   8.028  1.00  0.00
ATOM   1683  H   PHE   102     -18.260 -14.610   7.680  1.00  0.00
ATOM   1684  CA  PHE   102     -19.582 -13.157   7.010  1.00  0.00
ATOM   1685  HA  PHE   102     -20.614 -12.892   7.239  1.00  0.00
ATOM   1686  CB  PHE   102     -18.764 -11.894   6.856  1.00  0.00
ATOM   1687  HB2 PHE   102     -19.372 -11.119   6.391  1.00  0.00
ATOM   1688  HB3 PHE   102     -18.533 -11.532   7.858  1.00  0.00
ATOM   1689  CG  PHE   102     -17.373 -11.890   6.181  1.00  0.00
ATOM   1690  CD1 PHE   102     -16.374 -12.821   6.602  1.00  0.00
ATOM   1691  HD1 PHE   102     -16.459 -13.362   7.533  1.00  0.00
ATOM   1692  CE1 PHE   102     -15.165 -12.812   5.825  1.00  0.00
ATOM   1693  HE1 PHE   102     -14.317 -13.446   6.038  1.00  0.00
ATOM   1694  CZ  PHE   102     -14.946 -11.887   4.805  1.00  0.00
ATOM   1695  HZ  PHE   102     -14.077 -12.087   4.197  1.00  0.00
ATOM   1696  CE2 PHE   102     -15.928 -10.927   4.431  1.00  0.00
ATOM   1697  HE2 PHE   102     -15.667 -10.296   3.594  1.00  0.00
ATOM   1698  CD2 PHE   102     -17.184 -11.036   5.046  1.00  0.00
ATOM   1699  HD2 PHE   102     -17.999 -10.436   4.668  1.00  0.00
ATOM   1700  C   PHE   102     -19.661 -13.767   5.635  1.00  0.00
ATOM   1701  O   PHE   102     -19.013 -14.716   5.301  1.00  0.00
ATOM   1702  N   PHE   103     -20.362 -12.975   4.791  1.00  0.00
ATOM   1703  H   PHE   103     -20.838 -12.141   5.114  1.00  0.00
ATOM   1704  CA  PHE   103     -20.493 -13.058   3.319  1.00  0.00
ATOM   1705  HA  PHE   103     -19.863 -13.920   3.098  1.00  0.00
ATOM   1706  CB  PHE   103     -21.934 -13.391   2.900  1.00  0.00
ATOM   1707  HB2 PHE   103     -21.937 -13.607   1.831  1.00  0.00
ATOM   1708  HB3 PHE   103     -22.226 -14.204   3.565  1.00  0.00
ATOM   1709  CG  PHE   103     -23.024 -12.266   3.124  1.00  0.00
ATOM   1710  CD1 PHE   103     -23.718 -12.281   4.335  1.00  0.00
ATOM   1711  HD1 PHE   103     -23.327 -12.915   5.117  1.00  0.00
ATOM   1712  CE1 PHE   103     -24.794 -11.390   4.479  1.00  0.00
ATOM   1713  HE1 PHE   103     -25.282 -11.310   5.439  1.00  0.00
ATOM   1714  CZ  PHE   103     -25.141 -10.555   3.381  1.00  0.00
ATOM   1715  HZ  PHE   103     -25.924  -9.835   3.564  1.00  0.00
ATOM   1716  CE2 PHE   103     -24.489 -10.629   2.145  1.00  0.00
ATOM   1717  HE2 PHE   103     -24.813  -9.975   1.348  1.00  0.00
ATOM   1718  CD2 PHE   103     -23.405 -11.455   2.037  1.00  0.00
ATOM   1719  HD2 PHE   103     -22.762 -11.409   1.171  1.00  0.00
ATOM   1720  C   PHE   103     -20.075 -11.793   2.652  1.00  0.00
ATOM   1721  O   PHE   103     -20.015 -10.684   3.193  1.00  0.00
ATOM   1722  N   ILE   104     -19.591 -11.917   1.396  1.00  0.00
ATOM   1723  H   ILE   104     -19.516 -12.851   1.011  1.00  0.00
ATOM   1724  CA  ILE   104     -19.142 -10.845   0.486  1.00  0.00
ATOM   1725  HA  ILE   104     -18.979  -9.924   1.046  1.00  0.00
ATOM   1726  CB  ILE   104     -17.786 -11.212  -0.201  1.00  0.00
ATOM   1727  HB  ILE   104     -17.870 -12.166  -0.721  1.00  0.00
ATOM   1728  CG2 ILE   104     -17.340  -9.969  -1.071  1.00  0.00
ATOM   1729 HG21 ILE   104     -18.074  -9.781  -1.855  1.00  0.00
ATOM   1730 HG22 ILE   104     -16.413 -10.317  -1.528  1.00  0.00
ATOM   1731 HG23 ILE   104     -17.513  -9.105  -0.430  1.00  0.00
ATOM   1732  CG1 ILE   104     -16.832 -11.439   0.958  1.00  0.00
ATOM   1733 HG12 ILE   104     -16.812 -10.539   1.572  1.00  0.00
ATOM   1734 HG13 ILE   104     -17.104 -12.304   1.562  1.00  0.00
ATOM   1735  CD1 ILE   104     -15.326 -11.603   0.506  1.00  0.00
ATOM   1736 HD11 ILE   104     -15.147 -12.424  -0.189  1.00  0.00
ATOM   1737 HD12 ILE   104     -14.719 -11.700   1.407  1.00  0.00
ATOM   1738 HD13 ILE   104     -14.934 -10.682   0.074  1.00  0.00
ATOM   1739  C   ILE   104     -20.238 -10.628  -0.525  1.00  0.00
ATOM   1740  O   ILE   104     -20.674 -11.611  -1.142  1.00  0.00
ATOM   1741  N   LEU   105     -20.757  -9.360  -0.685  1.00  0.00
ATOM   1742  H   LEU   105     -20.314  -8.653  -0.110  1.00  0.00
ATOM   1743  CA  LEU   105     -21.440  -8.856  -1.818  1.00  0.00
ATOM   1744  HA  LEU   105     -21.958  -9.700  -2.272  1.00  0.00
ATOM   1745  CB  LEU   105     -22.429  -7.786  -1.314  1.00  0.00
ATOM   1746  HB2 LEU   105     -23.167  -8.332  -0.725  1.00  0.00
ATOM   1747  HB3 LEU   105     -21.929  -7.092  -0.638  1.00  0.00
ATOM   1748  CG  LEU   105     -23.083  -6.977  -2.445  1.00  0.00
ATOM   1749  HG  LEU   105     -22.376  -6.531  -3.145  1.00  0.00
ATOM   1750  CD1 LEU   105     -24.044  -7.909  -3.306  1.00  0.00
ATOM   1751 HD11 LEU   105     -24.653  -7.295  -3.969  1.00  0.00
ATOM   1752 HD12 LEU   105     -24.746  -8.385  -2.621  1.00  0.00
ATOM   1753 HD13 LEU   105     -23.450  -8.695  -3.773  1.00  0.00
ATOM   1754  CD2 LEU   105     -23.911  -5.973  -1.748  1.00  0.00
ATOM   1755 HD21 LEU   105     -24.550  -5.431  -2.445  1.00  0.00
ATOM   1756 HD22 LEU   105     -24.478  -6.489  -0.974  1.00  0.00
ATOM   1757 HD23 LEU   105     -23.315  -5.212  -1.246  1.00  0.00
ATOM   1758  C   LEU   105     -20.310  -8.536  -2.796  1.00  0.00
ATOM   1759  O   LEU   105     -19.733  -7.492  -2.644  1.00  0.00
ATOM   1760  N   ASP   106     -20.125  -9.428  -3.821  1.00  0.00
ATOM   1761  H   ASP   106     -20.789 -10.185  -3.932  1.00  0.00
ATOM   1762  CA  ASP   106     -18.961  -9.262  -4.666  1.00  0.00
ATOM   1763  HA  ASP   106     -18.203  -8.742  -4.081  1.00  0.00
ATOM   1764  CB  ASP   106     -18.368 -10.701  -4.892  1.00  0.00
ATOM   1765  HB2 ASP   106     -18.216 -11.228  -3.950  1.00  0.00
ATOM   1766  HB3 ASP   106     -19.046 -11.313  -5.487  1.00  0.00
ATOM   1767  CG  ASP   106     -16.952 -10.615  -5.403  1.00  0.00
ATOM   1768  OD1 ASP   106     -16.300 -11.620  -5.744  1.00  0.00
ATOM   1769  OD2 ASP   106     -16.345  -9.549  -5.385  1.00  0.00
ATOM   1770  C   ASP   106     -19.325  -8.509  -5.972  1.00  0.00
ATOM   1771  O   ASP   106     -19.468  -9.109  -7.046  1.00  0.00
ATOM   1772  N   LEU   107     -19.730  -7.268  -5.842  1.00  0.00
ATOM   1773  H   LEU   107     -19.628  -6.931  -4.893  1.00  0.00
ATOM   1774  CA  LEU   107     -20.395  -6.441  -6.864  1.00  0.00
ATOM   1775  HA  LEU   107     -20.970  -7.148  -7.461  1.00  0.00
ATOM   1776  CB  LEU   107     -21.338  -5.438  -6.242  1.00  0.00
ATOM   1777  HB2 LEU   107     -21.809  -4.893  -7.061  1.00  0.00
ATOM   1778  HB3 LEU   107     -22.041  -6.088  -5.722  1.00  0.00
ATOM   1779  CG  LEU   107     -20.587  -4.422  -5.272  1.00  0.00
ATOM   1780  HG  LEU   107     -20.090  -4.956  -4.462  1.00  0.00
ATOM   1781  CD1 LEU   107     -19.550  -3.454  -5.881  1.00  0.00
ATOM   1782 HD11 LEU   107     -18.714  -4.088  -6.176  1.00  0.00
ATOM   1783 HD12 LEU   107     -19.143  -2.675  -5.237  1.00  0.00
ATOM   1784 HD13 LEU   107     -20.043  -2.891  -6.673  1.00  0.00
ATOM   1785  CD2 LEU   107     -21.732  -3.624  -4.706  1.00  0.00
ATOM   1786 HD21 LEU   107     -22.500  -4.317  -4.362  1.00  0.00
ATOM   1787 HD22 LEU   107     -21.310  -3.041  -3.887  1.00  0.00
ATOM   1788 HD23 LEU   107     -22.192  -3.030  -5.496  1.00  0.00
ATOM   1789  C   LEU   107     -19.448  -5.958  -7.923  1.00  0.00
ATOM   1790  O   LEU   107     -19.995  -5.210  -8.775  1.00  0.00
ATOM   1791  N   ARG   108     -18.173  -6.389  -7.961  1.00  0.00
ATOM   1792  H   ARG   108     -17.783  -6.793  -7.118  1.00  0.00
ATOM   1793  CA  ARG   108     -17.336  -6.173  -9.165  1.00  0.00
ATOM   1794  HA  ARG   108     -16.807  -5.231  -9.309  1.00  0.00
ATOM   1795  CB  ARG   108     -16.224  -7.137  -8.993  1.00  0.00
ATOM   1796  HB2 ARG   108     -16.577  -8.132  -8.722  1.00  0.00
ATOM   1797  HB3 ARG   108     -15.730  -7.237  -9.959  1.00  0.00
ATOM   1798  CG  ARG   108     -15.243  -6.590  -7.953  1.00  0.00
ATOM   1799  HG2 ARG   108     -14.990  -5.563  -8.217  1.00  0.00
ATOM   1800  HG3 ARG   108     -15.827  -6.603  -7.033  1.00  0.00
ATOM   1801  CD  ARG   108     -14.016  -7.584  -7.826  1.00  0.00
ATOM   1802  HD2 ARG   108     -13.458  -7.605  -8.762  1.00  0.00
ATOM   1803  HD3 ARG   108     -13.262  -7.143  -7.174  1.00  0.00
ATOM   1804  NE  ARG   108     -14.471  -8.911  -7.449  1.00  0.00
ATOM   1805  HE  ARG   108     -15.403  -8.977  -7.066  1.00  0.00
ATOM   1806  CZ  ARG   108     -13.663  -9.963  -7.356  1.00  0.00
ATOM   1807  NH1 ARG   108     -12.443  -9.931  -7.768  1.00  0.00
ATOM   1808 HH11 ARG   108     -12.023  -9.042  -8.000  1.00  0.00
ATOM   1809 HH12 ARG   108     -11.908 -10.765  -7.964  1.00  0.00
ATOM   1810  NH2 ARG   108     -14.159 -11.129  -7.192  1.00  0.00
ATOM   1811 HH21 ARG   108     -15.109 -11.243  -6.869  1.00  0.00
ATOM   1812 HH22 ARG   108     -13.559 -11.940  -7.226  1.00  0.00
ATOM   1813  C   ARG   108     -17.941  -6.463 -10.526  1.00  0.00
ATOM   1814  O   ARG   108     -17.534  -5.836 -11.507  1.00  0.00
ATOM   1815  N   ASN   109     -18.999  -7.264 -10.621  1.00  0.00
ATOM   1816  H   ASN   109     -19.233  -7.792  -9.789  1.00  0.00
ATOM   1817  CA  ASN   109     -19.754  -7.237 -11.926  1.00  0.00
ATOM   1818  HA  ASN   109     -19.009  -7.443 -12.694  1.00  0.00
ATOM   1819  CB  ASN   109     -20.653  -8.321 -11.793  1.00  0.00
ATOM   1820  HB2 ASN   109     -20.993  -8.773 -12.725  1.00  0.00
ATOM   1821  HB3 ASN   109     -20.181  -9.197 -11.347  1.00  0.00
ATOM   1822  CG  ASN   109     -21.845  -8.017 -10.878  1.00  0.00
ATOM   1823  OD1 ASN   109     -21.761  -7.629  -9.739  1.00  0.00
ATOM   1824  ND2 ASN   109     -22.995  -8.147 -11.415  1.00  0.00
ATOM   1825 HD21 ASN   109     -23.160  -8.543 -12.333  1.00  0.00
ATOM   1826 HD22 ASN   109     -23.817  -7.702 -11.025  1.00  0.00
ATOM   1827  C   ASN   109     -20.364  -5.871 -12.363  1.00  0.00
ATOM   1828  O   ASN   109     -20.335  -5.617 -13.576  1.00  0.00
ATOM   1829  N   LEU   110     -20.875  -5.054 -11.452  1.00  0.00
ATOM   1830  H   LEU   110     -20.624  -5.231 -10.487  1.00  0.00
ATOM   1831  CA  LEU   110     -21.565  -3.789 -11.788  1.00  0.00
ATOM   1832  HA  LEU   110     -22.041  -4.093 -12.720  1.00  0.00
ATOM   1833  CB  LEU   110     -22.663  -3.286 -10.871  1.00  0.00
ATOM   1834  HB2 LEU   110     -22.207  -2.860  -9.977  1.00  0.00
ATOM   1835  HB3 LEU   110     -23.131  -2.456 -11.400  1.00  0.00
ATOM   1836  CG  LEU   110     -23.719  -4.394 -10.476  1.00  0.00
ATOM   1837  HG  LEU   110     -23.109  -5.212 -10.093  1.00  0.00
ATOM   1838  CD1 LEU   110     -24.651  -3.919  -9.399  1.00  0.00
ATOM   1839 HD11 LEU   110     -24.263  -4.144  -8.406  1.00  0.00
ATOM   1840 HD12 LEU   110     -25.576  -4.493  -9.456  1.00  0.00
ATOM   1841 HD13 LEU   110     -24.698  -2.834  -9.481  1.00  0.00
ATOM   1842  CD2 LEU   110     -24.436  -4.939 -11.717  1.00  0.00
ATOM   1843 HD21 LEU   110     -25.133  -5.703 -11.376  1.00  0.00
ATOM   1844 HD22 LEU   110     -24.802  -4.063 -12.252  1.00  0.00
ATOM   1845 HD23 LEU   110     -23.710  -5.393 -12.392  1.00  0.00
ATOM   1846  C   LEU   110     -20.503  -2.675 -12.085  1.00  0.00
ATOM   1847  O   LEU   110     -19.916  -2.164 -11.211  1.00  0.00
ATOM   1848  N   SER   111     -20.245  -2.456 -13.398  1.00  0.00
ATOM   1849  H   SER   111     -20.752  -2.951 -14.123  1.00  0.00
ATOM   1850  CA  SER   111     -19.043  -1.766 -13.835  1.00  0.00
ATOM   1851  HA  SER   111     -18.691  -1.131 -13.022  1.00  0.00
ATOM   1852  CB  SER   111     -17.999  -2.771 -14.344  1.00  0.00
ATOM   1853  HB2 SER   111     -18.414  -3.332 -15.181  1.00  0.00
ATOM   1854  HB3 SER   111     -17.200  -2.119 -14.697  1.00  0.00
ATOM   1855  OG  SER   111     -17.583  -3.599 -13.277  1.00  0.00
ATOM   1856  HG  SER   111     -18.306  -4.180 -13.032  1.00  0.00
ATOM   1857  C   SER   111     -19.377  -0.736 -14.972  1.00  0.00
ATOM   1858  O   SER   111     -18.537  -0.292 -15.720  1.00  0.00
ATOM   1859  N   SER   112     -20.686  -0.346 -15.164  1.00  0.00
ATOM   1860  H   SER   112     -21.380  -0.781 -14.567  1.00  0.00
ATOM   1861  CA  SER   112     -21.119   0.592 -16.259  1.00  0.00
ATOM   1862  HA  SER   112     -20.523   0.229 -17.096  1.00  0.00
ATOM   1863  CB  SER   112     -22.640   0.425 -16.438  1.00  0.00
ATOM   1864  HB2 SER   112     -22.969  -0.613 -16.387  1.00  0.00
ATOM   1865  HB3 SER   112     -23.134   1.016 -15.665  1.00  0.00
ATOM   1866  OG  SER   112     -23.093   0.915 -17.681  1.00  0.00
ATOM   1867  HG  SER   112     -23.941   0.508 -17.873  1.00  0.00
ATOM   1868  C   SER   112     -20.752   2.100 -16.073  1.00  0.00
ATOM   1869  O   SER   112     -21.091   2.593 -15.012  1.00  0.00
ATOM   1870  N   ILE   113     -20.145   2.686 -17.136  1.00  0.00
ATOM   1871  H   ILE   113     -20.034   2.119 -17.968  1.00  0.00
ATOM   1872  CA  ILE   113     -19.574   4.055 -17.154  1.00  0.00
ATOM   1873  HA  ILE   113     -19.637   4.435 -16.134  1.00  0.00
ATOM   1874  CB  ILE   113     -18.088   4.013 -17.487  1.00  0.00
ATOM   1875  HB  ILE   113     -17.965   3.471 -18.424  1.00  0.00
ATOM   1876  CG2 ILE   113     -17.457   5.399 -17.750  1.00  0.00
ATOM   1877 HG21 ILE   113     -16.491   5.325 -18.250  1.00  0.00
ATOM   1878 HG22 ILE   113     -17.399   6.071 -16.894  1.00  0.00
ATOM   1879 HG23 ILE   113     -18.155   5.882 -18.434  1.00  0.00
ATOM   1880  CG1 ILE   113     -17.223   3.272 -16.462  1.00  0.00
ATOM   1881 HG12 ILE   113     -17.408   3.712 -15.482  1.00  0.00
ATOM   1882 HG13 ILE   113     -17.502   2.219 -16.426  1.00  0.00
ATOM   1883  CD1 ILE   113     -15.771   3.283 -16.736  1.00  0.00
ATOM   1884 HD11 ILE   113     -15.347   2.440 -16.190  1.00  0.00
ATOM   1885 HD12 ILE   113     -15.295   4.212 -16.421  1.00  0.00
ATOM   1886 HD13 ILE   113     -15.595   3.091 -17.795  1.00  0.00
ATOM   1887  C   ILE   113     -20.520   4.892 -18.124  1.00  0.00
ATOM   1888  O   ILE   113     -20.992   4.352 -19.101  1.00  0.00
ATOM   1889  N   SER   114     -20.720   6.180 -17.841  1.00  0.00
ATOM   1890  H   SER   114     -20.323   6.474 -16.957  1.00  0.00
ATOM   1891  CA  SER   114     -21.528   7.198 -18.636  1.00  0.00
ATOM   1892  HA  SER   114     -21.497   6.762 -19.635  1.00  0.00
ATOM   1893  CB  SER   114     -23.018   7.210 -18.263  1.00  0.00
ATOM   1894  HB2 SER   114     -23.428   6.210 -18.406  1.00  0.00
ATOM   1895  HB3 SER   114     -23.180   7.422 -17.206  1.00  0.00
ATOM   1896  OG  SER   114     -23.681   8.157 -19.089  1.00  0.00
ATOM   1897  HG  SER   114     -23.698   7.878 -20.007  1.00  0.00
ATOM   1898  C   SER   114     -21.028   8.629 -18.555  1.00  0.00
ATOM   1899  O   SER   114     -21.206   9.297 -17.577  1.00  0.00
ATOM   1900  N   ILE   115     -20.341   9.005 -19.580  1.00  0.00
ATOM   1901  H   ILE   115     -20.273   8.368 -20.366  1.00  0.00
ATOM   1902  CA  ILE   115     -19.479  10.215 -19.687  1.00  0.00
ATOM   1903  HA  ILE   115     -19.299  10.551 -18.666  1.00  0.00
ATOM   1904  CB  ILE   115     -18.052   9.875 -20.281  1.00  0.00
ATOM   1905  HB  ILE   115     -18.192   9.461 -21.280  1.00  0.00
ATOM   1906  CG2 ILE   115     -17.144  11.096 -20.440  1.00  0.00
ATOM   1907 HG21 ILE   115     -16.185  10.869 -20.904  1.00  0.00
ATOM   1908 HG22 ILE   115     -17.033  11.742 -19.569  1.00  0.00
ATOM   1909 HG23 ILE   115     -17.543  11.806 -21.165  1.00  0.00
ATOM   1910  CG1 ILE   115     -17.314   8.858 -19.404  1.00  0.00
ATOM   1911 HG12 ILE   115     -16.932   9.316 -18.491  1.00  0.00
ATOM   1912 HG13 ILE   115     -17.988   8.120 -18.967  1.00  0.00
ATOM   1913  CD1 ILE   115     -16.134   8.188 -20.171  1.00  0.00
ATOM   1914 HD11 ILE   115     -16.508   7.639 -21.035  1.00  0.00
ATOM   1915 HD12 ILE   115     -15.802   7.373 -19.528  1.00  0.00
ATOM   1916 HD13 ILE   115     -15.339   8.891 -20.416  1.00  0.00
ATOM   1917  C   ILE   115     -20.124  11.342 -20.343  1.00  0.00
ATOM   1918  O   ILE   115     -21.070  11.129 -21.104  1.00  0.00
ATOM   1919  N   ASP   116     -19.693  12.510 -19.965  1.00  0.00
ATOM   1920  H   ASP   116     -18.973  12.628 -19.262  1.00  0.00
ATOM   1921  CA  ASP   116     -20.176  13.787 -20.473  1.00  0.00
ATOM   1922  HA  ASP   116     -20.568  13.756 -21.489  1.00  0.00
ATOM   1923  CB  ASP   116     -21.440  14.367 -19.704  1.00  0.00
ATOM   1924  HB2 ASP   116     -22.336  13.747 -19.669  1.00  0.00
ATOM   1925  HB3 ASP   116     -21.070  14.678 -18.727  1.00  0.00
ATOM   1926  CG  ASP   116     -21.899  15.634 -20.553  1.00  0.00
ATOM   1927  OD1 ASP   116     -22.483  16.599 -19.973  1.00  0.00
ATOM   1928  OD2 ASP   116     -21.809  15.567 -21.825  1.00  0.00
ATOM   1929  C   ASP   116     -19.028  14.846 -20.451  1.00  0.00
ATOM   1930  O   ASP   116     -18.678  15.436 -19.434  1.00  0.00
ATOM   1931  N   ALA   117     -18.495  15.137 -21.604  1.00  0.00
ATOM   1932  H   ALA   117     -18.824  14.673 -22.442  1.00  0.00
ATOM   1933  CA  ALA   117     -17.451  16.124 -21.797  1.00  0.00
ATOM   1934  HA  ALA   117     -16.776  16.039 -20.946  1.00  0.00
ATOM   1935  CB  ALA   117     -16.777  15.946 -23.201  1.00  0.00
ATOM   1936  HB1 ALA   117     -17.548  15.833 -23.964  1.00  0.00
ATOM   1937  HB2 ALA   117     -16.176  15.062 -22.987  1.00  0.00
ATOM   1938  HB3 ALA   117     -16.112  16.787 -23.394  1.00  0.00
ATOM   1939  C   ALA   117     -18.029  17.580 -21.794  1.00  0.00
ATOM   1940  O   ALA   117     -17.253  18.473 -21.625  1.00  0.00
ATOM   1941  N   LYS   118     -19.338  17.817 -21.795  1.00  0.00
ATOM   1942  H   LYS   118     -19.933  16.998 -21.829  1.00  0.00
ATOM   1943  CA  LYS   118     -19.905  19.181 -21.744  1.00  0.00
ATOM   1944  HA  LYS   118     -19.343  19.920 -22.316  1.00  0.00
ATOM   1945  CB  LYS   118     -21.271  19.167 -22.502  1.00  0.00
ATOM   1946  HB2 LYS   118     -21.938  18.417 -22.076  1.00  0.00
ATOM   1947  HB3 LYS   118     -21.696  20.170 -22.467  1.00  0.00
ATOM   1948  CG  LYS   118     -21.092  18.834 -24.000  1.00  0.00
ATOM   1949  HG2 LYS   118     -20.259  19.327 -24.499  1.00  0.00
ATOM   1950  HG3 LYS   118     -20.856  17.770 -24.016  1.00  0.00
ATOM   1951  CD  LYS   118     -22.433  19.131 -24.719  1.00  0.00
ATOM   1952  HD2 LYS   118     -23.075  18.354 -24.304  1.00  0.00
ATOM   1953  HD3 LYS   118     -22.661  20.186 -24.567  1.00  0.00
ATOM   1954  CE  LYS   118     -22.349  18.785 -26.204  1.00  0.00
ATOM   1955  HE2 LYS   118     -21.611  19.444 -26.663  1.00  0.00
ATOM   1956  HE3 LYS   118     -22.107  17.723 -26.234  1.00  0.00
ATOM   1957  NZ  LYS   118     -23.594  18.826 -26.909  1.00  0.00
ATOM   1958  HZ1 LYS   118     -23.447  19.077 -27.876  1.00  0.00
ATOM   1959  HZ2 LYS   118     -24.200  19.535 -26.522  1.00  0.00
ATOM   1960  HZ3 LYS   118     -24.133  17.978 -26.811  1.00  0.00
ATOM   1961  C   LYS   118     -20.139  19.680 -20.250  1.00  0.00
ATOM   1962  O   LYS   118     -19.634  20.722 -19.871  1.00  0.00
ATOM   1963  N   SER   119     -20.834  18.906 -19.366  1.00  0.00
ATOM   1964  H   SER   119     -21.139  17.976 -19.625  1.00  0.00
ATOM   1965  CA  SER   119     -20.990  19.193 -17.930  1.00  0.00
ATOM   1966  HA  SER   119     -21.331  20.224 -17.830  1.00  0.00
ATOM   1967  CB  SER   119     -21.993  18.257 -17.401  1.00  0.00
ATOM   1968  HB2 SER   119     -22.112  18.333 -16.320  1.00  0.00
ATOM   1969  HB3 SER   119     -22.928  18.372 -17.950  1.00  0.00
ATOM   1970  OG  SER   119     -21.503  17.040 -17.679  1.00  0.00
ATOM   1971  HG  SER   119     -21.986  16.767 -18.463  1.00  0.00
ATOM   1972  C   SER   119     -19.590  18.947 -17.151  1.00  0.00
ATOM   1973  O   SER   119     -19.591  19.148 -15.962  1.00  0.00
ATOM   1974  N   LYS   120     -18.492  18.508 -17.860  1.00  0.00
ATOM   1975  H   LYS   120     -18.521  18.506 -18.872  1.00  0.00
ATOM   1976  CA  LYS   120     -17.265  18.063 -17.230  1.00  0.00
ATOM   1977  HA  LYS   120     -16.734  17.531 -18.020  1.00  0.00
ATOM   1978  CB  LYS   120     -16.285  19.220 -16.829  1.00  0.00
ATOM   1979  HB2 LYS   120     -16.706  19.653 -15.922  1.00  0.00
ATOM   1980  HB3 LYS   120     -15.358  18.677 -16.643  1.00  0.00
ATOM   1981  CG  LYS   120     -16.063  20.325 -17.881  1.00  0.00
ATOM   1982  HG2 LYS   120     -15.618  19.889 -18.775  1.00  0.00
ATOM   1983  HG3 LYS   120     -17.046  20.737 -18.106  1.00  0.00
ATOM   1984  CD  LYS   120     -15.260  21.496 -17.394  1.00  0.00
ATOM   1985  HD2 LYS   120     -15.456  22.453 -17.877  1.00  0.00
ATOM   1986  HD3 LYS   120     -15.350  21.586 -16.312  1.00  0.00
ATOM   1987  CE  LYS   120     -13.754  21.124 -17.637  1.00  0.00
ATOM   1988  HE2 LYS   120     -13.405  20.251 -17.085  1.00  0.00
ATOM   1989  HE3 LYS   120     -13.693  20.805 -18.678  1.00  0.00
ATOM   1990  NZ  LYS   120     -12.762  22.232 -17.310  1.00  0.00
ATOM   1991  HZ1 LYS   120     -11.971  22.245 -17.938  1.00  0.00
ATOM   1992  HZ2 LYS   120     -12.620  22.268 -16.311  1.00  0.00
ATOM   1993  HZ3 LYS   120     -13.144  23.153 -17.471  1.00  0.00
ATOM   1994  C   LYS   120     -17.457  17.001 -16.154  1.00  0.00
ATOM   1995  O   LYS   120     -16.872  17.101 -15.099  1.00  0.00
ATOM   1996  N   SER   121     -18.394  16.094 -16.335  1.00  0.00
ATOM   1997  H   SER   121     -18.747  15.999 -17.279  1.00  0.00
ATOM   1998  CA  SER   121     -18.793  15.177 -15.219  1.00  0.00
ATOM   1999  HA  SER   121     -18.035  15.107 -14.439  1.00  0.00
ATOM   2000  CB  SER   121     -20.125  15.775 -14.622  1.00  0.00
ATOM   2001  HB2 SER   121     -19.800  16.600 -13.989  1.00  0.00
ATOM   2002  HB3 SER   121     -20.706  16.276 -15.397  1.00  0.00
ATOM   2003  OG  SER   121     -20.843  14.874 -13.890  1.00  0.00
ATOM   2004  HG  SER   121     -21.571  15.417 -13.576  1.00  0.00
ATOM   2005  C   SER   121     -19.026  13.817 -15.778  1.00  0.00
ATOM   2006  O   SER   121     -19.391  13.629 -16.917  1.00  0.00
ATOM   2007  N   ALA   122     -18.865  12.681 -15.039  1.00  0.00
ATOM   2008  H   ALA   122     -18.677  12.718 -14.045  1.00  0.00
ATOM   2009  CA  ALA   122     -19.177  11.316 -15.542  1.00  0.00
ATOM   2010  HA  ALA   122     -19.958  11.381 -16.299  1.00  0.00
ATOM   2011  CB  ALA   122     -17.880  10.657 -16.126  1.00  0.00
ATOM   2012  HB1 ALA   122     -17.067  10.668 -15.400  1.00  0.00
ATOM   2013  HB2 ALA   122     -17.613  11.206 -17.028  1.00  0.00
ATOM   2014  HB3 ALA   122     -17.987   9.593 -16.335  1.00  0.00
ATOM   2015  C   ALA   122     -19.758  10.357 -14.449  1.00  0.00
ATOM   2016  O   ALA   122     -19.527  10.530 -13.266  1.00  0.00
ATOM   2017  N   TRP   123     -20.577   9.407 -14.810  1.00  0.00
ATOM   2018  H   TRP   123     -20.794   9.334 -15.797  1.00  0.00
ATOM   2019  CA  TRP   123     -21.176   8.419 -13.918  1.00  0.00
ATOM   2020  HA  TRP   123     -21.056   8.661 -12.862  1.00  0.00
ATOM   2021  CB  TRP   123     -22.661   8.324 -14.328  1.00  0.00
ATOM   2022  HB2 TRP   123     -22.833   8.612 -15.365  1.00  0.00
ATOM   2023  HB3 TRP   123     -23.018   7.294 -14.294  1.00  0.00
ATOM   2024  CG  TRP   123     -23.582   9.247 -13.575  1.00  0.00
ATOM   2025  CD1 TRP   123     -24.511  10.027 -14.262  1.00  0.00
ATOM   2026  HD1 TRP   123     -24.488  10.297 -15.307  1.00  0.00
ATOM   2027  NE1 TRP   123     -25.374  10.633 -13.372  1.00  0.00
ATOM   2028  HE1 TRP   123     -26.084  11.312 -13.606  1.00  0.00
ATOM   2029  CE2 TRP   123     -25.192  10.129 -12.102  1.00  0.00
ATOM   2030  CZ2 TRP   123     -25.904  10.333 -10.916  1.00  0.00
ATOM   2031  HZ2 TRP   123     -26.677  11.088 -10.893  1.00  0.00
ATOM   2032  CH2 TRP   123     -25.534   9.550  -9.772  1.00  0.00
ATOM   2033  HH2 TRP   123     -26.119   9.568  -8.864  1.00  0.00
ATOM   2034  CZ3 TRP   123     -24.444   8.678  -9.867  1.00  0.00
ATOM   2035  HZ3 TRP   123     -24.158   8.169  -8.959  1.00  0.00
ATOM   2036  CE3 TRP   123     -23.768   8.450 -11.063  1.00  0.00
ATOM   2037  HE3 TRP   123     -23.082   7.616 -11.063  1.00  0.00
ATOM   2038  CD2 TRP   123     -24.087   9.217 -12.211  1.00  0.00
ATOM   2039  C   TRP   123     -20.521   7.103 -14.135  1.00  0.00
ATOM   2040  O   TRP   123     -20.069   6.757 -15.234  1.00  0.00
ATOM   2041  N   VAL   124     -20.427   6.287 -13.061  1.00  0.00
ATOM   2042  H   VAL   124     -20.693   6.617 -12.142  1.00  0.00
ATOM   2043  CA  VAL   124     -19.829   5.006 -13.095  1.00  0.00
ATOM   2044  HA  VAL   124     -19.991   4.516 -14.055  1.00  0.00
ATOM   2045  CB  VAL   124     -18.249   5.253 -13.009  1.00  0.00
ATOM   2046  HB  VAL   124     -17.943   5.740 -13.935  1.00  0.00
ATOM   2047  CG1 VAL   124     -17.884   6.260 -11.890  1.00  0.00
ATOM   2048 HG11 VAL   124     -16.797   6.341 -11.859  1.00  0.00
ATOM   2049 HG12 VAL   124     -18.327   7.250 -11.997  1.00  0.00
ATOM   2050 HG13 VAL   124     -18.251   5.922 -10.921  1.00  0.00
ATOM   2051  CG2 VAL   124     -17.562   3.887 -12.729  1.00  0.00
ATOM   2052 HG21 VAL   124     -17.954   3.142 -13.421  1.00  0.00
ATOM   2053 HG22 VAL   124     -17.753   3.482 -11.735  1.00  0.00
ATOM   2054 HG23 VAL   124     -16.488   4.069 -12.756  1.00  0.00
ATOM   2055  C   VAL   124     -20.320   4.128 -11.941  1.00  0.00
ATOM   2056  O   VAL   124     -20.371   4.675 -10.830  1.00  0.00
ATOM   2057  N   GLN   125     -20.682   2.827 -12.237  1.00  0.00
ATOM   2058  H   GLN   125     -20.448   2.459 -13.151  1.00  0.00
ATOM   2059  CA  GLN   125     -21.050   1.775 -11.303  1.00  0.00
ATOM   2060  HA  GLN   125     -21.833   2.194 -10.671  1.00  0.00
ATOM   2061  CB  GLN   125     -21.745   0.586 -11.944  1.00  0.00
ATOM   2062  HB2 GLN   125     -21.026   0.197 -12.664  1.00  0.00
ATOM   2063  HB3 GLN   125     -21.856  -0.231 -11.231  1.00  0.00
ATOM   2064  CG  GLN   125     -23.062   1.042 -12.642  1.00  0.00
ATOM   2065  HG2 GLN   125     -23.710   1.452 -11.867  1.00  0.00
ATOM   2066  HG3 GLN   125     -22.836   1.772 -13.419  1.00  0.00
ATOM   2067  CD  GLN   125     -23.771  -0.158 -13.309  1.00  0.00
ATOM   2068  OE1 GLN   125     -23.194  -1.182 -13.664  1.00  0.00
ATOM   2069  NE2 GLN   125     -25.073  -0.190 -13.313  1.00  0.00
ATOM   2070 HE21 GLN   125     -25.450  -1.110 -13.510  1.00  0.00
ATOM   2071 HE22 GLN   125     -25.618   0.632 -13.083  1.00  0.00
ATOM   2072  C   GLN   125     -19.891   1.265 -10.432  1.00  0.00
ATOM   2073  O   GLN   125     -18.789   1.095 -10.986  1.00  0.00
ATOM   2074  N   ALA   126     -20.140   1.085  -9.138  1.00  0.00
ATOM   2075  H   ALA   126     -21.091   1.047  -8.793  1.00  0.00
ATOM   2076  CA  ALA   126     -19.084   0.948  -8.067  1.00  0.00
ATOM   2077  HA  ALA   126     -18.434   1.822  -8.020  1.00  0.00
ATOM   2078  CB  ALA   126     -19.740   0.635  -6.718  1.00  0.00
ATOM   2079  HB1 ALA   126     -19.026   0.391  -5.932  1.00  0.00
ATOM   2080  HB2 ALA   126     -20.328  -0.276  -6.829  1.00  0.00
ATOM   2081  HB3 ALA   126     -20.333   1.500  -6.419  1.00  0.00
ATOM   2082  C   ALA   126     -18.057  -0.119  -8.421  1.00  0.00
ATOM   2083  O   ALA   126     -16.895   0.045  -8.076  1.00  0.00
ATOM   2084  N   GLY   127     -18.460  -1.189  -9.135  1.00  0.00
ATOM   2085  H   GLY   127     -19.423  -1.150  -9.445  1.00  0.00
ATOM   2086  CA  GLY   127     -17.600  -2.334  -9.563  1.00  0.00
ATOM   2087  HA2 GLY   127     -17.078  -2.706  -8.681  1.00  0.00
ATOM   2088  HA3 GLY   127     -18.194  -3.142  -9.988  1.00  0.00
ATOM   2089  C   GLY   127     -16.526  -2.040 -10.626  1.00  0.00
ATOM   2090  O   GLY   127     -15.642  -2.879 -10.839  1.00  0.00
ATOM   2091  N   ALA   128     -16.610  -0.894 -11.318  1.00  0.00
ATOM   2092  H   ALA   128     -17.359  -0.290 -11.001  1.00  0.00
ATOM   2093  CA  ALA   128     -15.667  -0.588 -12.485  1.00  0.00
ATOM   2094  HA  ALA   128     -15.640  -1.432 -13.174  1.00  0.00
ATOM   2095  CB  ALA   128     -16.257   0.585 -13.281  1.00  0.00
ATOM   2096  HB1 ALA   128     -15.941   1.494 -12.769  1.00  0.00
ATOM   2097  HB2 ALA   128     -17.338   0.564 -13.421  1.00  0.00
ATOM   2098  HB3 ALA   128     -15.848   0.544 -14.290  1.00  0.00
ATOM   2099  C   ALA   128     -14.183  -0.299 -11.989  1.00  0.00
ATOM   2100  O   ALA   128     -14.013   0.129 -10.818  1.00  0.00
ATOM   2101  N   THR   129     -13.160  -0.625 -12.773  1.00  0.00
ATOM   2102  H   THR   129     -13.342  -1.048 -13.675  1.00  0.00
ATOM   2103  CA  THR   129     -11.801  -0.346 -12.337  1.00  0.00
ATOM   2104  HA  THR   129     -11.718  -0.518 -11.264  1.00  0.00
ATOM   2105  CB  THR   129     -10.690  -1.266 -13.011  1.00  0.00
ATOM   2106  HB  THR   129      -9.807  -0.963 -12.448  1.00  0.00
ATOM   2107  CG2 THR   129     -11.030  -2.719 -12.834  1.00  0.00
ATOM   2108 HG21 THR   129     -11.160  -2.782 -11.753  1.00  0.00
ATOM   2109 HG22 THR   129     -10.162  -3.299 -13.149  1.00  0.00
ATOM   2110 HG23 THR   129     -11.901  -3.061 -13.392  1.00  0.00
ATOM   2111  OG1 THR   129     -10.498  -1.010 -14.387  1.00  0.00
ATOM   2112  HG1 THR   129     -11.341  -1.059 -14.843  1.00  0.00
ATOM   2113  C   THR   129     -11.468   1.138 -12.597  1.00  0.00
ATOM   2114  O   THR   129     -12.005   1.637 -13.546  1.00  0.00
ATOM   2115  N   ILE   130     -10.572   1.813 -11.877  1.00  0.00
ATOM   2116  H   ILE   130     -10.255   1.386 -11.014  1.00  0.00
ATOM   2117  CA  ILE   130     -10.231   3.241 -12.233  1.00  0.00
ATOM   2118  HA  ILE   130     -11.209   3.723 -12.229  1.00  0.00
ATOM   2119  CB  ILE   130      -9.433   3.982 -11.140  1.00  0.00
ATOM   2120  HB  ILE   130      -9.369   5.006 -11.508  1.00  0.00
ATOM   2121  CG2 ILE   130     -10.191   3.978  -9.776  1.00  0.00
ATOM   2122 HG21 ILE   130     -10.453   2.975  -9.440  1.00  0.00
ATOM   2123 HG22 ILE   130     -11.070   4.601  -9.941  1.00  0.00
ATOM   2124 HG23 ILE   130      -9.636   4.480  -8.984  1.00  0.00
ATOM   2125  CG1 ILE   130      -8.067   3.439 -11.013  1.00  0.00
ATOM   2126 HG12 ILE   130      -8.102   2.414 -10.645  1.00  0.00
ATOM   2127 HG13 ILE   130      -7.655   3.400 -12.021  1.00  0.00
ATOM   2128  CD1 ILE   130      -7.106   4.195 -10.159  1.00  0.00
ATOM   2129 HD11 ILE   130      -7.202   5.230 -10.489  1.00  0.00
ATOM   2130 HD12 ILE   130      -6.097   3.785 -10.110  1.00  0.00
ATOM   2131 HD13 ILE   130      -7.319   4.169  -9.090  1.00  0.00
ATOM   2132  C   ILE   130      -9.589   3.463 -13.618  1.00  0.00
ATOM   2133  O   ILE   130      -9.815   4.522 -14.197  1.00  0.00
ATOM   2134  N   GLY   131      -8.959   2.375 -14.092  1.00  0.00
ATOM   2135  H   GLY   131      -9.002   1.534 -13.528  1.00  0.00
ATOM   2136  CA  GLY   131      -8.343   2.202 -15.376  1.00  0.00
ATOM   2137  HA2 GLY   131      -7.705   3.064 -15.572  1.00  0.00
ATOM   2138  HA3 GLY   131      -7.892   1.211 -15.329  1.00  0.00
ATOM   2139  C   GLY   131      -9.383   2.205 -16.587  1.00  0.00
ATOM   2140  O   GLY   131      -9.045   2.730 -17.625  1.00  0.00
ATOM   2141  N   GLU   132     -10.606   1.726 -16.311  1.00  0.00
ATOM   2142  H   GLU   132     -10.873   1.360 -15.405  1.00  0.00
ATOM   2143  CA  GLU   132     -11.773   1.833 -17.294  1.00  0.00
ATOM   2144  HA  GLU   132     -11.342   1.597 -18.267  1.00  0.00
ATOM   2145  CB  GLU   132     -12.861   0.934 -16.809  1.00  0.00
ATOM   2146  HB2 GLU   132     -12.931   0.893 -15.722  1.00  0.00
ATOM   2147  HB3 GLU   132     -13.810   1.241 -17.248  1.00  0.00
ATOM   2148  CG  GLU   132     -12.600  -0.476 -17.442  1.00  0.00
ATOM   2149  HG2 GLU   132     -13.067  -0.511 -18.426  1.00  0.00
ATOM   2150  HG3 GLU   132     -11.566  -0.753 -17.648  1.00  0.00
ATOM   2151  CD  GLU   132     -13.341  -1.526 -16.502  1.00  0.00
ATOM   2152  OE1 GLU   132     -14.382  -2.121 -16.860  1.00  0.00
ATOM   2153  OE2 GLU   132     -12.807  -1.795 -15.370  1.00  0.00
ATOM   2154  C   GLU   132     -12.358   3.327 -17.359  1.00  0.00
ATOM   2155  O   GLU   132     -12.720   3.757 -18.431  1.00  0.00
ATOM   2156  N   LEU   133     -12.389   4.045 -16.215  1.00  0.00
ATOM   2157  H   LEU   133     -12.067   3.609 -15.359  1.00  0.00
ATOM   2158  CA  LEU   133     -12.733   5.483 -16.186  1.00  0.00
ATOM   2159  HA  LEU   133     -13.662   5.640 -16.734  1.00  0.00
ATOM   2160  CB  LEU   133     -12.884   5.835 -14.753  1.00  0.00
ATOM   2161  HB2 LEU   133     -13.667   5.131 -14.473  1.00  0.00
ATOM   2162  HB3 LEU   133     -11.936   5.661 -14.244  1.00  0.00
ATOM   2163  CG  LEU   133     -13.215   7.346 -14.534  1.00  0.00
ATOM   2164  HG  LEU   133     -12.398   8.010 -14.815  1.00  0.00
ATOM   2165  CD1 LEU   133     -14.437   7.753 -15.406  1.00  0.00
ATOM   2166 HD11 LEU   133     -14.077   7.730 -16.434  1.00  0.00
ATOM   2167 HD12 LEU   133     -14.893   8.725 -15.219  1.00  0.00
ATOM   2168 HD13 LEU   133     -15.181   6.978 -15.219  1.00  0.00
ATOM   2169  CD2 LEU   133     -13.442   7.521 -12.987  1.00  0.00
ATOM   2170 HD21 LEU   133     -12.516   7.658 -12.429  1.00  0.00
ATOM   2171 HD22 LEU   133     -14.082   8.398 -12.888  1.00  0.00
ATOM   2172 HD23 LEU   133     -13.965   6.710 -12.480  1.00  0.00
ATOM   2173  C   LEU   133     -11.560   6.241 -16.902  1.00  0.00
ATOM   2174  O   LEU   133     -11.818   6.869 -17.856  1.00  0.00
ATOM   2175  N   TYR   134     -10.295   6.151 -16.469  1.00  0.00
ATOM   2176  H   TYR   134     -10.115   5.768 -15.548  1.00  0.00
ATOM   2177  CA  TYR   134      -9.208   6.636 -17.235  1.00  0.00
ATOM   2178  HA  TYR   134      -9.395   7.708 -17.166  1.00  0.00
ATOM   2179  CB  TYR   134      -7.895   6.366 -16.526  1.00  0.00
ATOM   2180  HB2 TYR   134      -7.656   5.307 -16.632  1.00  0.00
ATOM   2181  HB3 TYR   134      -7.094   6.922 -17.014  1.00  0.00
ATOM   2182  CG  TYR   134      -7.835   6.787 -15.079  1.00  0.00
ATOM   2183  CD1 TYR   134      -8.740   7.680 -14.510  1.00  0.00
ATOM   2184  HD1 TYR   134      -9.645   7.971 -15.023  1.00  0.00
ATOM   2185  CE1 TYR   134      -8.558   8.109 -13.183  1.00  0.00
ATOM   2186  HE1 TYR   134      -9.169   8.852 -12.692  1.00  0.00
ATOM   2187  CZ  TYR   134      -7.455   7.690 -12.485  1.00  0.00
ATOM   2188  OH  TYR   134      -7.126   8.320 -11.297  1.00  0.00
ATOM   2189  HH  TYR   134      -6.172   8.306 -11.186  1.00  0.00
ATOM   2190  CE2 TYR   134      -6.558   6.765 -13.076  1.00  0.00
ATOM   2191  HE2 TYR   134      -5.704   6.372 -12.544  1.00  0.00
ATOM   2192  CD2 TYR   134      -6.755   6.362 -14.388  1.00  0.00
ATOM   2193  HD2 TYR   134      -6.014   5.734 -14.860  1.00  0.00
ATOM   2194  C   TYR   134      -9.217   6.383 -18.787  1.00  0.00
ATOM   2195  O   TYR   134      -9.083   7.339 -19.568  1.00  0.00
ATOM   2196  N   TYR   135      -9.426   5.126 -19.205  1.00  0.00
ATOM   2197  H   TYR   135      -9.424   4.350 -18.554  1.00  0.00
ATOM   2198  CA  TYR   135      -9.262   4.844 -20.672  1.00  0.00
ATOM   2199  HA  TYR   135      -8.338   5.310 -21.014  1.00  0.00
ATOM   2200  CB  TYR   135      -9.129   3.361 -20.822  1.00  0.00
ATOM   2201  HB2 TYR   135      -8.116   3.081 -20.530  1.00  0.00
ATOM   2202  HB3 TYR   135      -9.759   2.907 -20.057  1.00  0.00
ATOM   2203  CG  TYR   135      -9.340   2.845 -22.254  1.00  0.00
ATOM   2204  CD1 TYR   135     -10.603   2.389 -22.693  1.00  0.00
ATOM   2205  HD1 TYR   135     -11.518   2.319 -22.124  1.00  0.00
ATOM   2206  CE1 TYR   135     -10.696   1.908 -24.085  1.00  0.00
ATOM   2207  HE1 TYR   135     -11.627   1.779 -24.616  1.00  0.00
ATOM   2208  CZ  TYR   135      -9.522   1.752 -24.821  1.00  0.00
ATOM   2209  OH  TYR   135      -9.575   1.186 -26.105  1.00  0.00
ATOM   2210  HH  TYR   135      -8.735   1.103 -26.560  1.00  0.00
ATOM   2211  CE2 TYR   135      -8.287   2.298 -24.321  1.00  0.00
ATOM   2212  HE2 TYR   135      -7.453   2.226 -25.003  1.00  0.00
ATOM   2213  CD2 TYR   135      -8.221   2.859 -23.055  1.00  0.00
ATOM   2214  HD2 TYR   135      -7.336   3.302 -22.623  1.00  0.00
ATOM   2215  C   TYR   135     -10.495   5.415 -21.483  1.00  0.00
ATOM   2216  O   TYR   135     -10.437   5.518 -22.715  1.00  0.00
ATOM   2217  N   GLY   136     -11.557   5.763 -20.778  1.00  0.00
ATOM   2218  H   GLY   136     -11.543   5.560 -19.786  1.00  0.00
ATOM   2219  CA  GLY   136     -12.791   6.377 -21.449  1.00  0.00
ATOM   2220  HA2 GLY   136     -12.900   6.180 -22.516  1.00  0.00
ATOM   2221  HA3 GLY   136     -13.710   6.020 -20.984  1.00  0.00
ATOM   2222  C   GLY   136     -12.715   7.938 -21.452  1.00  0.00
ATOM   2223  O   GLY   136     -13.217   8.535 -22.365  1.00  0.00
ATOM   2224  N   ILE   137     -12.040   8.549 -20.407  1.00  0.00
ATOM   2225  H   ILE   137     -11.693   7.975 -19.648  1.00  0.00
ATOM   2226  CA  ILE   137     -11.662   9.942 -20.277  1.00  0.00
ATOM   2227  HA  ILE   137     -12.593  10.431 -20.563  1.00  0.00
ATOM   2228  CB  ILE   137     -11.184  10.334 -18.843  1.00  0.00
ATOM   2229  HB  ILE   137     -10.212   9.902 -18.604  1.00  0.00
ATOM   2230  CG2 ILE   137     -10.799  11.825 -18.876  1.00  0.00
ATOM   2231 HG21 ILE   137     -10.568  12.036 -17.832  1.00  0.00
ATOM   2232 HG22 ILE   137     -11.746  12.345 -19.018  1.00  0.00
ATOM   2233 HG23 ILE   137     -10.096  12.192 -19.623  1.00  0.00
ATOM   2234  CG1 ILE   137     -12.128  10.075 -17.674  1.00  0.00
ATOM   2235 HG12 ILE   137     -13.080  10.571 -17.865  1.00  0.00
ATOM   2236 HG13 ILE   137     -12.452   9.036 -17.738  1.00  0.00
ATOM   2237  CD1 ILE   137     -11.697  10.329 -16.177  1.00  0.00
ATOM   2238 HD11 ILE   137     -10.782   9.777 -15.960  1.00  0.00
ATOM   2239 HD12 ILE   137     -12.589  10.113 -15.588  1.00  0.00
ATOM   2240 HD13 ILE   137     -11.665  11.411 -16.049  1.00  0.00
ATOM   2241  C   ILE   137     -10.776  10.277 -21.377  1.00  0.00
ATOM   2242  O   ILE   137     -11.067  11.049 -22.275  1.00  0.00
ATOM   2243  N   ALA   138      -9.642   9.548 -21.490  1.00  0.00
ATOM   2244  H   ALA   138      -9.444   8.963 -20.688  1.00  0.00
ATOM   2245  CA  ALA   138      -8.668   9.595 -22.584  1.00  0.00
ATOM   2246  HA  ALA   138      -8.157  10.555 -22.512  1.00  0.00
ATOM   2247  CB  ALA   138      -7.784   8.376 -22.366  1.00  0.00
ATOM   2248  HB1 ALA   138      -8.373   7.462 -22.289  1.00  0.00
ATOM   2249  HB2 ALA   138      -7.235   8.463 -21.428  1.00  0.00
ATOM   2250  HB3 ALA   138      -7.057   8.439 -23.176  1.00  0.00
ATOM   2251  C   ALA   138      -9.386   9.486 -23.932  1.00  0.00
ATOM   2252  O   ALA   138      -9.157  10.418 -24.736  1.00  0.00
ATOM   2253  N   LYS   139     -10.291   8.492 -24.160  1.00  0.00
ATOM   2254  H   LYS   139     -10.318   7.635 -23.620  1.00  0.00
ATOM   2255  CA  LYS   139     -10.902   8.450 -25.540  1.00  0.00
ATOM   2256  HA  LYS   139     -10.067   8.299 -26.225  1.00  0.00
ATOM   2257  CB  LYS   139     -11.818   7.241 -25.500  1.00  0.00
ATOM   2258  HB2 LYS   139     -11.320   6.330 -25.167  1.00  0.00
ATOM   2259  HB3 LYS   139     -12.670   7.494 -24.869  1.00  0.00
ATOM   2260  CG  LYS   139     -12.218   6.867 -26.950  1.00  0.00
ATOM   2261  HG2 LYS   139     -12.531   7.721 -27.549  1.00  0.00
ATOM   2262  HG3 LYS   139     -11.331   6.500 -27.467  1.00  0.00
ATOM   2263  CD  LYS   139     -13.329   5.816 -27.005  1.00  0.00
ATOM   2264  HD2 LYS   139     -13.598   5.682 -28.053  1.00  0.00
ATOM   2265  HD3 LYS   139     -12.877   4.888 -26.655  1.00  0.00
ATOM   2266  CE  LYS   139     -14.609   6.210 -26.338  1.00  0.00
ATOM   2267  HE2 LYS   139     -14.518   6.229 -25.252  1.00  0.00
ATOM   2268  HE3 LYS   139     -14.949   7.222 -26.559  1.00  0.00
ATOM   2269  NZ  LYS   139     -15.698   5.392 -26.756  1.00  0.00
ATOM   2270  HZ1 LYS   139     -16.545   5.881 -26.504  1.00  0.00
ATOM   2271  HZ2 LYS   139     -15.733   4.561 -26.183  1.00  0.00
ATOM   2272  HZ3 LYS   139     -15.713   5.236 -27.754  1.00  0.00
ATOM   2273  C   LYS   139     -11.688   9.718 -25.866  1.00  0.00
ATOM   2274  O   LYS   139     -11.991  10.108 -26.984  1.00  0.00
ATOM   2275  N   THR   140     -12.219  10.423 -24.837  1.00  0.00
ATOM   2276  H   THR   140     -12.066   9.958 -23.950  1.00  0.00
ATOM   2277  CA  THR   140     -12.984  11.687 -24.832  1.00  0.00
ATOM   2278  HA  THR   140     -13.714  11.728 -25.640  1.00  0.00
ATOM   2279  CB  THR   140     -13.795  11.910 -23.581  1.00  0.00
ATOM   2280  HB  THR   140     -13.175  12.065 -22.698  1.00  0.00
ATOM   2281  CG2 THR   140     -14.783  13.020 -23.804  1.00  0.00
ATOM   2282 HG21 THR   140     -15.495  12.945 -22.982  1.00  0.00
ATOM   2283 HG22 THR   140     -15.261  12.989 -24.784  1.00  0.00
ATOM   2284 HG23 THR   140     -14.252  13.945 -23.580  1.00  0.00
ATOM   2285  OG1 THR   140     -14.587  10.801 -23.178  1.00  0.00
ATOM   2286  HG1 THR   140     -14.050  10.052 -22.910  1.00  0.00
ATOM   2287  C   THR   140     -12.134  12.882 -25.078  1.00  0.00
ATOM   2288  O   THR   140     -12.524  13.651 -25.910  1.00  0.00
ATOM   2289  N   SER   141     -10.948  12.940 -24.488  1.00  0.00
ATOM   2290  H   SER   141     -10.683  12.182 -23.870  1.00  0.00
ATOM   2291  CA  SER   141      -9.917  13.996 -24.672  1.00  0.00
ATOM   2292  HA  SER   141      -9.781  14.139 -25.744  1.00  0.00
ATOM   2293  CB  SER   141     -10.312  15.331 -24.026  1.00  0.00
ATOM   2294  HB2 SER   141     -11.283  15.667 -24.388  1.00  0.00
ATOM   2295  HB3 SER   141     -10.391  15.213 -22.945  1.00  0.00
ATOM   2296  OG  SER   141      -9.288  16.267 -24.297  1.00  0.00
ATOM   2297  HG  SER   141      -9.549  16.462 -25.200  1.00  0.00
ATOM   2298  C   SER   141      -8.618  13.641 -23.960  1.00  0.00
ATOM   2299  O   SER   141      -8.600  13.214 -22.805  1.00  0.00
ATOM   2300  N   LEU   142      -7.482  14.040 -24.579  1.00  0.00
ATOM   2301  H   LEU   142      -7.474  14.615 -25.413  1.00  0.00
ATOM   2302  CA  LEU   142      -6.232  13.994 -23.804  1.00  0.00
ATOM   2303  HA  LEU   142      -6.186  13.070 -23.227  1.00  0.00
ATOM   2304  CB  LEU   142      -5.006  13.831 -24.736  1.00  0.00
ATOM   2305  HB2 LEU   142      -4.654  14.764 -25.174  1.00  0.00
ATOM   2306  HB3 LEU   142      -4.241  13.691 -23.971  1.00  0.00
ATOM   2307  CG  LEU   142      -4.858  12.519 -25.623  1.00  0.00
ATOM   2308  HG  LEU   142      -5.384  12.789 -26.539  1.00  0.00
ATOM   2309  CD1 LEU   142      -3.484  12.315 -26.164  1.00  0.00
ATOM   2310 HD11 LEU   142      -3.414  11.520 -26.907  1.00  0.00
ATOM   2311 HD12 LEU   142      -2.784  11.902 -25.438  1.00  0.00
ATOM   2312 HD13 LEU   142      -3.133  13.282 -26.524  1.00  0.00
ATOM   2313  CD2 LEU   142      -5.332  11.286 -24.943  1.00  0.00
ATOM   2314 HD21 LEU   142      -4.786  11.181 -24.006  1.00  0.00
ATOM   2315 HD22 LEU   142      -6.387  11.214 -24.677  1.00  0.00
ATOM   2316 HD23 LEU   142      -5.161  10.444 -25.613  1.00  0.00
ATOM   2317  C   LEU   142      -6.090  15.130 -22.787  1.00  0.00
ATOM   2318  O   LEU   142      -5.131  15.019 -22.057  1.00  0.00
ATOM   2319  N   ASN   143      -6.980  16.116 -22.705  1.00  0.00
ATOM   2320  H   ASN   143      -7.770  16.004 -23.329  1.00  0.00
ATOM   2321  CA  ASN   143      -6.986  17.352 -21.889  1.00  0.00
ATOM   2322  HA  ASN   143      -6.013  17.494 -21.419  1.00  0.00
ATOM   2323  CB  ASN   143      -7.207  18.536 -22.915  1.00  0.00
ATOM   2324  HB2 ASN   143      -8.056  18.328 -23.566  1.00  0.00
ATOM   2325  HB3 ASN   143      -7.315  19.493 -22.405  1.00  0.00
ATOM   2326  CG  ASN   143      -6.085  18.684 -23.834  1.00  0.00
ATOM   2327  OD1 ASN   143      -6.021  18.199 -24.975  1.00  0.00
ATOM   2328  ND2 ASN   143      -5.093  19.399 -23.427  1.00  0.00
ATOM   2329 HD21 ASN   143      -5.282  20.208 -22.849  1.00  0.00
ATOM   2330 HD22 ASN   143      -4.263  19.325 -24.004  1.00  0.00
ATOM   2331  C   ASN   143      -8.015  17.307 -20.726  1.00  0.00
ATOM   2332  O   ASN   143      -8.284  18.324 -20.090  1.00  0.00
ATOM   2333  N   LEU   144      -8.424  16.057 -20.508  1.00  0.00
ATOM   2334  H   LEU   144      -8.153  15.298 -21.122  1.00  0.00
ATOM   2335  CA  LEU   144      -9.361  15.734 -19.294  1.00  0.00
ATOM   2336  HA  LEU   144      -9.383  16.655 -18.710  1.00  0.00
ATOM   2337  CB  LEU   144     -10.770  15.266 -19.734  1.00  0.00
ATOM   2338  HB2 LEU   144     -10.680  14.528 -20.530  1.00  0.00
ATOM   2339  HB3 LEU   144     -11.401  14.867 -18.940  1.00  0.00
ATOM   2340  CG  LEU   144     -11.495  16.443 -20.389  1.00  0.00
ATOM   2341  HG  LEU   144     -10.900  16.952 -21.147  1.00  0.00
ATOM   2342  CD1 LEU   144     -12.814  16.053 -21.046  1.00  0.00
ATOM   2343 HD11 LEU   144     -12.517  15.242 -21.712  1.00  0.00
ATOM   2344 HD12 LEU   144     -13.258  16.922 -21.530  1.00  0.00
ATOM   2345 HD13 LEU   144     -13.483  15.654 -20.284  1.00  0.00
ATOM   2346  CD2 LEU   144     -11.786  17.520 -19.352  1.00  0.00
ATOM   2347 HD21 LEU   144     -11.935  17.008 -18.402  1.00  0.00
ATOM   2348 HD22 LEU   144     -10.885  18.134 -19.329  1.00  0.00
ATOM   2349 HD23 LEU   144     -12.772  17.924 -19.585  1.00  0.00
ATOM   2350  C   LEU   144      -8.694  14.691 -18.499  1.00  0.00
ATOM   2351  O   LEU   144      -8.274  13.789 -19.075  1.00  0.00
ATOM   2352  N   SER   145      -8.819  14.768 -17.187  1.00  0.00
ATOM   2353  H   SER   145      -9.195  15.603 -16.755  1.00  0.00
ATOM   2354  CA  SER   145      -8.455  13.577 -16.366  1.00  0.00
ATOM   2355  HA  SER   145      -8.667  12.643 -16.888  1.00  0.00
ATOM   2356  CB  SER   145      -6.970  13.569 -15.999  1.00  0.00
ATOM   2357  HB2 SER   145      -6.689  12.621 -15.540  1.00  0.00
ATOM   2358  HB3 SER   145      -6.445  13.764 -16.934  1.00  0.00
ATOM   2359  OG  SER   145      -6.535  14.543 -15.075  1.00  0.00
ATOM   2360  HG  SER   145      -6.557  15.381 -15.542  1.00  0.00
ATOM   2361  C   SER   145      -9.386  13.547 -15.109  1.00  0.00
ATOM   2362  O   SER   145     -10.498  14.117 -15.105  1.00  0.00
ATOM   2363  N   PHE   146      -8.944  12.844 -14.069  1.00  0.00
ATOM   2364  H   PHE   146      -8.041  12.402 -14.193  1.00  0.00
ATOM   2365  CA  PHE   146      -9.523  12.708 -12.784  1.00  0.00
ATOM   2366  HA  PHE   146      -9.951  13.661 -12.475  1.00  0.00
ATOM   2367  CB  PHE   146     -10.769  11.794 -12.790  1.00  0.00
ATOM   2368  HB2 PHE   146     -11.605  12.304 -13.268  1.00  0.00
ATOM   2369  HB3 PHE   146     -10.624  10.873 -13.355  1.00  0.00
ATOM   2370  CG  PHE   146     -11.237  11.404 -11.371  1.00  0.00
ATOM   2371  CD1 PHE   146     -11.895  12.395 -10.640  1.00  0.00
ATOM   2372  HD1 PHE   146     -12.057  13.387 -11.036  1.00  0.00
ATOM   2373  CE1 PHE   146     -12.224  12.181  -9.288  1.00  0.00
ATOM   2374  HE1 PHE   146     -12.642  12.938  -8.642  1.00  0.00
ATOM   2375  CZ  PHE   146     -12.048  10.855  -8.757  1.00  0.00
ATOM   2376  HZ  PHE   146     -12.333  10.686  -7.729  1.00  0.00
ATOM   2377  CE2 PHE   146     -11.555   9.828  -9.526  1.00  0.00
ATOM   2378  HE2 PHE   146     -11.478   8.832  -9.114  1.00  0.00
ATOM   2379  CD2 PHE   146     -11.116  10.130 -10.814  1.00  0.00
ATOM   2380  HD2 PHE   146     -10.693   9.349 -11.429  1.00  0.00
ATOM   2381  C   PHE   146      -8.429  12.352 -11.794  1.00  0.00
ATOM   2382  O   PHE   146      -7.746  11.443 -12.077  1.00  0.00
ATOM   2383  N   PRO   147      -8.300  12.994 -10.599  1.00  0.00
ATOM   2384  CD  PRO   147      -8.953  14.264 -10.140  1.00  0.00
ATOM   2385  HD2 PRO   147     -10.045  14.275 -10.246  1.00  0.00
ATOM   2386  HD3 PRO   147      -8.481  15.145 -10.590  1.00  0.00
ATOM   2387  CG  PRO   147      -8.521  14.429  -8.681  1.00  0.00
ATOM   2388  HG2 PRO   147      -9.241  13.870  -8.084  1.00  0.00
ATOM   2389  HG3 PRO   147      -8.456  15.439  -8.275  1.00  0.00
ATOM   2390  CB  PRO   147      -7.119  13.881  -8.754  1.00  0.00
ATOM   2391  HB2 PRO   147      -6.678  13.636  -7.787  1.00  0.00
ATOM   2392  HB3 PRO   147      -6.445  14.509  -9.336  1.00  0.00
ATOM   2393  CA  PRO   147      -7.325  12.573  -9.548  1.00  0.00
ATOM   2394  HA  PRO   147      -6.322  12.372  -9.926  1.00  0.00
ATOM   2395  C   PRO   147      -7.840  11.427  -8.679  1.00  0.00
ATOM   2396  O   PRO   147      -8.165  11.620  -7.509  1.00  0.00
ATOM   2397  N   GLY   148      -7.860  10.169  -9.157  1.00  0.00
ATOM   2398  H   GLY   148      -7.571  10.045 -10.120  1.00  0.00
ATOM   2399  CA  GLY   148      -8.277   8.995  -8.441  1.00  0.00
ATOM   2400  HA2 GLY   148      -8.951   9.330  -7.653  1.00  0.00
ATOM   2401  HA3 GLY   148      -8.899   8.429  -9.135  1.00  0.00
ATOM   2402  C   GLY   148      -7.192   8.076  -7.880  1.00  0.00
ATOM   2403  O   GLY   148      -7.465   7.283  -6.988  1.00  0.00
ATOM   2404  N   GLY   149      -5.914   8.197  -8.379  1.00  0.00
ATOM   2405  H   GLY   149      -5.720   8.978  -8.994  1.00  0.00
ATOM   2406  CA  GLY   149      -4.762   7.355  -8.086  1.00  0.00
ATOM   2407  HA2 GLY   149      -4.124   7.908  -7.396  1.00  0.00
ATOM   2408  HA3 GLY   149      -5.121   6.445  -7.604  1.00  0.00
ATOM   2409  C   GLY   149      -3.931   7.016  -9.347  1.00  0.00
ATOM   2410  O   GLY   149      -4.195   7.500 -10.462  1.00  0.00
ATOM   2411  N   VAL   150      -2.983   6.110  -9.092  1.00  0.00
ATOM   2412  H   VAL   150      -2.769   5.746  -8.171  1.00  0.00
ATOM   2413  CA  VAL   150      -2.016   5.695 -10.134  1.00  0.00
ATOM   2414  HA  VAL   150      -2.236   6.169 -11.091  1.00  0.00
ATOM   2415  CB  VAL   150      -0.607   6.134  -9.757  1.00  0.00
ATOM   2416  HB  VAL   150      -0.512   7.208  -9.595  1.00  0.00
ATOM   2417  CG1 VAL   150      -0.233   5.623  -8.425  1.00  0.00
ATOM   2418 HG11 VAL   150       0.827   5.645  -8.172  1.00  0.00
ATOM   2419 HG12 VAL   150      -0.762   6.283  -7.738  1.00  0.00
ATOM   2420 HG13 VAL   150      -0.559   4.584  -8.478  1.00  0.00
ATOM   2421  CG2 VAL   150       0.313   5.610 -10.807  1.00  0.00
ATOM   2422 HG21 VAL   150       0.075   5.963 -11.811  1.00  0.00
ATOM   2423 HG22 VAL   150       0.254   4.524 -10.736  1.00  0.00
ATOM   2424 HG23 VAL   150       1.364   5.834 -10.624  1.00  0.00
ATOM   2425  C   VAL   150      -2.256   4.185 -10.588  1.00  0.00
ATOM   2426  O   VAL   150      -2.121   3.873 -11.757  1.00  0.00
ATOM   2427  N   ALA   151      -2.548   3.283  -9.639  1.00  0.00
ATOM   2428  H   ALA   151      -2.819   3.606  -8.718  1.00  0.00
ATOM   2429  CA  ALA   151      -2.640   1.857  -9.908  1.00  0.00
ATOM   2430  HA  ALA   151      -1.849   1.644 -10.628  1.00  0.00
ATOM   2431  CB  ALA   151      -2.433   1.073  -8.597  1.00  0.00
ATOM   2432  HB1 ALA   151      -1.474   1.328  -8.147  1.00  0.00
ATOM   2433  HB2 ALA   151      -2.547   0.000  -8.748  1.00  0.00
ATOM   2434  HB3 ALA   151      -3.207   1.311  -7.867  1.00  0.00
ATOM   2435  C   ALA   151      -4.061   1.556 -10.566  1.00  0.00
ATOM   2436  O   ALA   151      -5.008   1.375  -9.864  1.00  0.00
ATOM   2437  N   HID   152      -4.078   1.341 -11.887  1.00  0.00
ATOM   2438  H   HID   152      -3.166   1.376 -12.329  1.00  0.00
ATOM   2439  CA  HID   152      -5.316   1.294 -12.655  1.00  0.00
ATOM   2440  HA  HID   152      -5.817   2.256 -12.544  1.00  0.00
ATOM   2441  CB  HID   152      -4.992   1.108 -14.187  1.00  0.00
ATOM   2442  HB2 HID   152      -5.750   1.429 -14.901  1.00  0.00
ATOM   2443  HB3 HID   152      -4.184   1.777 -14.484  1.00  0.00
ATOM   2444  CG  HID   152      -4.476  -0.237 -14.522  1.00  0.00
ATOM   2445  ND1 HID   152      -3.258  -0.754 -14.171  1.00  0.00
ATOM   2446  HD1 HID   152      -2.429  -0.286 -13.835  1.00  0.00
ATOM   2447  CE1 HID   152      -3.182  -2.010 -14.644  1.00  0.00
ATOM   2448  HE1 HID   152      -2.348  -2.688 -14.538  1.00  0.00
ATOM   2449  NE2 HID   152      -4.332  -2.397 -15.263  1.00  0.00
ATOM   2450  CD2 HID   152      -5.156  -1.220 -15.202  1.00  0.00
ATOM   2451  HD2 HID   152      -6.142  -1.119 -15.632  1.00  0.00
ATOM   2452  C   HID   152      -6.335   0.169 -12.141  1.00  0.00
ATOM   2453  O   HID   152      -7.415   0.114 -12.662  1.00  0.00
ATOM   2454  N   THR   153      -5.849  -0.785 -11.366  1.00  0.00
ATOM   2455  H   THR   153      -5.031  -0.568 -10.811  1.00  0.00
ATOM   2456  CA  THR   153      -6.510  -2.009 -10.949  1.00  0.00
ATOM   2457  HA  THR   153      -7.135  -2.398 -11.752  1.00  0.00
ATOM   2458  CB  THR   153      -5.398  -2.981 -10.454  1.00  0.00
ATOM   2459  HB  THR   153      -5.972  -3.833 -10.089  1.00  0.00
ATOM   2460  CG2 THR   153      -4.415  -3.334 -11.643  1.00  0.00
ATOM   2461 HG21 THR   153      -4.961  -3.408 -12.584  1.00  0.00
ATOM   2462 HG22 THR   153      -3.944  -4.300 -11.458  1.00  0.00
ATOM   2463 HG23 THR   153      -3.591  -2.631 -11.763  1.00  0.00
ATOM   2464  OG1 THR   153      -4.522  -2.380  -9.525  1.00  0.00
ATOM   2465  HG1 THR   153      -4.229  -3.075  -8.931  1.00  0.00
ATOM   2466  C   THR   153      -7.561  -1.770  -9.898  1.00  0.00
ATOM   2467  O   THR   153      -8.441  -2.598  -9.634  1.00  0.00
ATOM   2468  N   ILE   154      -7.460  -0.591  -9.209  1.00  0.00
ATOM   2469  H   ILE   154      -6.673   0.011  -9.422  1.00  0.00
ATOM   2470  CA  ILE   154      -8.382  -0.277  -8.105  1.00  0.00
ATOM   2471  HA  ILE   154      -8.308  -1.056  -7.347  1.00  0.00
ATOM   2472  CB  ILE   154      -7.864   1.042  -7.454  1.00  0.00
ATOM   2473  HB  ILE   154      -7.663   1.695  -8.303  1.00  0.00
ATOM   2474  CG2 ILE   154      -8.891   1.742  -6.540  1.00  0.00
ATOM   2475 HG21 ILE   154      -8.368   2.580  -6.080  1.00  0.00
ATOM   2476 HG22 ILE   154      -9.317   1.182  -5.707  1.00  0.00
ATOM   2477 HG23 ILE   154      -9.652   2.081  -7.243  1.00  0.00
ATOM   2478  CG1 ILE   154      -6.610   0.828  -6.584  1.00  0.00
ATOM   2479 HG12 ILE   154      -6.934   0.408  -5.632  1.00  0.00
ATOM   2480 HG13 ILE   154      -5.959   0.094  -7.059  1.00  0.00
ATOM   2481  CD1 ILE   154      -5.758   2.039  -6.391  1.00  0.00
ATOM   2482 HD11 ILE   154      -5.979   2.677  -7.247  1.00  0.00
ATOM   2483 HD12 ILE   154      -4.715   1.750  -6.262  1.00  0.00
ATOM   2484 HD13 ILE   154      -6.130   2.593  -5.529  1.00  0.00
ATOM   2485  C   ILE   154      -9.852  -0.254  -8.466  1.00  0.00
ATOM   2486  O   ILE   154     -10.202   0.252  -9.538  1.00  0.00
ATOM   2487  N   GLY   155     -10.728  -0.739  -7.578  1.00  0.00
ATOM   2488  H   GLY   155     -10.344  -1.081  -6.705  1.00  0.00
ATOM   2489  CA  GLY   155     -12.168  -0.693  -7.780  1.00  0.00
ATOM   2490  HA2 GLY   155     -12.389  -0.848  -8.836  1.00  0.00
ATOM   2491  HA3 GLY   155     -12.714  -1.261  -7.027  1.00  0.00
ATOM   2492  C   GLY   155     -12.579   0.804  -7.512  1.00  0.00
ATOM   2493  O   GLY   155     -12.099   1.516  -6.637  1.00  0.00
ATOM   2494  N   VAL   156     -13.499   1.297  -8.356  1.00  0.00
ATOM   2495  H   VAL   156     -13.795   0.656  -9.083  1.00  0.00
ATOM   2496  CA  VAL   156     -13.936   2.667  -8.326  1.00  0.00
ATOM   2497  HA  VAL   156     -13.118   3.387  -8.353  1.00  0.00
ATOM   2498  CB  VAL   156     -14.773   2.993  -9.527  1.00  0.00
ATOM   2499  HB  VAL   156     -15.429   2.134  -9.669  1.00  0.00
ATOM   2500  CG1 VAL   156     -15.607   4.188  -9.315  1.00  0.00
ATOM   2501 HG11 VAL   156     -15.100   4.974  -8.755  1.00  0.00
ATOM   2502 HG12 VAL   156     -15.876   4.594 -10.290  1.00  0.00
ATOM   2503 HG13 VAL   156     -16.535   3.948  -8.796  1.00  0.00
ATOM   2504  CG2 VAL   156     -13.742   3.246 -10.713  1.00  0.00
ATOM   2505 HG21 VAL   156     -13.150   4.149 -10.564  1.00  0.00
ATOM   2506 HG22 VAL   156     -14.315   3.147 -11.635  1.00  0.00
ATOM   2507 HG23 VAL   156     -13.043   2.410 -10.685  1.00  0.00
ATOM   2508  C   VAL   156     -14.642   2.967  -6.962  1.00  0.00
ATOM   2509  O   VAL   156     -14.365   3.934  -6.232  1.00  0.00
ATOM   2510  N   GLY   157     -15.568   2.106  -6.530  1.00  0.00
ATOM   2511  H   GLY   157     -15.982   1.491  -7.220  1.00  0.00
ATOM   2512  CA  GLY   157     -16.345   2.165  -5.323  1.00  0.00
ATOM   2513  HA2 GLY   157     -17.068   2.978  -5.393  1.00  0.00
ATOM   2514  HA3 GLY   157     -16.813   1.186  -5.221  1.00  0.00
ATOM   2515  C   GLY   157     -15.547   2.554  -4.074  1.00  0.00
ATOM   2516  O   GLY   157     -15.624   3.621  -3.382  1.00  0.00
ATOM   2517  N   GLY   158     -14.737   1.603  -3.619  1.00  0.00
ATOM   2518  H   GLY   158     -14.694   0.775  -4.201  1.00  0.00
ATOM   2519  CA  GLY   158     -13.823   1.682  -2.474  1.00  0.00
ATOM   2520  HA2 GLY   158     -14.376   1.822  -1.545  1.00  0.00
ATOM   2521  HA3 GLY   158     -13.303   0.725  -2.421  1.00  0.00
ATOM   2522  C   GLY   158     -12.746   2.701  -2.533  1.00  0.00
ATOM   2523  O   GLY   158     -11.997   2.812  -1.562  1.00  0.00
ATOM   2524  N   GLN   159     -12.619   3.521  -3.588  1.00  0.00
ATOM   2525  H   GLN   159     -13.172   3.249  -4.391  1.00  0.00
ATOM   2526  CA  GLN   159     -11.763   4.625  -3.713  1.00  0.00
ATOM   2527  HA  GLN   159     -11.091   4.493  -2.865  1.00  0.00
ATOM   2528  CB  GLN   159     -11.010   4.616  -5.122  1.00  0.00
ATOM   2529  HB2 GLN   159     -10.661   3.622  -5.400  1.00  0.00
ATOM   2530  HB3 GLN   159     -11.766   4.890  -5.858  1.00  0.00
ATOM   2531  CG  GLN   159      -9.918   5.669  -5.240  1.00  0.00
ATOM   2532  HG2 GLN   159      -9.518   5.601  -6.252  1.00  0.00
ATOM   2533  HG3 GLN   159     -10.442   6.625  -5.245  1.00  0.00
ATOM   2534  CD  GLN   159      -8.815   5.629  -4.112  1.00  0.00
ATOM   2535  OE1 GLN   159      -8.843   4.857  -3.184  1.00  0.00
ATOM   2536  NE2 GLN   159      -7.797   6.431  -4.327  1.00  0.00
ATOM   2537 HE21 GLN   159      -6.985   6.358  -3.725  1.00  0.00
ATOM   2538 HE22 GLN   159      -7.706   6.885  -5.228  1.00  0.00
ATOM   2539  C   GLN   159     -12.514   5.964  -3.483  1.00  0.00
ATOM   2540  O   GLN   159     -12.016   6.882  -2.892  1.00  0.00
ATOM   2541  N   LEU   160     -13.620   6.121  -4.113  1.00  0.00
ATOM   2542  H   LEU   160     -13.935   5.416  -4.768  1.00  0.00
ATOM   2543  CA  LEU   160     -14.461   7.307  -4.003  1.00  0.00
ATOM   2544  HA  LEU   160     -13.913   8.236  -4.156  1.00  0.00
ATOM   2545  CB  LEU   160     -15.502   7.408  -5.223  1.00  0.00
ATOM   2546  HB2 LEU   160     -16.217   6.597  -5.092  1.00  0.00
ATOM   2547  HB3 LEU   160     -16.156   8.276  -5.145  1.00  0.00
ATOM   2548  CG  LEU   160     -14.893   7.335  -6.628  1.00  0.00
ATOM   2549  HG  LEU   160     -14.635   6.280  -6.719  1.00  0.00
ATOM   2550  CD1 LEU   160     -16.051   7.450  -7.616  1.00  0.00
ATOM   2551 HD11 LEU   160     -16.587   8.397  -7.554  1.00  0.00
ATOM   2552 HD12 LEU   160     -16.744   6.610  -7.562  1.00  0.00
ATOM   2553 HD13 LEU   160     -15.636   7.454  -8.624  1.00  0.00
ATOM   2554  CD2 LEU   160     -13.676   8.232  -6.952  1.00  0.00
ATOM   2555 HD21 LEU   160     -13.295   8.057  -7.958  1.00  0.00
ATOM   2556 HD22 LEU   160     -13.908   9.290  -6.835  1.00  0.00
ATOM   2557 HD23 LEU   160     -12.935   7.982  -6.192  1.00  0.00
ATOM   2558  C   LEU   160     -15.229   7.407  -2.665  1.00  0.00
ATOM   2559  O   LEU   160     -15.557   8.464  -2.180  1.00  0.00
ATOM   2560  N   GLY   161     -15.484   6.203  -2.064  1.00  0.00
ATOM   2561  H   GLY   161     -15.272   5.337  -2.546  1.00  0.00
ATOM   2562  CA  GLY   161     -15.980   5.944  -0.672  1.00  0.00
ATOM   2563  HA2 GLY   161     -16.751   6.663  -0.394  1.00  0.00
ATOM   2564  HA3 GLY   161     -16.443   4.961  -0.748  1.00  0.00
ATOM   2565  C   GLY   161     -14.987   5.917   0.407  1.00  0.00
ATOM   2566  O   GLY   161     -15.343   6.014   1.582  1.00  0.00
ATOM   2567  N   GLY   162     -13.720   5.709   0.040  1.00  0.00
ATOM   2568  H   GLY   162     -13.438   5.793  -0.929  1.00  0.00
ATOM   2569  CA  GLY   162     -12.669   5.352   0.958  1.00  0.00
ATOM   2570  HA2 GLY   162     -13.032   4.849   1.855  1.00  0.00
ATOM   2571  HA3 GLY   162     -11.902   4.777   0.439  1.00  0.00
ATOM   2572  C   GLY   162     -11.747   6.458   1.494  1.00  0.00
ATOM   2573  O   GLY   162     -10.843   6.209   2.233  1.00  0.00
ATOM   2574  N   GLY   163     -11.977   7.681   1.072  1.00  0.00
ATOM   2575  H   GLY   163     -12.844   7.756   0.555  1.00  0.00
ATOM   2576  CA  GLY   163     -11.164   8.848   1.331  1.00  0.00
ATOM   2577  HA2 GLY   163     -11.782   9.746   1.352  1.00  0.00
ATOM   2578  HA3 GLY   163     -10.788   8.823   2.354  1.00  0.00
ATOM   2579  C   GLY   163     -10.045   9.088   0.346  1.00  0.00
ATOM   2580  O   GLY   163      -8.951   9.571   0.617  1.00  0.00
ATOM   2581  N   GLY   164     -10.234   8.600  -0.918  1.00  0.00
ATOM   2582  H   GLY   164     -11.197   8.559  -1.230  1.00  0.00
ATOM   2583  CA  GLY   164      -9.096   8.202  -1.753  1.00  0.00
ATOM   2584  HA2 GLY   164      -8.608   7.330  -1.316  1.00  0.00
ATOM   2585  HA3 GLY   164      -9.470   7.944  -2.743  1.00  0.00
ATOM   2586  C   GLY   164      -8.005   9.253  -2.085  1.00  0.00
ATOM   2587  O   GLY   164      -8.265  10.345  -2.539  1.00  0.00
ATOM   2588  N   TYR   165      -6.737   8.891  -2.013  1.00  0.00
ATOM   2589  H   TYR   165      -6.531   7.916  -1.830  1.00  0.00
ATOM   2590  CA  TYR   165      -5.608   9.756  -2.474  1.00  0.00
ATOM   2591  HA  TYR   165      -5.891  10.756  -2.144  1.00  0.00
ATOM   2592  CB  TYR   165      -4.344   9.362  -1.807  1.00  0.00
ATOM   2593  HB2 TYR   165      -4.297   9.652  -0.757  1.00  0.00
ATOM   2594  HB3 TYR   165      -4.257   8.276  -1.769  1.00  0.00
ATOM   2595  CG  TYR   165      -3.061  10.006  -2.453  1.00  0.00
ATOM   2596  CD1 TYR   165      -2.847  11.460  -2.498  1.00  0.00
ATOM   2597  HD1 TYR   165      -3.641  12.085  -2.115  1.00  0.00
ATOM   2598  CE1 TYR   165      -1.641  11.909  -2.913  1.00  0.00
ATOM   2599  HE1 TYR   165      -1.377  12.957  -2.919  1.00  0.00
ATOM   2600  CZ  TYR   165      -0.677  11.006  -3.270  1.00  0.00
ATOM   2601  OH  TYR   165       0.528  11.357  -3.790  1.00  0.00
ATOM   2602  HH  TYR   165       0.696  12.298  -3.703  1.00  0.00
ATOM   2603  CE2 TYR   165      -0.794   9.608  -3.131  1.00  0.00
ATOM   2604  HE2 TYR   165       0.016   9.002  -3.510  1.00  0.00
ATOM   2605  CD2 TYR   165      -2.047   9.052  -2.769  1.00  0.00
ATOM   2606  HD2 TYR   165      -2.202   7.992  -2.633  1.00  0.00
ATOM   2607  C   TYR   165      -5.463   9.677  -4.015  1.00  0.00
ATOM   2608  O   TYR   165      -5.335   8.613  -4.536  1.00  0.00
ATOM   2609  N   GLY   166      -5.389  10.800  -4.714  1.00  0.00
ATOM   2610  H   GLY   166      -5.334  11.689  -4.232  1.00  0.00
ATOM   2611  CA  GLY   166      -5.395  10.816  -6.129  1.00  0.00
ATOM   2612  HA2 GLY   166      -6.195  10.183  -6.515  1.00  0.00
ATOM   2613  HA3 GLY   166      -5.633  11.838  -6.425  1.00  0.00
ATOM   2614  C   GLY   166      -4.132  10.618  -6.881  1.00  0.00
ATOM   2615  O   GLY   166      -4.108  10.654  -8.096  1.00  0.00
ATOM   2616  N   TYR   167      -3.052  10.253  -6.221  1.00  0.00
ATOM   2617  H   TYR   167      -3.140  10.051  -5.232  1.00  0.00
ATOM   2618  CA  TYR   167      -1.660  10.475  -6.707  1.00  0.00
ATOM   2619  HA  TYR   167      -0.986  10.331  -5.862  1.00  0.00
ATOM   2620  CB  TYR   167      -1.291   9.303  -7.665  1.00  0.00
ATOM   2621  HB2 TYR   167      -1.364   8.415  -7.037  1.00  0.00
ATOM   2622  HB3 TYR   167      -1.965   9.348  -8.521  1.00  0.00
ATOM   2623  CG  TYR   167       0.073   9.558  -8.318  1.00  0.00
ATOM   2624  CD1 TYR   167       0.184  10.390  -9.499  1.00  0.00
ATOM   2625  HD1 TYR   167      -0.709  10.558 -10.083  1.00  0.00
ATOM   2626  CE1 TYR   167       1.488  10.515 -10.105  1.00  0.00
ATOM   2627  HE1 TYR   167       1.544  10.961 -11.087  1.00  0.00
ATOM   2628  CZ  TYR   167       2.627   9.938  -9.504  1.00  0.00
ATOM   2629  OH  TYR   167       3.832  10.174 -10.060  1.00  0.00
ATOM   2630  HH  TYR   167       4.533   9.610  -9.726  1.00  0.00
ATOM   2631  CE2 TYR   167       2.503   9.248  -8.308  1.00  0.00
ATOM   2632  HE2 TYR   167       3.391   8.844  -7.846  1.00  0.00
ATOM   2633  CD2 TYR   167       1.301   9.175  -7.591  1.00  0.00
ATOM   2634  HD2 TYR   167       1.155   8.704  -6.629  1.00  0.00
ATOM   2635  C   TYR   167      -1.350  11.872  -7.167  1.00  0.00
ATOM   2636  O   TYR   167      -0.438  12.418  -6.594  1.00  0.00
ATOM   2637  N   SER   168      -1.973  12.460  -8.195  1.00  0.00
ATOM   2638  H   SER   168      -2.818  12.052  -8.577  1.00  0.00
ATOM   2639  CA  SER   168      -1.711  13.816  -8.690  1.00  0.00
ATOM   2640  HA  SER   168      -0.627  13.930  -8.714  1.00  0.00
ATOM   2641  CB  SER   168      -2.251  13.966 -10.143  1.00  0.00
ATOM   2642  HB2 SER   168      -1.983  14.945 -10.540  1.00  0.00
ATOM   2643  HB3 SER   168      -1.870  13.202 -10.821  1.00  0.00
ATOM   2644  OG  SER   168      -3.721  13.848 -10.103  1.00  0.00
ATOM   2645  HG  SER   168      -4.091  13.812 -10.988  1.00  0.00
ATOM   2646  C   SER   168      -2.150  15.011  -7.765  1.00  0.00
ATOM   2647  O   SER   168      -2.061  16.175  -8.122  1.00  0.00
ATOM   2648  N   THR   169      -2.551  14.686  -6.487  1.00  0.00
ATOM   2649  H   THR   169      -2.417  13.695  -6.326  1.00  0.00
ATOM   2650  CA  THR   169      -3.347  15.448  -5.462  1.00  0.00
ATOM   2651  HA  THR   169      -4.356  15.436  -5.876  1.00  0.00
ATOM   2652  CB  THR   169      -3.471  14.783  -4.123  1.00  0.00
ATOM   2653  HB  THR   169      -2.523  14.321  -3.844  1.00  0.00
ATOM   2654  CG2 THR   169      -3.885  15.624  -2.920  1.00  0.00
ATOM   2655 HG21 THR   169      -4.804  16.161  -3.153  1.00  0.00
ATOM   2656 HG22 THR   169      -3.097  16.356  -2.740  1.00  0.00
ATOM   2657 HG23 THR   169      -3.991  15.004  -2.030  1.00  0.00
ATOM   2658  OG1 THR   169      -4.487  13.875  -4.363  1.00  0.00
ATOM   2659  HG1 THR   169      -5.284  14.411  -4.349  1.00  0.00
ATOM   2660  C   THR   169      -2.854  16.949  -5.378  1.00  0.00
ATOM   2661  O   THR   169      -3.679  17.834  -5.457  1.00  0.00
ATOM   2662  N   ARG   170      -1.547  17.246  -5.490  1.00  0.00
ATOM   2663  H   ARG   170      -1.003  16.418  -5.701  1.00  0.00
ATOM   2664  CA  ARG   170      -1.023  18.615  -5.411  1.00  0.00
ATOM   2665  HA  ARG   170      -1.169  18.987  -4.397  1.00  0.00
ATOM   2666  CB  ARG   170       0.551  18.563  -5.578  1.00  0.00
ATOM   2667  HB2 ARG   170       0.862  17.834  -6.327  1.00  0.00
ATOM   2668  HB3 ARG   170       0.954  19.549  -5.807  1.00  0.00
ATOM   2669  CG  ARG   170       1.124  18.045  -4.286  1.00  0.00
ATOM   2670  HG2 ARG   170       0.780  18.740  -3.520  1.00  0.00
ATOM   2671  HG3 ARG   170       0.652  17.096  -4.033  1.00  0.00
ATOM   2672  CD  ARG   170       2.677  18.044  -4.153  1.00  0.00
ATOM   2673  HD2 ARG   170       3.023  17.398  -3.347  1.00  0.00
ATOM   2674  HD3 ARG   170       3.151  17.678  -5.064  1.00  0.00
ATOM   2675  NE  ARG   170       3.118  19.397  -3.621  1.00  0.00
ATOM   2676  HE  ARG   170       2.844  19.586  -2.667  1.00  0.00
ATOM   2677  CZ  ARG   170       3.656  20.420  -4.239  1.00  0.00
ATOM   2678  NH1 ARG   170       3.919  20.422  -5.486  1.00  0.00
ATOM   2679 HH11 ARG   170       4.116  19.519  -5.895  1.00  0.00
ATOM   2680 HH12 ARG   170       4.035  21.320  -5.932  1.00  0.00
ATOM   2681  NH2 ARG   170       3.898  21.458  -3.548  1.00  0.00
ATOM   2682 HH21 ARG   170       3.782  21.438  -2.544  1.00  0.00
ATOM   2683 HH22 ARG   170       4.179  22.353  -3.922  1.00  0.00
ATOM   2684  C   ARG   170      -1.592  19.694  -6.414  1.00  0.00
ATOM   2685  O   ARG   170      -1.469  20.825  -6.124  1.00  0.00
ATOM   2686  N   LYS   171      -2.283  19.282  -7.430  1.00  0.00
ATOM   2687  H   LYS   171      -2.577  18.319  -7.537  1.00  0.00
ATOM   2688  CA  LYS   171      -2.926  20.152  -8.473  1.00  0.00
ATOM   2689  HA  LYS   171      -2.472  21.129  -8.306  1.00  0.00
ATOM   2690  CB  LYS   171      -2.442  19.787  -9.870  1.00  0.00
ATOM   2691  HB2 LYS   171      -1.365  19.621  -9.842  1.00  0.00
ATOM   2692  HB3 LYS   171      -2.954  18.878 -10.185  1.00  0.00
ATOM   2693  CG  LYS   171      -2.692  20.845 -10.933  1.00  0.00
ATOM   2694  HG2 LYS   171      -3.757  20.853 -11.166  1.00  0.00
ATOM   2695  HG3 LYS   171      -2.469  21.809 -10.475  1.00  0.00
ATOM   2696  CD  LYS   171      -1.938  20.480 -12.173  1.00  0.00
ATOM   2697  HD2 LYS   171      -0.882  20.347 -11.937  1.00  0.00
ATOM   2698  HD3 LYS   171      -2.334  19.540 -12.559  1.00  0.00
ATOM   2699  CE  LYS   171      -2.168  21.515 -13.292  1.00  0.00
ATOM   2700  HE2 LYS   171      -1.639  21.118 -14.158  1.00  0.00
ATOM   2701  HE3 LYS   171      -3.233  21.640 -13.486  1.00  0.00
ATOM   2702  NZ  LYS   171      -1.667  22.907 -12.980  1.00  0.00
ATOM   2703  HZ1 LYS   171      -0.810  22.867 -12.448  1.00  0.00
ATOM   2704  HZ2 LYS   171      -2.377  23.286 -12.369  1.00  0.00
ATOM   2705  HZ3 LYS   171      -1.546  23.519 -13.774  1.00  0.00
ATOM   2706  C   LYS   171      -4.448  20.230  -8.420  1.00  0.00
ATOM   2707  O   LYS   171      -5.084  21.082  -9.115  1.00  0.00
ATOM   2708  N   TYR   172      -5.133  19.327  -7.621  1.00  0.00
ATOM   2709  H   TYR   172      -4.618  18.584  -7.164  1.00  0.00
ATOM   2710  CA  TYR   172      -6.568  19.062  -7.795  1.00  0.00
ATOM   2711  HA  TYR   172      -7.133  19.878  -8.247  1.00  0.00
ATOM   2712  CB  TYR   172      -6.738  17.972  -8.824  1.00  0.00
ATOM   2713  HB2 TYR   172      -6.377  17.002  -8.485  1.00  0.00
ATOM   2714  HB3 TYR   172      -7.777  17.867  -9.137  1.00  0.00
ATOM   2715  CG  TYR   172      -6.064  18.192 -10.185  1.00  0.00
ATOM   2716  CD1 TYR   172      -6.553  19.276 -10.985  1.00  0.00
ATOM   2717  HD1 TYR   172      -7.411  19.770 -10.554  1.00  0.00
ATOM   2718  CE1 TYR   172      -5.935  19.592 -12.220  1.00  0.00
ATOM   2719  HE1 TYR   172      -6.263  20.464 -12.766  1.00  0.00
ATOM   2720  CZ  TYR   172      -4.903  18.820 -12.707  1.00  0.00
ATOM   2721  OH  TYR   172      -4.487  19.101 -13.984  1.00  0.00
ATOM   2722  HH  TYR   172      -5.113  19.666 -14.442  1.00  0.00
ATOM   2723  CE2 TYR   172      -4.640  17.595 -12.056  1.00  0.00
ATOM   2724  HE2 TYR   172      -3.976  16.856 -12.479  1.00  0.00
ATOM   2725  CD2 TYR   172      -5.159  17.305 -10.777  1.00  0.00
ATOM   2726  HD2 TYR   172      -4.886  16.438 -10.194  1.00  0.00
ATOM   2727  C   TYR   172      -7.261  18.581  -6.601  1.00  0.00
ATOM   2728  O   TYR   172      -8.494  18.555  -6.445  1.00  0.00
ATOM   2729  N   GLY   173      -6.515  18.108  -5.651  1.00  0.00
ATOM   2730  H   GLY   173      -5.505  18.165  -5.699  1.00  0.00
ATOM   2731  CA  GLY   173      -6.970  17.581  -4.375  1.00  0.00
ATOM   2732  HA2 GLY   173      -6.172  17.751  -3.652  1.00  0.00
ATOM   2733  HA3 GLY   173      -7.896  18.085  -4.096  1.00  0.00
ATOM   2734  C   GLY   173      -7.288  16.078  -4.461  1.00  0.00
ATOM   2735  O   GLY   173      -6.730  15.419  -5.363  1.00  0.00
ATOM   2736  N   LEU   174      -7.972  15.571  -3.433  1.00  0.00
ATOM   2737  H   LEU   174      -8.495  16.272  -2.921  1.00  0.00
ATOM   2738  CA  LEU   174      -8.300  14.165  -3.265  1.00  0.00
ATOM   2739  HA  LEU   174      -7.445  13.520  -3.468  1.00  0.00
ATOM   2740  CB  LEU   174      -8.687  13.985  -1.729  1.00  0.00
ATOM   2741  HB2 LEU   174      -9.606  14.540  -1.543  1.00  0.00
ATOM   2742  HB3 LEU   174      -8.831  12.905  -1.709  1.00  0.00
ATOM   2743  CG  LEU   174      -7.629  14.431  -0.698  1.00  0.00
ATOM   2744  HG  LEU   174      -7.435  15.501  -0.778  1.00  0.00
ATOM   2745  CD1 LEU   174      -8.101  14.428   0.747  1.00  0.00
ATOM   2746 HD11 LEU   174      -7.311  14.625   1.471  1.00  0.00
ATOM   2747 HD12 LEU   174      -8.526  13.452   0.982  1.00  0.00
ATOM   2748 HD13 LEU   174      -8.860  15.149   1.049  1.00  0.00
ATOM   2749  CD2 LEU   174      -6.294  13.850  -0.704  1.00  0.00
ATOM   2750 HD21 LEU   174      -5.979  13.690  -1.736  1.00  0.00
ATOM   2751 HD22 LEU   174      -5.551  14.434  -0.161  1.00  0.00
ATOM   2752 HD23 LEU   174      -6.373  12.817  -0.364  1.00  0.00
ATOM   2753  C   LEU   174      -9.463  13.623  -4.110  1.00  0.00
ATOM   2754  O   LEU   174     -10.273  14.323  -4.678  1.00  0.00
ATOM   2755  N   ALA   175      -9.545  12.335  -4.215  1.00  0.00
ATOM   2756  H   ALA   175      -8.885  11.744  -3.724  1.00  0.00
ATOM   2757  CA  ALA   175     -10.534  11.669  -5.096  1.00  0.00
ATOM   2758  HA  ALA   175     -10.378  11.967  -6.133  1.00  0.00
ATOM   2759  CB  ALA   175     -10.365  10.180  -5.081  1.00  0.00
ATOM   2760  HB1 ALA   175     -10.268   9.786  -4.069  1.00  0.00
ATOM   2761  HB2 ALA   175      -9.441   9.881  -5.576  1.00  0.00
ATOM   2762  HB3 ALA   175     -11.244   9.713  -5.525  1.00  0.00
ATOM   2763  C   ALA   175     -11.957  12.037  -4.745  1.00  0.00
ATOM   2764  O   ALA   175     -12.768  12.601  -5.513  1.00  0.00
ATOM   2765  N   SER   176     -12.169  11.906  -3.458  1.00  0.00
ATOM   2766  H   SER   176     -11.454  11.456  -2.900  1.00  0.00
ATOM   2767  CA  SER   176     -13.391  12.306  -2.730  1.00  0.00
ATOM   2768  HA  SER   176     -14.138  11.684  -3.224  1.00  0.00
ATOM   2769  CB  SER   176     -13.307  11.837  -1.281  1.00  0.00
ATOM   2770  HB2 SER   176     -12.451  12.221  -0.725  1.00  0.00
ATOM   2771  HB3 SER   176     -14.215  12.240  -0.834  1.00  0.00
ATOM   2772  OG  SER   176     -13.157  10.468  -1.222  1.00  0.00
ATOM   2773  HG  SER   176     -13.814  10.173  -0.587  1.00  0.00
ATOM   2774  C   SER   176     -13.757  13.784  -2.878  1.00  0.00
ATOM   2775  O   SER   176     -14.941  14.113  -2.963  1.00  0.00
ATOM   2776  N   ASP   177     -12.745  14.674  -2.893  1.00  0.00
ATOM   2777  H   ASP   177     -11.798  14.326  -2.801  1.00  0.00
ATOM   2778  CA  ASP   177     -12.953  16.116  -3.057  1.00  0.00
ATOM   2779  HA  ASP   177     -13.498  16.474  -2.184  1.00  0.00
ATOM   2780  CB  ASP   177     -11.610  16.895  -3.005  1.00  0.00
ATOM   2781  HB2 ASP   177     -11.020  16.561  -3.859  1.00  0.00
ATOM   2782  HB3 ASP   177     -11.751  17.965  -3.160  1.00  0.00
ATOM   2783  CG  ASP   177     -10.891  16.856  -1.714  1.00  0.00
ATOM   2784  OD1 ASP   177     -11.517  16.706  -0.653  1.00  0.00
ATOM   2785  OD2 ASP   177      -9.640  17.056  -1.681  1.00  0.00
ATOM   2786  C   ASP   177     -13.668  16.480  -4.382  1.00  0.00
ATOM   2787  O   ASP   177     -14.069  17.611  -4.648  1.00  0.00
ATOM   2788  N   ASN   178     -13.722  15.598  -5.324  1.00  0.00
ATOM   2789  H   ASN   178     -13.249  14.734  -5.087  1.00  0.00
ATOM   2790  CA  ASN   178     -14.084  15.783  -6.720  1.00  0.00
ATOM   2791  HA  ASN   178     -14.495  16.775  -6.906  1.00  0.00
ATOM   2792  CB  ASN   178     -12.734  15.641  -7.512  1.00  0.00
ATOM   2793  HB2 ASN   178     -12.327  14.673  -7.219  1.00  0.00
ATOM   2794  HB3 ASN   178     -13.028  15.607  -8.561  1.00  0.00
ATOM   2795  CG  ASN   178     -11.664  16.768  -7.362  1.00  0.00
ATOM   2796  OD1 ASN   178     -11.857  17.812  -7.934  1.00  0.00
ATOM   2797  ND2 ASN   178     -10.625  16.569  -6.553  1.00  0.00
ATOM   2798 HD21 ASN   178     -10.554  15.644  -6.146  1.00  0.00
ATOM   2799 HD22 ASN   178      -9.879  17.248  -6.471  1.00  0.00
ATOM   2800  C   ASN   178     -15.265  14.803  -7.035  1.00  0.00
ATOM   2801  O   ASN   178     -15.597  14.681  -8.204  1.00  0.00
ATOM   2802  N   VAL   179     -15.806  14.077  -6.031  1.00  0.00
ATOM   2803  H   VAL   179     -15.571  14.333  -5.080  1.00  0.00
ATOM   2804  CA  VAL   179     -17.102  13.372  -6.160  1.00  0.00
ATOM   2805  HA  VAL   179     -17.060  12.837  -7.108  1.00  0.00
ATOM   2806  CB  VAL   179     -17.282  12.241  -5.146  1.00  0.00
ATOM   2807  HB  VAL   179     -17.126  12.706  -4.172  1.00  0.00
ATOM   2808  CG1 VAL   179     -18.688  11.533  -5.047  1.00  0.00
ATOM   2809 HG11 VAL   179     -19.028  11.189  -6.024  1.00  0.00
ATOM   2810 HG12 VAL   179     -18.780  10.661  -4.398  1.00  0.00
ATOM   2811 HG13 VAL   179     -19.438  12.264  -4.747  1.00  0.00
ATOM   2812  CG2 VAL   179     -16.278  11.190  -5.372  1.00  0.00
ATOM   2813 HG21 VAL   179     -16.517  10.579  -6.242  1.00  0.00
ATOM   2814 HG22 VAL   179     -16.265  10.530  -4.505  1.00  0.00
ATOM   2815 HG23 VAL   179     -15.308  11.674  -5.486  1.00  0.00
ATOM   2816  C   VAL   179     -18.260  14.330  -6.068  1.00  0.00
ATOM   2817  O   VAL   179     -18.294  15.183  -5.206  1.00  0.00
ATOM   2818  N   ILE   180     -19.170  14.309  -7.067  1.00  0.00
ATOM   2819  H   ILE   180     -19.076  13.719  -7.885  1.00  0.00
ATOM   2820  CA  ILE   180     -20.371  15.168  -7.155  1.00  0.00
ATOM   2821  HA  ILE   180     -20.254  16.095  -6.593  1.00  0.00
ATOM   2822  CB  ILE   180     -20.628  15.529  -8.620  1.00  0.00
ATOM   2823  HB  ILE   180     -20.884  14.593  -9.117  1.00  0.00
ATOM   2824  CG2 ILE   180     -21.796  16.490  -8.854  1.00  0.00
ATOM   2825 HG21 ILE   180     -22.080  16.558  -9.904  1.00  0.00
ATOM   2826 HG22 ILE   180     -21.513  17.490  -8.525  1.00  0.00
ATOM   2827 HG23 ILE   180     -22.723  16.145  -8.397  1.00  0.00
ATOM   2828  CG1 ILE   180     -19.301  15.882  -9.395  1.00  0.00
ATOM   2829 HG12 ILE   180     -19.077  16.834  -8.913  1.00  0.00
ATOM   2830 HG13 ILE   180     -18.429  15.269  -9.167  1.00  0.00
ATOM   2831  CD1 ILE   180     -19.428  16.126 -10.879  1.00  0.00
ATOM   2832 HD11 ILE   180     -19.576  15.194 -11.425  1.00  0.00
ATOM   2833 HD12 ILE   180     -18.477  16.583 -11.152  1.00  0.00
ATOM   2834 HD13 ILE   180     -20.265  16.797 -11.073  1.00  0.00
ATOM   2835  C   ILE   180     -21.652  14.610  -6.494  1.00  0.00
ATOM   2836  O   ILE   180     -22.359  15.357  -5.867  1.00  0.00
ATOM   2837  N   ASP   181     -21.955  13.308  -6.697  1.00  0.00
ATOM   2838  H   ASP   181     -21.272  12.716  -7.155  1.00  0.00
ATOM   2839  CA  ASP   181     -23.215  12.603  -6.183  1.00  0.00
ATOM   2840  HA  ASP   181     -23.529  13.117  -5.274  1.00  0.00
ATOM   2841  CB  ASP   181     -24.350  12.812  -7.287  1.00  0.00
ATOM   2842  HB2 ASP   181     -24.244  13.847  -7.612  1.00  0.00
ATOM   2843  HB3 ASP   181     -24.078  12.153  -8.112  1.00  0.00
ATOM   2844  CG  ASP   181     -25.844  12.713  -6.893  1.00  0.00
ATOM   2845  OD1 ASP   181     -26.761  13.357  -7.523  1.00  0.00
ATOM   2846  OD2 ASP   181     -26.174  12.028  -5.907  1.00  0.00
ATOM   2847  C   ASP   181     -22.952  11.017  -6.035  1.00  0.00
ATOM   2848  O   ASP   181     -21.886  10.613  -6.500  1.00  0.00
ATOM   2849  N   ALA   182     -23.921  10.354  -5.435  1.00  0.00
ATOM   2850  H   ALA   182     -24.710  10.803  -4.986  1.00  0.00
ATOM   2851  CA  ALA   182     -23.858   8.916  -5.063  1.00  0.00
ATOM   2852  HA  ALA   182     -23.162   8.349  -5.681  1.00  0.00
ATOM   2853  CB  ALA   182     -23.317   8.884  -3.658  1.00  0.00
ATOM   2854  HB1 ALA   182     -23.939   9.502  -3.011  1.00  0.00
ATOM   2855  HB2 ALA   182     -22.280   9.199  -3.538  1.00  0.00
ATOM   2856  HB3 ALA   182     -23.395   7.902  -3.191  1.00  0.00
ATOM   2857  C   ALA   182     -25.274   8.247  -5.092  1.00  0.00
ATOM   2858  O   ALA   182     -26.221   8.874  -4.675  1.00  0.00
ATOM   2859  N   GLN   183     -25.267   6.978  -5.525  1.00  0.00
ATOM   2860  H   GLN   183     -24.409   6.590  -5.899  1.00  0.00
ATOM   2861  CA  GLN   183     -26.487   6.152  -5.524  1.00  0.00
ATOM   2862  HA  GLN   183     -27.330   6.824  -5.367  1.00  0.00
ATOM   2863  CB  GLN   183     -26.679   5.584  -6.861  1.00  0.00
ATOM   2864  HB2 GLN   183     -25.821   4.948  -7.078  1.00  0.00
ATOM   2865  HB3 GLN   183     -27.551   4.932  -6.811  1.00  0.00
ATOM   2866  CG  GLN   183     -26.757   6.489  -8.108  1.00  0.00
ATOM   2867  HG2 GLN   183     -27.353   7.329  -7.751  1.00  0.00
ATOM   2868  HG3 GLN   183     -25.792   6.836  -8.476  1.00  0.00
ATOM   2869  CD  GLN   183     -27.516   5.919  -9.270  1.00  0.00
ATOM   2870  OE1 GLN   183     -28.387   5.077  -9.083  1.00  0.00
ATOM   2871  NE2 GLN   183     -27.227   6.295 -10.444  1.00  0.00
ATOM   2872 HE21 GLN   183     -27.916   6.079 -11.154  1.00  0.00
ATOM   2873 HE22 GLN   183     -26.619   7.098 -10.556  1.00  0.00
ATOM   2874  C   GLN   183     -26.471   5.190  -4.344  1.00  0.00
ATOM   2875  O   GLN   183     -26.205   4.027  -4.466  1.00  0.00
ATOM   2876  N   LEU   184     -26.721   5.768  -3.140  1.00  0.00
ATOM   2877  H   LEU   184     -27.074   6.710  -3.260  1.00  0.00
ATOM   2878  CA  LEU   184     -26.998   5.046  -1.834  1.00  0.00
ATOM   2879  HA  LEU   184     -26.118   4.418  -1.694  1.00  0.00
ATOM   2880  CB  LEU   184     -26.903   6.128  -0.754  1.00  0.00
ATOM   2881  HB2 LEU   184     -25.868   6.464  -0.804  1.00  0.00
ATOM   2882  HB3 LEU   184     -27.452   6.998  -1.114  1.00  0.00
ATOM   2883  CG  LEU   184     -27.304   5.768   0.736  1.00  0.00
ATOM   2884  HG  LEU   184     -28.362   5.513   0.678  1.00  0.00
ATOM   2885  CD1 LEU   184     -26.402   4.695   1.348  1.00  0.00
ATOM   2886 HD11 LEU   184     -25.402   5.111   1.471  1.00  0.00
ATOM   2887 HD12 LEU   184     -26.416   3.812   0.710  1.00  0.00
ATOM   2888 HD13 LEU   184     -26.798   4.377   2.313  1.00  0.00
ATOM   2889  CD2 LEU   184     -27.204   7.139   1.479  1.00  0.00
ATOM   2890 HD21 LEU   184     -26.149   7.415   1.473  1.00  0.00
ATOM   2891 HD22 LEU   184     -27.838   7.848   0.945  1.00  0.00
ATOM   2892 HD23 LEU   184     -27.622   6.898   2.456  1.00  0.00
ATOM   2893  C   LEU   184     -28.394   4.282  -1.832  1.00  0.00
ATOM   2894  O   LEU   184     -29.437   4.880  -1.935  1.00  0.00
ATOM   2895  N   ILE   185     -28.307   2.922  -1.676  1.00  0.00
ATOM   2896  H   ILE   185     -27.364   2.555  -1.722  1.00  0.00
ATOM   2897  CA  ILE   185     -29.514   2.087  -1.544  1.00  0.00
ATOM   2898  HA  ILE   185     -30.264   2.534  -2.198  1.00  0.00
ATOM   2899  CB  ILE   185     -29.296   0.592  -2.032  1.00  0.00
ATOM   2900  HB  ILE   185     -28.541   0.245  -1.327  1.00  0.00
ATOM   2901  CG2 ILE   185     -30.599  -0.178  -2.047  1.00  0.00
ATOM   2902 HG21 ILE   185     -30.950  -0.390  -1.037  1.00  0.00
ATOM   2903 HG22 ILE   185     -30.654  -1.114  -2.604  1.00  0.00
ATOM   2904 HG23 ILE   185     -31.373   0.457  -2.477  1.00  0.00
ATOM   2905  CG1 ILE   185     -28.642   0.571  -3.477  1.00  0.00
ATOM   2906 HG12 ILE   185     -29.258   1.069  -4.226  1.00  0.00
ATOM   2907 HG13 ILE   185     -27.736   1.161  -3.343  1.00  0.00
ATOM   2908  CD1 ILE   185     -28.171  -0.786  -3.925  1.00  0.00
ATOM   2909 HD11 ILE   185     -27.880  -1.274  -2.995  1.00  0.00
ATOM   2910 HD12 ILE   185     -27.363  -0.810  -4.657  1.00  0.00
ATOM   2911 HD13 ILE   185     -29.058  -1.344  -4.226  1.00  0.00
ATOM   2912  C   ILE   185     -29.922   2.141  -0.096  1.00  0.00
ATOM   2913  O   ILE   185     -29.178   2.090   0.843  1.00  0.00
ATOM   2914  N   ASP   186     -31.198   2.258   0.179  1.00  0.00
ATOM   2915  H   ASP   186     -31.820   2.574  -0.556  1.00  0.00
ATOM   2916  CA  ASP   186     -31.855   2.035   1.422  1.00  0.00
ATOM   2917  HA  ASP   186     -31.154   2.018   2.256  1.00  0.00
ATOM   2918  CB  ASP   186     -32.686   3.300   1.706  1.00  0.00
ATOM   2919  HB2 ASP   186     -32.021   4.161   1.632  1.00  0.00
ATOM   2920  HB3 ASP   186     -33.460   3.372   0.942  1.00  0.00
ATOM   2921  CG  ASP   186     -33.256   3.303   3.082  1.00  0.00
ATOM   2922  OD1 ASP   186     -33.879   4.362   3.344  1.00  0.00
ATOM   2923  OD2 ASP   186     -33.288   2.339   3.866  1.00  0.00
ATOM   2924  C   ASP   186     -32.721   0.802   1.364  1.00  0.00
ATOM   2925  O   ASP   186     -33.455   0.564   0.479  1.00  0.00
ATOM   2926  N   ALA   187     -32.577  -0.094   2.389  1.00  0.00
ATOM   2927  H   ALA   187     -31.915   0.250   3.073  1.00  0.00
ATOM   2928  CA  ALA   187     -33.347  -1.291   2.601  1.00  0.00
ATOM   2929  HA  ALA   187     -33.170  -1.776   1.641  1.00  0.00
ATOM   2930  CB  ALA   187     -32.632  -1.997   3.732  1.00  0.00
ATOM   2931  HB1 ALA   187     -33.012  -2.935   4.139  1.00  0.00
ATOM   2932  HB2 ALA   187     -32.580  -1.273   4.545  1.00  0.00
ATOM   2933  HB3 ALA   187     -31.627  -2.226   3.380  1.00  0.00
ATOM   2934  C   ALA   187     -34.847  -1.087   2.904  1.00  0.00
ATOM   2935  O   ALA   187     -35.638  -2.014   2.908  1.00  0.00
ATOM   2936  N   ARG   188     -35.285   0.151   3.103  1.00  0.00
ATOM   2937  H   ARG   188     -34.636   0.925   3.176  1.00  0.00
ATOM   2938  CA  ARG   188     -36.686   0.544   2.885  1.00  0.00
ATOM   2939  HA  ARG   188     -37.472  -0.165   3.146  1.00  0.00
ATOM   2940  CB  ARG   188     -36.830   1.978   3.609  1.00  0.00
ATOM   2941  HB2 ARG   188     -36.032   2.669   3.336  1.00  0.00
ATOM   2942  HB3 ARG   188     -37.738   2.536   3.381  1.00  0.00
ATOM   2943  CG  ARG   188     -36.711   1.768   5.141  1.00  0.00
ATOM   2944  HG2 ARG   188     -37.604   1.227   5.456  1.00  0.00
ATOM   2945  HG3 ARG   188     -35.724   1.351   5.340  1.00  0.00
ATOM   2946  CD  ARG   188     -36.685   3.159   5.791  1.00  0.00
ATOM   2947  HD2 ARG   188     -37.397   3.770   5.236  1.00  0.00
ATOM   2948  HD3 ARG   188     -36.989   3.087   6.836  1.00  0.00
ATOM   2949  NE  ARG   188     -35.423   3.888   5.617  1.00  0.00
ATOM   2950  HE  ARG   188     -34.873   3.579   4.828  1.00  0.00
ATOM   2951  CZ  ARG   188     -34.851   4.807   6.380  1.00  0.00
ATOM   2952  NH1 ARG   188     -35.280   5.316   7.482  1.00  0.00
ATOM   2953 HH11 ARG   188     -36.228   5.135   7.779  1.00  0.00
ATOM   2954 HH12 ARG   188     -34.736   6.029   7.947  1.00  0.00
ATOM   2955  NH2 ARG   188     -33.701   5.253   6.013  1.00  0.00
ATOM   2956 HH21 ARG   188     -33.304   4.853   5.175  1.00  0.00
ATOM   2957 HH22 ARG   188     -33.253   6.011   6.507  1.00  0.00
ATOM   2958  C   ARG   188     -37.069   0.827   1.372  1.00  0.00
ATOM   2959  O   ARG   188     -37.983   1.641   1.123  1.00  0.00
ATOM   2960  N   GLY   189     -36.541   0.063   0.374  1.00  0.00
ATOM   2961  H   GLY   189     -35.838  -0.586   0.707  1.00  0.00
ATOM   2962  CA  GLY   189     -36.958  -0.015  -0.986  1.00  0.00
ATOM   2963  HA2 GLY   189     -36.643  -0.942  -1.465  1.00  0.00
ATOM   2964  HA3 GLY   189     -38.037   0.078  -1.101  1.00  0.00
ATOM   2965  C   GLY   189     -36.499   0.982  -2.041  1.00  0.00
ATOM   2966  O   GLY   189     -36.899   0.744  -3.177  1.00  0.00
ATOM   2967  N   ARG   190     -35.657   1.973  -1.808  1.00  0.00
ATOM   2968  H   ARG   190     -35.175   1.862  -0.925  1.00  0.00
ATOM   2969  CA  ARG   190     -35.368   3.096  -2.699  1.00  0.00
ATOM   2970  HA  ARG   190     -35.794   2.837  -3.669  1.00  0.00
ATOM   2971  CB  ARG   190     -36.314   4.255  -2.365  1.00  0.00
ATOM   2972  HB2 ARG   190     -36.311   4.993  -3.167  1.00  0.00
ATOM   2973  HB3 ARG   190     -37.328   3.866  -2.447  1.00  0.00
ATOM   2974  CG  ARG   190     -36.169   4.872  -0.957  1.00  0.00
ATOM   2975  HG2 ARG   190     -37.048   5.513  -0.881  1.00  0.00
ATOM   2976  HG3 ARG   190     -36.294   4.085  -0.214  1.00  0.00
ATOM   2977  CD  ARG   190     -34.849   5.632  -0.594  1.00  0.00
ATOM   2978  HD2 ARG   190     -33.941   5.056  -0.771  1.00  0.00
ATOM   2979  HD3 ARG   190     -34.861   6.540  -1.198  1.00  0.00
ATOM   2980  NE  ARG   190     -34.849   5.974   0.840  1.00  0.00
ATOM   2981  HE  ARG   190     -34.427   5.213   1.353  1.00  0.00
ATOM   2982  CZ  ARG   190     -35.307   6.988   1.546  1.00  0.00
ATOM   2983  NH1 ARG   190     -35.826   8.037   0.988  1.00  0.00
ATOM   2984 HH11 ARG   190     -35.753   8.039  -0.019  1.00  0.00
ATOM   2985 HH12 ARG   190     -36.286   8.725   1.567  1.00  0.00
ATOM   2986  NH2 ARG   190     -35.302   6.907   2.790  1.00  0.00
ATOM   2987 HH21 ARG   190     -34.861   6.097   3.201  1.00  0.00
ATOM   2988 HH22 ARG   190     -35.757   7.510   3.461  1.00  0.00
ATOM   2989  C   ARG   190     -33.852   3.411  -2.829  1.00  0.00
ATOM   2990  O   ARG   190     -33.016   2.711  -2.247  1.00  0.00
ATOM   2991  N   ILE   191     -33.479   4.421  -3.588  1.00  0.00
ATOM   2992  H   ILE   191     -34.218   4.915  -4.073  1.00  0.00
ATOM   2993  CA  ILE   191     -32.043   4.905  -3.670  1.00  0.00
ATOM   2994  HA  ILE   191     -31.505   4.538  -2.796  1.00  0.00
ATOM   2995  CB  ILE   191     -31.379   4.429  -4.972  1.00  0.00
ATOM   2996  HB  ILE   191     -31.830   4.988  -5.791  1.00  0.00
ATOM   2997  CG2 ILE   191     -29.892   4.753  -4.996  1.00  0.00
ATOM   2998 HG21 ILE   191     -29.756   5.720  -4.512  1.00  0.00
ATOM   2999 HG22 ILE   191     -29.677   4.835  -6.062  1.00  0.00
ATOM   3000 HG23 ILE   191     -29.419   3.928  -4.463  1.00  0.00
ATOM   3001  CG1 ILE   191     -31.535   2.897  -5.160  1.00  0.00
ATOM   3002 HG12 ILE   191     -31.047   2.316  -4.377  1.00  0.00
ATOM   3003 HG13 ILE   191     -32.605   2.692  -5.140  1.00  0.00
ATOM   3004  CD1 ILE   191     -30.866   2.402  -6.527  1.00  0.00
ATOM   3005 HD11 ILE   191     -31.082   1.335  -6.590  1.00  0.00
ATOM   3006 HD12 ILE   191     -29.785   2.497  -6.424  1.00  0.00
ATOM   3007 HD13 ILE   191     -31.268   2.916  -7.400  1.00  0.00
ATOM   3008  C   ILE   191     -32.056   6.428  -3.579  1.00  0.00
ATOM   3009  O   ILE   191     -32.842   7.202  -4.102  1.00  0.00
ATOM   3010  N   LEU   192     -31.260   6.964  -2.654  1.00  0.00
ATOM   3011  H   LEU   192     -30.632   6.299  -2.218  1.00  0.00
ATOM   3012  CA  LEU   192     -31.200   8.364  -2.248  1.00  0.00
ATOM   3013  HA  LEU   192     -32.181   8.806  -2.422  1.00  0.00
ATOM   3014  CB  LEU   192     -30.703   8.440  -0.862  1.00  0.00
ATOM   3015  HB2 LEU   192     -29.877   7.729  -0.843  1.00  0.00
ATOM   3016  HB3 LEU   192     -30.307   9.454  -0.806  1.00  0.00
ATOM   3017  CG  LEU   192     -31.549   8.020   0.363  1.00  0.00
ATOM   3018  HG  LEU   192     -32.171   7.169   0.083  1.00  0.00
ATOM   3019  CD1 LEU   192     -30.838   7.622   1.566  1.00  0.00
ATOM   3020 HD11 LEU   192     -30.369   6.648   1.424  1.00  0.00
ATOM   3021 HD12 LEU   192     -31.600   7.553   2.342  1.00  0.00
ATOM   3022 HD13 LEU   192     -30.176   8.450   1.821  1.00  0.00
ATOM   3023  CD2 LEU   192     -32.448   9.137   0.757  1.00  0.00
ATOM   3024 HD21 LEU   192     -33.190   8.844   1.500  1.00  0.00
ATOM   3025 HD22 LEU   192     -31.859   9.943   1.194  1.00  0.00
ATOM   3026 HD23 LEU   192     -32.975   9.593  -0.082  1.00  0.00
ATOM   3027  C   LEU   192     -30.200   9.038  -3.205  1.00  0.00
ATOM   3028  O   LEU   192     -29.276   8.424  -3.757  1.00  0.00
ATOM   3029  N   ASP   193     -30.333  10.345  -3.426  1.00  0.00
ATOM   3030  H   ASP   193     -31.230  10.710  -3.128  1.00  0.00
ATOM   3031  CA  ASP   193     -29.359  11.226  -4.159  1.00  0.00
ATOM   3032  HA  ASP   193     -28.478  10.614  -4.354  1.00  0.00
ATOM   3033  CB  ASP   193     -29.979  11.783  -5.440  1.00  0.00
ATOM   3034  HB2 ASP   193     -29.227  12.302  -6.034  1.00  0.00
ATOM   3035  HB3 ASP   193     -30.345  10.940  -6.025  1.00  0.00
ATOM   3036  CG  ASP   193     -31.144  12.795  -5.208  1.00  0.00
ATOM   3037  OD1 ASP   193     -31.667  13.077  -4.044  1.00  0.00
ATOM   3038  OD2 ASP   193     -31.827  13.156  -6.190  1.00  0.00
ATOM   3039  C   ASP   193     -28.800  12.295  -3.222  1.00  0.00
ATOM   3040  O   ASP   193     -29.348  12.452  -2.123  1.00  0.00
ATOM   3041  N   ARG   194     -27.792  12.979  -3.716  1.00  0.00
ATOM   3042  H   ARG   194     -27.247  12.730  -4.533  1.00  0.00
ATOM   3043  CA  ARG   194     -27.146  14.028  -2.912  1.00  0.00
ATOM   3044  HA  ARG   194     -26.588  13.610  -2.074  1.00  0.00
ATOM   3045  CB  ARG   194     -26.125  14.762  -3.720  1.00  0.00
ATOM   3046  HB2 ARG   194     -25.427  14.057  -4.171  1.00  0.00
ATOM   3047  HB3 ARG   194     -26.554  15.381  -4.508  1.00  0.00
ATOM   3048  CG  ARG   194     -25.327  15.686  -2.881  1.00  0.00
ATOM   3049  HG2 ARG   194     -25.862  16.496  -2.386  1.00  0.00
ATOM   3050  HG3 ARG   194     -24.747  15.104  -2.165  1.00  0.00
ATOM   3051  CD  ARG   194     -24.269  16.452  -3.702  1.00  0.00
ATOM   3052  HD2 ARG   194     -23.687  15.629  -4.116  1.00  0.00
ATOM   3053  HD3 ARG   194     -24.685  17.007  -4.543  1.00  0.00
ATOM   3054  NE  ARG   194     -23.503  17.440  -2.887  1.00  0.00
ATOM   3055  HE  ARG   194     -23.992  17.735  -2.054  1.00  0.00
ATOM   3056  CZ  ARG   194     -22.240  17.883  -3.061  1.00  0.00
ATOM   3057  NH1 ARG   194     -21.594  17.626  -4.164  1.00  0.00
ATOM   3058 HH11 ARG   194     -22.095  17.041  -4.818  1.00  0.00
ATOM   3059 HH12 ARG   194     -20.780  18.178  -4.391  1.00  0.00
ATOM   3060  NH2 ARG   194     -21.572  18.478  -2.109  1.00  0.00
ATOM   3061 HH21 ARG   194     -22.103  18.717  -1.283  1.00  0.00
ATOM   3062 HH22 ARG   194     -20.565  18.554  -2.129  1.00  0.00
ATOM   3063  C   ARG   194     -28.132  14.961  -2.291  1.00  0.00
ATOM   3064  O   ARG   194     -28.100  15.175  -1.066  1.00  0.00
ATOM   3065  N   LYS   195     -29.016  15.456  -3.087  1.00  0.00
ATOM   3066  H   LYS   195     -28.905  15.246  -4.072  1.00  0.00
ATOM   3067  CA  LYS   195     -30.068  16.399  -2.782  1.00  0.00
ATOM   3068  HA  LYS   195     -29.695  17.288  -2.273  1.00  0.00
ATOM   3069  CB  LYS   195     -30.890  16.737  -4.061  1.00  0.00
ATOM   3070  HB2 LYS   195     -30.275  16.942  -4.937  1.00  0.00
ATOM   3071  HB3 LYS   195     -31.545  15.895  -4.284  1.00  0.00
ATOM   3072  CG  LYS   195     -31.618  18.010  -3.759  1.00  0.00
ATOM   3073  HG2 LYS   195     -32.049  18.073  -2.760  1.00  0.00
ATOM   3074  HG3 LYS   195     -30.920  18.844  -3.842  1.00  0.00
ATOM   3075  CD  LYS   195     -32.730  18.297  -4.796  1.00  0.00
ATOM   3076  HD2 LYS   195     -33.060  19.318  -4.603  1.00  0.00
ATOM   3077  HD3 LYS   195     -32.287  18.209  -5.788  1.00  0.00
ATOM   3078  CE  LYS   195     -34.043  17.474  -4.608  1.00  0.00
ATOM   3079  HE2 LYS   195     -33.575  16.518  -4.844  1.00  0.00
ATOM   3080  HE3 LYS   195     -34.463  17.720  -3.633  1.00  0.00
ATOM   3081  NZ  LYS   195     -35.026  17.880  -5.575  1.00  0.00
ATOM   3082  HZ1 LYS   195     -34.793  17.697  -6.540  1.00  0.00
ATOM   3083  HZ2 LYS   195     -35.203  18.873  -5.525  1.00  0.00
ATOM   3084  HZ3 LYS   195     -35.908  17.425  -5.387  1.00  0.00
ATOM   3085  C   LYS   195     -30.954  15.860  -1.649  1.00  0.00
ATOM   3086  O   LYS   195     -31.340  16.565  -0.789  1.00  0.00
ATOM   3087  N   THR   196     -31.265  14.579  -1.628  1.00  0.00
ATOM   3088  H   THR   196     -30.794  14.046  -2.350  1.00  0.00
ATOM   3089  CA  THR   196     -32.232  13.919  -0.688  1.00  0.00
ATOM   3090  HA  THR   196     -32.850  14.733  -0.309  1.00  0.00
ATOM   3091  CB  THR   196     -33.121  12.787  -1.275  1.00  0.00
ATOM   3092  HB  THR   196     -32.443  12.044  -1.696  1.00  0.00
ATOM   3093  CG2 THR   196     -34.137  12.258  -0.313  1.00  0.00
ATOM   3094 HG21 THR   196     -34.824  13.038   0.016  1.00  0.00
ATOM   3095 HG22 THR   196     -33.726  11.694   0.524  1.00  0.00
ATOM   3096 HG23 THR   196     -34.716  11.505  -0.848  1.00  0.00
ATOM   3097  OG1 THR   196     -33.699  13.431  -2.346  1.00  0.00
ATOM   3098  HG1 THR   196     -32.981  13.514  -2.978  1.00  0.00
ATOM   3099  C   THR   196     -31.513  13.457   0.644  1.00  0.00
ATOM   3100  O   THR   196     -32.027  13.752   1.697  1.00  0.00
ATOM   3101  N   MET   197     -30.379  12.851   0.529  1.00  0.00
ATOM   3102  H   MET   197     -30.011  12.742  -0.409  1.00  0.00
ATOM   3103  CA  MET   197     -29.601  12.232   1.588  1.00  0.00
ATOM   3104  HA  MET   197     -30.282  11.733   2.278  1.00  0.00
ATOM   3105  CB  MET   197     -28.603  11.214   1.016  1.00  0.00
ATOM   3106  HB2 MET   197     -28.476  10.400   1.730  1.00  0.00
ATOM   3107  HB3 MET   197     -29.002  10.729   0.125  1.00  0.00
ATOM   3108  CG  MET   197     -27.229  11.653   0.645  1.00  0.00
ATOM   3109  HG2 MET   197     -27.324  12.432  -0.112  1.00  0.00
ATOM   3110  HG3 MET   197     -26.836  12.177   1.516  1.00  0.00
ATOM   3111  SD  MET   197     -26.052  10.401   0.059  1.00  0.00
ATOM   3112  CE  MET   197     -26.739   9.820  -1.594  1.00  0.00
ATOM   3113  HE1 MET   197     -26.233   8.912  -1.946  1.00  0.00
ATOM   3114  HE2 MET   197     -27.824   9.661  -1.558  1.00  0.00
ATOM   3115  HE3 MET   197     -26.507  10.650  -2.273  1.00  0.00
ATOM   3116  C   MET   197     -28.870  13.275   2.485  1.00  0.00
ATOM   3117  O   MET   197     -28.608  12.957   3.600  1.00  0.00
ATOM   3118  N   GLY   198     -28.823  14.581   2.192  1.00  0.00
ATOM   3119  H   GLY   198     -29.144  14.902   1.287  1.00  0.00
ATOM   3120  CA  GLY   198     -28.246  15.587   3.085  1.00  0.00
ATOM   3121  HA2 GLY   198     -28.655  16.493   2.637  1.00  0.00
ATOM   3122  HA3 GLY   198     -28.577  15.508   4.120  1.00  0.00
ATOM   3123  C   GLY   198     -26.748  15.634   3.064  1.00  0.00
ATOM   3124  O   GLY   198     -26.041  14.609   3.087  1.00  0.00
ATOM   3125  N   GLU   199     -26.238  16.911   3.065  1.00  0.00
ATOM   3126  H   GLU   199     -26.863  17.709   3.039  1.00  0.00
ATOM   3127  CA  GLU   199     -24.829  17.326   3.009  1.00  0.00
ATOM   3128  HA  GLU   199     -24.247  16.885   2.200  1.00  0.00
ATOM   3129  CB  GLU   199     -24.658  18.820   2.783  1.00  0.00
ATOM   3130  HB2 GLU   199     -25.190  19.294   3.607  1.00  0.00
ATOM   3131  HB3 GLU   199     -23.642  19.087   3.073  1.00  0.00
ATOM   3132  CG  GLU   199     -25.081  19.409   1.418  1.00  0.00
ATOM   3133  HG2 GLU   199     -26.151  19.316   1.233  1.00  0.00
ATOM   3134  HG3 GLU   199     -24.825  20.462   1.297  1.00  0.00
ATOM   3135  CD  GLU   199     -24.369  18.662   0.252  1.00  0.00
ATOM   3136  OE1 GLU   199     -25.068  18.097  -0.635  1.00  0.00
ATOM   3137  OE2 GLU   199     -23.120  18.593   0.220  1.00  0.00
ATOM   3138  C   GLU   199     -24.064  16.927   4.348  1.00  0.00
ATOM   3139  O   GLU   199     -22.889  17.124   4.453  1.00  0.00
ATOM   3140  N   ASP   200     -24.712  16.441   5.387  1.00  0.00
ATOM   3141  H   ASP   200     -25.712  16.285   5.345  1.00  0.00
ATOM   3142  CA  ASP   200     -24.028  15.783   6.609  1.00  0.00
ATOM   3143  HA  ASP   200     -23.103  16.328   6.797  1.00  0.00
ATOM   3144  CB  ASP   200     -24.886  15.976   7.882  1.00  0.00
ATOM   3145  HB2 ASP   200     -25.691  15.244   7.946  1.00  0.00
ATOM   3146  HB3 ASP   200     -24.249  15.741   8.735  1.00  0.00
ATOM   3147  CG  ASP   200     -25.375  17.427   7.955  1.00  0.00
ATOM   3148  OD1 ASP   200     -24.494  18.285   7.744  1.00  0.00
ATOM   3149  OD2 ASP   200     -26.561  17.860   8.297  1.00  0.00
ATOM   3150  C   ASP   200     -23.650  14.340   6.344  1.00  0.00
ATOM   3151  O   ASP   200     -22.453  14.034   6.445  1.00  0.00
ATOM   3152  N   LEU   201     -24.533  13.515   5.935  1.00  0.00
ATOM   3153  H   LEU   201     -25.410  13.931   5.643  1.00  0.00
ATOM   3154  CA  LEU   201     -24.372  12.138   5.458  1.00  0.00
ATOM   3155  HA  LEU   201     -23.969  11.500   6.245  1.00  0.00
ATOM   3156  CB  LEU   201     -25.701  11.490   5.108  1.00  0.00
ATOM   3157  HB2 LEU   201     -26.237  11.421   6.054  1.00  0.00
ATOM   3158  HB3 LEU   201     -26.247  12.158   4.442  1.00  0.00
ATOM   3159  CG  LEU   201     -25.635  10.044   4.597  1.00  0.00
ATOM   3160  HG  LEU   201     -25.283  10.058   3.566  1.00  0.00
ATOM   3161  CD1 LEU   201     -24.828   9.047   5.531  1.00  0.00
ATOM   3162 HD11 LEU   201     -25.202   8.975   6.552  1.00  0.00
ATOM   3163 HD12 LEU   201     -23.765   9.290   5.551  1.00  0.00
ATOM   3164 HD13 LEU   201     -24.931   8.031   5.151  1.00  0.00
ATOM   3165  CD2 LEU   201     -27.006   9.447   4.621  1.00  0.00
ATOM   3166 HD21 LEU   201     -27.719   9.902   3.933  1.00  0.00
ATOM   3167 HD22 LEU   201     -26.987   8.403   4.308  1.00  0.00
ATOM   3168 HD23 LEU   201     -27.321   9.440   5.664  1.00  0.00
ATOM   3169  C   LEU   201     -23.497  12.068   4.218  1.00  0.00
ATOM   3170  O   LEU   201     -22.740  11.164   4.034  1.00  0.00
ATOM   3171  N   PHE   202     -23.594  13.016   3.289  1.00  0.00
ATOM   3172  H   PHE   202     -24.452  13.550   3.348  1.00  0.00
ATOM   3173  CA  PHE   202     -22.779  13.011   2.043  1.00  0.00
ATOM   3174  HA  PHE   202     -22.742  12.029   1.571  1.00  0.00
ATOM   3175  CB  PHE   202     -23.527  13.927   1.094  1.00  0.00
ATOM   3176  HB2 PHE   202     -24.523  13.490   1.022  1.00  0.00
ATOM   3177  HB3 PHE   202     -23.599  14.975   1.384  1.00  0.00
ATOM   3178  CG  PHE   202     -22.832  13.858  -0.213  1.00  0.00
ATOM   3179  CD1 PHE   202     -22.919  12.715  -1.003  1.00  0.00
ATOM   3180  HD1 PHE   202     -23.430  11.877  -0.552  1.00  0.00
ATOM   3181  CE1 PHE   202     -22.319  12.549  -2.248  1.00  0.00
ATOM   3182  HE1 PHE   202     -22.466  11.699  -2.897  1.00  0.00
ATOM   3183  CZ  PHE   202     -21.595  13.633  -2.718  1.00  0.00
ATOM   3184  HZ  PHE   202     -21.188  13.658  -3.718  1.00  0.00
ATOM   3185  CE2 PHE   202     -21.344  14.723  -1.873  1.00  0.00
ATOM   3186  HE2 PHE   202     -20.772  15.521  -2.322  1.00  0.00
ATOM   3187  CD2 PHE   202     -22.073  14.885  -0.736  1.00  0.00
ATOM   3188  HD2 PHE   202     -21.931  15.823  -0.219  1.00  0.00
ATOM   3189  C   PHE   202     -21.298  13.336   2.175  1.00  0.00
ATOM   3190  O   PHE   202     -20.447  12.899   1.378  1.00  0.00
ATOM   3191  N   TRP   203     -20.997  14.062   3.238  1.00  0.00
ATOM   3192  H   TRP   203     -21.678  14.308   3.945  1.00  0.00
ATOM   3193  CA  TRP   203     -19.677  14.388   3.652  1.00  0.00
ATOM   3194  HA  TRP   203     -18.996  14.751   2.881  1.00  0.00
ATOM   3195  CB  TRP   203     -19.723  15.603   4.662  1.00  0.00
ATOM   3196  HB2 TRP   203     -20.004  16.539   4.179  1.00  0.00
ATOM   3197  HB3 TRP   203     -20.649  15.471   5.222  1.00  0.00
ATOM   3198  CG  TRP   203     -18.631  15.818   5.638  1.00  0.00
ATOM   3199  CD1 TRP   203     -17.554  16.536   5.405  1.00  0.00
ATOM   3200  HD1 TRP   203     -17.392  17.055   4.472  1.00  0.00
ATOM   3201  NE1 TRP   203     -16.840  16.701   6.583  1.00  0.00
ATOM   3202  HE1 TRP   203     -15.969  17.206   6.667  1.00  0.00
ATOM   3203  CE2 TRP   203     -17.338  15.947   7.630  1.00  0.00
ATOM   3204  CZ2 TRP   203     -16.904  15.569   8.936  1.00  0.00
ATOM   3205  HZ2 TRP   203     -15.994  16.001   9.326  1.00  0.00
ATOM   3206  CH2 TRP   203     -17.693  14.742   9.750  1.00  0.00
ATOM   3207  HH2 TRP   203     -17.306  14.485  10.725  1.00  0.00
ATOM   3208  CZ3 TRP   203     -18.904  14.176   9.211  1.00  0.00
ATOM   3209  HZ3 TRP   203     -19.412  13.344   9.678  1.00  0.00
ATOM   3210  CE3 TRP   203     -19.336  14.581   7.937  1.00  0.00
ATOM   3211  HE3 TRP   203     -20.301  14.191   7.648  1.00  0.00
ATOM   3212  CD2 TRP   203     -18.570  15.364   7.061  1.00  0.00
ATOM   3213  C   TRP   203     -19.267  13.064   4.334  1.00  0.00
ATOM   3214  O   TRP   203     -18.205  12.579   3.919  1.00  0.00
ATOM   3215  N   ALA   204     -20.009  12.445   5.234  1.00  0.00
ATOM   3216  H   ALA   204     -20.907  12.787   5.555  1.00  0.00
ATOM   3217  CA  ALA   204     -19.569  11.273   5.900  1.00  0.00
ATOM   3218  HA  ALA   204     -18.690  11.532   6.491  1.00  0.00
ATOM   3219  CB  ALA   204     -20.726  10.864   6.875  1.00  0.00
ATOM   3220  HB1 ALA   204     -21.035   9.851   6.617  1.00  0.00
ATOM   3221  HB2 ALA   204     -21.525  11.599   6.783  1.00  0.00
ATOM   3222  HB3 ALA   204     -20.443  10.711   7.916  1.00  0.00
ATOM   3223  C   ALA   204     -19.210  10.166   4.977  1.00  0.00
ATOM   3224  O   ALA   204     -18.170   9.488   5.187  1.00  0.00
ATOM   3225  N   ILE   205     -20.072   9.811   3.984  1.00  0.00
ATOM   3226  H   ILE   205     -20.899  10.383   3.863  1.00  0.00
ATOM   3227  CA  ILE   205     -19.828   8.627   3.167  1.00  0.00
ATOM   3228  HA  ILE   205     -19.576   7.806   3.837  1.00  0.00
ATOM   3229  CB  ILE   205     -21.085   8.255   2.366  1.00  0.00
ATOM   3230  HB  ILE   205     -20.894   7.437   1.671  1.00  0.00
ATOM   3231  CG2 ILE   205     -22.203   7.833   3.257  1.00  0.00
ATOM   3232 HG21 ILE   205     -22.803   8.685   3.576  1.00  0.00
ATOM   3233 HG22 ILE   205     -21.762   7.320   4.112  1.00  0.00
ATOM   3234 HG23 ILE   205     -22.944   7.275   2.685  1.00  0.00
ATOM   3235  CG1 ILE   205     -21.561   9.334   1.423  1.00  0.00
ATOM   3236 HG12 ILE   205     -22.167  10.064   1.959  1.00  0.00
ATOM   3237 HG13 ILE   205     -20.745   9.729   0.818  1.00  0.00
ATOM   3238  CD1 ILE   205     -22.369   8.688   0.344  1.00  0.00
ATOM   3239 HD11 ILE   205     -23.233   8.154   0.740  1.00  0.00
ATOM   3240 HD12 ILE   205     -21.741   8.108  -0.333  1.00  0.00
ATOM   3241 HD13 ILE   205     -22.808   9.492  -0.247  1.00  0.00
ATOM   3242  C   ILE   205     -18.573   8.800   2.321  1.00  0.00
ATOM   3243  O   ILE   205     -17.926   7.791   2.213  1.00  0.00
ATOM   3244  N   ARG   206     -18.246   9.964   1.721  1.00  0.00
ATOM   3245  H   ARG   206     -18.707  10.853   1.875  1.00  0.00
ATOM   3246  CA  ARG   206     -17.107  10.028   0.824  1.00  0.00
ATOM   3247  HA  ARG   206     -17.150   9.298   0.015  1.00  0.00
ATOM   3248  CB  ARG   206     -17.114  11.399   0.092  1.00  0.00
ATOM   3249  HB2 ARG   206     -17.356  12.122   0.871  1.00  0.00
ATOM   3250  HB3 ARG   206     -16.110  11.659  -0.245  1.00  0.00
ATOM   3251  CG  ARG   206     -18.209  11.432  -0.989  1.00  0.00
ATOM   3252  HG2 ARG   206     -18.003  10.787  -1.843  1.00  0.00
ATOM   3253  HG3 ARG   206     -19.178  11.325  -0.501  1.00  0.00
ATOM   3254  CD  ARG   206     -18.287  12.832  -1.637  1.00  0.00
ATOM   3255  HD2 ARG   206     -17.345  13.057  -2.137  1.00  0.00
ATOM   3256  HD3 ARG   206     -18.950  12.765  -2.500  1.00  0.00
ATOM   3257  NE  ARG   206     -18.540  13.982  -0.686  1.00  0.00
ATOM   3258  HE  ARG   206     -19.260  13.855   0.011  1.00  0.00
ATOM   3259  CZ  ARG   206     -17.996  15.135  -0.765  1.00  0.00
ATOM   3260  NH1 ARG   206     -16.961  15.427  -1.527  1.00  0.00
ATOM   3261 HH11 ARG   206     -16.533  14.713  -2.099  1.00  0.00
ATOM   3262 HH12 ARG   206     -16.746  16.413  -1.489  1.00  0.00
ATOM   3263  NH2 ARG   206     -18.386  16.127   0.035  1.00  0.00
ATOM   3264 HH21 ARG   206     -19.207  16.009   0.612  1.00  0.00
ATOM   3265 HH22 ARG   206     -17.760  16.889   0.254  1.00  0.00
ATOM   3266  C   ARG   206     -15.734   9.802   1.485  1.00  0.00
ATOM   3267  O   ARG   206     -14.740   9.526   0.854  1.00  0.00
ATOM   3268  N   GLY   207     -15.584   9.960   2.850  1.00  0.00
ATOM   3269  H   GLY   207     -16.496  10.087   3.274  1.00  0.00
ATOM   3270  CA  GLY   207     -14.328   9.890   3.610  1.00  0.00
ATOM   3271  HA2 GLY   207     -13.522   9.384   3.080  1.00  0.00
ATOM   3272  HA3 GLY   207     -14.013  10.918   3.785  1.00  0.00
ATOM   3273  C   GLY   207     -14.245   9.150   4.981  1.00  0.00
ATOM   3274  O   GLY   207     -13.136   8.977   5.516  1.00  0.00
ATOM   3275  N   GLY   208     -15.395   8.667   5.473  1.00  0.00
ATOM   3276  H   GLY   208     -16.254   8.930   5.004  1.00  0.00
ATOM   3277  CA  GLY   208     -15.477   7.793   6.708  1.00  0.00
ATOM   3278  HA2 GLY   208     -14.598   8.069   7.291  1.00  0.00
ATOM   3279  HA3 GLY   208     -16.371   7.981   7.301  1.00  0.00
ATOM   3280  C   GLY   208     -15.517   6.294   6.284  1.00  0.00
ATOM   3281  O   GLY   208     -15.257   5.441   7.112  1.00  0.00
ATOM   3282  N   GLY   209     -15.642   5.903   4.980  1.00  0.00
ATOM   3283  H   GLY   209     -15.698   6.659   4.308  1.00  0.00
ATOM   3284  CA  GLY   209     -15.682   4.582   4.443  1.00  0.00
ATOM   3285  HA2 GLY   209     -15.069   4.641   3.544  1.00  0.00
ATOM   3286  HA3 GLY   209     -15.249   3.875   5.150  1.00  0.00
ATOM   3287  C   GLY   209     -17.185   4.297   4.268  1.00  0.00
ATOM   3288  O   GLY   209     -17.786   3.808   5.153  1.00  0.00
ATOM   3289  N   ALA   210     -17.686   4.601   2.984  1.00  0.00
ATOM   3290  H   ALA   210     -17.078   4.956   2.255  1.00  0.00
ATOM   3291  CA  ALA   210     -19.124   4.529   2.636  1.00  0.00
ATOM   3292  HA  ALA   210     -19.695   5.339   3.088  1.00  0.00
ATOM   3293  CB  ALA   210     -19.314   4.481   1.077  1.00  0.00
ATOM   3294  HB1 ALA   210     -20.345   4.554   0.729  1.00  0.00
ATOM   3295  HB2 ALA   210     -18.860   3.610   0.604  1.00  0.00
ATOM   3296  HB3 ALA   210     -18.885   5.353   0.582  1.00  0.00
ATOM   3297  C   ALA   210     -19.937   3.314   3.121  1.00  0.00
ATOM   3298  O   ALA   210     -21.059   3.346   3.501  1.00  0.00
ATOM   3299  N   GLY   211     -19.281   2.151   3.238  1.00  0.00
ATOM   3300  H   GLY   211     -18.332   2.041   2.901  1.00  0.00
ATOM   3301  CA  GLY   211     -19.865   0.845   3.833  1.00  0.00
ATOM   3302  HA2 GLY   211     -20.761   0.536   3.294  1.00  0.00
ATOM   3303  HA3 GLY   211     -19.121   0.077   3.626  1.00  0.00
ATOM   3304  C   GLY   211     -20.051   0.884   5.299  1.00  0.00
ATOM   3305  O   GLY   211     -20.555  -0.049   5.859  1.00  0.00
ATOM   3306  N   SER   212     -19.568   1.910   6.014  1.00  0.00
ATOM   3307  H   SER   212     -19.101   2.597   5.435  1.00  0.00
ATOM   3308  CA  SER   212     -19.953   2.163   7.381  1.00  0.00
ATOM   3309  HA  SER   212     -20.037   1.152   7.778  1.00  0.00
ATOM   3310  CB  SER   212     -18.792   2.866   8.132  1.00  0.00
ATOM   3311  HB2 SER   212     -18.047   2.125   8.422  1.00  0.00
ATOM   3312  HB3 SER   212     -18.402   3.702   7.552  1.00  0.00
ATOM   3313  OG  SER   212     -19.235   3.320   9.398  1.00  0.00
ATOM   3314  HG  SER   212     -20.080   3.773   9.344  1.00  0.00
ATOM   3315  C   SER   212     -21.319   2.831   7.565  1.00  0.00
ATOM   3316  O   SER   212     -21.750   3.082   8.675  1.00  0.00
ATOM   3317  N   PHE   213     -21.930   3.302   6.513  1.00  0.00
ATOM   3318  H   PHE   213     -21.524   3.133   5.601  1.00  0.00
ATOM   3319  CA  PHE   213     -23.125   4.227   6.418  1.00  0.00
ATOM   3320  HA  PHE   213     -23.643   4.281   7.375  1.00  0.00
ATOM   3321  CB  PHE   213     -22.618   5.688   6.153  1.00  0.00
ATOM   3322  HB2 PHE   213     -22.386   5.784   5.092  1.00  0.00
ATOM   3323  HB3 PHE   213     -23.444   6.368   6.358  1.00  0.00
ATOM   3324  CG  PHE   213     -21.495   6.288   6.980  1.00  0.00
ATOM   3325  CD1 PHE   213     -20.192   6.413   6.516  1.00  0.00
ATOM   3326  HD1 PHE   213     -19.907   6.123   5.516  1.00  0.00
ATOM   3327  CE1 PHE   213     -19.168   6.913   7.243  1.00  0.00
ATOM   3328  HE1 PHE   213     -18.204   6.963   6.759  1.00  0.00
ATOM   3329  CZ  PHE   213     -19.456   7.401   8.555  1.00  0.00
ATOM   3330  HZ  PHE   213     -18.655   7.674   9.226  1.00  0.00
ATOM   3331  CE2 PHE   213     -20.716   7.131   9.159  1.00  0.00
ATOM   3332  HE2 PHE   213     -20.895   7.344  10.203  1.00  0.00
ATOM   3333  CD2 PHE   213     -21.799   6.672   8.365  1.00  0.00
ATOM   3334  HD2 PHE   213     -22.740   6.508   8.869  1.00  0.00
ATOM   3335  C   PHE   213     -24.193   3.701   5.460  1.00  0.00
ATOM   3336  O   PHE   213     -25.188   4.432   5.288  1.00  0.00
ATOM   3337  N   GLY   214     -23.969   2.615   4.762  1.00  0.00
ATOM   3338  H   GLY   214     -23.099   2.103   4.846  1.00  0.00
ATOM   3339  CA  GLY   214     -24.944   1.999   3.777  1.00  0.00
ATOM   3340  HA2 GLY   214     -25.484   1.225   4.322  1.00  0.00
ATOM   3341  HA3 GLY   214     -25.604   2.771   3.381  1.00  0.00
ATOM   3342  C   GLY   214     -24.223   1.225   2.618  1.00  0.00
ATOM   3343  O   GLY   214     -23.145   0.722   2.708  1.00  0.00
ATOM   3344  N   ILE   215     -24.769   1.274   1.397  1.00  0.00
ATOM   3345  H   ILE   215     -25.607   1.830   1.277  1.00  0.00
ATOM   3346  CA  ILE   215     -24.228   0.763   0.083  1.00  0.00
ATOM   3347  HA  ILE   215     -23.139   0.777   0.127  1.00  0.00
ATOM   3348  CB  ILE   215     -24.600  -0.791  -0.071  1.00  0.00
ATOM   3349  HB  ILE   215     -23.870  -1.276   0.577  1.00  0.00
ATOM   3350  CG2 ILE   215     -25.951  -1.079   0.453  1.00  0.00
ATOM   3351 HG21 ILE   215     -26.275  -2.050   0.080  1.00  0.00
ATOM   3352 HG22 ILE   215     -26.668  -0.367   0.045  1.00  0.00
ATOM   3353 HG23 ILE   215     -26.027  -0.967   1.535  1.00  0.00
ATOM   3354  CG1 ILE   215     -24.359  -1.234  -1.559  1.00  0.00
ATOM   3355 HG12 ILE   215     -25.208  -0.796  -2.083  1.00  0.00
ATOM   3356 HG13 ILE   215     -23.450  -0.819  -1.996  1.00  0.00
ATOM   3357  CD1 ILE   215     -24.311  -2.763  -1.733  1.00  0.00
ATOM   3358 HD11 ILE   215     -25.274  -3.175  -1.432  1.00  0.00
ATOM   3359 HD12 ILE   215     -23.458  -3.135  -1.166  1.00  0.00
ATOM   3360 HD13 ILE   215     -24.059  -2.986  -2.770  1.00  0.00
ATOM   3361  C   ILE   215     -24.537   1.708  -1.056  1.00  0.00
ATOM   3362  O   ILE   215     -25.635   2.176  -1.271  1.00  0.00
ATOM   3363  N   VAL   216     -23.500   2.034  -1.847  1.00  0.00
ATOM   3364  H   VAL   216     -22.614   1.638  -1.555  1.00  0.00
ATOM   3365  CA  VAL   216     -23.569   2.909  -3.027  1.00  0.00
ATOM   3366  HA  VAL   216     -24.474   3.516  -2.996  1.00  0.00
ATOM   3367  CB  VAL   216     -22.495   4.011  -2.862  1.00  0.00
ATOM   3368  HB  VAL   216     -21.579   3.452  -3.052  1.00  0.00
ATOM   3369  CG1 VAL   216     -22.770   4.931  -4.052  1.00  0.00
ATOM   3370 HG11 VAL   216     -23.786   5.322  -4.009  1.00  0.00
ATOM   3371 HG12 VAL   216     -22.180   5.846  -4.099  1.00  0.00
ATOM   3372 HG13 VAL   216     -22.620   4.487  -5.036  1.00  0.00
ATOM   3373  CG2 VAL   216     -22.513   4.800  -1.557  1.00  0.00
ATOM   3374 HG21 VAL   216     -21.786   5.604  -1.677  1.00  0.00
ATOM   3375 HG22 VAL   216     -22.133   4.151  -0.767  1.00  0.00
ATOM   3376 HG23 VAL   216     -23.411   5.390  -1.377  1.00  0.00
ATOM   3377  C   VAL   216     -23.383   2.036  -4.281  1.00  0.00
ATOM   3378  O   VAL   216     -22.323   1.566  -4.495  1.00  0.00
ATOM   3379  N   LEU   217     -24.438   1.971  -5.109  1.00  0.00
ATOM   3380  H   LEU   217     -25.304   2.386  -4.788  1.00  0.00
ATOM   3381  CA  LEU   217     -24.394   1.419  -6.501  1.00  0.00
ATOM   3382  HA  LEU   217     -23.908   0.451  -6.384  1.00  0.00
ATOM   3383  CB  LEU   217     -25.862   1.382  -7.086  1.00  0.00
ATOM   3384  HB2 LEU   217     -26.539   0.905  -6.377  1.00  0.00
ATOM   3385  HB3 LEU   217     -26.149   2.433  -7.098  1.00  0.00
ATOM   3386  CG  LEU   217     -26.031   0.757  -8.499  1.00  0.00
ATOM   3387  HG  LEU   217     -25.149   0.887  -9.126  1.00  0.00
ATOM   3388  CD1 LEU   217     -26.302  -0.704  -8.354  1.00  0.00
ATOM   3389 HD11 LEU   217     -26.616  -1.128  -9.308  1.00  0.00
ATOM   3390 HD12 LEU   217     -27.177  -0.803  -7.713  1.00  0.00
ATOM   3391 HD13 LEU   217     -25.432  -1.275  -8.028  1.00  0.00
ATOM   3392  CD2 LEU   217     -27.177   1.391  -9.180  1.00  0.00
ATOM   3393 HD21 LEU   217     -28.113   1.394  -8.622  1.00  0.00
ATOM   3394 HD22 LEU   217     -26.961   2.439  -9.391  1.00  0.00
ATOM   3395 HD23 LEU   217     -27.248   0.852 -10.124  1.00  0.00
ATOM   3396  C   LEU   217     -23.521   2.235  -7.543  1.00  0.00
ATOM   3397  O   LEU   217     -22.782   1.651  -8.280  1.00  0.00
ATOM   3398  N   ALA   218     -23.505   3.566  -7.544  1.00  0.00
ATOM   3399  H   ALA   218     -24.224   4.056  -7.024  1.00  0.00
ATOM   3400  CA  ALA   218     -22.903   4.347  -8.714  1.00  0.00
ATOM   3401  HA  ALA   218     -21.933   3.888  -8.902  1.00  0.00
ATOM   3402  CB  ALA   218     -23.868   4.256  -9.949  1.00  0.00
ATOM   3403  HB1 ALA   218     -24.882   4.653  -9.894  1.00  0.00
ATOM   3404  HB2 ALA   218     -23.926   3.175 -10.074  1.00  0.00
ATOM   3405  HB3 ALA   218     -23.469   4.683 -10.870  1.00  0.00
ATOM   3406  C   ALA   218     -22.657   5.765  -8.277  1.00  0.00
ATOM   3407  O   ALA   218     -23.427   6.338  -7.537  1.00  0.00
ATOM   3408  N   TRP   219     -21.604   6.391  -8.869  1.00  0.00
ATOM   3409  H   TRP   219     -21.192   5.807  -9.588  1.00  0.00
ATOM   3410  CA  TRP   219     -21.008   7.722  -8.469  1.00  0.00
ATOM   3411  HA  TRP   219     -21.614   8.101  -7.646  1.00  0.00
ATOM   3412  CB  TRP   219     -19.472   7.565  -8.053  1.00  0.00
ATOM   3413  HB2 TRP   219     -18.910   7.298  -8.948  1.00  0.00
ATOM   3414  HB3 TRP   219     -19.293   8.582  -7.706  1.00  0.00
ATOM   3415  CG  TRP   219     -19.284   6.606  -6.973  1.00  0.00
ATOM   3416  CD1 TRP   219     -19.227   5.248  -7.024  1.00  0.00
ATOM   3417  HD1 TRP   219     -19.336   4.613  -7.890  1.00  0.00
ATOM   3418  NE1 TRP   219     -19.018   4.741  -5.764  1.00  0.00
ATOM   3419  HE1 TRP   219     -18.885   3.766  -5.536  1.00  0.00
ATOM   3420  CE2 TRP   219     -19.019   5.720  -4.811  1.00  0.00
ATOM   3421  CZ2 TRP   219     -18.800   5.716  -3.393  1.00  0.00
ATOM   3422  HZ2 TRP   219     -18.736   4.771  -2.875  1.00  0.00
ATOM   3423  CH2 TRP   219     -19.007   6.944  -2.725  1.00  0.00
ATOM   3424  HH2 TRP   219     -18.706   6.992  -1.688  1.00  0.00
ATOM   3425  CZ3 TRP   219     -19.299   8.182  -3.347  1.00  0.00
ATOM   3426  HZ3 TRP   219     -19.525   9.102  -2.829  1.00  0.00
ATOM   3427  CE3 TRP   219     -19.343   8.099  -4.780  1.00  0.00
ATOM   3428  HE3 TRP   219     -19.718   8.945  -5.337  1.00  0.00
ATOM   3429  CD2 TRP   219     -19.252   6.907  -5.552  1.00  0.00
ATOM   3430  C   TRP   219     -21.013   8.672  -9.704  1.00  0.00
ATOM   3431  O   TRP   219     -20.598   8.165 -10.717  1.00  0.00
ATOM   3432  N   LYS   220     -21.345   9.991  -9.531  1.00  0.00
ATOM   3433  H   LYS   220     -21.548  10.238  -8.570  1.00  0.00
ATOM   3434  CA  LYS   220     -21.092  11.123 -10.367  1.00  0.00
ATOM   3435  HA  LYS   220     -20.897  10.797 -11.389  1.00  0.00
ATOM   3436  CB  LYS   220     -22.397  12.017 -10.314  1.00  0.00
ATOM   3437  HB2 LYS   220     -23.282  11.394 -10.184  1.00  0.00
ATOM   3438  HB3 LYS   220     -22.476  12.738  -9.502  1.00  0.00
ATOM   3439  CG  LYS   220     -22.617  12.806 -11.632  1.00  0.00
ATOM   3440  HG2 LYS   220     -21.765  13.459 -11.821  1.00  0.00
ATOM   3441  HG3 LYS   220     -22.757  12.105 -12.456  1.00  0.00
ATOM   3442  CD  LYS   220     -23.939  13.689 -11.591  1.00  0.00
ATOM   3443  HD2 LYS   220     -24.663  13.217 -10.927  1.00  0.00
ATOM   3444  HD3 LYS   220     -23.708  14.697 -11.247  1.00  0.00
ATOM   3445  CE  LYS   220     -24.437  13.770 -13.012  1.00  0.00
ATOM   3446  HE2 LYS   220     -23.701  14.192 -13.696  1.00  0.00
ATOM   3447  HE3 LYS   220     -24.789  12.770 -13.264  1.00  0.00
ATOM   3448  NZ  LYS   220     -25.598  14.638 -13.113  1.00  0.00
ATOM   3449  HZ1 LYS   220     -26.354  14.153 -12.652  1.00  0.00
ATOM   3450  HZ2 LYS   220     -25.812  14.864 -14.074  1.00  0.00
ATOM   3451  HZ3 LYS   220     -25.471  15.539 -12.674  1.00  0.00
ATOM   3452  C   LYS   220     -19.801  11.828  -9.903  1.00  0.00
ATOM   3453  O   LYS   220     -19.728  12.225  -8.781  1.00  0.00
ATOM   3454  N   ILE   221     -18.794  11.944 -10.760  1.00  0.00
ATOM   3455  H   ILE   221     -18.805  11.382 -11.603  1.00  0.00
ATOM   3456  CA  ILE   221     -17.443  12.498 -10.500  1.00  0.00
ATOM   3457  HA  ILE   221     -17.377  12.925  -9.499  1.00  0.00
ATOM   3458  CB  ILE   221     -16.462  11.329 -10.474  1.00  0.00
ATOM   3459  HB  ILE   221     -15.489  11.747 -10.216  1.00  0.00
ATOM   3460  CG2 ILE   221     -16.858  10.410  -9.344  1.00  0.00
ATOM   3461 HG21 ILE   221     -16.086   9.659  -9.180  1.00  0.00
ATOM   3462 HG22 ILE   221     -17.888  10.055  -9.382  1.00  0.00
ATOM   3463 HG23 ILE   221     -16.850  10.992  -8.422  1.00  0.00
ATOM   3464  CG1 ILE   221     -16.174  10.448 -11.701  1.00  0.00
ATOM   3465 HG12 ILE   221     -15.776   9.494 -11.357  1.00  0.00
ATOM   3466 HG13 ILE   221     -17.091  10.252 -12.255  1.00  0.00
ATOM   3467  CD1 ILE   221     -15.066  10.975 -12.653  1.00  0.00
ATOM   3468 HD11 ILE   221     -15.373  11.987 -12.917  1.00  0.00
ATOM   3469 HD12 ILE   221     -14.881  10.405 -13.563  1.00  0.00
ATOM   3470 HD13 ILE   221     -14.137  10.992 -12.082  1.00  0.00
ATOM   3471  C   ILE   221     -17.002  13.666 -11.478  1.00  0.00
ATOM   3472  O   ILE   221     -17.389  13.597 -12.647  1.00  0.00
ATOM   3473  N   ARG   222     -16.315  14.652 -10.913  1.00  0.00
ATOM   3474  H   ARG   222     -16.051  14.610  -9.936  1.00  0.00
ATOM   3475  CA  ARG   222     -15.786  15.779 -11.630  1.00  0.00
ATOM   3476  HA  ARG   222     -16.470  16.063 -12.430  1.00  0.00
ATOM   3477  CB  ARG   222     -15.588  16.972 -10.626  1.00  0.00
ATOM   3478  HB2 ARG   222     -16.580  17.232 -10.256  1.00  0.00
ATOM   3479  HB3 ARG   222     -14.980  16.585  -9.808  1.00  0.00
ATOM   3480  CG  ARG   222     -14.990  18.273 -11.200  1.00  0.00
ATOM   3481  HG2 ARG   222     -13.961  18.075 -11.499  1.00  0.00
ATOM   3482  HG3 ARG   222     -15.440  18.556 -12.152  1.00  0.00
ATOM   3483  CD  ARG   222     -15.053  19.394 -10.191  1.00  0.00
ATOM   3484  HD2 ARG   222     -14.923  20.325 -10.742  1.00  0.00
ATOM   3485  HD3 ARG   222     -16.075  19.317  -9.819  1.00  0.00
ATOM   3486  NE  ARG   222     -14.139  19.386  -9.052  1.00  0.00
ATOM   3487  HE  ARG   222     -13.228  18.957  -9.132  1.00  0.00
ATOM   3488  CZ  ARG   222     -14.458  19.785  -7.836  1.00  0.00
ATOM   3489  NH1 ARG   222     -15.593  20.412  -7.433  1.00  0.00
ATOM   3490 HH11 ARG   222     -16.448  20.267  -7.951  1.00  0.00
ATOM   3491 HH12 ARG   222     -15.714  20.560  -6.441  1.00  0.00
ATOM   3492  NH2 ARG   222     -13.609  19.675  -6.870  1.00  0.00
ATOM   3493 HH21 ARG   222     -12.728  19.215  -7.051  1.00  0.00
ATOM   3494 HH22 ARG   222     -13.954  19.959  -5.964  1.00  0.00
ATOM   3495  C   ARG   222     -14.414  15.514 -12.298  1.00  0.00
ATOM   3496  O   ARG   222     -13.413  15.204 -11.655  1.00  0.00
ATOM   3497  N   LEU   223     -14.548  15.658 -13.637  1.00  0.00
ATOM   3498  H   LEU   223     -15.448  15.962 -13.989  1.00  0.00
ATOM   3499  CA  LEU   223     -13.345  15.622 -14.541  1.00  0.00
ATOM   3500  HA  LEU   223     -12.699  14.766 -14.343  1.00  0.00
ATOM   3501  CB  LEU   223     -13.914  15.546 -15.996  1.00  0.00
ATOM   3502  HB2 LEU   223     -14.458  16.456 -16.251  1.00  0.00
ATOM   3503  HB3 LEU   223     -13.049  15.439 -16.651  1.00  0.00
ATOM   3504  CG  LEU   223     -14.700  14.246 -16.301  1.00  0.00
ATOM   3505  HG  LEU   223     -15.518  14.306 -15.583  1.00  0.00
ATOM   3506  CD1 LEU   223     -15.112  14.318 -17.704  1.00  0.00
ATOM   3507 HD11 LEU   223     -15.454  15.321 -17.961  1.00  0.00
ATOM   3508 HD12 LEU   223     -15.783  13.516 -18.010  1.00  0.00
ATOM   3509 HD13 LEU   223     -14.238  14.249 -18.352  1.00  0.00
ATOM   3510  CD2 LEU   223     -13.912  12.998 -16.113  1.00  0.00
ATOM   3511 HD21 LEU   223     -13.069  12.929 -16.801  1.00  0.00
ATOM   3512 HD22 LEU   223     -13.649  12.887 -15.061  1.00  0.00
ATOM   3513 HD23 LEU   223     -14.421  12.076 -16.395  1.00  0.00
ATOM   3514  C   LEU   223     -12.525  16.920 -14.396  1.00  0.00
ATOM   3515  O   LEU   223     -12.994  18.030 -14.347  1.00  0.00
ATOM   3516  N   VAL   224     -11.167  16.866 -14.297  1.00  0.00
ATOM   3517  H   VAL   224     -10.746  15.946 -14.352  1.00  0.00
ATOM   3518  CA  VAL   224     -10.222  17.966 -14.073  1.00  0.00
ATOM   3519  HA  VAL   224     -10.803  18.842 -13.785  1.00  0.00
ATOM   3520  CB  VAL   224      -9.366  17.667 -12.840  1.00  0.00
ATOM   3521  HB  VAL   224      -8.859  18.582 -12.537  1.00  0.00
ATOM   3522  CG1 VAL   224     -10.179  17.324 -11.607  1.00  0.00
ATOM   3523 HG11 VAL   224     -10.777  18.195 -11.336  1.00  0.00
ATOM   3524 HG12 VAL   224     -10.752  16.409 -11.754  1.00  0.00
ATOM   3525 HG13 VAL   224      -9.400  17.196 -10.856  1.00  0.00
ATOM   3526  CG2 VAL   224      -8.272  16.610 -13.031  1.00  0.00
ATOM   3527 HG21 VAL   224      -8.731  15.643 -13.237  1.00  0.00
ATOM   3528 HG22 VAL   224      -7.632  16.499 -12.156  1.00  0.00
ATOM   3529 HG23 VAL   224      -7.631  16.967 -13.838  1.00  0.00
ATOM   3530  C   VAL   224      -9.374  18.394 -15.336  1.00  0.00
ATOM   3531  O   VAL   224      -8.850  17.517 -15.969  1.00  0.00
ATOM   3532  N   ASN   225      -9.249  19.717 -15.509  1.00  0.00
ATOM   3533  H   ASN   225      -9.495  20.240 -14.676  1.00  0.00
ATOM   3534  CA  ASN   225      -8.555  20.382 -16.560  1.00  0.00
ATOM   3535  HA  ASN   225      -9.127  20.153 -17.459  1.00  0.00
ATOM   3536  CB  ASN   225      -8.645  21.884 -16.289  1.00  0.00
ATOM   3537  HB2 ASN   225      -9.684  22.210 -16.343  1.00  0.00
ATOM   3538  HB3 ASN   225      -8.361  22.033 -15.247  1.00  0.00
ATOM   3539  CG  ASN   225      -7.760  22.715 -17.170  1.00  0.00
ATOM   3540  OD1 ASN   225      -6.706  23.239 -16.809  1.00  0.00
ATOM   3541  ND2 ASN   225      -8.167  22.916 -18.378  1.00  0.00
ATOM   3542 HD21 ASN   225      -8.967  22.452 -18.791  1.00  0.00
ATOM   3543 HD22 ASN   225      -7.561  23.502 -18.939  1.00  0.00
ATOM   3544  C   ASN   225      -7.067  19.934 -16.551  1.00  0.00
ATOM   3545  O   ASN   225      -6.352  20.025 -15.530  1.00  0.00
ATOM   3546  N   THR   226      -6.600  19.401 -17.636  1.00  0.00
ATOM   3547  H   THR   226      -7.104  19.585 -18.496  1.00  0.00
ATOM   3548  CA  THR   226      -5.382  18.602 -17.696  1.00  0.00
ATOM   3549  HA  THR   226      -4.757  18.694 -16.808  1.00  0.00
ATOM   3550  CB  THR   226      -5.806  17.134 -17.784  1.00  0.00
ATOM   3551  HB  THR   226      -6.515  16.946 -18.590  1.00  0.00
ATOM   3552  CG2 THR   226      -4.687  16.097 -18.071  1.00  0.00
ATOM   3553 HG21 THR   226      -5.104  15.090 -18.030  1.00  0.00
ATOM   3554 HG22 THR   226      -3.802  16.262 -17.457  1.00  0.00
ATOM   3555 HG23 THR   226      -4.364  16.261 -19.099  1.00  0.00
ATOM   3556  OG1 THR   226      -6.357  16.720 -16.569  1.00  0.00
ATOM   3557  HG1 THR   226      -7.087  17.336 -16.468  1.00  0.00
ATOM   3558  C   THR   226      -4.596  19.009 -18.899  1.00  0.00
ATOM   3559  O   THR   226      -5.201  19.121 -19.935  1.00  0.00
ATOM   3560  N   PRO   227      -3.262  19.213 -18.845  1.00  0.00
ATOM   3561  CD  PRO   227      -2.446  19.102 -17.572  1.00  0.00
ATOM   3562  HD2 PRO   227      -2.684  18.108 -17.174  1.00  0.00
ATOM   3563  HD3 PRO   227      -2.753  19.861 -16.842  1.00  0.00
ATOM   3564  CG  PRO   227      -1.044  19.108 -18.109  1.00  0.00
ATOM   3565  HG2 PRO   227      -0.764  18.067 -18.270  1.00  0.00
ATOM   3566  HG3 PRO   227      -0.298  19.522 -17.430  1.00  0.00
ATOM   3567  CB  PRO   227      -1.057  19.851 -19.420  1.00  0.00
ATOM   3568  HB2 PRO   227      -0.226  19.512 -20.039  1.00  0.00
ATOM   3569  HB3 PRO   227      -0.979  20.913 -19.188  1.00  0.00
ATOM   3570  CA  PRO   227      -2.476  19.478 -19.985  1.00  0.00
ATOM   3571  HA  PRO   227      -2.831  20.338 -20.552  1.00  0.00
ATOM   3572  C   PRO   227      -2.222  18.251 -20.851  1.00  0.00
ATOM   3573  O   PRO   227      -2.024  17.152 -20.390  1.00  0.00
ATOM   3574  N   SER   228      -2.015  18.412 -22.147  1.00  0.00
ATOM   3575  H   SER   228      -2.176  19.349 -22.497  1.00  0.00
ATOM   3576  CA  SER   228      -1.775  17.359 -23.159  1.00  0.00
ATOM   3577  HA  SER   228      -2.625  16.677 -23.164  1.00  0.00
ATOM   3578  CB  SER   228      -1.803  17.968 -24.619  1.00  0.00
ATOM   3579  HB2 SER   228      -0.847  18.377 -24.946  1.00  0.00
ATOM   3580  HB3 SER   228      -2.146  17.246 -25.360  1.00  0.00
ATOM   3581  OG  SER   228      -2.562  19.166 -24.738  1.00  0.00
ATOM   3582  HG  SER   228      -2.881  19.204 -25.642  1.00  0.00
ATOM   3583  C   SER   228      -0.455  16.572 -22.988  1.00  0.00
ATOM   3584  O   SER   228      -0.267  15.523 -23.508  1.00  0.00
ATOM   3585  N   THR   229       0.446  17.020 -22.110  1.00  0.00
ATOM   3586  H   THR   229       0.175  17.857 -21.608  1.00  0.00
ATOM   3587  CA  THR   229       1.653  16.336 -21.754  1.00  0.00
ATOM   3588  HA  THR   229       1.525  15.254 -21.788  1.00  0.00
ATOM   3589  CB  THR   229       2.880  16.641 -22.560  1.00  0.00
ATOM   3590  HB  THR   229       3.778  16.160 -22.173  1.00  0.00
ATOM   3591  CG2 THR   229       2.667  16.029 -23.946  1.00  0.00
ATOM   3592 HG21 THR   229       1.946  16.649 -24.478  1.00  0.00
ATOM   3593 HG22 THR   229       2.507  14.951 -23.969  1.00  0.00
ATOM   3594 HG23 THR   229       3.566  16.223 -24.531  1.00  0.00
ATOM   3595  OG1 THR   229       3.205  18.031 -22.698  1.00  0.00
ATOM   3596  HG1 THR   229       3.951  18.028 -23.301  1.00  0.00
ATOM   3597  C   THR   229       1.970  16.608 -20.314  1.00  0.00
ATOM   3598  O   THR   229       1.639  17.705 -19.774  1.00  0.00
ATOM   3599  N   VAL   230       2.614  15.644 -19.707  1.00  0.00
ATOM   3600  H   VAL   230       2.803  14.750 -20.146  1.00  0.00
ATOM   3601  CA  VAL   230       3.057  15.682 -18.321  1.00  0.00
ATOM   3602  HA  VAL   230       3.293  16.675 -17.938  1.00  0.00
ATOM   3603  CB  VAL   230       2.164  14.956 -17.298  1.00  0.00
ATOM   3604  HB  VAL   230       2.466  15.270 -16.299  1.00  0.00
ATOM   3605  CG1 VAL   230       0.741  15.482 -17.276  1.00  0.00
ATOM   3606 HG11 VAL   230       0.216  15.422 -18.230  1.00  0.00
ATOM   3607 HG12 VAL   230       0.131  14.876 -16.607  1.00  0.00
ATOM   3608 HG13 VAL   230       0.781  16.444 -16.764  1.00  0.00
ATOM   3609  CG2 VAL   230       2.193  13.446 -17.378  1.00  0.00
ATOM   3610 HG21 VAL   230       1.974  13.041 -18.366  1.00  0.00
ATOM   3611 HG22 VAL   230       1.458  12.986 -16.718  1.00  0.00
ATOM   3612 HG23 VAL   230       3.141  13.076 -16.986  1.00  0.00
ATOM   3613  C   VAL   230       4.438  15.079 -18.414  1.00  0.00
ATOM   3614  O   VAL   230       4.742  14.082 -19.079  1.00  0.00
ATOM   3615  N   THR   231       5.410  15.566 -17.651  1.00  0.00
ATOM   3616  H   THR   231       5.298  16.423 -17.121  1.00  0.00
ATOM   3617  CA  THR   231       6.854  15.139 -17.625  1.00  0.00
ATOM   3618  HA  THR   231       7.073  14.537 -18.506  1.00  0.00
ATOM   3619  CB  THR   231       7.904  16.216 -17.664  1.00  0.00
ATOM   3620  HB  THR   231       7.694  16.767 -16.748  1.00  0.00
ATOM   3621  CG2 THR   231       9.353  15.704 -17.794  1.00  0.00
ATOM   3622 HG21 THR   231      10.017  16.569 -17.788  1.00  0.00
ATOM   3623 HG22 THR   231       9.493  15.069 -18.669  1.00  0.00
ATOM   3624 HG23 THR   231       9.733  15.027 -17.028  1.00  0.00
ATOM   3625  OG1 THR   231       7.629  17.050 -18.764  1.00  0.00
ATOM   3626  HG1 THR   231       6.833  17.561 -18.598  1.00  0.00
ATOM   3627  C   THR   231       7.003  14.226 -16.350  1.00  0.00
ATOM   3628  O   THR   231       6.986  14.691 -15.240  1.00  0.00
ATOM   3629  N   ILE   232       7.116  12.943 -16.607  1.00  0.00
ATOM   3630  H   ILE   232       7.141  12.622 -17.568  1.00  0.00
ATOM   3631  CA  ILE   232       7.460  12.023 -15.584  1.00  0.00
ATOM   3632  HA  ILE   232       6.996  12.342 -14.651  1.00  0.00
ATOM   3633  CB  ILE   232       7.065  10.552 -15.994  1.00  0.00
ATOM   3634  HB  ILE   232       7.324   9.807 -15.242  1.00  0.00
ATOM   3635  CG2 ILE   232       5.525  10.402 -16.127  1.00  0.00
ATOM   3636 HG21 ILE   232       5.198  11.127 -16.873  1.00  0.00
ATOM   3637 HG22 ILE   232       5.136  10.864 -15.220  1.00  0.00
ATOM   3638 HG23 ILE   232       5.233   9.397 -16.434  1.00  0.00
ATOM   3639  CG1 ILE   232       7.721  10.085 -17.389  1.00  0.00
ATOM   3640 HG12 ILE   232       6.903  10.046 -18.108  1.00  0.00
ATOM   3641 HG13 ILE   232       8.398  10.853 -17.761  1.00  0.00
ATOM   3642  CD1 ILE   232       8.426   8.684 -17.261  1.00  0.00
ATOM   3643 HD11 ILE   232       9.098   8.690 -16.403  1.00  0.00
ATOM   3644 HD12 ILE   232       9.062   8.489 -18.124  1.00  0.00
ATOM   3645 HD13 ILE   232       7.581   8.000 -17.176  1.00  0.00
ATOM   3646  C   ILE   232       9.044  12.060 -15.372  1.00  0.00
ATOM   3647  O   ILE   232       9.755  12.597 -16.250  1.00  0.00
ATOM   3648  N   PHE   233       9.492  11.710 -14.155  1.00  0.00
ATOM   3649  H   PHE   233       8.855  11.309 -13.477  1.00  0.00
ATOM   3650  CA  PHE   233      10.855  11.364 -13.993  1.00  0.00
ATOM   3651  HA  PHE   233      11.190  10.881 -14.910  1.00  0.00
ATOM   3652  CB  PHE   233      11.888  12.539 -13.818  1.00  0.00
ATOM   3653  HB2 PHE   233      12.891  12.117 -13.761  1.00  0.00
ATOM   3654  HB3 PHE   233      11.807  13.109 -14.744  1.00  0.00
ATOM   3655  CG  PHE   233      11.753  13.557 -12.747  1.00  0.00
ATOM   3656  CD1 PHE   233      12.412  13.361 -11.541  1.00  0.00
ATOM   3657  HD1 PHE   233      13.118  12.576 -11.313  1.00  0.00
ATOM   3658  CE1 PHE   233      12.306  14.366 -10.555  1.00  0.00
ATOM   3659  HE1 PHE   233      12.836  14.327  -9.615  1.00  0.00
ATOM   3660  CZ  PHE   233      11.428  15.370 -10.677  1.00  0.00
ATOM   3661  HZ  PHE   233      11.277  16.038  -9.842  1.00  0.00
ATOM   3662  CE2 PHE   233      10.526  15.501 -11.723  1.00  0.00
ATOM   3663  HE2 PHE   233       9.886  16.367 -11.816  1.00  0.00
ATOM   3664  CD2 PHE   233      10.754  14.556 -12.789  1.00  0.00
ATOM   3665  HD2 PHE   233      10.168  14.677 -13.688  1.00  0.00
ATOM   3666  C   PHE   233      11.099  10.278 -12.919  1.00  0.00
ATOM   3667  O   PHE   233      10.322  10.136 -12.002  1.00  0.00
ATOM   3668  N   GLU   234      12.279   9.648 -12.926  1.00  0.00
ATOM   3669  H   GLU   234      12.888   9.893 -13.698  1.00  0.00
ATOM   3670  CA  GLU   234      12.792   8.758 -11.841  1.00  0.00
ATOM   3671  HA  GLU   234      12.511   9.248 -10.909  1.00  0.00
ATOM   3672  CB  GLU   234      12.112   7.441 -11.948  1.00  0.00
ATOM   3673  HB2 GLU   234      11.117   7.582 -11.525  1.00  0.00
ATOM   3674  HB3 GLU   234      11.915   7.264 -13.006  1.00  0.00
ATOM   3675  CG  GLU   234      12.724   6.177 -11.212  1.00  0.00
ATOM   3676  HG2 GLU   234      13.784   6.003 -11.401  1.00  0.00
ATOM   3677  HG3 GLU   234      12.734   6.365 -10.138  1.00  0.00
ATOM   3678  CD  GLU   234      12.029   4.926 -11.700  1.00  0.00
ATOM   3679  OE1 GLU   234      10.806   4.772 -11.422  1.00  0.00
ATOM   3680  OE2 GLU   234      12.627   4.030 -12.320  1.00  0.00
ATOM   3681  C   GLU   234      14.304   8.578 -11.882  1.00  0.00
ATOM   3682  O   GLU   234      14.933   8.354 -12.914  1.00  0.00
ATOM   3683  N   ALA   235      14.924   8.774 -10.755  1.00  0.00
ATOM   3684  H   ALA   235      14.387   9.221 -10.021  1.00  0.00
ATOM   3685  CA  ALA   235      16.404   8.698 -10.618  1.00  0.00
ATOM   3686  HA  ALA   235      16.683   7.783 -11.140  1.00  0.00
ATOM   3687  CB  ALA   235      17.071   9.948 -11.256  1.00  0.00
ATOM   3688  HB1 ALA   235      18.150   9.797 -11.232  1.00  0.00
ATOM   3689  HB2 ALA   235      16.810  10.884 -10.762  1.00  0.00
ATOM   3690  HB3 ALA   235      16.811  10.022 -12.311  1.00  0.00
ATOM   3691  C   ALA   235      16.851   8.419  -9.165  1.00  0.00
ATOM   3692  O   ALA   235      16.318   8.906  -8.150  1.00  0.00
ATOM   3693  N   VAL   236      18.013   7.720  -9.052  1.00  0.00
ATOM   3694  H   VAL   236      18.439   7.555  -9.956  1.00  0.00
ATOM   3695  CA  VAL   236      18.605   7.248  -7.858  1.00  0.00
ATOM   3696  HA  VAL   236      17.938   7.590  -7.067  1.00  0.00
ATOM   3697  CB  VAL   236      18.545   5.676  -7.738  1.00  0.00
ATOM   3698  HB  VAL   236      18.743   5.415  -6.698  1.00  0.00
ATOM   3699  CG1 VAL   236      17.164   5.031  -7.992  1.00  0.00
ATOM   3700 HG11 VAL   236      16.869   5.047  -9.041  1.00  0.00
ATOM   3701 HG12 VAL   236      17.104   4.053  -7.513  1.00  0.00
ATOM   3702 HG13 VAL   236      16.425   5.669  -7.508  1.00  0.00
ATOM   3703  CG2 VAL   236      19.407   5.005  -8.795  1.00  0.00
ATOM   3704 HG21 VAL   236      20.454   5.171  -8.538  1.00  0.00
ATOM   3705 HG22 VAL   236      19.197   5.206  -9.846  1.00  0.00
ATOM   3706 HG23 VAL   236      19.467   3.924  -8.668  1.00  0.00
ATOM   3707  C   VAL   236      20.024   7.738  -7.622  1.00  0.00
ATOM   3708  O   VAL   236      20.625   8.247  -8.566  1.00  0.00
ATOM   3709  N   ARG   237      20.519   7.636  -6.339  1.00  0.00
ATOM   3710  H   ARG   237      19.891   7.186  -5.683  1.00  0.00
ATOM   3711  CA  ARG   237      21.677   8.432  -5.835  1.00  0.00
ATOM   3712  HA  ARG   237      22.415   8.589  -6.621  1.00  0.00
ATOM   3713  CB  ARG   237      21.144   9.885  -5.528  1.00  0.00
ATOM   3714  HB2 ARG   237      20.365   9.697  -4.790  1.00  0.00
ATOM   3715  HB3 ARG   237      21.971  10.392  -5.031  1.00  0.00
ATOM   3716  CG  ARG   237      20.563  10.737  -6.662  1.00  0.00
ATOM   3717  HG2 ARG   237      19.678  10.269  -7.092  1.00  0.00
ATOM   3718  HG3 ARG   237      20.298  11.716  -6.261  1.00  0.00
ATOM   3719  CD  ARG   237      21.685  11.076  -7.740  1.00  0.00
ATOM   3720  HD2 ARG   237      22.441  11.604  -7.160  1.00  0.00
ATOM   3721  HD3 ARG   237      22.144  10.138  -8.055  1.00  0.00
ATOM   3722  NE  ARG   237      21.167  11.935  -8.826  1.00  0.00
ATOM   3723  HE  ARG   237      21.201  12.942  -8.893  1.00  0.00
ATOM   3724  CZ  ARG   237      20.775  11.594 -10.068  1.00  0.00
ATOM   3725  NH1 ARG   237      20.538  10.346 -10.474  1.00  0.00
ATOM   3726 HH11 ARG   237      20.481   9.526  -9.887  1.00  0.00
ATOM   3727 HH12 ARG   237      20.265  10.254 -11.442  1.00  0.00
ATOM   3728  NH2 ARG   237      20.605  12.501 -11.015  1.00  0.00
ATOM   3729 HH21 ARG   237      20.819  13.457 -10.772  1.00  0.00
ATOM   3730 HH22 ARG   237      19.916  12.378 -11.743  1.00  0.00
ATOM   3731  C   ARG   237      22.411   7.803  -4.690  1.00  0.00
ATOM   3732  O   ARG   237      21.683   7.510  -3.749  1.00  0.00
ATOM   3733  N   SER   238      23.736   7.670  -4.617  1.00  0.00
ATOM   3734  H   SER   238      24.252   8.279  -5.240  1.00  0.00
ATOM   3735  CA  SER   238      24.431   7.272  -3.441  1.00  0.00
ATOM   3736  HA  SER   238      24.151   6.278  -3.093  1.00  0.00
ATOM   3737  CB  SER   238      25.890   7.038  -3.807  1.00  0.00
ATOM   3738  HB2 SER   238      25.986   6.312  -4.615  1.00  0.00
ATOM   3739  HB3 SER   238      26.362   7.969  -4.124  1.00  0.00
ATOM   3740  OG  SER   238      26.568   6.564  -2.654  1.00  0.00
ATOM   3741  HG  SER   238      26.056   5.757  -2.566  1.00  0.00
ATOM   3742  C   SER   238      24.290   8.274  -2.332  1.00  0.00
ATOM   3743  O   SER   238      24.390   9.485  -2.422  1.00  0.00
ATOM   3744  N   TRP   239      24.086   7.700  -1.128  1.00  0.00
ATOM   3745  H   TRP   239      23.859   6.717  -1.038  1.00  0.00
ATOM   3746  CA  TRP   239      23.791   8.553   0.017  1.00  0.00
ATOM   3747  HA  TRP   239      23.206   9.437  -0.238  1.00  0.00
ATOM   3748  CB  TRP   239      22.953   7.740   0.986  1.00  0.00
ATOM   3749  HB2 TRP   239      22.097   7.289   0.483  1.00  0.00
ATOM   3750  HB3 TRP   239      23.583   6.905   1.291  1.00  0.00
ATOM   3751  CG  TRP   239      22.495   8.476   2.191  1.00  0.00
ATOM   3752  CD1 TRP   239      22.902   8.192   3.443  1.00  0.00
ATOM   3753  HD1 TRP   239      23.562   7.363   3.651  1.00  0.00
ATOM   3754  NE1 TRP   239      22.387   9.129   4.334  1.00  0.00
ATOM   3755  HE1 TRP   239      22.567   9.071   5.326  1.00  0.00
ATOM   3756  CE2 TRP   239      21.690  10.110   3.650  1.00  0.00
ATOM   3757  CZ2 TRP   239      21.173  11.332   4.090  1.00  0.00
ATOM   3758  HZ2 TRP   239      21.171  11.539   5.150  1.00  0.00
ATOM   3759  CH2 TRP   239      20.552  12.184   3.146  1.00  0.00
ATOM   3760  HH2 TRP   239      20.027  13.071   3.469  1.00  0.00
ATOM   3761  CZ3 TRP   239      20.594  11.820   1.821  1.00  0.00
ATOM   3762  HZ3 TRP   239      20.198  12.500   1.082  1.00  0.00
ATOM   3763  CE3 TRP   239      21.284  10.691   1.361  1.00  0.00
ATOM   3764  HE3 TRP   239      21.309  10.390   0.324  1.00  0.00
ATOM   3765  CD2 TRP   239      21.885   9.822   2.274  1.00  0.00
ATOM   3766  C   TRP   239      25.081   8.991   0.710  1.00  0.00
ATOM   3767  O   TRP   239      25.095   9.797   1.607  1.00  0.00
ATOM   3768  N   GLU   240      26.245   8.406   0.299  1.00  0.00
ATOM   3769  H   GLU   240      26.269   7.793  -0.507  1.00  0.00
ATOM   3770  CA  GLU   240      27.626   8.672   0.849  1.00  0.00
ATOM   3771  HA  GLU   240      27.714   8.747   1.933  1.00  0.00
ATOM   3772  CB  GLU   240      28.541   7.560   0.309  1.00  0.00
ATOM   3773  HB2 GLU   240      28.662   7.620  -0.773  1.00  0.00
ATOM   3774  HB3 GLU   240      29.571   7.746   0.615  1.00  0.00
ATOM   3775  CG  GLU   240      28.044   6.184   0.740  1.00  0.00
ATOM   3776  HG2 GLU   240      27.665   6.250   1.760  1.00  0.00
ATOM   3777  HG3 GLU   240      27.185   5.837   0.166  1.00  0.00
ATOM   3778  CD  GLU   240      29.108   5.039   0.710  1.00  0.00
ATOM   3779  OE1 GLU   240      30.353   5.235   0.558  1.00  0.00
ATOM   3780  OE2 GLU   240      28.693   3.893   0.846  1.00  0.00
ATOM   3781  C   GLU   240      28.227  10.017   0.435  1.00  0.00
ATOM   3782  O   GLU   240      29.445  10.209   0.556  1.00  0.00
ATOM   3783  N   ASN   241      27.413  10.891  -0.132  1.00  0.00
ATOM   3784  H   ASN   241      26.444  10.647  -0.297  1.00  0.00
ATOM   3785  CA  ASN   241      27.688  12.068  -0.973  1.00  0.00
ATOM   3786  HA  ASN   241      28.760  12.248  -0.900  1.00  0.00
ATOM   3787  CB  ASN   241      27.335  11.774  -2.395  1.00  0.00
ATOM   3788  HB2 ASN   241      27.846  10.958  -2.905  1.00  0.00
ATOM   3789  HB3 ASN   241      26.282  11.519  -2.515  1.00  0.00
ATOM   3790  CG  ASN   241      27.497  12.931  -3.376  1.00  0.00
ATOM   3791  OD1 ASN   241      28.121  13.928  -3.079  1.00  0.00
ATOM   3792  ND2 ASN   241      27.116  12.860  -4.605  1.00  0.00
ATOM   3793 HD21 ASN   241      26.710  11.998  -4.947  1.00  0.00
ATOM   3794 HD22 ASN   241      27.354  13.663  -5.175  1.00  0.00
ATOM   3795  C   ASN   241      27.023  13.284  -0.367  1.00  0.00
ATOM   3796  O   ASN   241      25.853  13.277  -0.200  1.00  0.00
ATOM   3797  N   ASN   242      27.814  14.292  -0.121  1.00  0.00
ATOM   3798  H   ASN   242      28.792  14.043  -0.034  1.00  0.00
ATOM   3799  CA  ASN   242      27.334  15.574   0.446  1.00  0.00
ATOM   3800  HA  ASN   242      26.848  15.374   1.401  1.00  0.00
ATOM   3801  CB  ASN   242      28.525  16.474   0.734  1.00  0.00
ATOM   3802  HB2 ASN   242      29.102  16.085   1.574  1.00  0.00
ATOM   3803  HB3 ASN   242      29.154  16.632  -0.142  1.00  0.00
ATOM   3804  CG  ASN   242      28.083  17.902   1.178  1.00  0.00
ATOM   3805  OD1 ASN   242      27.254  18.010   1.999  1.00  0.00
ATOM   3806  ND2 ASN   242      28.875  18.869   0.873  1.00  0.00
ATOM   3807 HD21 ASN   242      29.591  18.689   0.179  1.00  0.00
ATOM   3808 HD22 ASN   242      28.730  19.797   1.254  1.00  0.00
ATOM   3809  C   ASN   242      26.262  16.181  -0.478  1.00  0.00
ATOM   3810  O   ASN   242      25.262  16.696   0.045  1.00  0.00
ATOM   3811  N   THR   243      26.404  16.025  -1.785  1.00  0.00
ATOM   3812  H   THR   243      27.148  15.496  -2.223  1.00  0.00
ATOM   3813  CA  THR   243      25.357  16.467  -2.729  1.00  0.00
ATOM   3814  HA  THR   243      25.254  17.550  -2.651  1.00  0.00
ATOM   3815  CB  THR   243      25.729  16.140  -4.156  1.00  0.00
ATOM   3816  HB  THR   243      25.531  15.115  -4.471  1.00  0.00
ATOM   3817  CG2 THR   243      24.919  17.030  -5.107  1.00  0.00
ATOM   3818 HG21 THR   243      25.194  18.074  -4.961  1.00  0.00
ATOM   3819 HG22 THR   243      23.851  16.933  -4.909  1.00  0.00
ATOM   3820 HG23 THR   243      25.192  16.801  -6.137  1.00  0.00
ATOM   3821  OG1 THR   243      27.048  16.358  -4.323  1.00  0.00
ATOM   3822  HG1 THR   243      27.250  16.554  -5.241  1.00  0.00
ATOM   3823  C   THR   243      24.019  15.805  -2.406  1.00  0.00
ATOM   3824  O   THR   243      22.986  16.431  -2.436  1.00  0.00
ATOM   3825  N   THR   244      24.053  14.548  -1.986  1.00  0.00
ATOM   3826  H   THR   244      24.884  13.982  -1.861  1.00  0.00
ATOM   3827  CA  THR   244      22.794  13.913  -1.716  1.00  0.00
ATOM   3828  HA  THR   244      22.098  14.146  -2.522  1.00  0.00
ATOM   3829  CB  THR   244      22.919  12.374  -1.733  1.00  0.00
ATOM   3830  HB  THR   244      23.250  12.030  -0.753  1.00  0.00
ATOM   3831  CG2 THR   244      21.620  11.643  -2.063  1.00  0.00
ATOM   3832 HG21 THR   244      21.262  11.953  -3.045  1.00  0.00
ATOM   3833 HG22 THR   244      20.889  11.963  -1.320  1.00  0.00
ATOM   3834 HG23 THR   244      21.823  10.574  -1.994  1.00  0.00
ATOM   3835  OG1 THR   244      23.889  12.054  -2.662  1.00  0.00
ATOM   3836  HG1 THR   244      23.996  11.137  -2.401  1.00  0.00
ATOM   3837  C   THR   244      22.121  14.346  -0.459  1.00  0.00
ATOM   3838  O   THR   244      20.882  14.517  -0.402  1.00  0.00
ATOM   3839  N   LYS   245      22.913  14.608   0.572  1.00  0.00
ATOM   3840  H   LYS   245      23.896  14.448   0.383  1.00  0.00
ATOM   3841  CA  LYS   245      22.475  15.269   1.802  1.00  0.00
ATOM   3842  HA  LYS   245      21.610  14.701   2.145  1.00  0.00
ATOM   3843  CB  LYS   245      23.537  15.251   2.918  1.00  0.00
ATOM   3844  HB2 LYS   245      24.449  15.726   2.558  1.00  0.00
ATOM   3845  HB3 LYS   245      23.092  15.834   3.724  1.00  0.00
ATOM   3846  CG  LYS   245      23.792  13.801   3.449  1.00  0.00
ATOM   3847  HG2 LYS   245      23.063  13.713   4.255  1.00  0.00
ATOM   3848  HG3 LYS   245      23.552  13.168   2.595  1.00  0.00
ATOM   3849  CD  LYS   245      25.239  13.700   3.885  1.00  0.00
ATOM   3850  HD2 LYS   245      25.800  13.656   2.952  1.00  0.00
ATOM   3851  HD3 LYS   245      25.602  14.623   4.337  1.00  0.00
ATOM   3852  CE  LYS   245      25.535  12.447   4.768  1.00  0.00
ATOM   3853  HE2 LYS   245      26.568  12.437   5.117  1.00  0.00
ATOM   3854  HE3 LYS   245      24.906  12.552   5.651  1.00  0.00
ATOM   3855  NZ  LYS   245      25.194  11.166   4.099  1.00  0.00
ATOM   3856  HZ1 LYS   245      25.609  11.111   3.180  1.00  0.00
ATOM   3857  HZ2 LYS   245      24.209  10.983   3.974  1.00  0.00
ATOM   3858  HZ3 LYS   245      25.585  10.400   4.629  1.00  0.00
ATOM   3859  C   LYS   245      21.887  16.697   1.548  1.00  0.00
ATOM   3860  O   LYS   245      20.761  16.950   2.019  1.00  0.00
ATOM   3861  N   LYS   246      22.532  17.583   0.788  1.00  0.00
ATOM   3862  H   LYS   246      23.459  17.338   0.464  1.00  0.00
ATOM   3863  CA  LYS   246      22.012  18.865   0.296  1.00  0.00
ATOM   3864  HA  LYS   246      21.649  19.415   1.164  1.00  0.00
ATOM   3865  CB  LYS   246      23.126  19.626  -0.430  1.00  0.00
ATOM   3866  HB2 LYS   246      23.540  18.978  -1.203  1.00  0.00
ATOM   3867  HB3 LYS   246      22.623  20.538  -0.750  1.00  0.00
ATOM   3868  CG  LYS   246      24.160  20.019   0.682  1.00  0.00
ATOM   3869  HG2 LYS   246      23.607  20.809   1.190  1.00  0.00
ATOM   3870  HG3 LYS   246      24.301  19.143   1.315  1.00  0.00
ATOM   3871  CD  LYS   246      25.451  20.665   0.122  1.00  0.00
ATOM   3872  HD2 LYS   246      25.213  21.717  -0.035  1.00  0.00
ATOM   3873  HD3 LYS   246      26.178  20.649   0.934  1.00  0.00
ATOM   3874  CE  LYS   246      25.999  19.904  -1.056  1.00  0.00
ATOM   3875  HE2 LYS   246      25.907  18.829  -0.905  1.00  0.00
ATOM   3876  HE3 LYS   246      25.461  20.142  -1.973  1.00  0.00
ATOM   3877  NZ  LYS   246      27.444  20.263  -1.333  1.00  0.00
ATOM   3878  HZ1 LYS   246      27.619  20.987  -2.016  1.00  0.00
ATOM   3879  HZ2 LYS   246      27.980  19.477  -1.672  1.00  0.00
ATOM   3880  HZ3 LYS   246      27.975  20.616  -0.550  1.00  0.00
ATOM   3881  C   LYS   246      20.771  18.802  -0.589  1.00  0.00
ATOM   3882  O   LYS   246      19.863  19.601  -0.360  1.00  0.00
ATOM   3883  N   PHE   247      20.708  17.866  -1.488  1.00  0.00
ATOM   3884  H   PHE   247      21.455  17.244  -1.773  1.00  0.00
ATOM   3885  CA  PHE   247      19.463  17.662  -2.308  1.00  0.00
ATOM   3886  HA  PHE   247      19.103  18.609  -2.710  1.00  0.00
ATOM   3887  CB  PHE   247      19.702  16.506  -3.305  1.00  0.00
ATOM   3888  HB2 PHE   247      20.323  16.838  -4.137  1.00  0.00
ATOM   3889  HB3 PHE   247      20.344  15.781  -2.803  1.00  0.00
ATOM   3890  CG  PHE   247      18.489  15.853  -3.892  1.00  0.00
ATOM   3891  CD1 PHE   247      17.418  16.425  -4.562  1.00  0.00
ATOM   3892  HD1 PHE   247      17.464  17.488  -4.748  1.00  0.00
ATOM   3893  CE1 PHE   247      16.171  15.782  -4.756  1.00  0.00
ATOM   3894  HE1 PHE   247      15.288  16.246  -5.171  1.00  0.00
ATOM   3895  CZ  PHE   247      16.012  14.451  -4.345  1.00  0.00
ATOM   3896  HZ  PHE   247      15.115  13.855  -4.427  1.00  0.00
ATOM   3897  CE2 PHE   247      17.055  13.856  -3.623  1.00  0.00
ATOM   3898  HE2 PHE   247      17.013  12.855  -3.220  1.00  0.00
ATOM   3899  CD2 PHE   247      18.240  14.598  -3.340  1.00  0.00
ATOM   3900  HD2 PHE   247      18.938  14.179  -2.631  1.00  0.00
ATOM   3901  C   PHE   247      18.280  17.333  -1.359  1.00  0.00
ATOM   3902  O   PHE   247      17.272  17.906  -1.581  1.00  0.00
ATOM   3903  N   ILE   248      18.500  16.582  -0.289  1.00  0.00
ATOM   3904  H   ILE   248      19.423  16.166  -0.249  1.00  0.00
ATOM   3905  CA  ILE   248      17.478  16.374   0.773  1.00  0.00
ATOM   3906  HA  ILE   248      16.571  16.032   0.275  1.00  0.00
ATOM   3907  CB  ILE   248      17.743  15.167   1.698  1.00  0.00
ATOM   3908  HB  ILE   248      18.783  15.261   2.011  1.00  0.00
ATOM   3909  CG2 ILE   248      16.868  15.182   3.006  1.00  0.00
ATOM   3910 HG21 ILE   248      17.115  16.010   3.670  1.00  0.00
ATOM   3911 HG22 ILE   248      16.960  14.320   3.667  1.00  0.00
ATOM   3912 HG23 ILE   248      15.796  15.206   2.811  1.00  0.00
ATOM   3913  CG1 ILE   248      17.685  13.906   0.864  1.00  0.00
ATOM   3914 HG12 ILE   248      18.254  13.999  -0.061  1.00  0.00
ATOM   3915 HG13 ILE   248      18.019  13.041   1.437  1.00  0.00
ATOM   3916  CD1 ILE   248      16.365  13.336   0.431  1.00  0.00
ATOM   3917 HD11 ILE   248      15.912  14.020  -0.287  1.00  0.00
ATOM   3918 HD12 ILE   248      15.806  13.288   1.365  1.00  0.00
ATOM   3919 HD13 ILE   248      16.516  12.332   0.035  1.00  0.00
ATOM   3920  C   ILE   248      17.212  17.690   1.551  1.00  0.00
ATOM   3921  O   ILE   248      16.104  17.978   1.826  1.00  0.00
ATOM   3922  N   ARG   249      18.219  18.446   2.014  1.00  0.00
ATOM   3923  H   ARG   249      19.189  18.245   1.800  1.00  0.00
ATOM   3924  CA  ARG   249      17.955  19.622   2.902  1.00  0.00
ATOM   3925  HA  ARG   249      17.289  19.369   3.728  1.00  0.00
ATOM   3926  CB  ARG   249      19.205  20.312   3.492  1.00  0.00
ATOM   3927  HB2 ARG   249      19.865  20.505   2.646  1.00  0.00
ATOM   3928  HB3 ARG   249      18.936  21.309   3.841  1.00  0.00
ATOM   3929  CG  ARG   249      19.834  19.384   4.546  1.00  0.00
ATOM   3930  HG2 ARG   249      19.195  19.449   5.427  1.00  0.00
ATOM   3931  HG3 ARG   249      19.884  18.380   4.123  1.00  0.00
ATOM   3932  CD  ARG   249      21.209  19.852   4.867  1.00  0.00
ATOM   3933  HD2 ARG   249      21.791  19.757   3.951  1.00  0.00
ATOM   3934  HD3 ARG   249      21.183  20.915   5.107  1.00  0.00
ATOM   3935  NE  ARG   249      21.761  19.066   5.933  1.00  0.00
ATOM   3936  HE  ARG   249      21.141  19.003   6.728  1.00  0.00
ATOM   3937  CZ  ARG   249      22.765  18.273   5.855  1.00  0.00
ATOM   3938  NH1 ARG   249      23.619  18.349   4.876  1.00  0.00
ATOM   3939 HH11 ARG   249      23.647  19.245   4.410  1.00  0.00
ATOM   3940 HH12 ARG   249      24.558  18.000   5.008  1.00  0.00
ATOM   3941  NH2 ARG   249      23.013  17.334   6.740  1.00  0.00
ATOM   3942 HH21 ARG   249      22.456  17.318   7.582  1.00  0.00
ATOM   3943 HH22 ARG   249      23.962  16.989   6.730  1.00  0.00
ATOM   3944  C   ARG   249      17.192  20.615   2.096  1.00  0.00
ATOM   3945  O   ARG   249      16.291  21.151   2.672  1.00  0.00
ATOM   3946  N   ARG   250      17.510  20.797   0.866  1.00  0.00
ATOM   3947  H   ARG   250      18.306  20.210   0.647  1.00  0.00
ATOM   3948  CA  ARG   250      16.928  21.624  -0.167  1.00  0.00
ATOM   3949  HA  ARG   250      16.878  22.675   0.118  1.00  0.00
ATOM   3950  CB  ARG   250      17.754  21.611  -1.491  1.00  0.00
ATOM   3951  HB2 ARG   250      18.755  22.021  -1.357  1.00  0.00
ATOM   3952  HB3 ARG   250      17.892  20.570  -1.783  1.00  0.00
ATOM   3953  CG  ARG   250      17.085  22.341  -2.605  1.00  0.00
ATOM   3954  HG2 ARG   250      17.453  21.989  -3.569  1.00  0.00
ATOM   3955  HG3 ARG   250      16.033  22.093  -2.747  1.00  0.00
ATOM   3956  CD  ARG   250      17.209  23.869  -2.528  1.00  0.00
ATOM   3957  HD2 ARG   250      16.796  24.141  -1.557  1.00  0.00
ATOM   3958  HD3 ARG   250      18.227  24.187  -2.755  1.00  0.00
ATOM   3959  NE  ARG   250      16.282  24.447  -3.561  1.00  0.00
ATOM   3960  HE  ARG   250      15.836  23.826  -4.221  1.00  0.00
ATOM   3961  CZ  ARG   250      15.965  25.717  -3.720  1.00  0.00
ATOM   3962  NH1 ARG   250      16.462  26.667  -2.990  1.00  0.00
ATOM   3963 HH11 ARG   250      17.326  26.365  -2.563  1.00  0.00
ATOM   3964 HH12 ARG   250      16.216  27.630  -3.168  1.00  0.00
ATOM   3965  NH2 ARG   250      15.025  26.116  -4.541  1.00  0.00
ATOM   3966 HH21 ARG   250      14.327  25.456  -4.853  1.00  0.00
ATOM   3967 HH22 ARG   250      14.727  27.072  -4.409  1.00  0.00
ATOM   3968  C   ARG   250      15.519  21.155  -0.370  1.00  0.00
ATOM   3969  O   ARG   250      14.608  21.954  -0.467  1.00  0.00
ATOM   3970  N   TYR   251      15.269  19.856  -0.422  1.00  0.00
ATOM   3971  H   TYR   251      16.005  19.165  -0.509  1.00  0.00
ATOM   3972  CA  TYR   251      13.902  19.338  -0.458  1.00  0.00
ATOM   3973  HA  TYR   251      13.329  19.975  -1.132  1.00  0.00
ATOM   3974  CB  TYR   251      13.928  17.893  -0.910  1.00  0.00
ATOM   3975  HB2 TYR   251      14.228  17.931  -1.957  1.00  0.00
ATOM   3976  HB3 TYR   251      14.751  17.340  -0.459  1.00  0.00
ATOM   3977  CG  TYR   251      12.606  17.160  -0.832  1.00  0.00
ATOM   3978  CD1 TYR   251      11.592  17.278  -1.846  1.00  0.00
ATOM   3979  HD1 TYR   251      11.747  18.003  -2.632  1.00  0.00
ATOM   3980  CE1 TYR   251      10.451  16.453  -1.872  1.00  0.00
ATOM   3981  HE1 TYR   251       9.775  16.454  -2.714  1.00  0.00
ATOM   3982  CZ  TYR   251      10.322  15.470  -0.884  1.00  0.00
ATOM   3983  OH  TYR   251       9.469  14.411  -1.108  1.00  0.00
ATOM   3984  HH  TYR   251       9.549  13.660  -0.516  1.00  0.00
ATOM   3985  CE2 TYR   251      11.323  15.325   0.110  1.00  0.00
ATOM   3986  HE2 TYR   251      11.222  14.459   0.748  1.00  0.00
ATOM   3987  CD2 TYR   251      12.433  16.160   0.158  1.00  0.00
ATOM   3988  HD2 TYR   251      13.209  16.000   0.892  1.00  0.00
ATOM   3989  C   TYR   251      13.055  19.559   0.790  1.00  0.00
ATOM   3990  O   TYR   251      12.049  20.258   0.629  1.00  0.00
ATOM   3991  N   GLN   252      13.535  19.229   1.987  1.00  0.00
ATOM   3992  H   GLN   252      14.532  19.050   1.965  1.00  0.00
ATOM   3993  CA  GLN   252      12.825  19.534   3.218  1.00  0.00
ATOM   3994  HA  GLN   252      11.849  19.052   3.185  1.00  0.00
ATOM   3995  CB  GLN   252      13.633  18.955   4.400  1.00  0.00
ATOM   3996  HB2 GLN   252      14.664  19.268   4.238  1.00  0.00
ATOM   3997  HB3 GLN   252      13.299  19.478   5.296  1.00  0.00
ATOM   3998  CG  GLN   252      13.533  17.422   4.698  1.00  0.00
ATOM   3999  HG2 GLN   252      12.547  17.153   4.320  1.00  0.00
ATOM   4000  HG3 GLN   252      14.176  16.969   3.944  1.00  0.00
ATOM   4001  CD  GLN   252      13.597  16.936   6.070  1.00  0.00
ATOM   4002  OE1 GLN   252      12.628  16.901   6.776  1.00  0.00
ATOM   4003  NE2 GLN   252      14.797  16.648   6.533  1.00  0.00
ATOM   4004 HE21 GLN   252      14.857  16.607   7.544  1.00  0.00
ATOM   4005 HE22 GLN   252      15.587  16.752   5.909  1.00  0.00
ATOM   4006  C   GLN   252      12.594  21.116   3.490  1.00  0.00
ATOM   4007  O   GLN   252      11.719  21.420   4.281  1.00  0.00
ATOM   4008  N   ARG   253      13.387  21.941   2.855  1.00  0.00
ATOM   4009  H   ARG   253      14.120  21.613   2.239  1.00  0.00
ATOM   4010  CA  ARG   253      13.164  23.377   2.913  1.00  0.00
ATOM   4011  HA  ARG   253      12.680  23.675   3.844  1.00  0.00
ATOM   4012  CB  ARG   253      14.550  24.092   2.817  1.00  0.00
ATOM   4013  HB2 ARG   253      15.084  23.790   1.917  1.00  0.00
ATOM   4014  HB3 ARG   253      14.432  25.171   2.718  1.00  0.00
ATOM   4015  CG  ARG   253      15.359  23.776   4.024  1.00  0.00
ATOM   4016  HG2 ARG   253      14.696  24.127   4.814  1.00  0.00
ATOM   4017  HG3 ARG   253      15.670  22.738   4.147  1.00  0.00
ATOM   4018  CD  ARG   253      16.650  24.621   4.037  1.00  0.00
ATOM   4019  HD2 ARG   253      17.202  24.490   3.107  1.00  0.00
ATOM   4020  HD3 ARG   253      16.314  25.657   4.008  1.00  0.00
ATOM   4021  NE  ARG   253      17.452  24.293   5.220  1.00  0.00
ATOM   4022  HE  ARG   253      16.910  23.933   5.993  1.00  0.00
ATOM   4023  CZ  ARG   253      18.703  24.118   5.343  1.00  0.00
ATOM   4024  NH1 ARG   253      19.513  24.294   4.315  1.00  0.00
ATOM   4025 HH11 ARG   253      19.178  24.672   3.440  1.00  0.00
ATOM   4026 HH12 ARG   253      20.486  24.222   4.574  1.00  0.00
ATOM   4027  NH2 ARG   253      19.205  23.744   6.448  1.00  0.00
ATOM   4028 HH21 ARG   253      18.580  23.517   7.209  1.00  0.00
ATOM   4029 HH22 ARG   253      20.160  23.421   6.394  1.00  0.00
ATOM   4030  C   ARG   253      12.209  23.925   1.814  1.00  0.00
ATOM   4031  O   ARG   253      11.840  25.109   1.770  1.00  0.00
ATOM   4032  N   ARG   254      11.745  23.108   0.878  1.00  0.00
ATOM   4033  H   ARG   254      12.179  22.201   0.757  1.00  0.00
ATOM   4034  CA  ARG   254      10.906  23.532  -0.214  1.00  0.00
ATOM   4035  HA  ARG   254      10.479  24.501   0.042  1.00  0.00
ATOM   4036  CB  ARG   254      11.799  23.718  -1.440  1.00  0.00
ATOM   4037  HB2 ARG   254      12.289  22.752  -1.565  1.00  0.00
ATOM   4038  HB3 ARG   254      11.193  23.860  -2.335  1.00  0.00
ATOM   4039  CG  ARG   254      12.885  24.840  -1.329  1.00  0.00
ATOM   4040  HG2 ARG   254      13.542  24.684  -0.474  1.00  0.00
ATOM   4041  HG3 ARG   254      13.523  24.710  -2.203  1.00  0.00
ATOM   4042  CD  ARG   254      12.242  26.269  -1.388  1.00  0.00
ATOM   4043  HD2 ARG   254      11.530  26.359  -0.568  1.00  0.00
ATOM   4044  HD3 ARG   254      13.081  26.946  -1.223  1.00  0.00
ATOM   4045  NE  ARG   254      11.553  26.418  -2.652  1.00  0.00
ATOM   4046  HE  ARG   254      11.965  25.881  -3.401  1.00  0.00
ATOM   4047  CZ  ARG   254      10.372  26.961  -2.947  1.00  0.00
ATOM   4048  NH1 ARG   254       9.629  27.665  -2.099  1.00  0.00
ATOM   4049 HH11 ARG   254      10.043  27.845  -1.196  1.00  0.00
ATOM   4050 HH12 ARG   254       8.987  28.280  -2.578  1.00  0.00
ATOM   4051  NH2 ARG   254       9.795  26.818  -4.113  1.00  0.00
ATOM   4052 HH21 ARG   254      10.259  26.147  -4.709  1.00  0.00
ATOM   4053 HH22 ARG   254       8.870  27.130  -4.370  1.00  0.00
ATOM   4054  C   ARG   254       9.693  22.650  -0.468  1.00  0.00
ATOM   4055  O   ARG   254       8.851  23.005  -1.298  1.00  0.00
ATOM   4056  N   ALA   255       9.640  21.486   0.161  1.00  0.00
ATOM   4057  H   ALA   255      10.430  21.093   0.658  1.00  0.00
ATOM   4058  CA  ALA   255       8.619  20.458  -0.022  1.00  0.00
ATOM   4059  HA  ALA   255       8.829  19.994  -0.986  1.00  0.00
ATOM   4060  CB  ALA   255       8.677  19.479   1.146  1.00  0.00
ATOM   4061  HB1 ALA   255       8.340  19.921   2.084  1.00  0.00
ATOM   4062  HB2 ALA   255       9.643  18.991   1.282  1.00  0.00
ATOM   4063  HB3 ALA   255       7.988  18.685   0.860  1.00  0.00
ATOM   4064  C   ALA   255       7.193  21.033  -0.190  1.00  0.00
ATOM   4065  O   ALA   255       6.483  20.804  -1.131  1.00  0.00
ATOM   4066  N   SER   256       6.774  21.847   0.834  1.00  0.00
ATOM   4067  H   SER   256       7.354  22.160   1.603  1.00  0.00
ATOM   4068  CA  SER   256       5.449  22.519   0.769  1.00  0.00
ATOM   4069  HA  SER   256       4.719  21.737   0.561  1.00  0.00
ATOM   4070  CB  SER   256       5.025  22.953   2.183  1.00  0.00
ATOM   4071  HB2 SER   256       4.861  21.982   2.650  1.00  0.00
ATOM   4072  HB3 SER   256       5.848  23.519   2.618  1.00  0.00
ATOM   4073  OG  SER   256       3.848  23.733   2.245  1.00  0.00
ATOM   4074  HG  SER   256       3.396  23.626   3.086  1.00  0.00
ATOM   4075  C   SER   256       5.424  23.639  -0.254  1.00  0.00
ATOM   4076  O   SER   256       4.589  23.595  -1.136  1.00  0.00
ATOM   4077  N   LYS   257       6.258  24.608  -0.061  1.00  0.00
ATOM   4078  H   LYS   257       6.766  24.505   0.809  1.00  0.00
ATOM   4079  CA  LYS   257       6.303  25.840  -0.886  1.00  0.00
ATOM   4080  HA  LYS   257       5.250  26.121  -0.917  1.00  0.00
ATOM   4081  CB  LYS   257       6.958  26.980  -0.095  1.00  0.00
ATOM   4082  HB2 LYS   257       7.856  26.663   0.436  1.00  0.00
ATOM   4083  HB3 LYS   257       7.209  27.732  -0.843  1.00  0.00
ATOM   4084  CG  LYS   257       5.923  27.423   1.001  1.00  0.00
ATOM   4085  HG2 LYS   257       4.958  27.624   0.535  1.00  0.00
ATOM   4086  HG3 LYS   257       5.639  26.661   1.727  1.00  0.00
ATOM   4087  CD  LYS   257       6.344  28.655   1.875  1.00  0.00
ATOM   4088  HD2 LYS   257       7.059  28.319   2.625  1.00  0.00
ATOM   4089  HD3 LYS   257       6.758  29.466   1.276  1.00  0.00
ATOM   4090  CE  LYS   257       5.195  29.242   2.704  1.00  0.00
ATOM   4091  HE2 LYS   257       5.490  30.225   3.072  1.00  0.00
ATOM   4092  HE3 LYS   257       4.388  29.545   2.038  1.00  0.00
ATOM   4093  NZ  LYS   257       4.708  28.291   3.742  1.00  0.00
ATOM   4094  HZ1 LYS   257       4.289  27.431   3.418  1.00  0.00
ATOM   4095  HZ2 LYS   257       4.032  28.681   4.383  1.00  0.00
ATOM   4096  HZ3 LYS   257       5.465  28.086   4.377  1.00  0.00
ATOM   4097  C   LYS   257       6.758  25.673  -2.390  1.00  0.00
ATOM   4098  O   LYS   257       6.864  26.701  -3.034  1.00  0.00
ATOM   4099  N   THR   258       6.932  24.485  -2.905  1.00  0.00
ATOM   4100  H   THR   258       7.005  23.775  -2.186  1.00  0.00
ATOM   4101  CA  THR   258       7.257  24.163  -4.279  1.00  0.00
ATOM   4102  HA  THR   258       7.853  24.990  -4.666  1.00  0.00
ATOM   4103  CB  THR   258       8.089  22.897  -4.445  1.00  0.00
ATOM   4104  HB  THR   258       8.919  22.957  -3.741  1.00  0.00
ATOM   4105  CG2 THR   258       7.414  21.485  -4.302  1.00  0.00
ATOM   4106 HG21 THR   258       6.810  21.295  -5.190  1.00  0.00
ATOM   4107 HG22 THR   258       6.667  21.414  -3.512  1.00  0.00
ATOM   4108 HG23 THR   258       8.128  20.686  -4.101  1.00  0.00
ATOM   4109  OG1 THR   258       8.745  22.842  -5.653  1.00  0.00
ATOM   4110  HG1 THR   258       9.376  23.566  -5.671  1.00  0.00
ATOM   4111  C   THR   258       5.985  24.073  -5.092  1.00  0.00
ATOM   4112  O   THR   258       4.916  23.798  -4.635  1.00  0.00
ATOM   4113  N   ASP   259       6.128  24.339  -6.349  1.00  0.00
ATOM   4114  H   ASP   259       7.031  24.345  -6.808  1.00  0.00
ATOM   4115  CA  ASP   259       5.087  24.467  -7.336  1.00  0.00
ATOM   4116  HA  ASP   259       4.741  25.499  -7.380  1.00  0.00
ATOM   4117  CB  ASP   259       5.714  24.424  -8.786  1.00  0.00
ATOM   4118  HB2 ASP   259       6.694  24.901  -8.788  1.00  0.00
ATOM   4119  HB3 ASP   259       5.832  23.407  -9.160  1.00  0.00
ATOM   4120  CG  ASP   259       4.851  25.036  -9.852  1.00  0.00
ATOM   4121  OD1 ASP   259       3.652  25.212  -9.646  1.00  0.00
ATOM   4122  OD2 ASP   259       5.344  25.308 -10.994  1.00  0.00
ATOM   4123  C   ASP   259       3.929  23.426  -7.256  1.00  0.00
ATOM   4124  O   ASP   259       4.082  22.251  -7.253  1.00  0.00
ATOM   4125  N   LYS   260       2.647  23.908  -7.329  1.00  0.00
ATOM   4126  H   LYS   260       2.483  24.908  -7.309  1.00  0.00
ATOM   4127  CA  LYS   260       1.431  22.993  -7.510  1.00  0.00
ATOM   4128  HA  LYS   260       1.456  22.256  -6.707  1.00  0.00
ATOM   4129  CB  LYS   260       0.117  23.642  -7.291  1.00  0.00
ATOM   4130  HB2 LYS   260      -0.687  22.907  -7.248  1.00  0.00
ATOM   4131  HB3 LYS   260       0.189  24.186  -6.349  1.00  0.00
ATOM   4132  CG  LYS   260      -0.366  24.646  -8.433  1.00  0.00
ATOM   4133  HG2 LYS   260      -0.480  24.195  -9.419  1.00  0.00
ATOM   4134  HG3 LYS   260      -1.317  25.007  -8.042  1.00  0.00
ATOM   4135  CD  LYS   260       0.601  25.735  -8.642  1.00  0.00
ATOM   4136  HD2 LYS   260       1.127  26.104  -7.762  1.00  0.00
ATOM   4137  HD3 LYS   260       1.392  25.335  -9.277  1.00  0.00
ATOM   4138  CE  LYS   260      -0.034  27.035  -9.284  1.00  0.00
ATOM   4139  HE2 LYS   260      -0.651  26.881 -10.169  1.00  0.00
ATOM   4140  HE3 LYS   260      -0.663  27.510  -8.531  1.00  0.00
ATOM   4141  NZ  LYS   260       1.033  27.981  -9.826  1.00  0.00
ATOM   4142  HZ1 LYS   260       1.535  27.564 -10.597  1.00  0.00
ATOM   4143  HZ2 LYS   260       1.664  28.140  -9.053  1.00  0.00
ATOM   4144  HZ3 LYS   260       0.649  28.840 -10.192  1.00  0.00
ATOM   4145  C   LYS   260       1.424  22.141  -8.741  1.00  0.00
ATOM   4146  O   LYS   260       0.555  21.240  -8.809  1.00  0.00
ATOM   4147  N   ASP   261       2.393  22.394  -9.647  1.00  0.00
ATOM   4148  H   ASP   261       2.917  23.252  -9.521  1.00  0.00
ATOM   4149  CA  ASP   261       2.523  21.508 -10.866  1.00  0.00
ATOM   4150  HA  ASP   261       1.590  21.120 -11.276  1.00  0.00
ATOM   4151  CB  ASP   261       3.172  22.289 -11.993  1.00  0.00
ATOM   4152  HB2 ASP   261       3.994  22.923 -11.659  1.00  0.00
ATOM   4153  HB3 ASP   261       3.677  21.610 -12.681  1.00  0.00
ATOM   4154  CG  ASP   261       2.179  23.202 -12.768  1.00  0.00
ATOM   4155  OD1 ASP   261       2.622  24.076 -13.548  1.00  0.00
ATOM   4156  OD2 ASP   261       1.008  23.353 -12.348  1.00  0.00
ATOM   4157  C   ASP   261       3.351  20.202 -10.559  1.00  0.00
ATOM   4158  O   ASP   261       3.358  19.280 -11.427  1.00  0.00
ATOM   4159  N   LEU   262       4.066  20.129  -9.421  1.00  0.00
ATOM   4160  H   LEU   262       4.122  20.867  -8.730  1.00  0.00
ATOM   4161  CA  LEU   262       5.045  19.071  -9.175  1.00  0.00
ATOM   4162  HA  LEU   262       5.169  18.617 -10.158  1.00  0.00
ATOM   4163  CB  LEU   262       6.391  19.790  -8.849  1.00  0.00
ATOM   4164  HB2 LEU   262       6.784  20.375  -9.681  1.00  0.00
ATOM   4165  HB3 LEU   262       6.244  20.504  -8.039  1.00  0.00
ATOM   4166  CG  LEU   262       7.604  18.838  -8.496  1.00  0.00
ATOM   4167  HG  LEU   262       7.365  18.140  -7.694  1.00  0.00
ATOM   4168  CD1 LEU   262       8.026  17.961  -9.719  1.00  0.00
ATOM   4169 HD11 LEU   262       8.924  17.390  -9.481  1.00  0.00
ATOM   4170 HD12 LEU   262       8.171  18.558 -10.619  1.00  0.00
ATOM   4171 HD13 LEU   262       7.228  17.275 -10.003  1.00  0.00
ATOM   4172  CD2 LEU   262       8.728  19.761  -8.041  1.00  0.00
ATOM   4173 HD21 LEU   262       9.511  19.088  -7.692  1.00  0.00
ATOM   4174 HD22 LEU   262       9.070  20.404  -8.853  1.00  0.00
ATOM   4175 HD23 LEU   262       8.454  20.448  -7.241  1.00  0.00
ATOM   4176  C   LEU   262       4.604  17.956  -8.140  1.00  0.00
ATOM   4177  O   LEU   262       4.638  18.118  -6.938  1.00  0.00
ATOM   4178  N   THR   263       4.292  16.747  -8.664  1.00  0.00
ATOM   4179  H   THR   263       4.281  16.607  -9.667  1.00  0.00
ATOM   4180  CA  THR   263       4.041  15.574  -7.743  1.00  0.00
ATOM   4181  HA  THR   263       3.830  15.853  -6.711  1.00  0.00
ATOM   4182  CB  THR   263       2.829  14.786  -8.278  1.00  0.00
ATOM   4183  HB  THR   263       3.031  14.546  -9.323  1.00  0.00
ATOM   4184  CG2 THR   263       2.572  13.366  -7.795  1.00  0.00
ATOM   4185 HG21 THR   263       1.628  13.055  -8.242  1.00  0.00
ATOM   4186 HG22 THR   263       2.600  13.384  -6.706  1.00  0.00
ATOM   4187 HG23 THR   263       3.305  12.770  -8.338  1.00  0.00
ATOM   4188  OG1 THR   263       1.721  15.670  -8.196  1.00  0.00
ATOM   4189  HG1 THR   263       1.964  16.435  -8.723  1.00  0.00
ATOM   4190  C   THR   263       5.277  14.695  -7.702  1.00  0.00
ATOM   4191  O   THR   263       5.777  14.378  -8.754  1.00  0.00
ATOM   4192  N   ILE   264       5.779  14.535  -6.458  1.00  0.00
ATOM   4193  H   ILE   264       5.271  15.078  -5.770  1.00  0.00
ATOM   4194  CA  ILE   264       7.185  14.147  -6.169  1.00  0.00
ATOM   4195  HA  ILE   264       7.497  13.475  -6.969  1.00  0.00
ATOM   4196  CB  ILE   264       8.136  15.418  -6.173  1.00  0.00
ATOM   4197  HB  ILE   264       7.796  15.974  -7.047  1.00  0.00
ATOM   4198  CG2 ILE   264       7.995  16.213  -4.900  1.00  0.00
ATOM   4199 HG21 ILE   264       8.410  15.619  -4.086  1.00  0.00
ATOM   4200 HG22 ILE   264       6.936  16.399  -4.724  1.00  0.00
ATOM   4201 HG23 ILE   264       8.590  17.100  -5.119  1.00  0.00
ATOM   4202  CG1 ILE   264       9.661  15.035  -6.380  1.00  0.00
ATOM   4203 HG12 ILE   264      10.014  14.493  -5.503  1.00  0.00
ATOM   4204 HG13 ILE   264       9.751  14.409  -7.267  1.00  0.00
ATOM   4205  CD1 ILE   264      10.514  16.257  -6.609  1.00  0.00
ATOM   4206 HD11 ILE   264      10.210  16.908  -7.429  1.00  0.00
ATOM   4207 HD12 ILE   264      11.509  15.936  -6.918  1.00  0.00
ATOM   4208 HD13 ILE   264      10.635  16.853  -5.704  1.00  0.00
ATOM   4209  C   ILE   264       7.411  13.259  -4.907  1.00  0.00
ATOM   4210  O   ILE   264       6.856  13.581  -3.925  1.00  0.00
ATOM   4211  N   PHE   265       8.165  12.147  -5.070  1.00  0.00
ATOM   4212  H   PHE   265       8.405  11.916  -6.027  1.00  0.00
ATOM   4213  CA  PHE   265       8.408  11.100  -4.088  1.00  0.00
ATOM   4214  HA  PHE   265       7.969  11.387  -3.132  1.00  0.00
ATOM   4215  CB  PHE   265       7.802   9.736  -4.568  1.00  0.00
ATOM   4216  HB2 PHE   265       7.881   9.638  -5.651  1.00  0.00
ATOM   4217  HB3 PHE   265       8.231   8.851  -4.098  1.00  0.00
ATOM   4218  CG  PHE   265       6.269   9.759  -4.451  1.00  0.00
ATOM   4219  CD1 PHE   265       5.499  10.534  -5.384  1.00  0.00
ATOM   4220  HD1 PHE   265       6.042  11.035  -6.171  1.00  0.00
ATOM   4221  CE1 PHE   265       4.104  10.535  -5.243  1.00  0.00
ATOM   4222  HE1 PHE   265       3.467  11.067  -5.933  1.00  0.00
ATOM   4223  CZ  PHE   265       3.483   9.753  -4.291  1.00  0.00
ATOM   4224  HZ  PHE   265       2.407   9.700  -4.205  1.00  0.00
ATOM   4225  CE2 PHE   265       4.134   9.029  -3.345  1.00  0.00
ATOM   4226  HE2 PHE   265       3.657   8.470  -2.554  1.00  0.00
ATOM   4227  CD2 PHE   265       5.575   9.020  -3.444  1.00  0.00
ATOM   4228  HD2 PHE   265       6.122   8.356  -2.791  1.00  0.00
ATOM   4229  C   PHE   265       9.917  10.966  -3.944  1.00  0.00
ATOM   4230  O   PHE   265      10.577  10.818  -4.948  1.00  0.00
ATOM   4231  N   VAL   266      10.364  10.999  -2.669  1.00  0.00
ATOM   4232  H   VAL   266       9.730  11.071  -1.882  1.00  0.00
ATOM   4233  CA  VAL   266      11.779  10.663  -2.255  1.00  0.00
ATOM   4234  HA  VAL   266      12.103  10.266  -3.217  1.00  0.00
ATOM   4235  CB  VAL   266      12.502  11.918  -1.846  1.00  0.00
ATOM   4236  HB  VAL   266      12.160  12.202  -0.851  1.00  0.00
ATOM   4237  CG1 VAL   266      14.007  11.611  -1.648  1.00  0.00
ATOM   4238 HG11 VAL   266      14.239  10.954  -0.810  1.00  0.00
ATOM   4239 HG12 VAL   266      14.465  11.245  -2.567  1.00  0.00
ATOM   4240 HG13 VAL   266      14.554  12.499  -1.330  1.00  0.00
ATOM   4241  CG2 VAL   266      12.386  13.134  -2.777  1.00  0.00
ATOM   4242 HG21 VAL   266      12.906  13.017  -3.727  1.00  0.00
ATOM   4243 HG22 VAL   266      12.836  13.980  -2.256  1.00  0.00
ATOM   4244 HG23 VAL   266      11.318  13.329  -2.870  1.00  0.00
ATOM   4245  C   VAL   266      11.782   9.560  -1.241  1.00  0.00
ATOM   4246  O   VAL   266      11.075   9.635  -0.236  1.00  0.00
ATOM   4247  N   GLY   267      12.523   8.503  -1.496  1.00  0.00
ATOM   4248  H   GLY   267      13.152   8.502  -2.289  1.00  0.00
ATOM   4249  CA  GLY   267      12.654   7.427  -0.441  1.00  0.00
ATOM   4250  HA2 GLY   267      12.534   7.894   0.536  1.00  0.00
ATOM   4251  HA3 GLY   267      11.919   6.643  -0.622  1.00  0.00
ATOM   4252  C   GLY   267      14.070   6.951  -0.361  1.00  0.00
ATOM   4253  O   GLY   267      14.989   7.342  -1.081  1.00  0.00
ATOM   4254  N   PHE   268      14.268   5.949   0.521  1.00  0.00
ATOM   4255  H   PHE   268      13.436   5.744   1.060  1.00  0.00
ATOM   4256  CA  PHE   268      15.606   5.425   0.729  1.00  0.00
ATOM   4257  HA  PHE   268      16.222   5.661  -0.138  1.00  0.00
ATOM   4258  CB  PHE   268      16.273   5.996   2.002  1.00  0.00
ATOM   4259  HB2 PHE   268      15.735   5.491   2.805  1.00  0.00
ATOM   4260  HB3 PHE   268      17.264   5.577   2.173  1.00  0.00
ATOM   4261  CG  PHE   268      16.246   7.464   2.103  1.00  0.00
ATOM   4262  CD1 PHE   268      15.077   8.102   2.531  1.00  0.00
ATOM   4263  HD1 PHE   268      14.165   7.617   2.848  1.00  0.00
ATOM   4264  CE1 PHE   268      15.016   9.490   2.668  1.00  0.00
ATOM   4265  HE1 PHE   268      14.105   9.959   3.009  1.00  0.00
ATOM   4266  CZ  PHE   268      16.162  10.300   2.346  1.00  0.00
ATOM   4267  HZ  PHE   268      16.114  11.375   2.436  1.00  0.00
ATOM   4268  CE2 PHE   268      17.335   9.667   1.949  1.00  0.00
ATOM   4269  HE2 PHE   268      18.189  10.306   1.784  1.00  0.00
ATOM   4270  CD2 PHE   268      17.420   8.216   1.811  1.00  0.00
ATOM   4271  HD2 PHE   268      18.381   7.745   1.662  1.00  0.00
ATOM   4272  C   PHE   268      15.679   3.892   0.821  1.00  0.00
ATOM   4273  O   PHE   268      14.754   3.200   1.206  1.00  0.00
ATOM   4274  N   ARG   269      16.834   3.278   0.406  1.00  0.00
ATOM   4275  H   ARG   269      17.569   3.872   0.041  1.00  0.00
ATOM   4276  CA  ARG   269      17.013   1.796   0.358  1.00  0.00
ATOM   4277  HA  ARG   269      16.449   1.417   1.209  1.00  0.00
ATOM   4278  CB  ARG   269      16.547   1.296  -0.976  1.00  0.00
ATOM   4279  HB2 ARG   269      15.682   1.904  -1.240  1.00  0.00
ATOM   4280  HB3 ARG   269      17.257   1.496  -1.779  1.00  0.00
ATOM   4281  CG  ARG   269      15.933  -0.154  -0.969  1.00  0.00
ATOM   4282  HG2 ARG   269      16.762  -0.849  -1.102  1.00  0.00
ATOM   4283  HG3 ARG   269      15.437  -0.288  -0.008  1.00  0.00
ATOM   4284  CD  ARG   269      14.882  -0.250  -2.073  1.00  0.00
ATOM   4285  HD2 ARG   269      14.040   0.399  -1.829  1.00  0.00
ATOM   4286  HD3 ARG   269      15.264  -0.046  -3.073  1.00  0.00
ATOM   4287  NE  ARG   269      14.395  -1.646  -2.216  1.00  0.00
ATOM   4288  HE  ARG   269      14.898  -2.353  -1.699  1.00  0.00
ATOM   4289  CZ  ARG   269      13.542  -2.097  -3.063  1.00  0.00
ATOM   4290  NH1 ARG   269      13.063  -1.431  -4.052  1.00  0.00
ATOM   4291 HH11 ARG   269      13.147  -0.429  -4.139  1.00  0.00
ATOM   4292 HH12 ARG   269      12.401  -1.812  -4.713  1.00  0.00
ATOM   4293  NH2 ARG   269      13.300  -3.346  -3.006  1.00  0.00
ATOM   4294 HH21 ARG   269      13.861  -3.791  -2.294  1.00  0.00
ATOM   4295 HH22 ARG   269      12.538  -3.709  -3.562  1.00  0.00
ATOM   4296  C   ARG   269      18.506   1.453   0.506  1.00  0.00
ATOM   4297  O   ARG   269      19.336   2.299   0.224  1.00  0.00
ATOM   4298  N   THR   270      18.888   0.243   0.807  1.00  0.00
ATOM   4299  H   THR   270      18.122  -0.318   1.161  1.00  0.00
ATOM   4300  CA  THR   270      20.327  -0.219   0.852  1.00  0.00
ATOM   4301  HA  THR   270      20.996   0.640   0.806  1.00  0.00
ATOM   4302  CB  THR   270      20.662  -0.842   2.142  1.00  0.00
ATOM   4303  HB  THR   270      21.678  -1.233   2.197  1.00  0.00
ATOM   4304  CG2 THR   270      20.517  -0.054   3.432  1.00  0.00
ATOM   4305 HG21 THR   270      20.453  -0.706   4.303  1.00  0.00
ATOM   4306 HG22 THR   270      19.622   0.555   3.305  1.00  0.00
ATOM   4307 HG23 THR   270      21.424   0.541   3.542  1.00  0.00
ATOM   4308  OG1 THR   270      19.853  -1.962   2.204  1.00  0.00
ATOM   4309  HG1 THR   270      20.047  -2.412   3.029  1.00  0.00
ATOM   4310  C   THR   270      20.816  -1.089  -0.339  1.00  0.00
ATOM   4311  O   THR   270      19.989  -1.726  -1.023  1.00  0.00
ATOM   4312  N   THR   271      22.111  -1.046  -0.660  1.00  0.00
ATOM   4313  H   THR   271      22.740  -0.440  -0.147  1.00  0.00
ATOM   4314  CA  THR   271      22.836  -1.713  -1.744  1.00  0.00
ATOM   4315  HA  THR   271      22.372  -2.684  -1.920  1.00  0.00
ATOM   4316  CB  THR   271      22.654  -0.765  -3.012  1.00  0.00
ATOM   4317  HB  THR   271      21.599  -0.541  -3.170  1.00  0.00
ATOM   4318  CG2 THR   271      23.375   0.557  -2.976  1.00  0.00
ATOM   4319 HG21 THR   271      24.399   0.413  -2.630  1.00  0.00
ATOM   4320 HG22 THR   271      22.890   1.209  -2.248  1.00  0.00
ATOM   4321 HG23 THR   271      23.285   0.955  -3.987  1.00  0.00
ATOM   4322  OG1 THR   271      22.969  -1.537  -4.171  1.00  0.00
ATOM   4323  HG1 THR   271      22.487  -1.079  -4.864  1.00  0.00
ATOM   4324  C   THR   271      24.222  -2.015  -1.405  1.00  0.00
ATOM   4325  O   THR   271      24.712  -1.750  -0.312  1.00  0.00
ATOM   4326  N   SER   272      25.003  -2.609  -2.327  1.00  0.00
ATOM   4327  H   SER   272      24.674  -2.523  -3.281  1.00  0.00
ATOM   4328  CA  SER   272      26.411  -2.956  -2.073  1.00  0.00
ATOM   4329  HA  SER   272      26.452  -3.427  -1.091  1.00  0.00
ATOM   4330  CB  SER   272      26.898  -4.063  -3.070  1.00  0.00
ATOM   4331  HB2 SER   272      26.322  -4.987  -3.006  1.00  0.00
ATOM   4332  HB3 SER   272      26.901  -3.556  -4.034  1.00  0.00
ATOM   4333  OG  SER   272      28.338  -4.204  -2.920  1.00  0.00
ATOM   4334  HG  SER   272      28.633  -4.490  -2.053  1.00  0.00
ATOM   4335  C   SER   272      27.224  -1.607  -2.065  1.00  0.00
ATOM   4336  O   SER   272      26.916  -0.697  -2.821  1.00  0.00
ATOM   4337  N   SER   273      28.338  -1.589  -1.339  1.00  0.00
ATOM   4338  H   SER   273      28.532  -2.520  -0.991  1.00  0.00
ATOM   4339  CA  SER   273      29.290  -0.489  -1.147  1.00  0.00
ATOM   4340  HA  SER   273      28.780   0.466  -1.275  1.00  0.00
ATOM   4341  CB  SER   273      29.875  -0.570   0.301  1.00  0.00
ATOM   4342  HB2 SER   273      30.650   0.145   0.576  1.00  0.00
ATOM   4343  HB3 SER   273      29.098  -0.430   1.052  1.00  0.00
ATOM   4344  OG  SER   273      30.559  -1.755   0.671  1.00  0.00
ATOM   4345  HG  SER   273      29.984  -2.520   0.599  1.00  0.00
ATOM   4346  C   SER   273      30.426  -0.681  -2.102  1.00  0.00
ATOM   4347  O   SER   273      30.584  -1.685  -2.740  1.00  0.00
ATOM   4348  N   THR   274      31.180   0.390  -2.386  1.00  0.00
ATOM   4349  H   THR   274      30.921   1.263  -1.942  1.00  0.00
ATOM   4350  CA  THR   274      32.231   0.510  -3.426  1.00  0.00
ATOM   4351  HA  THR   274      32.466  -0.463  -3.858  1.00  0.00
ATOM   4352  CB  THR   274      31.711   1.334  -4.569  1.00  0.00
ATOM   4353  HB  THR   274      32.527   1.371  -5.290  1.00  0.00
ATOM   4354  CG2 THR   274      30.542   0.834  -5.407  1.00  0.00
ATOM   4355 HG21 THR   274      30.319   1.526  -6.220  1.00  0.00
ATOM   4356 HG22 THR   274      29.650   1.027  -4.811  1.00  0.00
ATOM   4357 HG23 THR   274      30.663  -0.184  -5.777  1.00  0.00
ATOM   4358  OG1 THR   274      31.372   2.652  -4.116  1.00  0.00
ATOM   4359  HG1 THR   274      32.213   3.013  -3.826  1.00  0.00
ATOM   4360  C   THR   274      33.535   1.048  -2.793  1.00  0.00
ATOM   4361  O   THR   274      34.154   1.952  -3.273  1.00  0.00
ATOM   4362  N   ASP   275      33.967   0.521  -1.676  1.00  0.00
ATOM   4363  H   ASP   275      33.595  -0.382  -1.409  1.00  0.00
ATOM   4364  CA  ASP   275      35.188   0.854  -0.971  1.00  0.00
ATOM   4365  HA  ASP   275      35.372   1.926  -0.887  1.00  0.00
ATOM   4366  CB  ASP   275      35.388   0.301   0.406  1.00  0.00
ATOM   4367  HB2 ASP   275      34.972  -0.704   0.326  1.00  0.00
ATOM   4368  HB3 ASP   275      36.444   0.388   0.663  1.00  0.00
ATOM   4369  CG  ASP   275      34.509   1.047   1.374  1.00  0.00
ATOM   4370  OD1 ASP   275      33.898   2.083   1.089  1.00  0.00
ATOM   4371  OD2 ASP   275      34.227   0.419   2.451  1.00  0.00
ATOM   4372  C   ASP   275      36.353   0.349  -1.884  1.00  0.00
ATOM   4373  O   ASP   275      36.380  -0.731  -2.501  1.00  0.00
ATOM   4374  N   GLU   276      37.426   1.149  -1.943  1.00  0.00
ATOM   4375  H   GLU   276      37.363   2.004  -1.404  1.00  0.00
ATOM   4376  CA  GLU   276      38.820   0.837  -2.388  1.00  0.00
ATOM   4377  HA  GLU   276      38.667   0.475  -3.405  1.00  0.00
ATOM   4378  CB  GLU   276      39.726   2.079  -2.331  1.00  0.00
ATOM   4379  HB2 GLU   276      40.677   1.830  -2.802  1.00  0.00
ATOM   4380  HB3 GLU   276      39.297   2.874  -2.939  1.00  0.00
ATOM   4381  CG  GLU   276      40.108   2.576  -0.874  1.00  0.00
ATOM   4382  HG2 GLU   276      40.376   1.723  -0.251  1.00  0.00
ATOM   4383  HG3 GLU   276      40.990   3.217  -0.878  1.00  0.00
ATOM   4384  CD  GLU   276      38.917   3.298  -0.158  1.00  0.00
ATOM   4385  OE1 GLU   276      37.844   3.683  -0.787  1.00  0.00
ATOM   4386  OE2 GLU   276      39.244   3.681   0.984  1.00  0.00
ATOM   4387  C   GLU   276      39.408  -0.397  -1.728  1.00  0.00
ATOM   4388  O   GLU   276      40.346  -0.967  -2.270  1.00  0.00
ATOM   4389  N   GLU   277      38.921  -0.779  -0.566  1.00  0.00
ATOM   4390  H   GLU   277      38.006  -0.394  -0.364  1.00  0.00
ATOM   4391  CA  GLU   277      39.432  -1.841   0.280  1.00  0.00
ATOM   4392  HA  GLU   277      40.463  -1.932  -0.059  1.00  0.00
ATOM   4393  CB  GLU   277      39.223  -1.413   1.773  1.00  0.00
ATOM   4394  HB2 GLU   277      39.207  -0.325   1.832  1.00  0.00
ATOM   4395  HB3 GLU   277      38.249  -1.748   2.130  1.00  0.00
ATOM   4396  CG  GLU   277      40.400  -2.014   2.612  1.00  0.00
ATOM   4397  HG2 GLU   277      39.927  -2.032   3.593  1.00  0.00
ATOM   4398  HG3 GLU   277      40.556  -3.060   2.347  1.00  0.00
ATOM   4399  CD  GLU   277      41.723  -1.301   2.556  1.00  0.00
ATOM   4400  OE1 GLU   277      42.362  -1.257   1.497  1.00  0.00
ATOM   4401  OE2 GLU   277      42.153  -0.906   3.661  1.00  0.00
ATOM   4402  C   GLU   277      38.785  -3.164  -0.018  1.00  0.00
ATOM   4403  O   GLU   277      39.175  -4.190   0.547  1.00  0.00
ATOM   4404  N   GLY   278      37.664  -3.222  -0.775  1.00  0.00
ATOM   4405  H   GLY   278      37.380  -2.326  -1.152  1.00  0.00
ATOM   4406  CA  GLY   278      36.991  -4.432  -1.238  1.00  0.00
ATOM   4407  HA2 GLY   278      36.307  -4.056  -1.998  1.00  0.00
ATOM   4408  HA3 GLY   278      37.701  -5.100  -1.724  1.00  0.00
ATOM   4409  C   GLY   278      36.051  -5.117  -0.345  1.00  0.00
ATOM   4410  O   GLY   278      35.296  -5.889  -0.899  1.00  0.00
ATOM   4411  N   ASN   279      36.214  -4.802   0.971  1.00  0.00
ATOM   4412  H   ASN   279      37.113  -4.402   1.212  1.00  0.00
ATOM   4413  CA  ASN   279      35.361  -5.403   1.968  1.00  0.00
ATOM   4414  HA  ASN   279      35.392  -6.457   1.693  1.00  0.00
ATOM   4415  CB  ASN   279      36.025  -5.296   3.332  1.00  0.00
ATOM   4416  HB2 ASN   279      36.164  -4.221   3.453  1.00  0.00
ATOM   4417  HB3 ASN   279      35.356  -5.826   4.010  1.00  0.00
ATOM   4418  CG  ASN   279      37.352  -6.058   3.338  1.00  0.00
ATOM   4419  OD1 ASN   279      38.396  -5.453   3.558  1.00  0.00
ATOM   4420  ND2 ASN   279      37.433  -7.263   2.817  1.00  0.00
ATOM   4421 HD21 ASN   279      36.565  -7.753   2.634  1.00  0.00
ATOM   4422 HD22 ASN   279      38.321  -7.749   2.855  1.00  0.00
ATOM   4423  C   ASN   279      33.912  -4.905   1.909  1.00  0.00
ATOM   4424  O   ASN   279      33.699  -3.740   1.767  1.00  0.00
ATOM   4425  N   GLU   280      32.860  -5.757   2.069  1.00  0.00
ATOM   4426  H   GLU   280      33.136  -6.695   2.333  1.00  0.00
ATOM   4427  CA  GLU   280      31.471  -5.342   2.181  1.00  0.00
ATOM   4428  HA  GLU   280      31.245  -4.495   1.532  1.00  0.00
ATOM   4429  CB  GLU   280      30.539  -6.409   1.555  1.00  0.00
ATOM   4430  HB2 GLU   280      30.951  -6.742   0.602  1.00  0.00
ATOM   4431  HB3 GLU   280      30.617  -7.249   2.245  1.00  0.00
ATOM   4432  CG  GLU   280      29.126  -6.019   1.212  1.00  0.00
ATOM   4433  HG2 GLU   280      28.682  -6.847   0.660  1.00  0.00
ATOM   4434  HG3 GLU   280      28.602  -5.887   2.158  1.00  0.00
ATOM   4435  CD  GLU   280      29.149  -4.779   0.326  1.00  0.00
ATOM   4436  OE1 GLU   280      29.539  -4.833  -0.846  1.00  0.00
ATOM   4437  OE2 GLU   280      28.816  -3.690   0.856  1.00  0.00
ATOM   4438  C   GLU   280      31.075  -4.907   3.569  1.00  0.00
ATOM   4439  O   GLU   280      31.464  -5.453   4.607  1.00  0.00
ATOM   4440  N   ARG   281      30.266  -3.855   3.526  1.00  0.00
ATOM   4441  H   ARG   281      30.052  -3.555   2.582  1.00  0.00
ATOM   4442  CA  ARG   281      29.683  -3.159   4.734  1.00  0.00
ATOM   4443  HA  ARG   281      29.649  -3.887   5.544  1.00  0.00
ATOM   4444  CB  ARG   281      30.717  -2.091   5.167  1.00  0.00
ATOM   4445  HB2 ARG   281      30.309  -1.785   6.130  1.00  0.00
ATOM   4446  HB3 ARG   281      31.692  -2.433   5.514  1.00  0.00
ATOM   4447  CG  ARG   281      30.753  -0.914   4.193  1.00  0.00
ATOM   4448  HG2 ARG   281      31.381  -1.259   3.372  1.00  0.00
ATOM   4449  HG3 ARG   281      29.790  -0.598   3.792  1.00  0.00
ATOM   4450  CD  ARG   281      31.435   0.348   4.696  1.00  0.00
ATOM   4451  HD2 ARG   281      30.888   0.927   5.440  1.00  0.00
ATOM   4452  HD3 ARG   281      32.320   0.012   5.235  1.00  0.00
ATOM   4453  NE  ARG   281      31.832   1.163   3.535  1.00  0.00
ATOM   4454  HE  ARG   281      32.676   0.859   3.070  1.00  0.00
ATOM   4455  CZ  ARG   281      31.036   1.921   2.844  1.00  0.00
ATOM   4456  NH1 ARG   281      29.907   2.368   3.281  1.00  0.00
ATOM   4457 HH11 ARG   281      29.674   2.111   4.229  1.00  0.00
ATOM   4458 HH12 ARG   281      29.337   2.834   2.589  1.00  0.00
ATOM   4459  NH2 ARG   281      31.411   2.437   1.679  1.00  0.00
ATOM   4460 HH21 ARG   281      32.318   2.143   1.345  1.00  0.00
ATOM   4461 HH22 ARG   281      30.776   3.137   1.322  1.00  0.00
ATOM   4462  C   ARG   281      28.295  -2.547   4.626  1.00  0.00
ATOM   4463  O   ARG   281      27.831  -2.068   5.660  1.00  0.00
ATOM   4464  N   ILE   282      27.759  -2.471   3.397  1.00  0.00
ATOM   4465  H   ILE   282      28.090  -3.232   2.817  1.00  0.00
ATOM   4466  CA  ILE   282      26.374  -1.955   3.114  1.00  0.00
ATOM   4467  HA  ILE   282      26.193  -2.175   2.062  1.00  0.00
ATOM   4468  CB  ILE   282      25.274  -2.762   3.887  1.00  0.00
ATOM   4469  HB  ILE   282      25.384  -2.764   4.971  1.00  0.00
ATOM   4470  CG2 ILE   282      23.786  -2.207   3.668  1.00  0.00
ATOM   4471 HG21 ILE   282      23.172  -2.677   4.437  1.00  0.00
ATOM   4472 HG22 ILE   282      23.433  -2.462   2.669  1.00  0.00
ATOM   4473 HG23 ILE   282      23.747  -1.122   3.762  1.00  0.00
ATOM   4474  CG1 ILE   282      25.378  -4.251   3.574  1.00  0.00
ATOM   4475 HG12 ILE   282      26.303  -4.660   3.980  1.00  0.00
ATOM   4476 HG13 ILE   282      24.611  -4.742   4.171  1.00  0.00
ATOM   4477  CD1 ILE   282      25.316  -4.873   2.120  1.00  0.00
ATOM   4478 HD11 ILE   282      24.388  -4.716   1.571  1.00  0.00
ATOM   4479 HD12 ILE   282      25.565  -5.934   2.117  1.00  0.00
ATOM   4480 HD13 ILE   282      26.077  -4.397   1.502  1.00  0.00
ATOM   4481  C   ILE   282      26.279  -0.437   3.202  1.00  0.00
ATOM   4482  O   ILE   282      26.811   0.272   4.063  1.00  0.00
ATOM   4483  N   SER   283      25.562   0.107   2.203  1.00  0.00
ATOM   4484  H   SER   283      25.077  -0.528   1.580  1.00  0.00
ATOM   4485  CA  SER   283      25.535   1.492   1.784  1.00  0.00
ATOM   4486  HA  SER   283      25.830   2.282   2.474  1.00  0.00
ATOM   4487  CB  SER   283      26.491   1.549   0.554  1.00  0.00
ATOM   4488  HB2 SER   283      27.489   1.198   0.820  1.00  0.00
ATOM   4489  HB3 SER   283      26.058   0.781  -0.087  1.00  0.00
ATOM   4490  OG  SER   283      26.457   2.892   0.010  1.00  0.00
ATOM   4491  HG  SER   283      27.254   3.258   0.402  1.00  0.00
ATOM   4492  C   SER   283      24.124   1.877   1.315  1.00  0.00
ATOM   4493  O   SER   283      23.450   1.071   0.727  1.00  0.00
ATOM   4494  N   ILE   284      23.692   3.077   1.708  1.00  0.00
ATOM   4495  H   ILE   284      24.365   3.648   2.204  1.00  0.00
ATOM   4496  CA  ILE   284      22.285   3.490   1.427  1.00  0.00
ATOM   4497  HA  ILE   284      21.569   2.669   1.409  1.00  0.00
ATOM   4498  CB  ILE   284      21.847   4.603   2.471  1.00  0.00
ATOM   4499  HB  ILE   284      22.635   5.351   2.379  1.00  0.00
ATOM   4500  CG2 ILE   284      20.462   5.228   2.150  1.00  0.00
ATOM   4501 HG21 ILE   284      20.459   5.708   1.171  1.00  0.00
ATOM   4502 HG22 ILE   284      20.159   5.963   2.896  1.00  0.00
ATOM   4503 HG23 ILE   284      19.665   4.485   2.171  1.00  0.00
ATOM   4504  CG1 ILE   284      21.780   4.103   3.949  1.00  0.00
ATOM   4505 HG12 ILE   284      20.800   3.706   4.211  1.00  0.00
ATOM   4506 HG13 ILE   284      22.390   3.202   4.024  1.00  0.00
ATOM   4507  CD1 ILE   284      22.256   5.126   5.073  1.00  0.00
ATOM   4508 HD11 ILE   284      21.768   6.099   5.018  1.00  0.00
ATOM   4509 HD12 ILE   284      23.326   5.335   5.035  1.00  0.00
ATOM   4510 HD13 ILE   284      21.925   4.738   6.036  1.00  0.00
ATOM   4511  C   ILE   284      22.244   4.126  -0.004  1.00  0.00
ATOM   4512  O   ILE   284      23.071   4.883  -0.520  1.00  0.00
ATOM   4513  N   LEU   285      21.203   3.898  -0.738  1.00  0.00
ATOM   4514  H   LEU   285      20.468   3.330  -0.335  1.00  0.00
ATOM   4515  CA  LEU   285      20.811   4.628  -1.916  1.00  0.00
ATOM   4516  HA  LEU   285      21.531   5.409  -2.160  1.00  0.00
ATOM   4517  CB  LEU   285      20.534   3.681  -3.039  1.00  0.00
ATOM   4518  HB2 LEU   285      21.192   2.816  -2.971  1.00  0.00
ATOM   4519  HB3 LEU   285      19.527   3.328  -2.813  1.00  0.00
ATOM   4520  CG  LEU   285      20.661   4.229  -4.509  1.00  0.00
ATOM   4521  HG  LEU   285      20.381   5.282  -4.503  1.00  0.00
ATOM   4522  CD1 LEU   285      22.141   4.298  -4.885  1.00  0.00
ATOM   4523 HD11 LEU   285      22.488   3.275  -5.032  1.00  0.00
ATOM   4524 HD12 LEU   285      22.790   4.882  -4.233  1.00  0.00
ATOM   4525 HD13 LEU   285      22.238   4.747  -5.873  1.00  0.00
ATOM   4526  CD2 LEU   285      19.873   3.315  -5.444  1.00  0.00
ATOM   4527 HD21 LEU   285      18.784   3.321  -5.392  1.00  0.00
ATOM   4528 HD22 LEU   285      20.230   3.326  -6.474  1.00  0.00
ATOM   4529 HD23 LEU   285      20.045   2.274  -5.172  1.00  0.00
ATOM   4530  C   LEU   285      19.640   5.550  -1.551  1.00  0.00
ATOM   4531  O   LEU   285      18.741   5.246  -0.744  1.00  0.00
ATOM   4532  N   THR   286      19.564   6.706  -2.170  1.00  0.00
ATOM   4533  H   THR   286      20.398   6.891  -2.715  1.00  0.00
ATOM   4534  CA  THR   286      18.358   7.579  -2.232  1.00  0.00
ATOM   4535  HA  THR   286      17.612   7.415  -1.454  1.00  0.00
ATOM   4536  CB  THR   286      18.703   9.087  -1.919  1.00  0.00
ATOM   4537  HB  THR   286      19.360   9.439  -2.714  1.00  0.00
ATOM   4538  CG2 THR   286      17.414   9.884  -1.931  1.00  0.00
ATOM   4539 HG21 THR   286      16.974   9.936  -2.927  1.00  0.00
ATOM   4540 HG22 THR   286      17.552  10.902  -1.568  1.00  0.00
ATOM   4541 HG23 THR   286      16.714   9.419  -1.236  1.00  0.00
ATOM   4542  OG1 THR   286      19.399   9.237  -0.690  1.00  0.00
ATOM   4543  HG1 THR   286      18.781   9.078   0.027  1.00  0.00
ATOM   4544  C   THR   286      17.663   7.460  -3.576  1.00  0.00
ATOM   4545  O   THR   286      18.336   7.466  -4.556  1.00  0.00
ATOM   4546  N   ILE   287      16.320   7.456  -3.565  1.00  0.00
ATOM   4547  H   ILE   287      15.871   7.571  -2.665  1.00  0.00
ATOM   4548  CA  ILE   287      15.587   7.158  -4.709  1.00  0.00
ATOM   4549  HA  ILE   287      16.248   7.110  -5.575  1.00  0.00
ATOM   4550  CB  ILE   287      14.899   5.738  -4.541  1.00  0.00
ATOM   4551  HB  ILE   287      14.429   5.803  -3.560  1.00  0.00
ATOM   4552  CG2 ILE   287      13.746   5.552  -5.578  1.00  0.00
ATOM   4553 HG21 ILE   287      14.133   5.565  -6.597  1.00  0.00
ATOM   4554 HG22 ILE   287      12.971   6.313  -5.487  1.00  0.00
ATOM   4555 HG23 ILE   287      13.330   4.579  -5.317  1.00  0.00
ATOM   4556  CG1 ILE   287      15.973   4.655  -4.671  1.00  0.00
ATOM   4557 HG12 ILE   287      15.906   4.081  -5.596  1.00  0.00
ATOM   4558 HG13 ILE   287      16.955   5.108  -4.805  1.00  0.00
ATOM   4559  CD1 ILE   287      16.072   3.742  -3.433  1.00  0.00
ATOM   4560 HD11 ILE   287      15.098   3.256  -3.367  1.00  0.00
ATOM   4561 HD12 ILE   287      16.260   4.325  -2.531  1.00  0.00
ATOM   4562 HD13 ILE   287      16.761   2.904  -3.534  1.00  0.00
ATOM   4563  C   ILE   287      14.590   8.283  -5.043  1.00  0.00
ATOM   4564  O   ILE   287      13.868   8.612  -4.118  1.00  0.00
ATOM   4565  N   VAL   288      14.423   8.714  -6.269  1.00  0.00
ATOM   4566  H   VAL   288      14.912   8.278  -7.042  1.00  0.00
ATOM   4567  CA  VAL   288      13.494   9.813  -6.654  1.00  0.00
ATOM   4568  HA  VAL   288      12.957  10.107  -5.752  1.00  0.00
ATOM   4569  CB  VAL   288      14.137  11.106  -7.180  1.00  0.00
ATOM   4570  HB  VAL   288      14.466  10.978  -8.211  1.00  0.00
ATOM   4571  CG1 VAL   288      13.181  12.327  -7.475  1.00  0.00
ATOM   4572 HG11 VAL   288      12.274  11.967  -7.959  1.00  0.00
ATOM   4573 HG12 VAL   288      12.841  12.791  -6.549  1.00  0.00
ATOM   4574 HG13 VAL   288      13.709  13.116  -8.010  1.00  0.00
ATOM   4575  CG2 VAL   288      15.126  11.627  -6.118  1.00  0.00
ATOM   4576 HG21 VAL   288      15.682  12.537  -6.343  1.00  0.00
ATOM   4577 HG22 VAL   288      15.845  10.852  -5.853  1.00  0.00
ATOM   4578 HG23 VAL   288      14.656  11.935  -5.183  1.00  0.00
ATOM   4579  C   VAL   288      12.459   9.284  -7.675  1.00  0.00
ATOM   4580  O   VAL   288      12.872   8.640  -8.581  1.00  0.00
ATOM   4581  N   SER   289      11.156   9.637  -7.602  1.00  0.00
ATOM   4582  H   SER   289      10.763   9.990  -6.738  1.00  0.00
ATOM   4583  CA  SER   289      10.191   9.382  -8.732  1.00  0.00
ATOM   4584  HA  SER   289      10.720   9.581  -9.664  1.00  0.00
ATOM   4585  CB  SER   289       9.695   7.947  -8.667  1.00  0.00
ATOM   4586  HB2 SER   289       9.041   7.752  -9.517  1.00  0.00
ATOM   4587  HB3 SER   289      10.525   7.240  -8.671  1.00  0.00
ATOM   4588  OG  SER   289       9.017   7.650  -7.515  1.00  0.00
ATOM   4589  HG  SER   289       9.599   7.551  -6.758  1.00  0.00
ATOM   4590  C   SER   289       9.142  10.483  -8.787  1.00  0.00
ATOM   4591  O   SER   289       8.759  10.967  -7.740  1.00  0.00
ATOM   4592  N   ALA   290       8.638  10.875  -9.964  1.00  0.00
ATOM   4593  H   ALA   290       9.088  10.524 -10.801  1.00  0.00
ATOM   4594  CA  ALA   290       7.781  12.155 -10.116  1.00  0.00
ATOM   4595  HA  ALA   290       7.122  12.087  -9.251  1.00  0.00
ATOM   4596  CB  ALA   290       8.680  13.399  -9.995  1.00  0.00
ATOM   4597  HB1 ALA   290       8.119  14.334 -10.017  1.00  0.00
ATOM   4598  HB2 ALA   290       9.503  13.347 -10.707  1.00  0.00
ATOM   4599  HB3 ALA   290       9.094  13.385  -8.987  1.00  0.00
ATOM   4600  C   ALA   290       6.865  12.093 -11.346  1.00  0.00
ATOM   4601  O   ALA   290       7.195  11.437 -12.278  1.00  0.00
ATOM   4602  N   THR   291       5.930  13.005 -11.356  1.00  0.00
ATOM   4603  H   THR   291       5.912  13.747 -10.667  1.00  0.00
ATOM   4604  CA  THR   291       5.198  13.486 -12.528  1.00  0.00
ATOM   4605  HA  THR   291       5.831  13.259 -13.386  1.00  0.00
ATOM   4606  CB  THR   291       3.805  12.868 -12.440  1.00  0.00
ATOM   4607  HB  THR   291       3.245  13.183 -11.560  1.00  0.00
ATOM   4608  CG2 THR   291       2.999  13.170 -13.718  1.00  0.00
ATOM   4609 HG21 THR   291       2.105  12.557 -13.825  1.00  0.00
ATOM   4610 HG22 THR   291       3.620  13.091 -14.610  1.00  0.00
ATOM   4611 HG23 THR   291       2.707  14.220 -13.699  1.00  0.00
ATOM   4612  OG1 THR   291       3.801  11.464 -12.574  1.00  0.00
ATOM   4613  HG1 THR   291       4.048  11.016 -11.761  1.00  0.00
ATOM   4614  C   THR   291       4.976  15.058 -12.344  1.00  0.00
ATOM   4615  O   THR   291       4.558  15.446 -11.313  1.00  0.00
ATOM   4616  N   PHE   292       5.340  15.833 -13.327  1.00  0.00
ATOM   4617  H   PHE   292       5.730  15.385 -14.147  1.00  0.00
ATOM   4618  CA  PHE   292       5.106  17.322 -13.315  1.00  0.00
ATOM   4619  HA  PHE   292       4.671  17.564 -12.346  1.00  0.00
ATOM   4620  CB  PHE   292       6.452  18.069 -13.571  1.00  0.00
ATOM   4621  HB2 PHE   292       7.144  17.834 -12.762  1.00  0.00
ATOM   4622  HB3 PHE   292       6.837  17.566 -14.458  1.00  0.00
ATOM   4623  CG  PHE   292       6.491  19.491 -13.876  1.00  0.00
ATOM   4624  CD1 PHE   292       6.324  20.463 -12.930  1.00  0.00
ATOM   4625  HD1 PHE   292       6.102  20.055 -11.956  1.00  0.00
ATOM   4626  CE1 PHE   292       6.481  21.814 -13.177  1.00  0.00
ATOM   4627  HE1 PHE   292       6.188  22.530 -12.424  1.00  0.00
ATOM   4628  CZ  PHE   292       6.747  22.232 -14.507  1.00  0.00
ATOM   4629  HZ  PHE   292       6.913  23.281 -14.700  1.00  0.00
ATOM   4630  CE2 PHE   292       6.831  21.277 -15.544  1.00  0.00
ATOM   4631  HE2 PHE   292       7.023  21.606 -16.555  1.00  0.00
ATOM   4632  CD2 PHE   292       6.761  19.911 -15.207  1.00  0.00
ATOM   4633  HD2 PHE   292       6.972  19.136 -15.929  1.00  0.00
ATOM   4634  C   PHE   292       4.048  17.697 -14.402  1.00  0.00
ATOM   4635  O   PHE   292       4.039  17.224 -15.539  1.00  0.00
ATOM   4636  N   HID   293       3.199  18.631 -14.086  1.00  0.00
ATOM   4637  H   HID   293       3.303  19.068 -13.178  1.00  0.00
ATOM   4638  CA  HID   293       2.209  19.029 -15.023  1.00  0.00
ATOM   4639  HA  HID   293       1.926  18.212 -15.687  1.00  0.00
ATOM   4640  CB  HID   293       0.899  19.452 -14.387  1.00  0.00
ATOM   4641  HB2 HID   293       1.024  20.275 -13.683  1.00  0.00
ATOM   4642  HB3 HID   293       0.214  19.664 -15.208  1.00  0.00
ATOM   4643  CG  HID   293       0.281  18.409 -13.502  1.00  0.00
ATOM   4644  ND1 HID   293       0.619  18.173 -12.202  1.00  0.00
ATOM   4645  HD1 HID   293       1.464  18.489 -11.748  1.00  0.00
ATOM   4646  CE1 HID   293      -0.190  17.231 -11.682  1.00  0.00
ATOM   4647  HE1 HID   293      -0.226  16.845 -10.674  1.00  0.00
ATOM   4648  NE2 HID   293      -0.983  16.797 -12.624  1.00  0.00
ATOM   4649  CD2 HID   293      -0.690  17.532 -13.787  1.00  0.00
ATOM   4650  HD2 HID   293      -1.143  17.406 -14.759  1.00  0.00
ATOM   4651  C   HID   293       2.678  20.173 -15.967  1.00  0.00
ATOM   4652  O   HID   293       2.211  21.270 -15.994  1.00  0.00
ATOM   4653  N   GLY   294       3.541  19.767 -16.877  1.00  0.00
ATOM   4654  H   GLY   294       3.915  18.841 -16.704  1.00  0.00
ATOM   4655  CA  GLY   294       4.056  20.569 -17.965  1.00  0.00
ATOM   4656  HA2 GLY   294       3.205  20.858 -18.581  1.00  0.00
ATOM   4657  HA3 GLY   294       4.460  21.494 -17.553  1.00  0.00
ATOM   4658  C   GLY   294       5.146  19.793 -18.773  1.00  0.00
ATOM   4659  O   GLY   294       5.552  18.764 -18.289  1.00  0.00
ATOM   4660  N   SER   295       5.597  20.463 -19.875  1.00  0.00
ATOM   4661  H   SER   295       5.156  21.370 -19.970  1.00  0.00
ATOM   4662  CA  SER   295       6.600  19.976 -20.836  1.00  0.00
ATOM   4663  HA  SER   295       6.289  19.003 -21.216  1.00  0.00
ATOM   4664  CB  SER   295       6.663  20.782 -22.125  1.00  0.00
ATOM   4665  HB2 SER   295       6.706  21.841 -21.869  1.00  0.00
ATOM   4666  HB3 SER   295       7.505  20.482 -22.748  1.00  0.00
ATOM   4667  OG  SER   295       5.467  20.725 -22.885  1.00  0.00
ATOM   4668  HG  SER   295       5.471  19.866 -23.314  1.00  0.00
ATOM   4669  C   SER   295       8.037  19.878 -20.187  1.00  0.00
ATOM   4670  O   SER   295       8.404  20.476 -19.202  1.00  0.00
ATOM   4671  N   LYS   296       8.930  19.039 -20.744  1.00  0.00
ATOM   4672  H   LYS   296       8.711  18.711 -21.677  1.00  0.00
ATOM   4673  CA  LYS   296      10.179  18.607 -20.133  1.00  0.00
ATOM   4674  HA  LYS   296       9.965  18.275 -19.117  1.00  0.00
ATOM   4675  CB  LYS   296      10.648  17.444 -21.036  1.00  0.00
ATOM   4676  HB2 LYS   296      10.067  16.529 -20.922  1.00  0.00
ATOM   4677  HB3 LYS   296      10.661  17.852 -22.047  1.00  0.00
ATOM   4678  CG  LYS   296      12.042  16.903 -20.731  1.00  0.00
ATOM   4679  HG2 LYS   296      12.843  17.641 -20.778  1.00  0.00
ATOM   4680  HG3 LYS   296      11.945  16.506 -19.720  1.00  0.00
ATOM   4681  CD  LYS   296      12.342  15.779 -21.756  1.00  0.00
ATOM   4682  HD2 LYS   296      11.856  14.890 -21.354  1.00  0.00
ATOM   4683  HD3 LYS   296      12.022  16.137 -22.734  1.00  0.00
ATOM   4684  CE  LYS   296      13.810  15.509 -21.805  1.00  0.00
ATOM   4685  HE2 LYS   296      14.376  16.184 -22.446  1.00  0.00
ATOM   4686  HE3 LYS   296      14.191  15.731 -20.808  1.00  0.00
ATOM   4687  NZ  LYS   296      13.929  14.036 -22.186  1.00  0.00
ATOM   4688  HZ1 LYS   296      13.667  13.928 -23.155  1.00  0.00
ATOM   4689  HZ2 LYS   296      13.464  13.342 -21.617  1.00  0.00
ATOM   4690  HZ3 LYS   296      14.897  13.755 -22.234  1.00  0.00
ATOM   4691  C   LYS   296      11.194  19.754 -19.946  1.00  0.00
ATOM   4692  O   LYS   296      11.761  19.932 -18.901  1.00  0.00
ATOM   4693  N   ASP   297      11.067  20.770 -20.895  1.00  0.00
ATOM   4694  H   ASP   297      10.411  20.643 -21.657  1.00  0.00
ATOM   4695  CA  ASP   297      11.807  22.011 -20.722  1.00  0.00
ATOM   4696  HA  ASP   297      12.850  21.748 -20.542  1.00  0.00
ATOM   4697  CB  ASP   297      11.721  22.660 -22.115  1.00  0.00
ATOM   4698  HB2 ASP   297      12.511  23.411 -22.103  1.00  0.00
ATOM   4699  HB3 ASP   297      12.048  21.919 -22.844  1.00  0.00
ATOM   4700  CG  ASP   297      10.385  23.245 -22.469  1.00  0.00
ATOM   4701  OD1 ASP   297       9.368  22.572 -22.271  1.00  0.00
ATOM   4702  OD2 ASP   297      10.294  24.447 -22.897  1.00  0.00
ATOM   4703  C   ASP   297      11.355  22.892 -19.600  1.00  0.00
ATOM   4704  O   ASP   297      12.180  23.407 -18.824  1.00  0.00
ATOM   4705  N   ARG   298      10.045  22.791 -19.309  1.00  0.00
ATOM   4706  H   ARG   298       9.451  22.479 -20.068  1.00  0.00
ATOM   4707  CA  ARG   298       9.434  23.512 -18.198  1.00  0.00
ATOM   4708  HA  ARG   298       9.856  24.516 -18.247  1.00  0.00
ATOM   4709  CB  ARG   298       7.912  23.738 -18.390  1.00  0.00
ATOM   4710  HB2 ARG   298       7.427  22.764 -18.325  1.00  0.00
ATOM   4711  HB3 ARG   298       7.617  24.308 -17.509  1.00  0.00
ATOM   4712  CG  ARG   298       7.399  24.550 -19.570  1.00  0.00
ATOM   4713  HG2 ARG   298       7.632  23.999 -20.481  1.00  0.00
ATOM   4714  HG3 ARG   298       6.346  24.832 -19.545  1.00  0.00
ATOM   4715  CD  ARG   298       8.036  25.943 -19.618  1.00  0.00
ATOM   4716  HD2 ARG   298       7.260  26.648 -19.917  1.00  0.00
ATOM   4717  HD3 ARG   298       8.283  26.295 -18.617  1.00  0.00
ATOM   4718  NE  ARG   298       9.101  26.011 -20.630  1.00  0.00
ATOM   4719  HE  ARG   298       9.068  25.327 -21.372  1.00  0.00
ATOM   4720  CZ  ARG   298      10.152  26.852 -20.709  1.00  0.00
ATOM   4721  NH1 ARG   298      10.501  27.789 -19.775  1.00  0.00
ATOM   4722 HH11 ARG   298      10.027  27.818 -18.883  1.00  0.00
ATOM   4723 HH12 ARG   298      11.309  28.383 -19.895  1.00  0.00
ATOM   4724  NH2 ARG   298      10.953  26.744 -21.733  1.00  0.00
ATOM   4725 HH21 ARG   298      10.958  25.970 -22.382  1.00  0.00
ATOM   4726 HH22 ARG   298      11.662  27.449 -21.874  1.00  0.00
ATOM   4727  C   ARG   298       9.771  22.823 -16.924  1.00  0.00
ATOM   4728  O   ARG   298       9.847  23.479 -15.891  1.00  0.00
ATOM   4729  N   LEU   299      10.015  21.456 -16.974  1.00  0.00
ATOM   4730  H   LEU   299       9.805  20.928 -17.812  1.00  0.00
ATOM   4731  CA  LEU   299      10.550  20.791 -15.768  1.00  0.00
ATOM   4732  HA  LEU   299      10.063  21.162 -14.867  1.00  0.00
ATOM   4733  CB  LEU   299      10.417  19.301 -15.950  1.00  0.00
ATOM   4734  HB2 LEU   299       9.333  19.190 -15.924  1.00  0.00
ATOM   4735  HB3 LEU   299      10.848  19.048 -16.918  1.00  0.00
ATOM   4736  CG  LEU   299      11.010  18.543 -14.783  1.00  0.00
ATOM   4737  HG  LEU   299      12.094  18.663 -14.777  1.00  0.00
ATOM   4738  CD1 LEU   299      10.319  18.897 -13.485  1.00  0.00
ATOM   4739 HD11 LEU   299       9.261  18.687 -13.643  1.00  0.00
ATOM   4740 HD12 LEU   299      10.639  19.866 -13.099  1.00  0.00
ATOM   4741 HD13 LEU   299      10.665  18.231 -12.695  1.00  0.00
ATOM   4742  CD2 LEU   299      10.930  17.052 -15.219  1.00  0.00
ATOM   4743 HD21 LEU   299      11.319  16.394 -14.442  1.00  0.00
ATOM   4744 HD22 LEU   299       9.912  16.785 -15.503  1.00  0.00
ATOM   4745 HD23 LEU   299      11.595  16.911 -16.070  1.00  0.00
ATOM   4746  C   LEU   299      12.021  21.149 -15.534  1.00  0.00
ATOM   4747  O   LEU   299      12.550  21.337 -14.462  1.00  0.00
ATOM   4748  N   LEU   300      12.795  21.046 -16.647  1.00  0.00
ATOM   4749  H   LEU   300      12.302  20.795 -17.496  1.00  0.00
ATOM   4750  CA  LEU   300      14.206  21.097 -16.618  1.00  0.00
ATOM   4751  HA  LEU   300      14.488  20.492 -15.756  1.00  0.00
ATOM   4752  CB  LEU   300      14.835  20.666 -17.948  1.00  0.00
ATOM   4753  HB2 LEU   300      14.379  21.267 -18.735  1.00  0.00
ATOM   4754  HB3 LEU   300      15.853  21.040 -17.836  1.00  0.00
ATOM   4755  CG  LEU   300      14.754  19.116 -18.187  1.00  0.00
ATOM   4756  HG  LEU   300      13.781  18.708 -17.915  1.00  0.00
ATOM   4757  CD1 LEU   300      15.009  18.811 -19.662  1.00  0.00
ATOM   4758 HD11 LEU   300      16.075  19.009 -19.781  1.00  0.00
ATOM   4759 HD12 LEU   300      14.555  19.471 -20.401  1.00  0.00
ATOM   4760 HD13 LEU   300      14.897  17.740 -19.828  1.00  0.00
ATOM   4761  CD2 LEU   300      15.926  18.307 -17.525  1.00  0.00
ATOM   4762 HD21 LEU   300      16.911  18.711 -17.761  1.00  0.00
ATOM   4763 HD22 LEU   300      15.820  18.085 -16.463  1.00  0.00
ATOM   4764 HD23 LEU   300      15.895  17.271 -17.863  1.00  0.00
ATOM   4765  C   LEU   300      14.572  22.561 -16.163  1.00  0.00
ATOM   4766  O   LEU   300      15.487  22.675 -15.362  1.00  0.00
ATOM   4767  N   GLN   301      13.871  23.574 -16.529  1.00  0.00
ATOM   4768  H   GLN   301      13.150  23.370 -17.211  1.00  0.00
ATOM   4769  CA  GLN   301      14.066  24.995 -16.133  1.00  0.00
ATOM   4770  HA  GLN   301      15.138  25.109 -15.975  1.00  0.00
ATOM   4771  CB  GLN   301      13.544  25.956 -17.186  1.00  0.00
ATOM   4772  HB2 GLN   301      12.519  25.717 -17.471  1.00  0.00
ATOM   4773  HB3 GLN   301      13.479  26.950 -16.743  1.00  0.00
ATOM   4774  CG  GLN   301      14.353  26.001 -18.486  1.00  0.00
ATOM   4775  HG2 GLN   301      14.080  25.139 -19.095  1.00  0.00
ATOM   4776  HG3 GLN   301      13.975  26.859 -19.041  1.00  0.00
ATOM   4777  CD  GLN   301      15.847  26.069 -18.426  1.00  0.00
ATOM   4778  OE1 GLN   301      16.558  26.511 -17.520  1.00  0.00
ATOM   4779  NE2 GLN   301      16.431  25.570 -19.545  1.00  0.00
ATOM   4780 HE21 GLN   301      17.401  25.859 -19.596  1.00  0.00
ATOM   4781 HE22 GLN   301      15.882  25.233 -20.326  1.00  0.00
ATOM   4782  C   GLN   301      13.481  25.313 -14.724  1.00  0.00
ATOM   4783  O   GLN   301      14.048  26.228 -14.073  1.00  0.00
ATOM   4784  N   LEU   302      12.504  24.507 -14.227  1.00  0.00
ATOM   4785  H   LEU   302      12.183  23.760 -14.831  1.00  0.00
ATOM   4786  CA  LEU   302      12.227  24.459 -12.809  1.00  0.00
ATOM   4787  HA  LEU   302      11.958  25.447 -12.436  1.00  0.00
ATOM   4788  CB  LEU   302      10.853  23.617 -12.568  1.00  0.00
ATOM   4789  HB2 LEU   302      10.049  24.246 -12.950  1.00  0.00
ATOM   4790  HB3 LEU   302      10.892  22.589 -12.929  1.00  0.00
ATOM   4791  CG  LEU   302      10.512  23.482 -11.086  1.00  0.00
ATOM   4792  HG  LEU   302      11.345  23.024 -10.554  1.00  0.00
ATOM   4793  CD1 LEU   302      10.436  24.819 -10.369  1.00  0.00
ATOM   4794 HD11 LEU   302       9.691  25.544 -10.697  1.00  0.00
ATOM   4795 HD12 LEU   302      11.436  25.253 -10.383  1.00  0.00
ATOM   4796 HD13 LEU   302      10.106  24.623  -9.349  1.00  0.00
ATOM   4797  CD2 LEU   302       9.243  22.758 -10.922  1.00  0.00
ATOM   4798 HD21 LEU   302       9.108  21.993 -11.686  1.00  0.00
ATOM   4799 HD22 LEU   302       9.005  22.318  -9.954  1.00  0.00
ATOM   4800 HD23 LEU   302       8.422  23.433 -11.161  1.00  0.00
ATOM   4801  C   LEU   302      13.434  23.931 -11.913  1.00  0.00
ATOM   4802  O   LEU   302      13.845  24.692 -11.043  1.00  0.00
ATOM   4803  N   VAL   303      13.865  22.646 -12.110  1.00  0.00
ATOM   4804  H   VAL   303      13.413  22.139 -12.862  1.00  0.00
ATOM   4805  CA  VAL   303      14.910  21.928 -11.307  1.00  0.00
ATOM   4806  HA  VAL   303      14.613  22.140 -10.280  1.00  0.00
ATOM   4807  CB  VAL   303      14.946  20.482 -11.787  1.00  0.00
ATOM   4808  HB  VAL   303      15.083  20.561 -12.866  1.00  0.00
ATOM   4809  CG1 VAL   303      15.959  19.482 -11.155  1.00  0.00
ATOM   4810 HG11 VAL   303      16.164  18.692 -11.879  1.00  0.00
ATOM   4811 HG12 VAL   303      16.879  20.033 -10.958  1.00  0.00
ATOM   4812 HG13 VAL   303      15.556  19.013 -10.258  1.00  0.00
ATOM   4813  CG2 VAL   303      13.621  19.851 -11.465  1.00  0.00
ATOM   4814 HG21 VAL   303      13.332  20.164 -10.461  1.00  0.00
ATOM   4815 HG22 VAL   303      13.654  18.783 -11.680  1.00  0.00
ATOM   4816 HG23 VAL   303      12.816  20.160 -12.132  1.00  0.00
ATOM   4817  C   VAL   303      16.280  22.719 -11.409  1.00  0.00
ATOM   4818  O   VAL   303      17.081  22.664 -10.446  1.00  0.00
ATOM   4819  N   GLN   304      16.498  23.545 -12.429  1.00  0.00
ATOM   4820  H   GLN   304      15.841  23.673 -13.190  1.00  0.00
ATOM   4821  CA  GLN   304      17.711  24.423 -12.483  1.00  0.00
ATOM   4822  HA  GLN   304      18.573  23.802 -12.236  1.00  0.00
ATOM   4823  CB  GLN   304      17.866  24.998 -13.853  1.00  0.00
ATOM   4824  HB2 GLN   304      16.909  25.381 -14.207  1.00  0.00
ATOM   4825  HB3 GLN   304      18.526  25.863 -13.801  1.00  0.00
ATOM   4826  CG  GLN   304      18.392  24.032 -14.903  1.00  0.00
ATOM   4827  HG2 GLN   304      17.891  23.071 -14.792  1.00  0.00
ATOM   4828  HG3 GLN   304      18.199  24.397 -15.912  1.00  0.00
ATOM   4829  CD  GLN   304      19.896  23.841 -14.907  1.00  0.00
ATOM   4830  OE1 GLN   304      20.669  24.687 -14.512  1.00  0.00
ATOM   4831  NE2 GLN   304      20.392  22.696 -15.213  1.00  0.00
ATOM   4832 HE21 GLN   304      21.400  22.654 -15.126  1.00  0.00
ATOM   4833 HE22 GLN   304      19.802  21.923 -15.496  1.00  0.00
ATOM   4834  C   GLN   304      17.726  25.522 -11.382  1.00  0.00
ATOM   4835  O   GLN   304      18.791  25.926 -10.991  1.00  0.00
ATOM   4836  N   LYS   305      16.543  26.003 -10.938  1.00  0.00
ATOM   4837  H   LYS   305      15.688  25.663 -11.362  1.00  0.00
ATOM   4838  CA  LYS   305      16.397  26.845  -9.778  1.00  0.00
ATOM   4839  HA  LYS   305      17.369  27.306  -9.606  1.00  0.00
ATOM   4840  CB  LYS   305      15.512  28.028 -10.035  1.00  0.00
ATOM   4841  HB2 LYS   305      15.480  28.724  -9.197  1.00  0.00
ATOM   4842  HB3 LYS   305      15.789  28.543 -10.955  1.00  0.00
ATOM   4843  CG  LYS   305      14.056  27.810 -10.248  1.00  0.00
ATOM   4844  HG2 LYS   305      13.850  27.227 -11.146  1.00  0.00
ATOM   4845  HG3 LYS   305      13.630  27.262  -9.408  1.00  0.00
ATOM   4846  CD  LYS   305      13.244  29.031 -10.429  1.00  0.00
ATOM   4847  HD2 LYS   305      13.459  29.721  -9.613  1.00  0.00
ATOM   4848  HD3 LYS   305      13.464  29.555 -11.359  1.00  0.00
ATOM   4849  CE  LYS   305      11.752  28.743 -10.358  1.00  0.00
ATOM   4850  HE2 LYS   305      11.547  27.867 -10.974  1.00  0.00
ATOM   4851  HE3 LYS   305      11.425  28.371  -9.387  1.00  0.00
ATOM   4852  NZ  LYS   305      10.959  29.864 -10.869  1.00  0.00
ATOM   4853  HZ1 LYS   305      11.150  30.037 -11.846  1.00  0.00
ATOM   4854  HZ2 LYS   305      11.092  30.617 -10.210  1.00  0.00
ATOM   4855  HZ3 LYS   305       9.989  29.592 -10.945  1.00  0.00
ATOM   4856  C   LYS   305      15.983  26.114  -8.522  1.00  0.00
ATOM   4857  O   LYS   305      16.501  26.417  -7.470  1.00  0.00
ATOM   4858  N   GLU   306      15.148  25.092  -8.528  1.00  0.00
ATOM   4859  H   GLU   306      14.686  24.899  -9.409  1.00  0.00
ATOM   4860  CA  GLU   306      14.485  24.408  -7.415  1.00  0.00
ATOM   4861  HA  GLU   306      14.395  25.243  -6.721  1.00  0.00
ATOM   4862  CB  GLU   306      13.037  24.125  -7.930  1.00  0.00
ATOM   4863  HB2 GLU   306      12.597  25.068  -8.256  1.00  0.00
ATOM   4864  HB3 GLU   306      13.167  23.377  -8.712  1.00  0.00
ATOM   4865  CG  GLU   306      12.221  23.527  -6.745  1.00  0.00
ATOM   4866  HG2 GLU   306      11.338  23.112  -7.231  1.00  0.00
ATOM   4867  HG3 GLU   306      12.769  22.779  -6.172  1.00  0.00
ATOM   4868  CD  GLU   306      11.777  24.584  -5.842  1.00  0.00
ATOM   4869  OE1 GLU   306      10.580  24.971  -5.753  1.00  0.00
ATOM   4870  OE2 GLU   306      12.612  25.052  -5.028  1.00  0.00
ATOM   4871  C   GLU   306      15.202  23.122  -6.835  1.00  0.00
ATOM   4872  O   GLU   306      15.241  23.010  -5.628  1.00  0.00
ATOM   4873  N   PHE   307      15.940  22.261  -7.690  1.00  0.00
ATOM   4874  H   PHE   307      16.066  22.589  -8.640  1.00  0.00
ATOM   4875  CA  PHE   307      16.739  21.207  -7.110  1.00  0.00
ATOM   4876  HA  PHE   307      16.962  21.542  -6.097  1.00  0.00
ATOM   4877  CB  PHE   307      15.996  19.935  -6.957  1.00  0.00
ATOM   4878  HB2 PHE   307      15.874  19.492  -7.946  1.00  0.00
ATOM   4879  HB3 PHE   307      16.653  19.119  -6.659  1.00  0.00
ATOM   4880  CG  PHE   307      14.635  19.827  -6.283  1.00  0.00
ATOM   4881  CD1 PHE   307      14.532  20.071  -4.918  1.00  0.00
ATOM   4882  HD1 PHE   307      15.416  20.102  -4.298  1.00  0.00
ATOM   4883  CE1 PHE   307      13.315  19.972  -4.256  1.00  0.00
ATOM   4884  HE1 PHE   307      13.254  20.260  -3.217  1.00  0.00
ATOM   4885  CZ  PHE   307      12.148  19.664  -4.976  1.00  0.00
ATOM   4886  HZ  PHE   307      11.134  19.663  -4.605  1.00  0.00
ATOM   4887  CE2 PHE   307      12.195  19.505  -6.375  1.00  0.00
ATOM   4888  HE2 PHE   307      11.329  19.354  -7.002  1.00  0.00
ATOM   4889  CD2 PHE   307      13.476  19.607  -6.972  1.00  0.00
ATOM   4890  HD2 PHE   307      13.577  19.395  -8.027  1.00  0.00
ATOM   4891  C   PHE   307      18.182  20.954  -7.858  1.00  0.00
ATOM   4892  O   PHE   307      18.506  19.887  -8.269  1.00  0.00
ATOM   4893  N   PRO   308      19.045  21.961  -8.111  1.00  0.00
ATOM   4894  CD  PRO   308      18.911  23.270  -7.595  1.00  0.00
ATOM   4895  HD2 PRO   308      18.650  23.257  -6.529  1.00  0.00
ATOM   4896  HD3 PRO   308      18.170  23.887  -8.118  1.00  0.00
ATOM   4897  CG  PRO   308      20.267  23.938  -7.859  1.00  0.00
ATOM   4898  HG2 PRO   308      20.978  23.773  -7.050  1.00  0.00
ATOM   4899  HG3 PRO   308      20.124  25.017  -7.798  1.00  0.00
ATOM   4900  CB  PRO   308      20.751  23.264  -9.147  1.00  0.00
ATOM   4901  HB2 PRO   308      21.811  23.350  -9.386  1.00  0.00
ATOM   4902  HB3 PRO   308      20.115  23.616  -9.959  1.00  0.00
ATOM   4903  CA  PRO   308      20.254  21.855  -8.927  1.00  0.00
ATOM   4904  HA  PRO   308      19.983  21.517  -9.927  1.00  0.00
ATOM   4905  C   PRO   308      21.311  20.883  -8.418  1.00  0.00
ATOM   4906  O   PRO   308      22.177  20.482  -9.162  1.00  0.00
ATOM   4907  N   ASP   309      21.272  20.453  -7.150  1.00  0.00
ATOM   4908  H   ASP   309      20.566  20.955  -6.625  1.00  0.00
ATOM   4909  CA  ASP   309      21.975  19.383  -6.518  1.00  0.00
ATOM   4910  HA  ASP   309      23.035  19.441  -6.766  1.00  0.00
ATOM   4911  CB  ASP   309      21.797  19.513  -4.962  1.00  0.00
ATOM   4912  HB2 ASP   309      20.729  19.483  -4.749  1.00  0.00
ATOM   4913  HB3 ASP   309      22.284  18.656  -4.497  1.00  0.00
ATOM   4914  CG  ASP   309      22.507  20.806  -4.486  1.00  0.00
ATOM   4915  OD1 ASP   309      23.504  21.197  -5.164  1.00  0.00
ATOM   4916  OD2 ASP   309      22.046  21.466  -3.577  1.00  0.00
ATOM   4917  C   ASP   309      21.551  17.945  -7.022  1.00  0.00
ATOM   4918  O   ASP   309      22.252  16.958  -7.046  1.00  0.00
ATOM   4919  N   LEU   310      20.326  17.710  -7.629  1.00  0.00
ATOM   4920  H   LEU   310      19.609  18.423  -7.704  1.00  0.00
ATOM   4921  CA  LEU   310      19.865  16.474  -8.180  1.00  0.00
ATOM   4922  HA  LEU   310      20.165  15.806  -7.373  1.00  0.00
ATOM   4923  CB  LEU   310      18.373  16.483  -8.256  1.00  0.00
ATOM   4924  HB2 LEU   310      18.032  16.607  -7.228  1.00  0.00
ATOM   4925  HB3 LEU   310      18.061  17.331  -8.865  1.00  0.00
ATOM   4926  CG  LEU   310      17.841  15.225  -8.868  1.00  0.00
ATOM   4927  HG  LEU   310      18.113  15.110  -9.917  1.00  0.00
ATOM   4928  CD1 LEU   310      18.315  14.049  -8.014  1.00  0.00
ATOM   4929 HD11 LEU   310      19.401  13.967  -7.977  1.00  0.00
ATOM   4930 HD12 LEU   310      17.955  13.130  -8.477  1.00  0.00
ATOM   4931 HD13 LEU   310      17.815  14.171  -7.053  1.00  0.00
ATOM   4932  CD2 LEU   310      16.346  15.360  -9.006  1.00  0.00
ATOM   4933 HD21 LEU   310      16.151  16.272  -9.570  1.00  0.00
ATOM   4934 HD22 LEU   310      16.050  14.482  -9.580  1.00  0.00
ATOM   4935 HD23 LEU   310      15.824  15.636  -8.089  1.00  0.00
ATOM   4936  C   LEU   310      20.574  16.160  -9.525  1.00  0.00
ATOM   4937  O   LEU   310      20.842  14.960  -9.812  1.00  0.00
ATOM   4938  N   GLY   311      20.904  17.181 -10.298  1.00  0.00
ATOM   4939  H   GLY   311      20.665  18.067  -9.868  1.00  0.00
ATOM   4940  CA  GLY   311      21.557  17.163 -11.628  1.00  0.00
ATOM   4941  HA2 GLY   311      21.847  18.184 -11.875  1.00  0.00
ATOM   4942  HA3 GLY   311      22.552  16.719 -11.608  1.00  0.00
ATOM   4943  C   GLY   311      20.703  16.411 -12.611  1.00  0.00
ATOM   4944  O   GLY   311      21.108  15.342 -13.099  1.00  0.00
ATOM   4945  N   LEU   312      19.474  16.806 -12.838  1.00  0.00
ATOM   4946  H   LEU   312      19.207  17.732 -12.525  1.00  0.00
ATOM   4947  CA  LEU   312      18.535  15.976 -13.605  1.00  0.00
ATOM   4948  HA  LEU   312      18.684  14.942 -13.295  1.00  0.00
ATOM   4949  CB  LEU   312      17.077  16.286 -13.040  1.00  0.00
ATOM   4950  HB2 LEU   312      17.125  16.247 -11.952  1.00  0.00
ATOM   4951  HB3 LEU   312      16.919  17.314 -13.366  1.00  0.00
ATOM   4952  CG  LEU   312      15.940  15.474 -13.649  1.00  0.00
ATOM   4953  HG  LEU   312      16.142  15.317 -14.708  1.00  0.00
ATOM   4954  CD1 LEU   312      15.791  14.133 -12.902  1.00  0.00
ATOM   4955 HD11 LEU   312      16.776  13.667 -12.881  1.00  0.00
ATOM   4956 HD12 LEU   312      15.127  13.509 -13.500  1.00  0.00
ATOM   4957 HD13 LEU   312      15.390  14.344 -11.910  1.00  0.00
ATOM   4958  CD2 LEU   312      14.615  16.235 -13.592  1.00  0.00
ATOM   4959 HD21 LEU   312      13.834  15.584 -13.985  1.00  0.00
ATOM   4960 HD22 LEU   312      14.335  16.632 -12.616  1.00  0.00
ATOM   4961 HD23 LEU   312      14.649  17.156 -14.173  1.00  0.00
ATOM   4962  C   LEU   312      18.675  16.141 -15.082  1.00  0.00
ATOM   4963  O   LEU   312      18.826  17.254 -15.583  1.00  0.00
ATOM   4964  N   VAL   313      18.663  15.037 -15.790  1.00  0.00
ATOM   4965  H   VAL   313      18.473  14.164 -15.313  1.00  0.00
ATOM   4966  CA  VAL   313      18.955  15.028 -17.320  1.00  0.00
ATOM   4967  HA  VAL   313      19.149  16.028 -17.709  1.00  0.00
ATOM   4968  CB  VAL   313      20.230  14.194 -17.641  1.00  0.00
ATOM   4969  HB  VAL   313      20.438  14.158 -18.710  1.00  0.00
ATOM   4970  CG1 VAL   313      21.380  14.886 -16.964  1.00  0.00
ATOM   4971 HG11 VAL   313      21.292  15.897 -17.362  1.00  0.00
ATOM   4972 HG12 VAL   313      21.328  14.799 -15.878  1.00  0.00
ATOM   4973 HG13 VAL   313      22.305  14.549 -17.431  1.00  0.00
ATOM   4974  CG2 VAL   313      20.069  12.760 -17.058  1.00  0.00
ATOM   4975 HG21 VAL   313      19.305  12.241 -17.637  1.00  0.00
ATOM   4976 HG22 VAL   313      19.574  12.798 -16.088  1.00  0.00
ATOM   4977 HG23 VAL   313      21.014  12.217 -17.084  1.00  0.00
ATOM   4978  C   VAL   313      17.734  14.504 -18.119  1.00  0.00
ATOM   4979  O   VAL   313      16.970  13.745 -17.588  1.00  0.00
ATOM   4980  N   SER   314      17.740  14.677 -19.436  1.00  0.00
ATOM   4981  H   SER   314      18.460  15.303 -19.775  1.00  0.00
ATOM   4982  CA  SER   314      16.901  14.030 -20.496  1.00  0.00
ATOM   4983  HA  SER   314      15.923  14.496 -20.377  1.00  0.00
ATOM   4984  CB  SER   314      17.596  14.446 -21.784  1.00  0.00
ATOM   4985  HB2 SER   314      17.773  15.521 -21.803  1.00  0.00
ATOM   4986  HB3 SER   314      18.551  13.943 -21.942  1.00  0.00
ATOM   4987  OG  SER   314      16.727  14.069 -22.853  1.00  0.00
ATOM   4988  HG  SER   314      17.276  13.932 -23.628  1.00  0.00
ATOM   4989  C   SER   314      16.656  12.571 -20.431  1.00  0.00
ATOM   4990  O   SER   314      15.529  12.071 -20.732  1.00  0.00
ATOM   4991  N   GLU   315      17.689  11.826 -20.079  1.00  0.00
ATOM   4992  H   GLU   315      18.533  12.351 -19.886  1.00  0.00
ATOM   4993  CA  GLU   315      17.833  10.356 -19.929  1.00  0.00
ATOM   4994  HA  GLU   315      17.388   9.890 -20.808  1.00  0.00
ATOM   4995  CB  GLU   315      19.319   9.941 -19.738  1.00  0.00
ATOM   4996  HB2 GLU   315      19.610  10.137 -18.706  1.00  0.00
ATOM   4997  HB3 GLU   315      19.468   8.868 -19.862  1.00  0.00
ATOM   4998  CG  GLU   315      20.432  10.592 -20.553  1.00  0.00
ATOM   4999  HG2 GLU   315      20.595  11.645 -20.321  1.00  0.00
ATOM   5000  HG3 GLU   315      21.322  10.042 -20.246  1.00  0.00
ATOM   5001  CD  GLU   315      20.270  10.362 -22.053  1.00  0.00
ATOM   5002  OE1 GLU   315      20.827  11.234 -22.748  1.00  0.00
ATOM   5003  OE2 GLU   315      19.800   9.307 -22.470  1.00  0.00
ATOM   5004  C   GLU   315      17.060   9.790 -18.711  1.00  0.00
ATOM   5005  O   GLU   315      16.520   8.681 -18.640  1.00  0.00
ATOM   5006  N   GLU   316      16.908  10.616 -17.650  1.00  0.00
ATOM   5007  H   GLU   316      17.179  11.567 -17.871  1.00  0.00
ATOM   5008  CA  GLU   316      16.099  10.403 -16.473  1.00  0.00
ATOM   5009  HA  GLU   316      16.151   9.363 -16.153  1.00  0.00
ATOM   5010  CB  GLU   316      16.883  11.206 -15.321  1.00  0.00
ATOM   5011  HB2 GLU   316      17.039  12.270 -15.494  1.00  0.00
ATOM   5012  HB3 GLU   316      16.324  11.095 -14.392  1.00  0.00
ATOM   5013  CG  GLU   316      18.275  10.582 -15.053  1.00  0.00
ATOM   5014  HG2 GLU   316      18.271   9.494 -15.121  1.00  0.00
ATOM   5015  HG3 GLU   316      18.816  10.671 -15.995  1.00  0.00
ATOM   5016  CD  GLU   316      19.016  11.000 -13.816  1.00  0.00
ATOM   5017  OE1 GLU   316      19.623  10.151 -13.218  1.00  0.00
ATOM   5018  OE2 GLU   316      19.091  12.229 -13.594  1.00  0.00
ATOM   5019  C   GLU   316      14.636  10.851 -16.607  1.00  0.00
ATOM   5020  O   GLU   316      13.824  10.448 -15.813  1.00  0.00
ATOM   5021  N   CYS   317      14.256  11.797 -17.458  1.00  0.00
ATOM   5022  H   CYS   317      14.926  12.147 -18.132  1.00  0.00
ATOM   5023  CA  CYS   317      12.930  12.395 -17.554  1.00  0.00
ATOM   5024  HA  CYS   317      12.274  11.946 -16.809  1.00  0.00
ATOM   5025  CB  CYS   317      12.996  13.890 -17.161  1.00  0.00
ATOM   5026  HB2 CYS   317      12.036  14.378 -16.992  1.00  0.00
ATOM   5027  HB3 CYS   317      13.491  13.875 -16.190  1.00  0.00
ATOM   5028  SG  CYS   317      14.134  14.895 -18.240  1.00  0.00
ATOM   5029  HG  CYS   317      15.280  14.245 -18.019  1.00  0.00
ATOM   5030  C   CYS   317      12.198  12.267 -18.923  1.00  0.00
ATOM   5031  O   CYS   317      12.948  12.324 -19.897  1.00  0.00
ATOM   5032  N   THR   318      10.877  12.154 -19.007  1.00  0.00
ATOM   5033  H   THR   318      10.341  11.996 -18.162  1.00  0.00
ATOM   5034  CA  THR   318      10.215  11.937 -20.260  1.00  0.00
ATOM   5035  HA  THR   318      10.805  12.302 -21.100  1.00  0.00
ATOM   5036  CB  THR   318       9.899  10.403 -20.396  1.00  0.00
ATOM   5037  HB  THR   318       9.242  10.121 -19.573  1.00  0.00
ATOM   5038  CG2 THR   318       9.233  10.085 -21.711  1.00  0.00
ATOM   5039 HG21 THR   318       9.586  10.803 -22.450  1.00  0.00
ATOM   5040 HG22 THR   318       8.166  10.304 -21.663  1.00  0.00
ATOM   5041 HG23 THR   318       9.356   9.044 -22.011  1.00  0.00
ATOM   5042  OG1 THR   318      11.081   9.563 -20.366  1.00  0.00
ATOM   5043  HG1 THR   318      11.278   9.310 -19.462  1.00  0.00
ATOM   5044  C   THR   318       8.883  12.651 -20.347  1.00  0.00
ATOM   5045  O   THR   318       8.032  12.555 -19.538  1.00  0.00
ATOM   5046  N   GLU   319       8.642  13.415 -21.445  1.00  0.00
ATOM   5047  H   GLU   319       9.516  13.625 -21.911  1.00  0.00
ATOM   5048  CA  GLU   319       7.419  14.120 -21.796  1.00  0.00
ATOM   5049  HA  GLU   319       6.936  14.398 -20.859  1.00  0.00
ATOM   5050  CB  GLU   319       7.817  15.307 -22.720  1.00  0.00
ATOM   5051  HB2 GLU   319       8.222  16.070 -22.054  1.00  0.00
ATOM   5052  HB3 GLU   319       8.575  15.008 -23.444  1.00  0.00
ATOM   5053  CG  GLU   319       6.713  15.934 -23.657  1.00  0.00
ATOM   5054  HG2 GLU   319       6.697  15.503 -24.659  1.00  0.00
ATOM   5055  HG3 GLU   319       5.739  15.664 -23.251  1.00  0.00
ATOM   5056  CD  GLU   319       6.760  17.532 -23.688  1.00  0.00
ATOM   5057  OE1 GLU   319       5.732  18.214 -23.984  1.00  0.00
ATOM   5058  OE2 GLU   319       7.852  18.089 -23.420  1.00  0.00
ATOM   5059  C   GLU   319       6.454  13.157 -22.441  1.00  0.00
ATOM   5060  O   GLU   319       6.775  12.816 -23.556  1.00  0.00
ATOM   5061  N   MET   320       5.305  12.802 -21.775  1.00  0.00
ATOM   5062  H   MET   320       5.158  13.208 -20.859  1.00  0.00
ATOM   5063  CA  MET   320       4.219  12.082 -22.461  1.00  0.00
ATOM   5064  HA  MET   320       4.318  12.289 -23.527  1.00  0.00
ATOM   5065  CB  MET   320       4.434  10.534 -22.370  1.00  0.00
ATOM   5066  HB2 MET   320       3.753  10.086 -23.094  1.00  0.00
ATOM   5067  HB3 MET   320       5.469  10.349 -22.657  1.00  0.00
ATOM   5068  CG  MET   320       4.292  10.004 -20.907  1.00  0.00
ATOM   5069  HG2 MET   320       5.088  10.436 -20.299  1.00  0.00
ATOM   5070  HG3 MET   320       3.387  10.377 -20.428  1.00  0.00
ATOM   5071  SD  MET   320       4.437   8.215 -20.681  1.00  0.00
ATOM   5072  CE  MET   320       6.276   8.189 -20.743  1.00  0.00
ATOM   5073  HE1 MET   320       6.571   8.726 -21.653  1.00  0.00
ATOM   5074  HE2 MET   320       6.614   8.529 -19.756  1.00  0.00
ATOM   5075  HE3 MET   320       6.710   7.183 -20.805  1.00  0.00
ATOM   5076  C   MET   320       2.784  12.527 -22.004  1.00  0.00
ATOM   5077  O   MET   320       2.632  13.164 -20.969  1.00  0.00
ATOM   5078  N   SER   321       1.725  11.955 -22.628  1.00  0.00
ATOM   5079  H   SER   321       1.835  11.456 -23.503  1.00  0.00
ATOM   5080  CA  SER   321       0.352  12.229 -22.208  1.00  0.00
ATOM   5081  HA  SER   321       0.155  13.292 -22.074  1.00  0.00
ATOM   5082  CB  SER   321      -0.683  11.823 -23.274  1.00  0.00
ATOM   5083  HB2 SER   321      -1.664  12.029 -22.845  1.00  0.00
ATOM   5084  HB3 SER   321      -0.608  12.477 -24.142  1.00  0.00
ATOM   5085  OG  SER   321      -0.492  10.498 -23.637  1.00  0.00
ATOM   5086  HG  SER   321      -0.556  10.429 -24.592  1.00  0.00
ATOM   5087  C   SER   321       0.007  11.554 -20.883  1.00  0.00
ATOM   5088  O   SER   321       0.642  10.560 -20.541  1.00  0.00
ATOM   5089  N   TRP   322      -0.885  12.183 -20.077  1.00  0.00
ATOM   5090  H   TRP   322      -1.267  13.108 -20.233  1.00  0.00
ATOM   5091  CA  TRP   322      -1.342  11.528 -18.797  1.00  0.00
ATOM   5092  HA  TRP   322      -0.555  11.667 -18.056  1.00  0.00
ATOM   5093  CB  TRP   322      -2.626  12.256 -18.179  1.00  0.00
ATOM   5094  HB2 TRP   322      -2.375  13.287 -17.931  1.00  0.00
ATOM   5095  HB3 TRP   322      -3.366  12.397 -18.967  1.00  0.00
ATOM   5096  CG  TRP   322      -3.307  11.617 -17.049  1.00  0.00
ATOM   5097  CD1 TRP   322      -2.821  11.463 -15.784  1.00  0.00
ATOM   5098  HD1 TRP   322      -1.847  11.768 -15.432  1.00  0.00
ATOM   5099  NE1 TRP   322      -3.821  10.995 -14.934  1.00  0.00
ATOM   5100  HE1 TRP   322      -3.731  10.711 -13.969  1.00  0.00
ATOM   5101  CE2 TRP   322      -4.987  10.740 -15.659  1.00  0.00
ATOM   5102  CZ2 TRP   322      -6.317  10.334 -15.399  1.00  0.00
ATOM   5103  HZ2 TRP   322      -6.602   9.969 -14.423  1.00  0.00
ATOM   5104  CH2 TRP   322      -7.272  10.282 -16.453  1.00  0.00
ATOM   5105  HH2 TRP   322      -8.263   9.941 -16.193  1.00  0.00
ATOM   5106  CZ3 TRP   322      -7.003  10.848 -17.713  1.00  0.00
ATOM   5107  HZ3 TRP   322      -7.697  10.742 -18.534  1.00  0.00
ATOM   5108  CE3 TRP   322      -5.685  11.214 -17.987  1.00  0.00
ATOM   5109  HE3 TRP   322      -5.407  11.568 -18.968  1.00  0.00
ATOM   5110  CD2 TRP   322      -4.654  11.109 -17.010  1.00  0.00
ATOM   5111  C   TRP   322      -1.608  10.031 -19.034  1.00  0.00
ATOM   5112  O   TRP   322      -1.011   9.218 -18.325  1.00  0.00
ATOM   5113  N   VAL   323      -2.408   9.740 -20.053  1.00  0.00
ATOM   5114  H   VAL   323      -2.778  10.454 -20.669  1.00  0.00
ATOM   5115  CA  VAL   323      -2.797   8.345 -20.364  1.00  0.00
ATOM   5116  HA  VAL   323      -3.223   7.942 -19.445  1.00  0.00
ATOM   5117  CB  VAL   323      -3.848   8.272 -21.493  1.00  0.00
ATOM   5118  HB  VAL   323      -4.631   8.979 -21.217  1.00  0.00
ATOM   5119  CG1 VAL   323      -3.186   8.765 -22.741  1.00  0.00
ATOM   5120 HG11 VAL   323      -2.567   7.955 -23.126  1.00  0.00
ATOM   5121 HG12 VAL   323      -3.888   8.932 -23.559  1.00  0.00
ATOM   5122 HG13 VAL   323      -2.638   9.646 -22.407  1.00  0.00
ATOM   5123  CG2 VAL   323      -4.539   6.875 -21.601  1.00  0.00
ATOM   5124 HG21 VAL   323      -3.949   6.017 -21.922  1.00  0.00
ATOM   5125 HG22 VAL   323      -5.216   7.081 -22.429  1.00  0.00
ATOM   5126 HG23 VAL   323      -5.043   6.614 -20.670  1.00  0.00
ATOM   5127  C   VAL   323      -1.611   7.389 -20.578  1.00  0.00
ATOM   5128  O   VAL   323      -1.682   6.293 -19.987  1.00  0.00
ATOM   5129  N   ARG   324      -0.514   7.792 -21.274  1.00  0.00
ATOM   5130  H   ARG   324      -0.553   8.587 -21.901  1.00  0.00
ATOM   5131  CA  ARG   324       0.783   6.997 -21.361  1.00  0.00
ATOM   5132  HA  ARG   324       0.579   5.944 -21.554  1.00  0.00
ATOM   5133  CB  ARG   324       1.679   7.481 -22.483  1.00  0.00
ATOM   5134  HB2 ARG   324       2.015   8.506 -22.330  1.00  0.00
ATOM   5135  HB3 ARG   324       2.489   6.762 -22.612  1.00  0.00
ATOM   5136  CG  ARG   324       0.995   7.426 -23.842  1.00  0.00
ATOM   5137  HG2 ARG   324       0.144   8.092 -23.704  1.00  0.00
ATOM   5138  HG3 ARG   324       1.677   7.774 -24.619  1.00  0.00
ATOM   5139  CD  ARG   324       0.424   6.035 -24.273  1.00  0.00
ATOM   5140  HD2 ARG   324      -0.465   5.735 -23.719  1.00  0.00
ATOM   5141  HD3 ARG   324      -0.038   6.077 -25.259  1.00  0.00
ATOM   5142  NE  ARG   324       1.464   5.024 -24.250  1.00  0.00
ATOM   5143  HE  ARG   324       2.348   5.250 -23.818  1.00  0.00
ATOM   5144  CZ  ARG   324       1.105   3.816 -24.575  1.00  0.00
ATOM   5145  NH1 ARG   324       0.029   3.533 -25.236  1.00  0.00
ATOM   5146 HH11 ARG   324      -0.549   4.206 -25.719  1.00  0.00
ATOM   5147 HH12 ARG   324      -0.148   2.560 -25.438  1.00  0.00
ATOM   5148  NH2 ARG   324       1.850   2.873 -24.122  1.00  0.00
ATOM   5149 HH21 ARG   324       2.773   3.143 -23.813  1.00  0.00
ATOM   5150 HH22 ARG   324       1.489   1.938 -24.247  1.00  0.00
ATOM   5151  C   ARG   324       1.569   7.040 -20.032  1.00  0.00
ATOM   5152  O   ARG   324       2.294   6.096 -19.715  1.00  0.00
ATOM   5153  N   SER   325       1.476   8.160 -19.313  1.00  0.00
ATOM   5154  H   SER   325       1.099   9.024 -19.684  1.00  0.00
ATOM   5155  CA  SER   325       2.209   8.272 -18.016  1.00  0.00
ATOM   5156  HA  SER   325       3.285   8.193 -18.171  1.00  0.00
ATOM   5157  CB  SER   325       2.014   9.570 -17.341  1.00  0.00
ATOM   5158  HB2 SER   325       2.860   9.780 -16.686  1.00  0.00
ATOM   5159  HB3 SER   325       2.053  10.387 -18.062  1.00  0.00
ATOM   5160  OG  SER   325       0.903   9.673 -16.605  1.00  0.00
ATOM   5161  HG  SER   325       0.134   9.550 -17.167  1.00  0.00
ATOM   5162  C   SER   325       1.738   7.095 -17.115  1.00  0.00
ATOM   5163  O   SER   325       2.583   6.490 -16.463  1.00  0.00
ATOM   5164  N   ILE   326       0.391   6.872 -17.128  1.00  0.00
ATOM   5165  H   ILE   326      -0.107   7.535 -17.710  1.00  0.00
ATOM   5166  CA  ILE   326      -0.090   5.834 -16.238  1.00  0.00
ATOM   5167  HA  ILE   326       0.424   5.999 -15.291  1.00  0.00
ATOM   5168  CB  ILE   326      -1.598   5.924 -16.113  1.00  0.00
ATOM   5169  HB  ILE   326      -2.122   5.948 -17.069  1.00  0.00
ATOM   5170  CG2 ILE   326      -2.101   4.738 -15.346  1.00  0.00
ATOM   5171 HG21 ILE   326      -3.180   4.781 -15.193  1.00  0.00
ATOM   5172 HG22 ILE   326      -1.725   4.766 -14.323  1.00  0.00
ATOM   5173 HG23 ILE   326      -1.799   3.787 -15.784  1.00  0.00
ATOM   5174  CG1 ILE   326      -1.930   7.214 -15.433  1.00  0.00
ATOM   5175 HG12 ILE   326      -1.520   7.291 -14.425  1.00  0.00
ATOM   5176 HG13 ILE   326      -1.424   8.068 -15.884  1.00  0.00
ATOM   5177  CD1 ILE   326      -3.348   7.715 -15.306  1.00  0.00
ATOM   5178 HD11 ILE   326      -3.901   7.854 -16.235  1.00  0.00
ATOM   5179 HD12 ILE   326      -3.240   8.694 -14.840  1.00  0.00
ATOM   5180 HD13 ILE   326      -3.879   7.037 -14.637  1.00  0.00
ATOM   5181  C   ILE   326       0.333   4.447 -16.723  1.00  0.00
ATOM   5182  O   ILE   326       0.745   3.568 -16.007  1.00  0.00
ATOM   5183  N   ILE   327       0.328   4.238 -18.083  1.00  0.00
ATOM   5184  H   ILE   327      -0.109   4.958 -18.646  1.00  0.00
ATOM   5185  CA  ILE   327       0.568   2.910 -18.712  1.00  0.00
ATOM   5186  HA  ILE   327      -0.001   2.143 -18.187  1.00  0.00
ATOM   5187  CB  ILE   327       0.195   2.995 -20.224  1.00  0.00
ATOM   5188  HB  ILE   327       0.653   3.917 -20.580  1.00  0.00
ATOM   5189  CG2 ILE   327       0.627   1.848 -21.191  1.00  0.00
ATOM   5190 HG21 ILE   327      -0.048   1.002 -21.063  1.00  0.00
ATOM   5191 HG22 ILE   327       1.659   1.522 -21.055  1.00  0.00
ATOM   5192 HG23 ILE   327       0.454   2.141 -22.227  1.00  0.00
ATOM   5193  CG1 ILE   327      -1.345   3.223 -20.269  1.00  0.00
ATOM   5194 HG12 ILE   327      -1.803   2.236 -20.204  1.00  0.00
ATOM   5195 HG13 ILE   327      -1.669   3.885 -19.465  1.00  0.00
ATOM   5196  CD1 ILE   327      -1.754   3.652 -21.703  1.00  0.00
ATOM   5197 HD11 ILE   327      -1.499   4.686 -21.933  1.00  0.00
ATOM   5198 HD12 ILE   327      -2.838   3.761 -21.746  1.00  0.00
ATOM   5199 HD13 ILE   327      -1.482   2.891 -22.435  1.00  0.00
ATOM   5200  C   ILE   327       2.069   2.580 -18.422  1.00  0.00
ATOM   5201  O   ILE   327       2.337   1.415 -18.171  1.00  0.00
ATOM   5202  N   HID   328       2.994   3.526 -18.470  1.00  0.00
ATOM   5203  H   HID   328       2.657   4.481 -18.498  1.00  0.00
ATOM   5204  CA  HID   328       4.329   3.300 -18.094  1.00  0.00
ATOM   5205  HA  HID   328       4.755   2.466 -18.652  1.00  0.00
ATOM   5206  CB  HID   328       5.115   4.555 -18.528  1.00  0.00
ATOM   5207  HB2 HID   328       5.280   4.477 -19.603  1.00  0.00
ATOM   5208  HB3 HID   328       4.451   5.395 -18.323  1.00  0.00
ATOM   5209  CG  HID   328       6.457   4.782 -17.996  1.00  0.00
ATOM   5210  ND1 HID   328       7.678   4.500 -18.571  1.00  0.00
ATOM   5211  HD1 HID   328       7.876   4.063 -19.460  1.00  0.00
ATOM   5212  CE1 HID   328       8.626   5.032 -17.886  1.00  0.00
ATOM   5213  HE1 HID   328       9.691   4.992 -18.062  1.00  0.00
ATOM   5214  NE2 HID   328       8.158   5.527 -16.727  1.00  0.00
ATOM   5215  CD2 HID   328       6.744   5.435 -16.842  1.00  0.00
ATOM   5216  HD2 HID   328       6.085   5.845 -16.091  1.00  0.00
ATOM   5217  C   HID   328       4.470   2.942 -16.669  1.00  0.00
ATOM   5218  O   HID   328       4.982   1.861 -16.324  1.00  0.00
ATOM   5219  N   PHE   329       3.813   3.658 -15.707  1.00  0.00
ATOM   5220  H   PHE   329       3.279   4.447 -16.051  1.00  0.00
ATOM   5221  CA  PHE   329       3.990   3.320 -14.194  1.00  0.00
ATOM   5222  HA  PHE   329       5.031   3.055 -14.009  1.00  0.00
ATOM   5223  CB  PHE   329       3.689   4.585 -13.370  1.00  0.00
ATOM   5224  HB2 PHE   329       2.726   4.948 -13.729  1.00  0.00
ATOM   5225  HB3 PHE   329       3.551   4.301 -12.327  1.00  0.00
ATOM   5226  CG  PHE   329       4.736   5.672 -13.467  1.00  0.00
ATOM   5227  CD1 PHE   329       6.078   5.490 -13.056  1.00  0.00
ATOM   5228  HD1 PHE   329       6.433   4.494 -12.836  1.00  0.00
ATOM   5229  CE1 PHE   329       6.959   6.546 -12.974  1.00  0.00
ATOM   5230  HE1 PHE   329       7.945   6.376 -12.566  1.00  0.00
ATOM   5231  CZ  PHE   329       6.499   7.855 -13.232  1.00  0.00
ATOM   5232  HZ  PHE   329       7.111   8.737 -13.113  1.00  0.00
ATOM   5233  CE2 PHE   329       5.108   8.110 -13.468  1.00  0.00
ATOM   5234  HE2 PHE   329       4.799   9.137 -13.588  1.00  0.00
ATOM   5235  CD2 PHE   329       4.281   6.995 -13.550  1.00  0.00
ATOM   5236  HD2 PHE   329       3.248   7.186 -13.804  1.00  0.00
ATOM   5237  C   PHE   329       3.202   2.100 -13.732  1.00  0.00
ATOM   5238  O   PHE   329       3.078   1.849 -12.579  1.00  0.00
ATOM   5239  N   ASN   330       2.581   1.439 -14.696  1.00  0.00
ATOM   5240  H   ASN   330       2.675   1.769 -15.649  1.00  0.00
ATOM   5241  CA  ASN   330       1.774   0.206 -14.453  1.00  0.00
ATOM   5242  HA  ASN   330       1.859   0.060 -13.376  1.00  0.00
ATOM   5243  CB  ASN   330       0.265   0.336 -14.901  1.00  0.00
ATOM   5244  HB2 ASN   330       0.235   0.848 -15.863  1.00  0.00
ATOM   5245  HB3 ASN   330      -0.243  -0.618 -15.033  1.00  0.00
ATOM   5246  CG  ASN   330      -0.541   1.108 -13.813  1.00  0.00
ATOM   5247  OD1 ASN   330      -1.146   0.534 -12.962  1.00  0.00
ATOM   5248  ND2 ASN   330      -0.463   2.417 -13.789  1.00  0.00
ATOM   5249 HD21 ASN   330      -0.135   2.960 -14.578  1.00  0.00
ATOM   5250 HD22 ASN   330      -0.785   2.866 -12.940  1.00  0.00
ATOM   5251  C   ASN   330       2.455  -1.088 -15.015  1.00  0.00
ATOM   5252  O   ASN   330       1.838  -2.120 -15.107  1.00  0.00
ATOM   5253  N   LEU   331       3.746  -1.030 -15.420  1.00  0.00
ATOM   5254  H   LEU   331       4.009  -0.079 -15.650  1.00  0.00
ATOM   5255  CA  LEU   331       4.656  -2.212 -15.645  1.00  0.00
ATOM   5256  HA  LEU   331       5.518  -1.798 -16.169  1.00  0.00
ATOM   5257  CB  LEU   331       5.274  -2.719 -14.308  1.00  0.00
ATOM   5258  HB2 LEU   331       4.567  -3.263 -13.682  1.00  0.00
ATOM   5259  HB3 LEU   331       6.018  -3.457 -14.609  1.00  0.00
ATOM   5260  CG  LEU   331       5.964  -1.782 -13.397  1.00  0.00
ATOM   5261  HG  LEU   331       6.812  -1.290 -13.875  1.00  0.00
ATOM   5262  CD1 LEU   331       5.137  -0.691 -12.685  1.00  0.00
ATOM   5263 HD11 LEU   331       5.698  -0.204 -11.888  1.00  0.00
ATOM   5264 HD12 LEU   331       4.175  -1.020 -12.293  1.00  0.00
ATOM   5265 HD13 LEU   331       4.977   0.157 -13.351  1.00  0.00
ATOM   5266  CD2 LEU   331       6.506  -2.575 -12.207  1.00  0.00
ATOM   5267 HD21 LEU   331       5.657  -2.910 -11.612  1.00  0.00
ATOM   5268 HD22 LEU   331       7.064  -3.439 -12.570  1.00  0.00
ATOM   5269 HD23 LEU   331       7.186  -1.996 -11.582  1.00  0.00
ATOM   5270  C   LEU   331       4.072  -3.375 -16.466  1.00  0.00
ATOM   5271  O   LEU   331       4.331  -4.538 -16.110  1.00  0.00
ATOM   5272  N   PHE   332       3.312  -3.140 -17.503  1.00  0.00
ATOM   5273  H   PHE   332       3.317  -2.158 -17.753  1.00  0.00
ATOM   5274  CA  PHE   332       2.817  -4.139 -18.490  1.00  0.00
ATOM   5275  HA  PHE   332       2.145  -4.828 -17.978  1.00  0.00
ATOM   5276  CB  PHE   332       1.882  -3.421 -19.470  1.00  0.00
ATOM   5277  HB2 PHE   332       2.404  -2.669 -20.062  1.00  0.00
ATOM   5278  HB3 PHE   332       1.520  -4.252 -20.076  1.00  0.00
ATOM   5279  CG  PHE   332       0.688  -2.743 -18.911  1.00  0.00
ATOM   5280  CD1 PHE   332      -0.401  -3.501 -18.288  1.00  0.00
ATOM   5281  HD1 PHE   332      -0.457  -4.579 -18.315  1.00  0.00
ATOM   5282  CE1 PHE   332      -1.524  -2.853 -17.697  1.00  0.00
ATOM   5283  HE1 PHE   332      -2.494  -3.268 -17.467  1.00  0.00
ATOM   5284  CZ  PHE   332      -1.559  -1.430 -17.709  1.00  0.00
ATOM   5285  HZ  PHE   332      -2.434  -0.930 -17.319  1.00  0.00
ATOM   5286  CE2 PHE   332      -0.640  -0.759 -18.481  1.00  0.00
ATOM   5287  HE2 PHE   332      -0.797   0.288 -18.697  1.00  0.00
ATOM   5288  CD2 PHE   332       0.485  -1.358 -19.065  1.00  0.00
ATOM   5289  HD2 PHE   332       1.222  -0.737 -19.552  1.00  0.00
ATOM   5290  C   PHE   332       4.042  -4.798 -19.165  1.00  0.00
ATOM   5291  O   PHE   332       5.052  -4.110 -19.430  1.00  0.00
ATOM   5292  N   GLY   333       3.869  -6.122 -19.485  1.00  0.00
ATOM   5293  H   GLY   333       3.023  -6.658 -19.333  1.00  0.00
ATOM   5294  CA  GLY   333       4.894  -6.799 -20.300  1.00  0.00
ATOM   5295  HA2 GLY   333       5.838  -6.254 -20.322  1.00  0.00
ATOM   5296  HA3 GLY   333       5.113  -7.672 -19.685  1.00  0.00
ATOM   5297  C   GLY   333       4.404  -6.993 -21.676  1.00  0.00
ATOM   5298  O   GLY   333       5.135  -7.474 -22.510  1.00  0.00
ATOM   5299  N   ASP   334       3.182  -6.563 -22.040  1.00  0.00
ATOM   5300  H   ASP   334       2.507  -6.245 -21.355  1.00  0.00
ATOM   5301  CA  ASP   334       2.626  -6.742 -23.373  1.00  0.00
ATOM   5302  HA  ASP   334       2.980  -7.718 -23.705  1.00  0.00
ATOM   5303  CB  ASP   334       1.091  -6.656 -23.414  1.00  0.00
ATOM   5304  HB2 ASP   334       0.572  -5.855 -22.889  1.00  0.00
ATOM   5305  HB3 ASP   334       0.661  -6.667 -24.416  1.00  0.00
ATOM   5306  CG  ASP   334       0.581  -7.836 -22.656  1.00  0.00
ATOM   5307  OD1 ASP   334       1.305  -8.883 -22.522  1.00  0.00
ATOM   5308  OD2 ASP   334      -0.633  -7.883 -22.273  1.00  0.00
ATOM   5309  C   ASP   334       3.251  -5.741 -24.370  1.00  0.00
ATOM   5310  O   ASP   334       3.443  -4.596 -23.982  1.00  0.00
ATOM   5311  N   GLU   335       3.578  -6.018 -25.671  1.00  0.00
ATOM   5312  H   GLU   335       3.695  -7.009 -25.845  1.00  0.00
ATOM   5313  CA  GLU   335       4.094  -5.071 -26.717  1.00  0.00
ATOM   5314  HA  GLU   335       4.804  -4.359 -26.298  1.00  0.00
ATOM   5315  CB  GLU   335       4.820  -5.863 -27.864  1.00  0.00
ATOM   5316  HB2 GLU   335       4.121  -6.595 -28.269  1.00  0.00
ATOM   5317  HB3 GLU   335       5.016  -5.213 -28.717  1.00  0.00
ATOM   5318  CG  GLU   335       6.165  -6.394 -27.489  1.00  0.00
ATOM   5319  HG2 GLU   335       6.009  -7.283 -26.878  1.00  0.00
ATOM   5320  HG3 GLU   335       6.678  -6.798 -28.361  1.00  0.00
ATOM   5321  CD  GLU   335       7.143  -5.408 -26.802  1.00  0.00
ATOM   5322  OE1 GLU   335       6.851  -4.761 -25.745  1.00  0.00
ATOM   5323  OE2 GLU   335       8.164  -5.092 -27.409  1.00  0.00
ATOM   5324  C   GLU   335       3.014  -4.188 -27.433  1.00  0.00
ATOM   5325  O   GLU   335       3.255  -3.277 -28.219  1.00  0.00
ATOM   5326  N   VAL   336       1.719  -4.455 -27.038  1.00  0.00
ATOM   5327  H   VAL   336       1.487  -5.326 -26.575  1.00  0.00
ATOM   5328  CA  VAL   336       0.569  -3.771 -27.693  1.00  0.00
ATOM   5329  HA  VAL   336       0.620  -4.003 -28.757  1.00  0.00
ATOM   5330  CB  VAL   336      -0.810  -4.264 -27.127  1.00  0.00
ATOM   5331  HB  VAL   336      -0.775  -4.013 -26.066  1.00  0.00
ATOM   5332  CG1 VAL   336      -2.048  -3.602 -27.680  1.00  0.00
ATOM   5333 HG11 VAL   336      -1.973  -3.596 -28.768  1.00  0.00
ATOM   5334 HG12 VAL   336      -2.862  -4.277 -27.418  1.00  0.00
ATOM   5335 HG13 VAL   336      -2.177  -2.642 -27.182  1.00  0.00
ATOM   5336  CG2 VAL   336      -0.876  -5.815 -27.182  1.00  0.00
ATOM   5337 HG21 VAL   336      -0.595  -6.138 -28.184  1.00  0.00
ATOM   5338 HG22 VAL   336      -1.883  -6.062 -26.844  1.00  0.00
ATOM   5339 HG23 VAL   336      -0.311  -6.287 -26.379  1.00  0.00
ATOM   5340  C   VAL   336       0.658  -2.230 -27.683  1.00  0.00
ATOM   5341  O   VAL   336       0.950  -1.574 -26.712  1.00  0.00
ATOM   5342  N   PRO   337       0.562  -1.563 -28.861  1.00  0.00
ATOM   5343  CD  PRO   337       0.373  -2.156 -30.229  1.00  0.00
ATOM   5344  HD2 PRO   337      -0.611  -2.640 -30.207  1.00  0.00
ATOM   5345  HD3 PRO   337       1.143  -2.886 -30.508  1.00  0.00
ATOM   5346  CG  PRO   337       0.247  -0.936 -31.125  1.00  0.00
ATOM   5347  HG2 PRO   337      -0.777  -0.592 -31.266  1.00  0.00
ATOM   5348  HG3 PRO   337       0.518  -1.117 -32.165  1.00  0.00
ATOM   5349  CB  PRO   337       1.125   0.085 -30.466  1.00  0.00
ATOM   5350  HB2 PRO   337       0.905   1.119 -30.730  1.00  0.00
ATOM   5351  HB3 PRO   337       2.188  -0.033 -30.678  1.00  0.00
ATOM   5352  CA  PRO   337       0.900  -0.136 -28.948  1.00  0.00
ATOM   5353  HA  PRO   337       1.785   0.107 -28.360  1.00  0.00
ATOM   5354  C   PRO   337      -0.306   0.747 -28.545  1.00  0.00
ATOM   5355  O   PRO   337      -0.173   1.938 -28.329  1.00  0.00
ATOM   5356  N   LEU   338      -1.512   0.203 -28.242  1.00  0.00
ATOM   5357  H   LEU   338      -1.536  -0.795 -28.415  1.00  0.00
ATOM   5358  CA  LEU   338      -2.836   0.777 -27.911  1.00  0.00
ATOM   5359  HA  LEU   338      -2.961   1.758 -28.370  1.00  0.00
ATOM   5360  CB  LEU   338      -3.999  -0.097 -28.427  1.00  0.00
ATOM   5361  HB2 LEU   338      -4.026  -0.985 -27.796  1.00  0.00
ATOM   5362  HB3 LEU   338      -4.895   0.523 -28.404  1.00  0.00
ATOM   5363  CG  LEU   338      -3.786  -0.524 -29.918  1.00  0.00
ATOM   5364  HG  LEU   338      -2.909  -1.170 -29.884  1.00  0.00
ATOM   5365  CD1 LEU   338      -4.934  -1.511 -30.373  1.00  0.00
ATOM   5366 HD11 LEU   338      -5.035  -2.405 -29.757  1.00  0.00
ATOM   5367 HD12 LEU   338      -4.761  -1.880 -31.384  1.00  0.00
ATOM   5368 HD13 LEU   338      -5.860  -0.936 -30.383  1.00  0.00
ATOM   5369  CD2 LEU   338      -3.574   0.687 -30.785  1.00  0.00
ATOM   5370 HD21 LEU   338      -3.188   0.325 -31.738  1.00  0.00
ATOM   5371 HD22 LEU   338      -4.535   1.156 -30.995  1.00  0.00
ATOM   5372 HD23 LEU   338      -2.880   1.427 -30.387  1.00  0.00
ATOM   5373  C   LEU   338      -2.971   1.056 -26.367  1.00  0.00
ATOM   5374  O   LEU   338      -2.440   0.343 -25.577  1.00  0.00
ATOM   5375  N   GLU   339      -3.718   2.091 -25.921  1.00  0.00
ATOM   5376  H   GLU   339      -4.174   2.700 -26.590  1.00  0.00
ATOM   5377  CA  GLU   339      -3.892   2.468 -24.547  1.00  0.00
ATOM   5378  HA  GLU   339      -3.000   2.273 -23.952  1.00  0.00
ATOM   5379  CB  GLU   339      -4.474   3.861 -24.480  1.00  0.00
ATOM   5380  HB2 GLU   339      -5.306   3.835 -25.184  1.00  0.00
ATOM   5381  HB3 GLU   339      -4.941   4.019 -23.507  1.00  0.00
ATOM   5382  CG  GLU   339      -3.528   5.037 -24.756  1.00  0.00
ATOM   5383  HG2 GLU   339      -4.005   5.972 -24.462  1.00  0.00
ATOM   5384  HG3 GLU   339      -2.670   4.883 -24.102  1.00  0.00
ATOM   5385  CD  GLU   339      -3.081   5.064 -26.258  1.00  0.00
ATOM   5386  OE1 GLU   339      -1.913   5.383 -26.575  1.00  0.00
ATOM   5387  OE2 GLU   339      -3.885   4.666 -27.136  1.00  0.00
ATOM   5388  C   GLU   339      -4.901   1.458 -23.838  1.00  0.00
ATOM   5389  O   GLU   339      -5.166   1.520 -22.675  1.00  0.00
ATOM   5390  N   VAL   340      -5.367   0.434 -24.588  1.00  0.00
ATOM   5391  H   VAL   340      -4.839   0.370 -25.451  1.00  0.00
ATOM   5392  CA  VAL   340      -6.488  -0.411 -24.314  1.00  0.00
ATOM   5393  HA  VAL   340      -7.421   0.125 -24.140  1.00  0.00
ATOM   5394  CB  VAL   340      -6.742  -1.249 -25.638  1.00  0.00
ATOM   5395  HB  VAL   340      -6.917  -0.590 -26.489  1.00  0.00
ATOM   5396  CG1 VAL   340      -5.608  -2.268 -25.847  1.00  0.00
ATOM   5397 HG11 VAL   340      -5.557  -3.003 -25.044  1.00  0.00
ATOM   5398 HG12 VAL   340      -5.860  -2.798 -26.765  1.00  0.00
ATOM   5399 HG13 VAL   340      -4.676  -1.718 -25.981  1.00  0.00
ATOM   5400  CG2 VAL   340      -8.069  -2.035 -25.469  1.00  0.00
ATOM   5401 HG21 VAL   340      -8.390  -2.295 -26.478  1.00  0.00
ATOM   5402 HG22 VAL   340      -8.802  -1.342 -25.055  1.00  0.00
ATOM   5403 HG23 VAL   340      -8.000  -2.963 -24.902  1.00  0.00
ATOM   5404  C   VAL   340      -6.250  -1.356 -23.150  1.00  0.00
ATOM   5405  O   VAL   340      -7.139  -1.881 -22.465  1.00  0.00
ATOM   5406  N   LEU   341      -4.982  -1.419 -22.728  1.00  0.00
ATOM   5407  H   LEU   341      -4.364  -0.715 -23.115  1.00  0.00
ATOM   5408  CA  LEU   341      -4.451  -2.191 -21.578  1.00  0.00
ATOM   5409  HA  LEU   341      -4.758  -3.228 -21.712  1.00  0.00
ATOM   5410  CB  LEU   341      -2.864  -2.260 -21.669  1.00  0.00
ATOM   5411  HB2 LEU   341      -2.621  -1.213 -21.489  1.00  0.00
ATOM   5412  HB3 LEU   341      -2.516  -2.924 -20.878  1.00  0.00
ATOM   5413  CG  LEU   341      -2.200  -2.687 -22.980  1.00  0.00
ATOM   5414  HG  LEU   341      -2.533  -1.988 -23.747  1.00  0.00
ATOM   5415  CD1 LEU   341      -0.678  -2.447 -22.820  1.00  0.00
ATOM   5416 HD11 LEU   341      -0.321  -2.818 -21.859  1.00  0.00
ATOM   5417 HD12 LEU   341      -0.561  -1.378 -22.639  1.00  0.00
ATOM   5418 HD13 LEU   341      -0.042  -2.763 -23.646  1.00  0.00
ATOM   5419  CD2 LEU   341      -2.573  -4.051 -23.475  1.00  0.00
ATOM   5420 HD21 LEU   341      -2.105  -4.746 -22.777  1.00  0.00
ATOM   5421 HD22 LEU   341      -3.650  -4.216 -23.490  1.00  0.00
ATOM   5422 HD23 LEU   341      -2.281  -4.142 -24.521  1.00  0.00
ATOM   5423  C   LEU   341      -4.907  -1.770 -20.195  1.00  0.00
ATOM   5424  O   LEU   341      -4.979  -2.651 -19.347  1.00  0.00
ATOM   5425  N   LEU   342      -5.440  -0.499 -20.093  1.00  0.00
ATOM   5426  H   LEU   342      -5.438   0.107 -20.905  1.00  0.00
ATOM   5427  CA  LEU   342      -5.954   0.025 -18.830  1.00  0.00
ATOM   5428  HA  LEU   342      -5.316  -0.203 -17.975  1.00  0.00
ATOM   5429  CB  LEU   342      -6.081   1.590 -18.935  1.00  0.00
ATOM   5430  HB2 LEU   342      -6.691   1.841 -19.803  1.00  0.00
ATOM   5431  HB3 LEU   342      -6.608   1.879 -18.026  1.00  0.00
ATOM   5432  CG  LEU   342      -4.758   2.347 -18.930  1.00  0.00
ATOM   5433  HG  LEU   342      -4.216   1.822 -19.717  1.00  0.00
ATOM   5434  CD1 LEU   342      -5.136   3.763 -19.307  1.00  0.00
ATOM   5435 HD11 LEU   342      -6.117   4.105 -18.978  1.00  0.00
ATOM   5436 HD12 LEU   342      -5.095   4.007 -20.369  1.00  0.00
ATOM   5437 HD13 LEU   342      -4.493   4.531 -18.877  1.00  0.00
ATOM   5438  CD2 LEU   342      -4.010   2.300 -17.607  1.00  0.00
ATOM   5439 HD21 LEU   342      -4.607   2.642 -16.762  1.00  0.00
ATOM   5440 HD22 LEU   342      -3.704   1.277 -17.386  1.00  0.00
ATOM   5441 HD23 LEU   342      -3.124   2.918 -17.748  1.00  0.00
ATOM   5442  C   LEU   342      -7.232  -0.708 -18.430  1.00  0.00
ATOM   5443  O   LEU   342      -7.712  -0.479 -17.343  1.00  0.00
ATOM   5444  N   ASN   343      -7.832  -1.437 -19.327  1.00  0.00
ATOM   5445  H   ASN   343      -7.376  -1.522 -20.228  1.00  0.00
ATOM   5446  CA  ASN   343      -9.057  -2.196 -19.026  1.00  0.00
ATOM   5447  HA  ASN   343      -9.558  -1.744 -18.170  1.00  0.00
ATOM   5448  CB  ASN   343     -10.051  -2.114 -20.166  1.00  0.00
ATOM   5449  HB2 ASN   343      -9.744  -2.824 -20.934  1.00  0.00
ATOM   5450  HB3 ASN   343     -11.004  -2.536 -19.846  1.00  0.00
ATOM   5451  CG  ASN   343     -10.324  -0.713 -20.669  1.00  0.00
ATOM   5452  OD1 ASN   343     -11.218   0.058 -20.406  1.00  0.00
ATOM   5453  ND2 ASN   343      -9.516  -0.296 -21.636  1.00  0.00
ATOM   5454 HD21 ASN   343      -8.807  -0.961 -21.920  1.00  0.00
ATOM   5455 HD22 ASN   343      -9.524   0.665 -21.954  1.00  0.00
ATOM   5456  C   ASN   343      -8.773  -3.725 -18.690  1.00  0.00
ATOM   5457  O   ASN   343      -9.671  -4.525 -18.862  1.00  0.00
ATOM   5458  N   ARG   344      -7.527  -4.099 -18.342  1.00  0.00
ATOM   5459  H   ARG   344      -6.732  -3.488 -18.489  1.00  0.00
ATOM   5460  CA  ARG   344      -7.234  -5.546 -18.123  1.00  0.00
ATOM   5461  HA  ARG   344      -7.393  -6.077 -19.061  1.00  0.00
ATOM   5462  CB  ARG   344      -5.744  -5.640 -17.885  1.00  0.00
ATOM   5463  HB2 ARG   344      -5.223  -5.428 -18.819  1.00  0.00
ATOM   5464  HB3 ARG   344      -5.526  -4.911 -17.105  1.00  0.00
ATOM   5465  CG  ARG   344      -5.228  -7.041 -17.369  1.00  0.00
ATOM   5466  HG2 ARG   344      -5.649  -7.283 -16.393  1.00  0.00
ATOM   5467  HG3 ARG   344      -5.572  -7.805 -18.067  1.00  0.00
ATOM   5468  CD  ARG   344      -3.746  -7.031 -17.220  1.00  0.00
ATOM   5469  HD2 ARG   344      -3.228  -6.779 -18.145  1.00  0.00
ATOM   5470  HD3 ARG   344      -3.398  -6.226 -16.573  1.00  0.00
ATOM   5471  NE  ARG   344      -3.215  -8.333 -16.820  1.00  0.00
ATOM   5472  HE  ARG   344      -3.303  -9.096 -17.477  1.00  0.00
ATOM   5473  CZ  ARG   344      -2.547  -8.585 -15.691  1.00  0.00
ATOM   5474  NH1 ARG   344      -2.479  -7.734 -14.662  1.00  0.00
ATOM   5475 HH11 ARG   344      -3.101  -6.940 -14.616  1.00  0.00
ATOM   5476 HH12 ARG   344      -1.878  -8.030 -13.906  1.00  0.00
ATOM   5477  NH2 ARG   344      -2.065  -9.718 -15.425  1.00  0.00
ATOM   5478 HH21 ARG   344      -1.992 -10.385 -16.180  1.00  0.00
ATOM   5479 HH22 ARG   344      -1.593  -9.827 -14.539  1.00  0.00
ATOM   5480  C   ARG   344      -8.096  -6.206 -17.043  1.00  0.00
ATOM   5481  O   ARG   344      -8.169  -7.409 -17.049  1.00  0.00
ATOM   5482  N   THR   345      -8.770  -5.480 -16.144  1.00  0.00
ATOM   5483  H   THR   345      -8.727  -4.473 -16.237  1.00  0.00
ATOM   5484  CA  THR   345      -9.748  -5.916 -15.183  1.00  0.00
ATOM   5485  HA  THR   345      -9.992  -5.042 -14.580  1.00  0.00
ATOM   5486  CB  THR   345     -11.065  -6.331 -15.851  1.00  0.00
ATOM   5487  HB  THR   345     -10.958  -7.217 -16.477  1.00  0.00
ATOM   5488  CG2 THR   345     -12.244  -6.510 -14.896  1.00  0.00
ATOM   5489 HG21 THR   345     -12.182  -7.352 -14.206  1.00  0.00
ATOM   5490 HG22 THR   345     -13.235  -6.435 -15.345  1.00  0.00
ATOM   5491 HG23 THR   345     -12.360  -5.723 -14.151  1.00  0.00
ATOM   5492  OG1 THR   345     -11.446  -5.350 -16.725  1.00  0.00
ATOM   5493  HG1 THR   345     -10.809  -5.048 -17.377  1.00  0.00
ATOM   5494  C   THR   345      -9.216  -6.989 -14.167  1.00  0.00
ATOM   5495  O   THR   345      -9.858  -7.822 -13.649  1.00  0.00
ATOM   5496  N   LEU   346      -7.970  -6.909 -13.707  1.00  0.00
ATOM   5497  H   LEU   346      -7.384  -6.168 -14.074  1.00  0.00
ATOM   5498  CA  LEU   346      -7.320  -7.752 -12.654  1.00  0.00
ATOM   5499  HA  LEU   346      -8.096  -8.337 -12.162  1.00  0.00
ATOM   5500  CB  LEU   346      -6.472  -8.806 -13.363  1.00  0.00
ATOM   5501  HB2 LEU   346      -5.713  -8.303 -13.961  1.00  0.00
ATOM   5502  HB3 LEU   346      -5.925  -9.488 -12.712  1.00  0.00
ATOM   5503  CG  LEU   346      -7.315  -9.807 -14.229  1.00  0.00
ATOM   5504  HG  LEU   346      -7.951  -9.163 -14.836  1.00  0.00
ATOM   5505  CD1 LEU   346      -6.352 -10.547 -15.148  1.00  0.00
ATOM   5506 HD11 LEU   346      -5.779  -9.755 -15.632  1.00  0.00
ATOM   5507 HD12 LEU   346      -7.030 -11.202 -15.693  1.00  0.00
ATOM   5508 HD13 LEU   346      -5.727 -11.180 -14.517  1.00  0.00
ATOM   5509  CD2 LEU   346      -8.253 -10.732 -13.455  1.00  0.00
ATOM   5510 HD21 LEU   346      -7.757 -11.530 -12.903  1.00  0.00
ATOM   5511 HD22 LEU   346      -8.886 -10.121 -12.812  1.00  0.00
ATOM   5512 HD23 LEU   346      -8.934 -11.176 -14.181  1.00  0.00
ATOM   5513  C   LEU   346      -6.500  -6.959 -11.620  1.00  0.00
ATOM   5514  O   LEU   346      -6.006  -5.907 -11.934  1.00  0.00
ATOM   5515  N   ASN   347      -6.490  -7.399 -10.398  1.00  0.00
ATOM   5516  H   ASN   347      -7.083  -8.200 -10.216  1.00  0.00
ATOM   5517  CA  ASN   347      -5.563  -6.923  -9.340  1.00  0.00
ATOM   5518  HA  ASN   347      -5.534  -5.840  -9.459  1.00  0.00
ATOM   5519  CB  ASN   347      -6.129  -7.244  -7.972  1.00  0.00
ATOM   5520  HB2 ASN   347      -6.325  -8.313  -7.878  1.00  0.00
ATOM   5521  HB3 ASN   347      -5.396  -6.905  -7.240  1.00  0.00
ATOM   5522  CG  ASN   347      -7.323  -6.462  -7.647  1.00  0.00
ATOM   5523  OD1 ASN   347      -7.916  -5.698  -8.385  1.00  0.00
ATOM   5524  ND2 ASN   347      -7.821  -6.656  -6.480  1.00  0.00
ATOM   5525 HD21 ASN   347      -7.389  -7.308  -5.836  1.00  0.00
ATOM   5526 HD22 ASN   347      -8.693  -6.209  -6.224  1.00  0.00
ATOM   5527  C   ASN   347      -4.114  -7.438  -9.490  1.00  0.00
ATOM   5528  O   ASN   347      -3.963  -8.579  -9.889  1.00  0.00
ATOM   5529  N   PHE   348      -3.132  -6.620  -9.146  1.00  0.00
ATOM   5530  H   PHE   348      -3.329  -5.632  -9.039  1.00  0.00
ATOM   5531  CA  PHE   348      -1.779  -7.076  -9.274  1.00  0.00
ATOM   5532  HA  PHE   348      -1.602  -7.513 -10.256  1.00  0.00
ATOM   5533  CB  PHE   348      -0.856  -5.853  -9.144  1.00  0.00
ATOM   5534  HB2 PHE   348      -0.872  -5.480  -8.119  1.00  0.00
ATOM   5535  HB3 PHE   348       0.133  -6.292  -9.277  1.00  0.00
ATOM   5536  CG  PHE   348      -1.010  -4.728 -10.209  1.00  0.00
ATOM   5537  CD1 PHE   348      -1.118  -5.091 -11.540  1.00  0.00
ATOM   5538  HD1 PHE   348      -1.099  -6.129 -11.837  1.00  0.00
ATOM   5539  CE1 PHE   348      -0.904  -4.139 -12.532  1.00  0.00
ATOM   5540  HE1 PHE   348      -0.875  -4.600 -13.509  1.00  0.00
ATOM   5541  CZ  PHE   348      -0.613  -2.833 -12.177  1.00  0.00
ATOM   5542  HZ  PHE   348      -0.419  -2.094 -12.940  1.00  0.00
ATOM   5543  CE2 PHE   348      -0.620  -2.399 -10.812  1.00  0.00
ATOM   5544  HE2 PHE   348      -0.413  -1.366 -10.575  1.00  0.00
ATOM   5545  CD2 PHE   348      -0.792  -3.401  -9.814  1.00  0.00
ATOM   5546  HD2 PHE   348      -0.587  -3.211  -8.771  1.00  0.00
ATOM   5547  C   PHE   348      -1.414  -8.113  -8.252  1.00  0.00
ATOM   5548  O   PHE   348      -1.759  -7.961  -7.100  1.00  0.00
ATOM   5549  N   GLU   349      -0.668  -9.134  -8.591  1.00  0.00
ATOM   5550  H   GLU   349      -0.645  -9.436  -9.557  1.00  0.00
ATOM   5551  CA  GLU   349      -0.078 -10.073  -7.553  1.00  0.00
ATOM   5552  HA  GLU   349      -0.875 -10.380  -6.875  1.00  0.00
ATOM   5553  CB  GLU   349       0.358 -11.394  -8.238  1.00  0.00
ATOM   5554  HB2 GLU   349       0.648 -12.090  -7.451  1.00  0.00
ATOM   5555  HB3 GLU   349      -0.521 -11.858  -8.686  1.00  0.00
ATOM   5556  CG  GLU   349       1.402 -11.493  -9.283  1.00  0.00
ATOM   5557  HG2 GLU   349       2.270 -10.973  -8.879  1.00  0.00
ATOM   5558  HG3 GLU   349       1.726 -12.499  -9.548  1.00  0.00
ATOM   5559  CD  GLU   349       1.142 -10.802 -10.581  1.00  0.00
ATOM   5560  OE1 GLU   349       2.075 -10.449 -11.391  1.00  0.00
ATOM   5561  OE2 GLU   349      -0.052 -10.563 -10.962  1.00  0.00
ATOM   5562  C   GLU   349       0.984  -9.481  -6.657  1.00  0.00
ATOM   5563  O   GLU   349       1.530  -8.501  -7.080  1.00  0.00
ATOM   5564  N   MET   350       1.395 -10.031  -5.444  1.00  0.00
ATOM   5565  H   MET   350       0.877 -10.856  -5.167  1.00  0.00
ATOM   5566  CA  MET   350       2.187  -9.370  -4.381  1.00  0.00
ATOM   5567  HA  MET   350       3.051  -8.906  -4.858  1.00  0.00
ATOM   5568  CB  MET   350       1.244  -8.433  -3.647  1.00  0.00
ATOM   5569  HB2 MET   350       0.903  -7.745  -4.420  1.00  0.00
ATOM   5570  HB3 MET   350       0.426  -8.985  -3.184  1.00  0.00
ATOM   5571  CG  MET   350       2.036  -7.513  -2.624  1.00  0.00
ATOM   5572  HG2 MET   350       2.425  -8.106  -1.796  1.00  0.00
ATOM   5573  HG3 MET   350       2.869  -7.175  -3.240  1.00  0.00
ATOM   5574  SD  MET   350       1.138  -6.121  -1.880  1.00  0.00
ATOM   5575  CE  MET   350      -0.158  -6.999  -0.923  1.00  0.00
ATOM   5576  HE1 MET   350       0.067  -8.069  -1.014  1.00  0.00
ATOM   5577  HE2 MET   350      -0.277  -6.624   0.101  1.00  0.00
ATOM   5578  HE3 MET   350      -1.134  -6.725  -1.342  1.00  0.00
ATOM   5579  C   MET   350       2.670 -10.445  -3.388  1.00  0.00
ATOM   5580  O   MET   350       2.019 -11.479  -3.237  1.00  0.00
ATOM   5581  N   LYS   351       3.831 -10.304  -2.767  1.00  0.00
ATOM   5582  H   LYS   351       4.186  -9.362  -2.882  1.00  0.00
ATOM   5583  CA  LYS   351       4.395 -11.249  -1.726  1.00  0.00
ATOM   5584  HA  LYS   351       4.248 -12.270  -2.078  1.00  0.00
ATOM   5585  CB  LYS   351       5.808 -10.893  -1.509  1.00  0.00
ATOM   5586  HB2 LYS   351       5.966  -9.822  -1.388  1.00  0.00
ATOM   5587  HB3 LYS   351       6.185 -11.255  -0.553  1.00  0.00
ATOM   5588  CG  LYS   351       6.689 -11.479  -2.611  1.00  0.00
ATOM   5589  HG2 LYS   351       6.585 -12.564  -2.618  1.00  0.00
ATOM   5590  HG3 LYS   351       6.244 -11.027  -3.498  1.00  0.00
ATOM   5591  CD  LYS   351       8.177 -11.150  -2.426  1.00  0.00
ATOM   5592  HD2 LYS   351       8.590 -11.328  -3.419  1.00  0.00
ATOM   5593  HD3 LYS   351       8.142 -10.113  -2.091  1.00  0.00
ATOM   5594  CE  LYS   351       8.915 -12.070  -1.443  1.00  0.00
ATOM   5595  HE2 LYS   351       8.512 -11.916  -0.442  1.00  0.00
ATOM   5596  HE3 LYS   351       8.612 -13.089  -1.682  1.00  0.00
ATOM   5597  NZ  LYS   351      10.377 -11.769  -1.624  1.00  0.00
ATOM   5598  HZ1 LYS   351      10.937 -12.407  -1.077  1.00  0.00
ATOM   5599  HZ2 LYS   351      10.565 -10.785  -1.495  1.00  0.00
ATOM   5600  HZ3 LYS   351      10.607 -11.983  -2.583  1.00  0.00
ATOM   5601  C   LYS   351       3.642 -10.996  -0.408  1.00  0.00
ATOM   5602  O   LYS   351       2.837 -10.090  -0.442  1.00  0.00
ATOM   5603  N   ALA   352       3.979 -11.719   0.703  1.00  0.00
ATOM   5604  H   ALA   352       4.764 -12.358   0.749  1.00  0.00
ATOM   5605  CA  ALA   352       3.487 -11.299   1.934  1.00  0.00
ATOM   5606  HA  ALA   352       2.403 -11.200   1.877  1.00  0.00
ATOM   5607  CB  ALA   352       3.648 -12.437   2.966  1.00  0.00
ATOM   5608  HB1 ALA   352       3.437 -13.386   2.475  1.00  0.00
ATOM   5609  HB2 ALA   352       2.972 -12.333   3.815  1.00  0.00
ATOM   5610  HB3 ALA   352       4.672 -12.519   3.333  1.00  0.00
ATOM   5611  C   ALA   352       3.989  -9.881   2.346  1.00  0.00
ATOM   5612  O   ALA   352       5.093  -9.490   1.955  1.00  0.00
ATOM   5613  N   PHE   353       3.179  -9.157   3.090  1.00  0.00
ATOM   5614  H   PHE   353       2.306  -9.646   3.252  1.00  0.00
ATOM   5615  CA  PHE   353       3.323  -7.692   3.239  1.00  0.00
ATOM   5616  HA  PHE   353       4.377  -7.465   3.400  1.00  0.00
ATOM   5617  CB  PHE   353       2.698  -7.059   1.951  1.00  0.00
ATOM   5618  HB2 PHE   353       3.081  -7.627   1.103  1.00  0.00
ATOM   5619  HB3 PHE   353       1.641  -7.323   1.912  1.00  0.00
ATOM   5620  CG  PHE   353       2.998  -5.583   1.705  1.00  0.00
ATOM   5621  CD1 PHE   353       2.043  -4.585   1.947  1.00  0.00
ATOM   5622  HD1 PHE   353       1.020  -4.882   2.127  1.00  0.00
ATOM   5623  CE1 PHE   353       2.362  -3.216   1.796  1.00  0.00
ATOM   5624  HE1 PHE   353       1.623  -2.435   1.901  1.00  0.00
ATOM   5625  CZ  PHE   353       3.699  -2.812   1.509  1.00  0.00
ATOM   5626  HZ  PHE   353       3.852  -1.752   1.373  1.00  0.00
ATOM   5627  CE2 PHE   353       4.673  -3.796   1.318  1.00  0.00
ATOM   5628  HE2 PHE   353       5.695  -3.458   1.224  1.00  0.00
ATOM   5629  CD2 PHE   353       4.320  -5.178   1.424  1.00  0.00
ATOM   5630  HD2 PHE   353       5.009  -6.007   1.366  1.00  0.00
ATOM   5631  C   PHE   353       2.802  -7.004   4.488  1.00  0.00
ATOM   5632  O   PHE   353       1.824  -7.454   5.105  1.00  0.00
ATOM   5633  N   LYS   354       3.408  -5.802   4.770  1.00  0.00
ATOM   5634  H   LYS   354       4.193  -5.533   4.188  1.00  0.00
ATOM   5635  CA  LYS   354       2.898  -4.689   5.661  1.00  0.00
ATOM   5636  HA  LYS   354       1.810  -4.754   5.655  1.00  0.00
ATOM   5637  CB  LYS   354       3.432  -4.951   7.085  1.00  0.00
ATOM   5638  HB2 LYS   354       3.096  -5.975   7.244  1.00  0.00
ATOM   5639  HB3 LYS   354       4.522  -4.937   7.095  1.00  0.00
ATOM   5640  CG  LYS   354       2.781  -4.080   8.206  1.00  0.00
ATOM   5641  HG2 LYS   354       3.266  -4.268   9.164  1.00  0.00
ATOM   5642  HG3 LYS   354       3.089  -3.052   8.010  1.00  0.00
ATOM   5643  CD  LYS   354       1.225  -4.199   8.214  1.00  0.00
ATOM   5644  HD2 LYS   354       0.884  -4.017   7.194  1.00  0.00
ATOM   5645  HD3 LYS   354       0.928  -5.107   8.739  1.00  0.00
ATOM   5646  CE  LYS   354       0.798  -3.077   9.277  1.00  0.00
ATOM   5647  HE2 LYS   354       0.523  -3.535  10.227  1.00  0.00
ATOM   5648  HE3 LYS   354       1.577  -2.332   9.440  1.00  0.00
ATOM   5649  NZ  LYS   354      -0.414  -2.262   8.742  1.00  0.00
ATOM   5650  HZ1 LYS   354      -0.163  -1.609   8.013  1.00  0.00
ATOM   5651  HZ2 LYS   354      -0.809  -1.763   9.526  1.00  0.00
ATOM   5652  HZ3 LYS   354      -1.154  -2.884   8.449  1.00  0.00
ATOM   5653  C   LYS   354       3.404  -3.311   5.145  1.00  0.00
ATOM   5654  O   LYS   354       4.579  -3.012   5.259  1.00  0.00
ATOM   5655  N   LEU   355       2.446  -2.403   4.714  1.00  0.00
ATOM   5656  H   LEU   355       1.474  -2.688   4.743  1.00  0.00
ATOM   5657  CA  LEU   355       2.579  -0.910   4.822  1.00  0.00
ATOM   5658  HA  LEU   355       3.624  -0.744   4.557  1.00  0.00
ATOM   5659  CB  LEU   355       1.688  -0.367   3.689  1.00  0.00
ATOM   5660  HB2 LEU   355       2.215  -0.507   2.745  1.00  0.00
ATOM   5661  HB3 LEU   355       0.775  -0.962   3.666  1.00  0.00
ATOM   5662  CG  LEU   355       1.307   1.098   3.653  1.00  0.00
ATOM   5663  HG  LEU   355       1.031   1.490   4.632  1.00  0.00
ATOM   5664  CD1 LEU   355       2.542   1.865   3.005  1.00  0.00
ATOM   5665 HD11 LEU   355       3.476   1.527   3.453  1.00  0.00
ATOM   5666 HD12 LEU   355       2.612   2.946   3.125  1.00  0.00
ATOM   5667 HD13 LEU   355       2.736   1.512   1.992  1.00  0.00
ATOM   5668  CD2 LEU   355       0.144   1.305   2.666  1.00  0.00
ATOM   5669 HD21 LEU   355       0.298   0.802   1.712  1.00  0.00
ATOM   5670 HD22 LEU   355      -0.719   0.931   3.217  1.00  0.00
ATOM   5671 HD23 LEU   355       0.185   2.363   2.407  1.00  0.00
ATOM   5672  C   LEU   355       2.284  -0.430   6.267  1.00  0.00
ATOM   5673  O   LEU   355       1.498  -0.984   7.000  1.00  0.00
ATOM   5674  N   ARG   356       2.965   0.650   6.615  1.00  0.00
ATOM   5675  H   ARG   356       3.740   0.893   6.009  1.00  0.00
ATOM   5676  CA  ARG   356       2.589   1.752   7.603  1.00  0.00
ATOM   5677  HA  ARG   356       1.513   1.604   7.693  1.00  0.00
ATOM   5678  CB  ARG   356       3.178   1.426   9.018  1.00  0.00
ATOM   5679  HB2 ARG   356       4.258   1.573   9.042  1.00  0.00
ATOM   5680  HB3 ARG   356       2.707   2.118   9.716  1.00  0.00
ATOM   5681  CG  ARG   356       2.830   0.016   9.515  1.00  0.00
ATOM   5682  HG2 ARG   356       1.787  -0.173   9.261  1.00  0.00
ATOM   5683  HG3 ARG   356       3.395  -0.724   8.951  1.00  0.00
ATOM   5684  CD  ARG   356       2.936  -0.154  11.081  1.00  0.00
ATOM   5685  HD2 ARG   356       2.697  -1.179  11.363  1.00  0.00
ATOM   5686  HD3 ARG   356       3.938   0.144  11.390  1.00  0.00
ATOM   5687  NE  ARG   356       1.866   0.587  11.817  1.00  0.00
ATOM   5688  HE  ARG   356       1.076   0.966  11.315  1.00  0.00
ATOM   5689  CZ  ARG   356       1.785   0.783  13.130  1.00  0.00
ATOM   5690  NH1 ARG   356       2.728   0.324  13.918  1.00  0.00
ATOM   5691 HH11 ARG   356       3.347  -0.304  13.426  1.00  0.00
ATOM   5692 HH12 ARG   356       2.646   0.414  14.921  1.00  0.00
ATOM   5693  NH2 ARG   356       0.741   1.473  13.453  1.00  0.00
ATOM   5694 HH21 ARG   356       0.081   1.677  12.716  1.00  0.00
ATOM   5695 HH22 ARG   356       0.651   1.762  14.417  1.00  0.00
ATOM   5696  C   ARG   356       2.902   3.141   7.101  1.00  0.00
ATOM   5697  O   ARG   356       3.694   3.381   6.227  1.00  0.00
ATOM   5698  N   SER   357       2.231   4.159   7.673  1.00  0.00
ATOM   5699  H   SER   357       1.609   3.984   8.454  1.00  0.00
ATOM   5700  CA  SER   357       2.256   5.569   7.176  1.00  0.00
ATOM   5701  HA  SER   357       3.269   5.781   6.834  1.00  0.00
ATOM   5702  CB  SER   357       1.312   5.657   5.979  1.00  0.00
ATOM   5703  HB2 SER   357       1.485   6.650   5.564  1.00  0.00
ATOM   5704  HB3 SER   357       1.638   4.954   5.214  1.00  0.00
ATOM   5705  OG  SER   357       0.015   5.497   6.397  1.00  0.00
ATOM   5706  HG  SER   357      -0.028   4.562   6.609  1.00  0.00
ATOM   5707  C   SER   357       1.946   6.612   8.204  1.00  0.00
ATOM   5708  O   SER   357       1.159   6.380   9.100  1.00  0.00
ATOM   5709  N   ASP   358       2.563   7.792   8.092  1.00  0.00
ATOM   5710  H   ASP   358       3.284   7.787   7.380  1.00  0.00
ATOM   5711  CA  ASP   358       2.348   9.003   8.931  1.00  0.00
ATOM   5712  HA  ASP   358       1.464   8.830   9.546  1.00  0.00
ATOM   5713  CB  ASP   358       3.536   9.254   9.827  1.00  0.00
ATOM   5714  HB2 ASP   358       4.444   9.164   9.231  1.00  0.00
ATOM   5715  HB3 ASP   358       3.543  10.291  10.165  1.00  0.00
ATOM   5716  CG  ASP   358       3.594   8.277  10.980  1.00  0.00
ATOM   5717  OD1 ASP   358       2.583   8.258  11.743  1.00  0.00
ATOM   5718  OD2 ASP   358       4.735   7.894  11.334  1.00  0.00
ATOM   5719  C   ASP   358       2.029  10.308   8.113  1.00  0.00
ATOM   5720  O   ASP   358       2.184  10.288   6.891  1.00  0.00
ATOM   5721  N   TYR   359       1.839  11.428   8.750  1.00  0.00
ATOM   5722  H   TYR   359       1.705  11.432   9.754  1.00  0.00
ATOM   5723  CA  TYR   359       2.084  12.798   8.228  1.00  0.00
ATOM   5724  HA  TYR   359       2.567  12.742   7.253  1.00  0.00
ATOM   5725  CB  TYR   359       0.732  13.579   8.291  1.00  0.00
ATOM   5726  HB2 TYR   359       0.256  13.629   9.270  1.00  0.00
ATOM   5727  HB3 TYR   359       1.121  14.574   8.076  1.00  0.00
ATOM   5728  CG  TYR   359      -0.258  13.103   7.280  1.00  0.00
ATOM   5729  CD1 TYR   359      -1.152  12.069   7.636  1.00  0.00
ATOM   5730  HD1 TYR   359      -1.103  11.676   8.641  1.00  0.00
ATOM   5731  CE1 TYR   359      -2.115  11.722   6.677  1.00  0.00
ATOM   5732  HE1 TYR   359      -2.809  10.921   6.887  1.00  0.00
ATOM   5733  CZ  TYR   359      -2.096  12.272   5.340  1.00  0.00
ATOM   5734  OH  TYR   359      -2.952  11.835   4.370  1.00  0.00
ATOM   5735  HH  TYR   359      -2.788  10.895   4.262  1.00  0.00
ATOM   5736  CE2 TYR   359      -1.131  13.324   5.043  1.00  0.00
ATOM   5737  HE2 TYR   359      -1.145  13.726   4.040  1.00  0.00
ATOM   5738  CD2 TYR   359      -0.266  13.716   6.027  1.00  0.00
ATOM   5739  HD2 TYR   359       0.544  14.379   5.764  1.00  0.00
ATOM   5740  C   TYR   359       3.076  13.521   9.163  1.00  0.00
ATOM   5741  O   TYR   359       2.999  13.399  10.339  1.00  0.00
ATOM   5742  N   VAL   360       3.839  14.361   8.519  1.00  0.00
ATOM   5743  H   VAL   360       3.820  14.369   7.507  1.00  0.00
ATOM   5744  CA  VAL   360       4.853  15.146   9.128  1.00  0.00
ATOM   5745  HA  VAL   360       4.825  14.837  10.173  1.00  0.00
ATOM   5746  CB  VAL   360       6.191  14.733   8.623  1.00  0.00
ATOM   5747  HB  VAL   360       6.226  15.093   7.595  1.00  0.00
ATOM   5748  CG1 VAL   360       7.301  15.503   9.464  1.00  0.00
ATOM   5749 HG11 VAL   360       8.296  15.202   9.136  1.00  0.00
ATOM   5750 HG12 VAL   360       7.040  16.555   9.345  1.00  0.00
ATOM   5751 HG13 VAL   360       7.299  15.282  10.531  1.00  0.00
ATOM   5752  CG2 VAL   360       6.348  13.224   8.853  1.00  0.00
ATOM   5753 HG21 VAL   360       5.715  12.637   8.187  1.00  0.00
ATOM   5754 HG22 VAL   360       5.983  12.984   9.852  1.00  0.00
ATOM   5755 HG23 VAL   360       7.394  12.928   8.781  1.00  0.00
ATOM   5756  C   VAL   360       4.484  16.684   8.905  1.00  0.00
ATOM   5757  O   VAL   360       4.577  17.180   7.814  1.00  0.00
ATOM   5758  N   GLN   361       4.184  17.409  10.003  1.00  0.00
ATOM   5759  H   GLN   361       4.324  17.002  10.920  1.00  0.00
ATOM   5760  CA  GLN   361       3.834  18.846   9.973  1.00  0.00
ATOM   5761  HA  GLN   361       3.391  19.087   9.007  1.00  0.00
ATOM   5762  CB  GLN   361       2.965  19.174  11.221  1.00  0.00
ATOM   5763  HB2 GLN   361       3.670  19.288  12.045  1.00  0.00
ATOM   5764  HB3 GLN   361       2.421  20.109  11.084  1.00  0.00
ATOM   5765  CG  GLN   361       1.912  18.215  11.574  1.00  0.00
ATOM   5766  HG2 GLN   361       2.499  17.326  11.800  1.00  0.00
ATOM   5767  HG3 GLN   361       1.474  18.599  12.495  1.00  0.00
ATOM   5768  CD  GLN   361       0.885  17.729  10.497  1.00  0.00
ATOM   5769  OE1 GLN   361       1.059  17.581   9.310  1.00  0.00
ATOM   5770  NE2 GLN   361      -0.258  17.357  10.972  1.00  0.00
ATOM   5771 HE21 GLN   361      -0.917  17.013  10.284  1.00  0.00
ATOM   5772 HE22 GLN   361      -0.468  17.342  11.963  1.00  0.00
ATOM   5773  C   GLN   361       5.112  19.744   9.992  1.00  0.00
ATOM   5774  O   GLN   361       5.210  20.767   9.326  1.00  0.00
ATOM   5775  N   LYS   362       6.176  19.309  10.645  1.00  0.00
ATOM   5776  H   LYS   362       6.128  18.382  11.052  1.00  0.00
ATOM   5777  CA  LYS   362       7.478  19.945  10.939  1.00  0.00
ATOM   5778  HA  LYS   362       7.519  20.918  10.449  1.00  0.00
ATOM   5779  CB  LYS   362       7.627  20.418  12.386  1.00  0.00
ATOM   5780  HB2 LYS   362       7.234  19.672  13.077  1.00  0.00
ATOM   5781  HB3 LYS   362       8.651  20.643  12.684  1.00  0.00
ATOM   5782  CG  LYS   362       6.757  21.658  12.691  1.00  0.00
ATOM   5783  HG2 LYS   362       7.068  22.550  12.146  1.00  0.00
ATOM   5784  HG3 LYS   362       5.737  21.401  12.405  1.00  0.00
ATOM   5785  CD  LYS   362       6.720  21.901  14.232  1.00  0.00
ATOM   5786  HD2 LYS   362       6.095  21.185  14.767  1.00  0.00
ATOM   5787  HD3 LYS   362       7.708  21.821  14.684  1.00  0.00
ATOM   5788  CE  LYS   362       5.987  23.243  14.251  1.00  0.00
ATOM   5789  HE2 LYS   362       6.512  23.964  13.623  1.00  0.00
ATOM   5790  HE3 LYS   362       4.967  23.128  13.886  1.00  0.00
ATOM   5791  NZ  LYS   362       5.869  23.850  15.590  1.00  0.00
ATOM   5792  HZ1 LYS   362       5.702  24.832  15.423  1.00  0.00
ATOM   5793  HZ2 LYS   362       6.611  23.793  16.273  1.00  0.00
ATOM   5794  HZ3 LYS   362       4.997  23.598  16.033  1.00  0.00
ATOM   5795  C   LYS   362       8.655  19.070  10.522  1.00  0.00
ATOM   5796  O   LYS   362       8.583  17.918  10.892  1.00  0.00
ATOM   5797  N   PRO   363       9.701  19.439   9.795  1.00  0.00
ATOM   5798  CD  PRO   363      10.087  20.765   9.633  1.00  0.00
ATOM   5799  HD2 PRO   363       9.810  21.161  10.617  1.00  0.00
ATOM   5800  HD3 PRO   363       9.448  21.207   8.858  1.00  0.00
ATOM   5801  CG  PRO   363      11.648  20.811   9.426  1.00  0.00
ATOM   5802  HG2 PRO   363      12.249  20.629  10.317  1.00  0.00
ATOM   5803  HG3 PRO   363      11.938  21.767   8.989  1.00  0.00
ATOM   5804  CB  PRO   363      11.821  19.602   8.608  1.00  0.00
ATOM   5805  HB2 PRO   363      12.805  19.205   8.854  1.00  0.00
ATOM   5806  HB3 PRO   363      11.526  19.818   7.582  1.00  0.00
ATOM   5807  CA  PRO   363      10.756  18.623   9.230  1.00  0.00
ATOM   5808  HA  PRO   363      10.387  17.954   8.453  1.00  0.00
ATOM   5809  C   PRO   363      11.456  17.660  10.200  1.00  0.00
ATOM   5810  O   PRO   363      11.610  17.849  11.381  1.00  0.00
ATOM   5811  N   ILE   364      11.885  16.530   9.558  1.00  0.00
ATOM   5812  H   ILE   364      11.794  16.491   8.550  1.00  0.00
ATOM   5813  CA  ILE   364      12.666  15.486  10.274  1.00  0.00
ATOM   5814  HA  ILE   364      12.252  15.273  11.259  1.00  0.00
ATOM   5815  CB  ILE   364      12.865  14.258   9.346  1.00  0.00
ATOM   5816  HB  ILE   364      13.316  14.500   8.384  1.00  0.00
ATOM   5817  CG2 ILE   364      13.842  13.289  10.105  1.00  0.00
ATOM   5818 HG21 ILE   364      13.390  12.972  11.045  1.00  0.00
ATOM   5819 HG22 ILE   364      14.835  13.714  10.247  1.00  0.00
ATOM   5820 HG23 ILE   364      14.090  12.406   9.517  1.00  0.00
ATOM   5821  CG1 ILE   364      11.579  13.439   9.055  1.00  0.00
ATOM   5822 HG12 ILE   364      11.131  12.966   9.929  1.00  0.00
ATOM   5823 HG13 ILE   364      10.834  14.179   8.760  1.00  0.00
ATOM   5824  CD1 ILE   364      11.552  12.590   7.785  1.00  0.00
ATOM   5825 HD11 ILE   364      10.699  11.912   7.739  1.00  0.00
ATOM   5826 HD12 ILE   364      12.387  11.924   7.567  1.00  0.00
ATOM   5827 HD13 ILE   364      11.406  13.236   6.920  1.00  0.00
ATOM   5828  C   ILE   364      14.044  16.113  10.474  1.00  0.00
ATOM   5829  O   ILE   364      14.644  16.565   9.510  1.00  0.00
ATOM   5830  N   PRO   365      14.617  16.101  11.674  1.00  0.00
ATOM   5831  CD  PRO   365      13.987  15.875  12.934  1.00  0.00
ATOM   5832  HD2 PRO   365      14.020  14.809  13.191  1.00  0.00
ATOM   5833  HD3 PRO   365      12.965  16.270  12.881  1.00  0.00
ATOM   5834  CG  PRO   365      14.882  16.686  13.960  1.00  0.00
ATOM   5835  HG2 PRO   365      14.880  16.314  14.984  1.00  0.00
ATOM   5836  HG3 PRO   365      14.667  17.755  13.986  1.00  0.00
ATOM   5837  CB  PRO   365      16.278  16.379  13.415  1.00  0.00
ATOM   5838  HB2 PRO   365      16.667  15.421  13.759  1.00  0.00
ATOM   5839  HB3 PRO   365      16.959  17.166  13.739  1.00  0.00
ATOM   5840  CA  PRO   365      16.016  16.470  11.852  1.00  0.00
ATOM   5841  HA  PRO   365      16.110  17.534  11.638  1.00  0.00
ATOM   5842  C   PRO   365      17.039  15.655  11.132  1.00  0.00
ATOM   5843  O   PRO   365      16.895  14.490  11.117  1.00  0.00
ATOM   5844  N   ASP   366      18.226  16.123  10.919  1.00  0.00
ATOM   5845  H   ASP   366      18.384  17.115  11.049  1.00  0.00
ATOM   5846  CA  ASP   366      19.288  15.266  10.359  1.00  0.00
ATOM   5847  HA  ASP   366      18.804  14.716   9.552  1.00  0.00
ATOM   5848  CB  ASP   366      20.312  16.157   9.656  1.00  0.00
ATOM   5849  HB2 ASP   366      20.683  16.698  10.526  1.00  0.00
ATOM   5850  HB3 ASP   366      21.172  15.533   9.413  1.00  0.00
ATOM   5851  CG  ASP   366      19.876  17.218   8.624  1.00  0.00
ATOM   5852  OD1 ASP   366      18.672  17.274   8.243  1.00  0.00
ATOM   5853  OD2 ASP   366      20.733  17.895   8.072  1.00  0.00
ATOM   5854  C   ASP   366      19.862  14.290  11.374  1.00  0.00
ATOM   5855  O   ASP   366      20.213  13.182  11.018  1.00  0.00
ATOM   5856  N   ASP   367      19.707  14.618  12.657  1.00  0.00
ATOM   5857  H   ASP   367      19.457  15.574  12.880  1.00  0.00
ATOM   5858  CA  ASP   367      20.062  13.700  13.741  1.00  0.00
ATOM   5859  HA  ASP   367      21.020  13.211  13.566  1.00  0.00
ATOM   5860  CB  ASP   367      20.184  14.651  15.001  1.00  0.00
ATOM   5861  HB2 ASP   367      19.227  15.160  15.121  1.00  0.00
ATOM   5862  HB3 ASP   367      20.236  14.170  15.978  1.00  0.00
ATOM   5863  CG  ASP   367      21.247  15.776  15.001  1.00  0.00
ATOM   5864  OD1 ASP   367      20.970  16.978  15.293  1.00  0.00
ATOM   5865  OD2 ASP   367      22.460  15.501  14.907  1.00  0.00
ATOM   5866  C   ASP   367      19.097  12.513  13.999  1.00  0.00
ATOM   5867  O   ASP   367      19.434  11.473  14.511  1.00  0.00
ATOM   5868  N   VAL   368      17.845  12.648  13.604  1.00  0.00
ATOM   5869  H   VAL   368      17.770  13.436  12.972  1.00  0.00
ATOM   5870  CA  VAL   368      16.682  11.697  13.536  1.00  0.00
ATOM   5871  HA  VAL   368      16.818  10.867  14.229  1.00  0.00
ATOM   5872  CB  VAL   368      15.328  12.491  13.749  1.00  0.00
ATOM   5873  HB  VAL   368      15.313  13.296  13.015  1.00  0.00
ATOM   5874  CG1 VAL   368      14.062  11.602  13.572  1.00  0.00
ATOM   5875 HG11 VAL   368      13.991  10.731  14.224  1.00  0.00
ATOM   5876 HG12 VAL   368      13.199  12.268  13.606  1.00  0.00
ATOM   5877 HG13 VAL   368      14.121  11.174  12.571  1.00  0.00
ATOM   5878  CG2 VAL   368      15.300  13.056  15.190  1.00  0.00
ATOM   5879 HG21 VAL   368      15.294  12.327  16.000  1.00  0.00
ATOM   5880 HG22 VAL   368      14.356  13.574  15.358  1.00  0.00
ATOM   5881 HG23 VAL   368      16.079  13.812  15.287  1.00  0.00
ATOM   5882  C   VAL   368      16.623  11.104  12.131  1.00  0.00
ATOM   5883  O   VAL   368      16.425   9.964  12.097  1.00  0.00
ATOM   5884  N   LEU   369      17.017  11.786  11.083  1.00  0.00
ATOM   5885  H   LEU   369      17.141  12.786  11.189  1.00  0.00
ATOM   5886  CA  LEU   369      17.018  11.286   9.640  1.00  0.00
ATOM   5887  HA  LEU   369      16.066  10.817   9.388  1.00  0.00
ATOM   5888  CB  LEU   369      17.365  12.369   8.584  1.00  0.00
ATOM   5889  HB2 LEU   369      16.590  13.119   8.746  1.00  0.00
ATOM   5890  HB3 LEU   369      18.326  12.863   8.729  1.00  0.00
ATOM   5891  CG  LEU   369      17.290  11.827   7.124  1.00  0.00
ATOM   5892  HG  LEU   369      17.658  10.801   7.147  1.00  0.00
ATOM   5893  CD1 LEU   369      15.835  11.887   6.631  1.00  0.00
ATOM   5894 HD11 LEU   369      15.182  11.411   7.363  1.00  0.00
ATOM   5895 HD12 LEU   369      15.683  11.536   5.610  1.00  0.00
ATOM   5896 HD13 LEU   369      15.538  12.936   6.619  1.00  0.00
ATOM   5897  CD2 LEU   369      18.140  12.732   6.240  1.00  0.00
ATOM   5898 HD21 LEU   369      17.897  12.544   5.194  1.00  0.00
ATOM   5899 HD22 LEU   369      17.941  13.783   6.448  1.00  0.00
ATOM   5900 HD23 LEU   369      19.185  12.508   6.452  1.00  0.00
ATOM   5901  C   LEU   369      18.157  10.225   9.643  1.00  0.00
ATOM   5902  O   LEU   369      18.029   9.155   9.080  1.00  0.00
ATOM   5903  N   GLU   370      19.295  10.594  10.295  1.00  0.00
ATOM   5904  H   GLU   370      19.421  11.567  10.546  1.00  0.00
ATOM   5905  CA  GLU   370      20.350   9.631  10.411  1.00  0.00
ATOM   5906  HA  GLU   370      20.597   9.190   9.445  1.00  0.00
ATOM   5907  CB  GLU   370      21.573  10.316  11.138  1.00  0.00
ATOM   5908  HB2 GLU   370      21.866  11.164  10.519  1.00  0.00
ATOM   5909  HB3 GLU   370      21.243  10.653  12.120  1.00  0.00
ATOM   5910  CG  GLU   370      22.716   9.391  11.248  1.00  0.00
ATOM   5911  HG2 GLU   370      23.447   9.937  11.846  1.00  0.00
ATOM   5912  HG3 GLU   370      22.496   8.522  11.869  1.00  0.00
ATOM   5913  CD  GLU   370      23.361   8.920   9.953  1.00  0.00
ATOM   5914  OE1 GLU   370      24.315   8.111  10.004  1.00  0.00
ATOM   5915  OE2 GLU   370      22.874   9.259   8.835  1.00  0.00
ATOM   5916  C   GLU   370      19.823   8.381  11.093  1.00  0.00
ATOM   5917  O   GLU   370      20.014   7.287  10.576  1.00  0.00
ATOM   5918  N   LYS   371      19.060   8.351  12.256  1.00  0.00
ATOM   5919  H   LYS   371      18.709   9.234  12.608  1.00  0.00
ATOM   5920  CA  LYS   371      18.550   7.190  12.915  1.00  0.00
ATOM   5921  HA  LYS   371      19.312   6.412  12.891  1.00  0.00
ATOM   5922  CB  LYS   371      18.266   7.569  14.340  1.00  0.00
ATOM   5923  HB2 LYS   371      17.606   8.434  14.404  1.00  0.00
ATOM   5924  HB3 LYS   371      17.596   6.799  14.724  1.00  0.00
ATOM   5925  CG  LYS   371      19.517   7.816  15.184  1.00  0.00
ATOM   5926  HG2 LYS   371      20.099   6.895  15.197  1.00  0.00
ATOM   5927  HG3 LYS   371      20.091   8.632  14.744  1.00  0.00
ATOM   5928  CD  LYS   371      19.167   8.161  16.626  1.00  0.00
ATOM   5929  HD2 LYS   371      18.694   9.137  16.734  1.00  0.00
ATOM   5930  HD3 LYS   371      18.526   7.398  17.068  1.00  0.00
ATOM   5931  CE  LYS   371      20.590   8.159  17.192  1.00  0.00
ATOM   5932  HE2 LYS   371      20.946   7.138  17.054  1.00  0.00
ATOM   5933  HE3 LYS   371      21.189   8.821  16.567  1.00  0.00
ATOM   5934  NZ  LYS   371      20.607   8.639  18.530  1.00  0.00
ATOM   5935  HZ1 LYS   371      20.457   9.637  18.553  1.00  0.00
ATOM   5936  HZ2 LYS   371      21.530   8.539  18.927  1.00  0.00
ATOM   5937  HZ3 LYS   371      19.998   8.043  19.072  1.00  0.00
ATOM   5938  C   LYS   371      17.426   6.514  12.153  1.00  0.00
ATOM   5939  O   LYS   371      17.450   5.294  12.012  1.00  0.00
ATOM   5940  N   LEU   372      16.522   7.259  11.546  1.00  0.00
ATOM   5941  H   LEU   372      16.446   8.262  11.665  1.00  0.00
ATOM   5942  CA  LEU   372      15.490   6.621  10.762  1.00  0.00
ATOM   5943  HA  LEU   372      14.932   5.963  11.428  1.00  0.00
ATOM   5944  CB  LEU   372      14.563   7.761  10.348  1.00  0.00
ATOM   5945  HB2 LEU   372      14.110   8.081  11.286  1.00  0.00
ATOM   5946  HB3 LEU   372      15.125   8.590   9.919  1.00  0.00
ATOM   5947  CG  LEU   372      13.563   7.285   9.279  1.00  0.00
ATOM   5948  HG  LEU   372      14.046   6.652   8.535  1.00  0.00
ATOM   5949  CD1 LEU   372      12.363   6.506   9.825  1.00  0.00
ATOM   5950 HD11 LEU   372      12.707   5.533  10.177  1.00  0.00
ATOM   5951 HD12 LEU   372      11.625   6.333   9.042  1.00  0.00
ATOM   5952 HD13 LEU   372      11.907   7.099  10.618  1.00  0.00
ATOM   5953  CD2 LEU   372      12.966   8.504   8.551  1.00  0.00
ATOM   5954 HD21 LEU   372      12.103   8.163   7.981  1.00  0.00
ATOM   5955 HD22 LEU   372      12.629   9.214   9.306  1.00  0.00
ATOM   5956 HD23 LEU   372      13.737   8.971   7.938  1.00  0.00
ATOM   5957  C   LEU   372      16.129   5.728   9.671  1.00  0.00
ATOM   5958  O   LEU   372      15.699   4.608   9.395  1.00  0.00
ATOM   5959  N   LEU   373      17.088   6.235   8.983  1.00  0.00
ATOM   5960  H   LEU   373      17.381   7.141   9.331  1.00  0.00
ATOM   5961  CA  LEU   373      17.850   5.566   7.910  1.00  0.00
ATOM   5962  HA  LEU   373      17.187   5.092   7.186  1.00  0.00
ATOM   5963  CB  LEU   373      18.659   6.580   7.082  1.00  0.00
ATOM   5964  HB2 LEU   373      19.193   7.345   7.646  1.00  0.00
ATOM   5965  HB3 LEU   373      19.485   6.076   6.580  1.00  0.00
ATOM   5966  CG  LEU   373      17.906   7.211   5.915  1.00  0.00
ATOM   5967  HG  LEU   373      17.813   6.392   5.202  1.00  0.00
ATOM   5968  CD1 LEU   373      16.518   7.813   6.198  1.00  0.00
[truncated: 4,543,364 more chars]
