# Supplementary material for: Multiscale machine learning molecular mechanics for mechanism and stereoselectivity of Diels-Alderase catalysis
Source: Nat Commun. 2026 May 13;17:6437. doi: 10.1038/s41467-026-72904-9 (PMC13377127; doi:10.1038/s41467-026-72904-9)
Supplement: Supplementary file 4 — Supplementary Dataset 2 [file 41467_2026_72904_MOESM4_ESM.txt]

CRYST1  100.998   89.185   97.698  90.00  90.00  90.00 P 1           1
ATOM      1  O1  MOL     1      -2.083  -1.435   7.012  1.00  0.00
ATOM      2  O2  MOL     1      -0.740  -2.214   2.364  1.00  0.00
ATOM      3  O3  MOL     1       2.967   6.934   2.989  1.00  0.00
ATOM      4  O4  MOL     1       1.380   2.394   3.937  1.00  0.00
ATOM      5  C1  MOL     1      -0.275   0.697   4.680  1.00  0.00
ATOM      6  C2  MOL     1      -0.223  -0.124   3.537  1.00  0.00
ATOM      7  C3  MOL     1      -1.001   0.265   5.781  1.00  0.00
ATOM      8  C4  MOL     1      -0.763  -1.436   3.493  1.00  0.00
ATOM      9  C5  MOL     1      -1.557  -1.035   5.798  1.00  0.00
ATOM     10  C6  MOL     1      -1.548  -1.834   4.631  1.00  0.00
ATOM     11  C7  MOL     1      -2.261  -3.198   4.657  1.00  0.00
ATOM     12  C8  MOL     1      -3.376  -3.563   5.241  1.00  0.00
ATOM     13  C9  MOL     1      -3.864  -4.896   5.170  1.00  0.00
ATOM     14  C10 MOL     1      -3.237  -5.867   4.523  1.00  0.00
ATOM     15  C11 MOL     1      -5.197  -5.179   5.794  1.00  0.00
ATOM     16  C12 MOL     1       0.384   4.290   4.821  1.00  0.00
ATOM     17  C13 MOL     1       1.378   3.790   4.020  1.00  0.00
ATOM     18  C14 MOL     1       2.282   4.701   3.410  1.00  0.00
ATOM     19  C15 MOL     1       2.111   6.047   3.583  1.00  0.00
ATOM     20  C16 MOL     1       1.075   6.520   4.395  1.00  0.00
ATOM     21  C17 MOL     1       0.131   5.673   4.998  1.00  0.00
ATOM     22  C18 MOL     1      -0.389   3.146   5.194  1.00  0.00
ATOM     23  C19 MOL     1       0.282   2.093   4.651  1.00  0.00
ATOM     24  H1  MOL     1       0.244   0.275   2.641  1.00  0.00
ATOM     25  H2  MOL     1      -1.045   0.864   6.686  1.00  0.00
ATOM     26  H3  MOL     1      -1.371  -1.974   7.397  1.00  0.00
ATOM     27  H4  MOL     1      -0.013  -1.890   1.804  1.00  0.00
ATOM     28  H5  MOL     1      -2.278  -3.530   3.621  1.00  0.00
ATOM     29  H6  MOL     1      -3.893  -2.844   5.873  1.00  0.00
ATOM     30  H7  MOL     1      -2.858  -5.577   3.545  1.00  0.00
ATOM     31  H8  MOL     1      -3.727  -6.838   4.511  1.00  0.00
ATOM     32  H9  MOL     1      -5.219  -6.182   6.237  1.00  0.00
ATOM     33  H10 MOL     1      -6.070  -5.128   5.132  1.00  0.00
ATOM     34  H11 MOL     1      -5.439  -4.384   6.511  1.00  0.00
ATOM     35  H12 MOL     1       3.046   4.270   2.769  1.00  0.00
ATOM     36  H13 MOL     1       0.921   7.572   4.619  1.00  0.00
ATOM     37  H14 MOL     1      -0.771   6.097   5.430  1.00  0.00
ATOM     38  H15 MOL     1      -1.386   3.037   5.603  1.00  0.00
ATOM     39  H16 MOL     1       2.650   7.768   3.378  1.00  0.00
TER   
ATOM     40  C1  MOL     2      -3.456  -7.493   8.515  1.00  0.00
ATOM     41  O1  MOL     2      -4.173  -6.571  10.487  1.00  0.00
ATOM     42  C2  MOL     2      -3.496  -6.434   9.327  1.00  0.00
ATOM     43  O2  MOL     2      -2.850  -8.457   6.395  1.00  0.00
ATOM     44  C3  MOL     2      -2.836  -5.210   9.023  1.00  0.00
ATOM     45  O3  MOL     2      -0.242  -5.998   3.237  1.00  0.00
ATOM     46  C4  MOL     2      -2.055  -5.180   7.847  1.00  0.00
ATOM     47  O4  MOL     2       1.391  -4.797   1.543  1.00  0.00
ATOM     48  C5  MOL     2      -2.127  -6.274   6.989  1.00  0.00
ATOM     49  O5  MOL     2       4.075  -1.277   3.140  1.00  0.00
ATOM     50  C6  MOL     2      -2.763  -7.450   7.316  1.00  0.00
ATOM     51  C7  MOL     2      -1.599  -6.185   5.626  1.00  0.00
ATOM     52  C8  MOL     2      -0.721  -5.066   5.276  1.00  0.00
ATOM     53  C9  MOL     2       0.109  -5.229   4.070  1.00  0.00
ATOM     54  C10 MOL     2       1.204  -4.162   3.845  1.00  0.00
ATOM     55  C11 MOL     2       1.546  -3.151   4.772  1.00  0.00
ATOM     56  C12 MOL     2       1.863  -4.106   2.595  1.00  0.00
ATOM     57  C13 MOL     2       2.523  -2.167   4.491  1.00  0.00
ATOM     58  C14 MOL     2       2.853  -3.125   2.299  1.00  0.00
ATOM     59  C15 MOL     2       3.125  -2.197   3.309  1.00  0.00
ATOM     60  C16 MOL     2       3.498  -2.912   0.981  1.00  0.00
ATOM     61  C17 MOL     2       4.968  -3.215   0.961  1.00  0.00
ATOM     62  C18 MOL     2       6.029  -2.336   0.839  1.00  0.00
ATOM     63  C19 MOL     2       7.424  -2.811   0.879  1.00  0.00
ATOM     64  C20 MOL     2       5.843  -0.845   0.620  1.00  0.00
ATOM     65  H1  MOL     2      -4.074  -8.334   8.815  1.00  0.00
ATOM     66  H2  MOL     2      -2.773  -4.374   9.713  1.00  0.00
ATOM     67  H3  MOL     2      -1.478  -4.293   7.601  1.00  0.00
ATOM     68  H4  MOL     2      -4.194  -5.643  10.781  1.00  0.00
ATOM     69  H5  MOL     2      -3.263  -9.265   6.747  1.00  0.00
ATOM     70  H6  MOL     2      -1.161  -7.121   5.299  1.00  0.00
ATOM     71  H7  MOL     2      -0.028  -4.914   6.095  1.00  0.00
ATOM     72  H8  MOL     2       1.094  -3.172   5.759  1.00  0.00
ATOM     73  H9  MOL     2       2.751  -1.390   5.215  1.00  0.00
ATOM     74  H10 MOL     2       0.606  -5.270   1.868  1.00  0.00
ATOM     75  H11 MOL     2       4.267  -1.408   2.195  1.00  0.00
ATOM     76  H12 MOL     2       3.032  -3.467   0.158  1.00  0.00
ATOM     77  H13 MOL     2       3.353  -1.866   0.686  1.00  0.00
ATOM     78  H14 MOL     2       5.054  -4.299   0.939  1.00  0.00
ATOM     79  H15 MOL     2       7.426  -3.894   1.053  1.00  0.00
ATOM     80  H16 MOL     2       7.938  -2.319   1.714  1.00  0.00
ATOM     81  H17 MOL     2       8.033  -2.601  -0.008  1.00  0.00
ATOM     82  H18 MOL     2       6.625  -0.466   1.289  1.00  0.00
ATOM     83  H19 MOL     2       4.946  -0.361   1.026  1.00  0.00
ATOM     84  H20 MOL     2       6.033  -0.521  -0.410  1.00  0.00
TER   
ATOM     85  N   THR     3      -3.697   7.888 -33.656  1.00  0.00
ATOM     86  H1  THR     3      -3.089   8.002 -32.858  1.00  0.00
ATOM     87  H2  THR     3      -4.028   8.832 -33.796  1.00  0.00
ATOM     88  H3  THR     3      -3.147   7.579 -34.446  1.00  0.00
ATOM     89  CA  THR     3      -4.712   6.815 -33.515  1.00  0.00
ATOM     90  HA  THR     3      -5.140   6.650 -34.504  1.00  0.00
ATOM     91  CB  THR     3      -4.107   5.513 -33.120  1.00  0.00
ATOM     92  HB  THR     3      -3.591   5.598 -32.164  1.00  0.00
ATOM     93  CG2 THR     3      -4.874   4.276 -32.976  1.00  0.00
ATOM     94 HG21 THR     3      -4.277   3.506 -32.486  1.00  0.00
ATOM     95 HG22 THR     3      -5.221   3.886 -33.933  1.00  0.00
ATOM     96 HG23 THR     3      -5.824   4.349 -32.446  1.00  0.00
ATOM     97  OG1 THR     3      -3.009   5.213 -33.933  1.00  0.00
ATOM     98  HG1 THR     3      -2.476   4.498 -33.577  1.00  0.00
ATOM     99  C   THR     3      -5.725   7.412 -32.548  1.00  0.00
ATOM    100  O   THR     3      -5.427   8.325 -31.831  1.00  0.00
ATOM    101  N   HID     4      -7.000   6.882 -32.563  1.00  0.00
ATOM    102  H   HID     4      -7.338   6.404 -33.390  1.00  0.00
ATOM    103  CA  HID     4      -8.013   7.343 -31.610  1.00  0.00
ATOM    104  HA  HID     4      -8.824   6.698 -31.947  1.00  0.00
ATOM    105  CB  HID     4      -7.749   6.897 -30.102  1.00  0.00
ATOM    106  HB2 HID     4      -7.359   7.819 -29.670  1.00  0.00
ATOM    107  HB3 HID     4      -8.686   6.781 -29.558  1.00  0.00
ATOM    108  CG  HID     4      -6.956   5.648 -29.947  1.00  0.00
ATOM    109  ND1 HID     4      -7.368   4.373 -30.119  1.00  0.00
ATOM    110  HD1 HID     4      -8.280   4.004 -30.346  1.00  0.00
ATOM    111  CE1 HID     4      -6.344   3.537 -29.888  1.00  0.00
ATOM    112  HE1 HID     4      -6.293   2.458 -29.920  1.00  0.00
ATOM    113  NE2 HID     4      -5.228   4.280 -29.620  1.00  0.00
ATOM    114  CD2 HID     4      -5.673   5.570 -29.519  1.00  0.00
ATOM    115  HD2 HID     4      -5.003   6.412 -29.428  1.00  0.00
ATOM    116  C   HID     4      -8.501   8.764 -31.679  1.00  0.00
ATOM    117  O   HID     4      -9.397   9.089 -30.877  1.00  0.00
ATOM    118  N   GLU     5      -8.102   9.608 -32.629  1.00  0.00
ATOM    119  H   GLU     5      -7.511   9.201 -33.345  1.00  0.00
ATOM    120  CA  GLU     5      -8.655  10.963 -32.844  1.00  0.00
ATOM    121  HA  GLU     5      -8.488  11.518 -31.921  1.00  0.00
ATOM    122  CB  GLU     5      -7.896  11.596 -34.074  1.00  0.00
ATOM    123  HB2 GLU     5      -7.987  11.015 -34.992  1.00  0.00
ATOM    124  HB3 GLU     5      -8.213  12.596 -34.368  1.00  0.00
ATOM    125  CG  GLU     5      -6.423  11.841 -33.660  1.00  0.00
ATOM    126  HG2 GLU     5      -6.137  12.620 -34.367  1.00  0.00
ATOM    127  HG3 GLU     5      -6.350  12.073 -32.598  1.00  0.00
ATOM    128  CD  GLU     5      -5.470  10.727 -34.153  1.00  0.00
ATOM    129  OE1 GLU     5      -5.969   9.650 -34.603  1.00  0.00
ATOM    130  OE2 GLU     5      -4.253  10.852 -34.071  1.00  0.00
ATOM    131  C   GLU     5     -10.220  10.862 -33.080  1.00  0.00
ATOM    132  O   GLU     5     -10.747  11.837 -32.649  1.00  0.00
ATOM    133  N   ALA     6     -10.849   9.873 -33.743  1.00  0.00
ATOM    134  H   ALA     6     -10.258   9.085 -33.981  1.00  0.00
ATOM    135  CA  ALA     6     -12.296   9.714 -33.719  1.00  0.00
ATOM    136  HA  ALA     6     -12.803  10.627 -34.030  1.00  0.00
ATOM    137  CB  ALA     6     -12.679   8.666 -34.721  1.00  0.00
ATOM    138  HB1 ALA     6     -12.141   8.830 -35.654  1.00  0.00
ATOM    139  HB2 ALA     6     -13.761   8.534 -34.717  1.00  0.00
ATOM    140  HB3 ALA     6     -12.367   7.706 -34.310  1.00  0.00
ATOM    141  C   ALA     6     -12.899   9.478 -32.361  1.00  0.00
ATOM    142  O   ALA     6     -13.915  10.075 -32.071  1.00  0.00
ATOM    143  N   PHE     7     -12.258   8.741 -31.480  1.00  0.00
ATOM    144  H   PHE     7     -11.469   8.205 -31.821  1.00  0.00
ATOM    145  CA  PHE     7     -12.711   8.569 -30.101  1.00  0.00
ATOM    146  HA  PHE     7     -13.761   8.284 -30.157  1.00  0.00
ATOM    147  CB  PHE     7     -12.022   7.465 -29.428  1.00  0.00
ATOM    148  HB2 PHE     7     -12.259   6.514 -29.906  1.00  0.00
ATOM    149  HB3 PHE     7     -10.941   7.477 -29.566  1.00  0.00
ATOM    150  CG  PHE     7     -12.269   7.320 -27.938  1.00  0.00
ATOM    151  CD1 PHE     7     -13.375   6.580 -27.421  1.00  0.00
ATOM    152  HD1 PHE     7     -14.106   6.167 -28.100  1.00  0.00
ATOM    153  CE1 PHE     7     -13.472   6.427 -26.004  1.00  0.00
ATOM    154  HE1 PHE     7     -14.267   5.836 -25.574  1.00  0.00
ATOM    155  CZ  PHE     7     -12.507   7.035 -25.163  1.00  0.00
ATOM    156  HZ  PHE     7     -12.505   6.935 -24.088  1.00  0.00
ATOM    157  CE2 PHE     7     -11.348   7.665 -25.689  1.00  0.00
ATOM    158  HE2 PHE     7     -10.603   8.015 -24.989  1.00  0.00
ATOM    159  CD2 PHE     7     -11.268   7.793 -27.082  1.00  0.00
ATOM    160  HD2 PHE     7     -10.411   8.162 -27.627  1.00  0.00
ATOM    161  C   PHE     7     -12.667   9.873 -29.327  1.00  0.00
ATOM    162  O   PHE     7     -13.668  10.181 -28.673  1.00  0.00
ATOM    163  N   LEU     8     -11.601  10.541 -29.519  1.00  0.00
ATOM    164  H   LEU     8     -10.792  10.209 -30.030  1.00  0.00
ATOM    165  CA  LEU     8     -11.438  11.816 -28.933  1.00  0.00
ATOM    166  HA  LEU     8     -11.754  11.800 -27.890  1.00  0.00
ATOM    167  CB  LEU     8      -9.936  12.188 -28.988  1.00  0.00
ATOM    168  HB2 LEU     8      -9.627  12.088 -30.029  1.00  0.00
ATOM    169  HB3 LEU     8      -9.884  13.206 -28.602  1.00  0.00
ATOM    170  CG  LEU     8      -9.129  11.205 -28.109  1.00  0.00
ATOM    171  HG  LEU     8      -9.601  10.225 -28.179  1.00  0.00
ATOM    172  CD1 LEU     8      -7.682  11.176 -28.539  1.00  0.00
ATOM    173 HD11 LEU     8      -7.534  10.590 -29.446  1.00  0.00
ATOM    174 HD12 LEU     8      -6.987  10.802 -27.787  1.00  0.00
ATOM    175 HD13 LEU     8      -7.285  12.180 -28.692  1.00  0.00
ATOM    176  CD2 LEU     8      -9.084  11.700 -26.680  1.00  0.00
ATOM    177 HD21 LEU     8      -8.412  11.130 -26.039  1.00  0.00
ATOM    178 HD22 LEU     8      -8.584  12.667 -26.724  1.00  0.00
ATOM    179 HD23 LEU     8     -10.087  11.874 -26.290  1.00  0.00
ATOM    180  C   LEU     8     -12.392  12.857 -29.514  1.00  0.00
ATOM    181  O   LEU     8     -12.997  13.555 -28.736  1.00  0.00
ATOM    182  N   GLU     9     -12.698  12.913 -30.881  1.00  0.00
ATOM    183  H   GLU     9     -12.214  12.388 -31.600  1.00  0.00
ATOM    184  CA  GLU     9     -13.707  13.794 -31.495  1.00  0.00
ATOM    185  HA  GLU     9     -13.603  14.773 -31.027  1.00  0.00
ATOM    186  CB  GLU     9     -13.571  13.898 -33.040  1.00  0.00
ATOM    187  HB2 GLU     9     -12.554  14.016 -33.414  1.00  0.00
ATOM    188  HB3 GLU     9     -13.878  12.972 -33.526  1.00  0.00
ATOM    189  CG  GLU     9     -14.480  15.100 -33.465  1.00  0.00
ATOM    190  HG2 GLU     9     -14.635  14.986 -34.538  1.00  0.00
ATOM    191  HG3 GLU     9     -15.529  15.121 -33.168  1.00  0.00
ATOM    192  CD  GLU     9     -13.953  16.517 -33.076  1.00  0.00
ATOM    193  OE1 GLU     9     -13.023  16.667 -32.349  1.00  0.00
ATOM    194  OE2 GLU     9     -14.431  17.548 -33.722  1.00  0.00
ATOM    195  C   GLU     9     -15.134  13.491 -30.964  1.00  0.00
ATOM    196  O   GLU     9     -15.941  14.415 -30.747  1.00  0.00
ATOM    197  N   CYX    10     -15.383  12.242 -30.657  1.00  0.00
ATOM    198  H   CYX    10     -14.625  11.620 -30.910  1.00  0.00
ATOM    199  CA  CYX    10     -16.625  11.726 -30.129  1.00  0.00
ATOM    200  HA  CYX    10     -17.296  12.134 -30.885  1.00  0.00
ATOM    201  CB  CYX    10     -16.753  10.231 -30.114  1.00  0.00
ATOM    202  HB2 CYX    10     -16.302   9.819 -31.017  1.00  0.00
ATOM    203  HB3 CYX    10     -16.212   9.858 -29.245  1.00  0.00
ATOM    204  SG  CYX    10     -18.659   9.755 -30.161  1.00  0.00
ATOM    205  C   CYX    10     -16.910  12.278 -28.711  1.00  0.00
ATOM    206  O   CYX    10     -18.045  12.795 -28.440  1.00  0.00
ATOM    207  N   LEU    11     -15.966  12.038 -27.852  1.00  0.00
ATOM    208  H   LEU    11     -15.126  11.726 -28.325  1.00  0.00
ATOM    209  CA  LEU    11     -15.884  12.589 -26.510  1.00  0.00
ATOM    210  HA  LEU    11     -16.689  12.168 -25.907  1.00  0.00
ATOM    211  CB  LEU    11     -14.509  12.208 -25.910  1.00  0.00
ATOM    212  HB2 LEU    11     -13.696  12.549 -26.550  1.00  0.00
ATOM    213  HB3 LEU    11     -14.457  12.800 -24.996  1.00  0.00
ATOM    214  CG  LEU    11     -14.400  10.677 -25.543  1.00  0.00
ATOM    215  HG  LEU    11     -14.733   9.990 -26.321  1.00  0.00
ATOM    216  CD1 LEU    11     -12.880  10.425 -25.239  1.00  0.00
ATOM    217 HD11 LEU    11     -12.905   9.631 -24.493  1.00  0.00
ATOM    218 HD12 LEU    11     -12.540  11.345 -24.764  1.00  0.00
ATOM    219 HD13 LEU    11     -12.393  10.027 -26.129  1.00  0.00
ATOM    220  CD2 LEU    11     -15.201  10.466 -24.255  1.00  0.00
ATOM    221 HD21 LEU    11     -16.275  10.524 -24.433  1.00  0.00
ATOM    222 HD22 LEU    11     -15.033   9.472 -23.841  1.00  0.00
ATOM    223 HD23 LEU    11     -15.081  11.220 -23.477  1.00  0.00
ATOM    224  C   LEU    11     -16.029  14.089 -26.599  1.00  0.00
ATOM    225  O   LEU    11     -16.892  14.591 -25.902  1.00  0.00
ATOM    226  N   THR    12     -15.370  14.793 -27.568  1.00  0.00
ATOM    227  H   THR    12     -14.650  14.244 -28.023  1.00  0.00
ATOM    228  CA  THR    12     -15.536  16.274 -27.731  1.00  0.00
ATOM    229  HA  THR    12     -15.429  16.806 -26.786  1.00  0.00
ATOM    230  CB  THR    12     -14.599  16.801 -28.792  1.00  0.00
ATOM    231  HB  THR    12     -14.904  16.405 -29.761  1.00  0.00
ATOM    232  CG2 THR    12     -14.544  18.307 -28.952  1.00  0.00
ATOM    233 HG21 THR    12     -13.550  18.687 -29.188  1.00  0.00
ATOM    234 HG22 THR    12     -14.671  18.739 -27.959  1.00  0.00
ATOM    235 HG23 THR    12     -15.300  18.636 -29.665  1.00  0.00
ATOM    236  OG1 THR    12     -13.238  16.411 -28.355  1.00  0.00
ATOM    237  HG1 THR    12     -13.022  15.499 -28.561  1.00  0.00
ATOM    238  C   THR    12     -16.928  16.571 -28.181  1.00  0.00
ATOM    239  O   THR    12     -17.572  17.481 -27.745  1.00  0.00
ATOM    240  N   THR    13     -17.549  15.801 -29.128  1.00  0.00
ATOM    241  H   THR    13     -17.049  15.046 -29.584  1.00  0.00
ATOM    242  CA  THR    13     -18.907  16.133 -29.742  1.00  0.00
ATOM    243  HA  THR    13     -18.769  17.155 -30.096  1.00  0.00
ATOM    244  CB  THR    13     -19.194  15.324 -30.982  1.00  0.00
ATOM    245  HB  THR    13     -19.211  14.266 -30.720  1.00  0.00
ATOM    246  CG2 THR    13     -20.489  15.573 -31.585  1.00  0.00
ATOM    247 HG21 THR    13     -21.258  15.166 -30.929  1.00  0.00
ATOM    248 HG22 THR    13     -20.514  15.142 -32.586  1.00  0.00
ATOM    249 HG23 THR    13     -20.475  16.662 -31.635  1.00  0.00
ATOM    250  OG1 THR    13     -18.245  15.473 -32.012  1.00  0.00
ATOM    251  HG1 THR    13     -17.411  15.208 -31.618  1.00  0.00
ATOM    252  C   THR    13     -20.130  15.961 -28.786  1.00  0.00
ATOM    253  O   THR    13     -21.146  16.610 -28.881  1.00  0.00
ATOM    254  N   ARG    14     -19.908  15.089 -27.805  1.00  0.00
ATOM    255  H   ARG    14     -19.098  14.510 -27.995  1.00  0.00
ATOM    256  CA  ARG    14     -20.853  14.828 -26.651  1.00  0.00
ATOM    257  HA  ARG    14     -21.894  14.828 -26.973  1.00  0.00
ATOM    258  CB  ARG    14     -20.614  13.386 -26.090  1.00  0.00
ATOM    259  HB2 ARG    14     -19.534  13.268 -26.179  1.00  0.00
ATOM    260  HB3 ARG    14     -21.031  13.315 -25.085  1.00  0.00
ATOM    261  CG  ARG    14     -21.185  12.341 -27.101  1.00  0.00
ATOM    262  HG2 ARG    14     -21.196  12.717 -28.124  1.00  0.00
ATOM    263  HG3 ARG    14     -20.568  11.447 -27.003  1.00  0.00
ATOM    264  CD  ARG    14     -22.563  11.956 -26.755  1.00  0.00
ATOM    265  HD2 ARG    14     -22.462  11.395 -25.826  1.00  0.00
ATOM    266  HD3 ARG    14     -23.253  12.768 -26.524  1.00  0.00
ATOM    267  NE  ARG    14     -23.152  11.226 -27.895  1.00  0.00
ATOM    268  HE  ARG    14     -22.621  11.197 -28.754  1.00  0.00
ATOM    269  CZ  ARG    14     -24.282  10.569 -27.899  1.00  0.00
ATOM    270  NH1 ARG    14     -25.083  10.316 -26.885  1.00  0.00
ATOM    271 HH11 ARG    14     -24.862  10.640 -25.955  1.00  0.00
ATOM    272 HH12 ARG    14     -25.862   9.717 -27.118  1.00  0.00
ATOM    273  NH2 ARG    14     -24.711   9.931 -28.945  1.00  0.00
ATOM    274 HH21 ARG    14     -24.221  10.122 -29.808  1.00  0.00
ATOM    275 HH22 ARG    14     -25.476   9.286 -28.809  1.00  0.00
ATOM    276  C   ARG    14     -20.736  15.794 -25.452  1.00  0.00
ATOM    277  O   ARG    14     -21.700  15.961 -24.675  1.00  0.00
ATOM    278  N   ILE    15     -19.644  16.589 -25.361  1.00  0.00
ATOM    279  H   ILE    15     -19.023  16.614 -26.161  1.00  0.00
ATOM    280  CA  ILE    15     -19.495  17.617 -24.269  1.00  0.00
ATOM    281  HA  ILE    15     -19.903  17.172 -23.362  1.00  0.00
ATOM    282  CB  ILE    15     -17.975  17.897 -23.985  1.00  0.00
ATOM    283  HB  ILE    15     -17.442  18.001 -24.930  1.00  0.00
ATOM    284  CG2 ILE    15     -17.656  19.162 -23.194  1.00  0.00
ATOM    285 HG21 ILE    15     -16.578  19.308 -23.122  1.00  0.00
ATOM    286 HG22 ILE    15     -18.094  19.106 -22.197  1.00  0.00
ATOM    287 HG23 ILE    15     -18.096  20.025 -23.691  1.00  0.00
ATOM    288  CG1 ILE    15     -17.636  16.553 -23.193  1.00  0.00
ATOM    289 HG12 ILE    15     -18.065  16.609 -22.192  1.00  0.00
ATOM    290 HG13 ILE    15     -18.046  15.674 -23.689  1.00  0.00
ATOM    291  CD1 ILE    15     -16.131  16.430 -22.993  1.00  0.00
ATOM    292 HD11 ILE    15     -15.939  15.409 -22.665  1.00  0.00
ATOM    293 HD12 ILE    15     -15.776  16.996 -22.132  1.00  0.00
ATOM    294 HD13 ILE    15     -15.607  16.753 -23.893  1.00  0.00
ATOM    295  C   ILE    15     -20.235  18.908 -24.628  1.00  0.00
ATOM    296  O   ILE    15     -20.096  19.355 -25.737  1.00  0.00
ATOM    297  N   PRO    16     -20.946  19.569 -23.738  1.00  0.00
ATOM    298  CD  PRO    16     -21.069  19.369 -22.287  1.00  0.00
ATOM    299  HD2 PRO    16     -20.081  19.319 -21.814  1.00  0.00
ATOM    300  HD3 PRO    16     -21.543  18.396 -22.110  1.00  0.00
ATOM    301  CG  PRO    16     -21.824  20.531 -21.610  1.00  0.00
ATOM    302  HG2 PRO    16     -21.284  21.377 -21.185  1.00  0.00
ATOM    303  HG3 PRO    16     -22.331  20.072 -20.761  1.00  0.00
ATOM    304  CB  PRO    16     -22.665  20.925 -22.773  1.00  0.00
ATOM    305  HB2 PRO    16     -23.035  21.933 -22.585  1.00  0.00
ATOM    306  HB3 PRO    16     -23.574  20.328 -22.850  1.00  0.00
ATOM    307  CA  PRO    16     -21.717  20.756 -24.058  1.00  0.00
ATOM    308  HA  PRO    16     -22.309  20.576 -24.956  1.00  0.00
ATOM    309  C   PRO    16     -20.864  22.095 -24.310  1.00  0.00
ATOM    310  O   PRO    16     -19.815  22.162 -23.704  1.00  0.00
ATOM    311  N   SER    17     -21.307  22.995 -25.158  1.00  0.00
ATOM    312  H   SER    17     -22.217  22.952 -25.600  1.00  0.00
ATOM    313  CA  SER    17     -20.492  24.244 -25.263  1.00  0.00
ATOM    314  HA  SER    17     -19.470  23.927 -25.470  1.00  0.00
ATOM    315  CB  SER    17     -21.022  25.167 -26.403  1.00  0.00
ATOM    316  HB2 SER    17     -22.098  25.271 -26.262  1.00  0.00
ATOM    317  HB3 SER    17     -20.475  26.093 -26.231  1.00  0.00
ATOM    318  OG  SER    17     -20.747  24.746 -27.771  1.00  0.00
ATOM    319  HG  SER    17     -21.600  24.578 -28.178  1.00  0.00
ATOM    320  C   SER    17     -20.576  25.082 -23.943  1.00  0.00
ATOM    321  O   SER    17     -21.578  25.415 -23.391  1.00  0.00
ATOM    322  N   ASN    18     -19.468  25.616 -23.383  1.00  0.00
ATOM    323  H   ASN    18     -18.583  25.253 -23.718  1.00  0.00
ATOM    324  CA  ASN    18     -19.365  26.326 -22.126  1.00  0.00
ATOM    325  HA  ASN    18     -20.308  26.844 -21.951  1.00  0.00
ATOM    326  CB  ASN    18     -19.344  25.160 -21.102  1.00  0.00
ATOM    327  HB2 ASN    18     -20.133  24.417 -21.219  1.00  0.00
ATOM    328  HB3 ASN    18     -18.410  24.607 -21.199  1.00  0.00
ATOM    329  CG  ASN    18     -19.371  25.730 -19.689  1.00  0.00
ATOM    330  OD1 ASN    18     -18.422  26.183 -19.124  1.00  0.00
ATOM    331  ND2 ASN    18     -20.577  25.836 -19.116  1.00  0.00
ATOM    332 HD21 ASN    18     -21.394  25.639 -19.681  1.00  0.00
ATOM    333 HD22 ASN    18     -20.534  26.224 -18.181  1.00  0.00
ATOM    334  C   ASN    18     -18.160  27.259 -22.034  1.00  0.00
ATOM    335  O   ASN    18     -17.257  27.212 -22.829  1.00  0.00
ATOM    336  N   SER    19     -18.146  28.227 -21.113  1.00  0.00
ATOM    337  H   SER    19     -19.030  28.271 -20.620  1.00  0.00
ATOM    338  CA  SER    19     -17.194  29.388 -20.981  1.00  0.00
ATOM    339  HA  SER    19     -16.766  29.622 -21.955  1.00  0.00
ATOM    340  CB  SER    19     -17.968  30.629 -20.423  1.00  0.00
ATOM    341  HB2 SER    19     -17.348  31.507 -20.243  1.00  0.00
ATOM    342  HB3 SER    19     -18.738  30.997 -21.101  1.00  0.00
ATOM    343  OG  SER    19     -18.558  30.411 -19.229  1.00  0.00
ATOM    344  HG  SER    19     -19.438  30.087 -19.437  1.00  0.00
ATOM    345  C   SER    19     -15.960  28.927 -20.150  1.00  0.00
ATOM    346  O   SER    19     -14.933  29.634 -20.256  1.00  0.00
ATOM    347  N   THR    20     -16.133  27.961 -19.229  1.00  0.00
ATOM    348  H   THR    20     -17.006  27.451 -19.298  1.00  0.00
ATOM    349  CA  THR    20     -15.049  27.419 -18.485  1.00  0.00
ATOM    350  HA  THR    20     -14.143  27.885 -18.871  1.00  0.00
ATOM    351  CB  THR    20     -14.996  27.709 -16.931  1.00  0.00
ATOM    352  HB  THR    20     -14.164  27.076 -16.622  1.00  0.00
ATOM    353  CG2 THR    20     -14.922  29.168 -16.748  1.00  0.00
ATOM    354 HG21 THR    20     -14.821  29.326 -15.674  1.00  0.00
ATOM    355 HG22 THR    20     -15.844  29.599 -17.137  1.00  0.00
ATOM    356 HG23 THR    20     -14.025  29.617 -17.175  1.00  0.00
ATOM    357  OG1 THR    20     -16.120  27.174 -16.260  1.00  0.00
ATOM    358  HG1 THR    20     -15.871  27.253 -15.337  1.00  0.00
ATOM    359  C   THR    20     -14.747  25.943 -18.679  1.00  0.00
ATOM    360  O   THR    20     -13.564  25.593 -18.626  1.00  0.00
ATOM    361  N   PHE    21     -15.775  25.156 -18.841  1.00  0.00
ATOM    362  H   PHE    21     -16.656  25.657 -18.828  1.00  0.00
ATOM    363  CA  PHE    21     -15.675  23.725 -18.966  1.00  0.00
ATOM    364  HA  PHE    21     -14.905  23.325 -18.307  1.00  0.00
ATOM    365  CB  PHE    21     -16.943  22.998 -18.500  1.00  0.00
ATOM    366  HB2 PHE    21     -17.768  23.376 -19.104  1.00  0.00
ATOM    367  HB3 PHE    21     -16.890  21.959 -18.825  1.00  0.00
ATOM    368  CG  PHE    21     -17.326  22.988 -17.026  1.00  0.00
ATOM    369  CD1 PHE    21     -17.157  24.139 -16.213  1.00  0.00
ATOM    370  HD1 PHE    21     -16.821  25.073 -16.637  1.00  0.00
ATOM    371  CE1 PHE    21     -17.705  24.201 -14.905  1.00  0.00
ATOM    372  HE1 PHE    21     -17.580  25.111 -14.337  1.00  0.00
ATOM    373  CZ  PHE    21     -18.343  23.067 -14.367  1.00  0.00
ATOM    374  HZ  PHE    21     -18.602  23.122 -13.320  1.00  0.00
ATOM    375  CE2 PHE    21     -18.378  21.915 -15.084  1.00  0.00
ATOM    376  HE2 PHE    21     -18.752  20.990 -14.672  1.00  0.00
ATOM    377  CD2 PHE    21     -17.899  21.856 -16.401  1.00  0.00
ATOM    378  HD2 PHE    21     -18.014  20.912 -16.912  1.00  0.00
ATOM    379  C   PHE    21     -15.312  23.358 -20.394  1.00  0.00
ATOM    380  O   PHE    21     -16.103  22.997 -21.290  1.00  0.00
ATOM    381  N   THR    22     -14.035  23.420 -20.793  1.00  0.00
ATOM    382  H   THR    22     -13.280  23.455 -20.118  1.00  0.00
ATOM    383  CA  THR    22     -13.648  23.060 -22.157  1.00  0.00
ATOM    384  HA  THR    22     -14.328  23.466 -22.906  1.00  0.00
ATOM    385  CB  THR    22     -12.278  23.689 -22.500  1.00  0.00
ATOM    386  HB  THR    22     -12.027  23.512 -23.546  1.00  0.00
ATOM    387  CG2 THR    22     -12.180  25.260 -22.404  1.00  0.00
ATOM    388 HG21 THR    22     -12.220  25.502 -21.342  1.00  0.00
ATOM    389 HG22 THR    22     -13.004  25.747 -22.926  1.00  0.00
ATOM    390 HG23 THR    22     -11.296  25.720 -22.846  1.00  0.00
ATOM    391  OG1 THR    22     -11.215  23.230 -21.687  1.00  0.00
ATOM    392  HG1 THR    22     -10.456  23.670 -22.076  1.00  0.00
ATOM    393  C   THR    22     -13.627  21.543 -22.264  1.00  0.00
ATOM    394  O   THR    22     -13.360  20.866 -21.256  1.00  0.00
ATOM    395  N   PRO    23     -13.777  20.905 -23.429  1.00  0.00
ATOM    396  CD  PRO    23     -14.286  21.528 -24.644  1.00  0.00
ATOM    397  HD2 PRO    23     -13.581  22.275 -25.029  1.00  0.00
ATOM    398  HD3 PRO    23     -15.236  22.063 -24.523  1.00  0.00
ATOM    399  CG  PRO    23     -14.525  20.356 -25.601  1.00  0.00
ATOM    400  HG2 PRO    23     -14.244  20.529 -26.640  1.00  0.00
ATOM    401  HG3 PRO    23     -15.555  20.065 -25.397  1.00  0.00
ATOM    402  CB  PRO    23     -13.624  19.203 -25.110  1.00  0.00
ATOM    403  HB2 PRO    23     -12.737  19.264 -25.741  1.00  0.00
ATOM    404  HB3 PRO    23     -14.084  18.221 -25.220  1.00  0.00
ATOM    405  CA  PRO    23     -13.492  19.457 -23.649  1.00  0.00
ATOM    406  HA  PRO    23     -14.175  18.830 -23.075  1.00  0.00
ATOM    407  C   PRO    23     -12.062  19.089 -23.128  1.00  0.00
ATOM    408  O   PRO    23     -11.900  18.150 -22.346  1.00  0.00
ATOM    409  N   GLN    24     -11.085  19.952 -23.393  1.00  0.00
ATOM    410  H   GLN    24     -11.303  20.836 -23.839  1.00  0.00
ATOM    411  CA  GLN    24      -9.652  19.784 -22.911  1.00  0.00
ATOM    412  HA  GLN    24      -9.419  18.767 -23.228  1.00  0.00
ATOM    413  CB  GLN    24      -8.698  20.819 -23.487  1.00  0.00
ATOM    414  HB2 GLN    24      -9.181  21.750 -23.192  1.00  0.00
ATOM    415  HB3 GLN    24      -7.765  20.558 -22.986  1.00  0.00
ATOM    416  CG  GLN    24      -8.482  20.762 -25.005  1.00  0.00
ATOM    417  HG2 GLN    24      -9.415  20.522 -25.516  1.00  0.00
ATOM    418  HG3 GLN    24      -8.001  21.702 -25.276  1.00  0.00
ATOM    419  CD  GLN    24      -7.673  19.600 -25.599  1.00  0.00
ATOM    420  OE1 GLN    24      -7.772  18.457 -25.168  1.00  0.00
ATOM    421  NE2 GLN    24      -7.176  19.781 -26.783  1.00  0.00
ATOM    422 HE21 GLN    24      -6.973  18.930 -27.294  1.00  0.00
ATOM    423 HE22 GLN    24      -7.236  20.701 -27.202  1.00  0.00
ATOM    424  C   GLN    24      -9.532  19.850 -21.371  1.00  0.00
ATOM    425  O   GLN    24      -8.560  19.546 -20.709  1.00  0.00
ATOM    426  N   SER    25     -10.568  20.436 -20.687  1.00  0.00
ATOM    427  H   SER    25     -11.441  20.658 -21.151  1.00  0.00
ATOM    428  CA  SER    25     -10.634  20.531 -19.224  1.00  0.00
ATOM    429  HA  SER    25      -9.614  20.628 -18.853  1.00  0.00
ATOM    430  CB  SER    25     -11.535  21.675 -18.806  1.00  0.00
ATOM    431  HB2 SER    25     -12.584  21.551 -19.077  1.00  0.00
ATOM    432  HB3 SER    25     -11.574  21.603 -17.719  1.00  0.00
ATOM    433  OG  SER    25     -11.085  22.950 -19.194  1.00  0.00
ATOM    434  HG  SER    25     -11.109  23.074 -20.145  1.00  0.00
ATOM    435  C   SER    25     -11.110  19.209 -18.686  1.00  0.00
ATOM    436  O   SER    25     -10.642  18.776 -17.686  1.00  0.00
ATOM    437  N   ILE    26     -12.041  18.489 -19.424  1.00  0.00
ATOM    438  H   ILE    26     -12.392  18.945 -20.258  1.00  0.00
ATOM    439  CA  ILE    26     -12.607  17.100 -19.086  1.00  0.00
ATOM    440  HA  ILE    26     -12.560  16.994 -18.002  1.00  0.00
ATOM    441  CB  ILE    26     -14.043  17.097 -19.642  1.00  0.00
ATOM    442  HB  ILE    26     -13.919  17.393 -20.684  1.00  0.00
ATOM    443  CG2 ILE    26     -14.801  15.765 -19.710  1.00  0.00
ATOM    444 HG21 ILE    26     -14.826  15.276 -18.737  1.00  0.00
ATOM    445 HG22 ILE    26     -14.156  15.078 -20.258  1.00  0.00
ATOM    446 HG23 ILE    26     -15.782  15.886 -20.169  1.00  0.00
ATOM    447  CG1 ILE    26     -15.013  18.107 -18.995  1.00  0.00
ATOM    448 HG12 ILE    26     -15.551  17.504 -18.263  1.00  0.00
ATOM    449 HG13 ILE    26     -14.380  18.886 -18.568  1.00  0.00
ATOM    450  CD1 ILE    26     -15.968  18.737 -19.971  1.00  0.00
ATOM    451 HD11 ILE    26     -16.357  19.683 -19.594  1.00  0.00
ATOM    452 HD12 ILE    26     -16.781  18.074 -20.267  1.00  0.00
ATOM    453 HD13 ILE    26     -15.471  19.051 -20.889  1.00  0.00
ATOM    454  C   ILE    26     -11.803  15.943 -19.701  1.00  0.00
ATOM    455  O   ILE    26     -11.467  14.949 -19.069  1.00  0.00
ATOM    456  N   ILE    27     -11.288  16.046 -20.854  1.00  0.00
ATOM    457  H   ILE    27     -11.398  16.934 -21.328  1.00  0.00
ATOM    458  CA  ILE    27     -10.390  15.090 -21.623  1.00  0.00
ATOM    459  HA  ILE    27     -10.661  14.085 -21.297  1.00  0.00
ATOM    460  CB  ILE    27     -10.740  15.171 -23.136  1.00  0.00
ATOM    461  HB  ILE    27     -10.456  16.153 -23.514  1.00  0.00
ATOM    462  CG2 ILE    27     -10.016  14.247 -24.097  1.00  0.00
ATOM    463 HG21 ILE    27     -10.177  14.674 -25.086  1.00  0.00
ATOM    464 HG22 ILE    27     -10.323  13.204 -24.020  1.00  0.00
ATOM    465 HG23 ILE    27      -8.950  14.451 -24.001  1.00  0.00
ATOM    466  CG1 ILE    27     -12.206  14.741 -23.384  1.00  0.00
ATOM    467 HG12 ILE    27     -12.425  13.675 -23.314  1.00  0.00
ATOM    468 HG13 ILE    27     -12.834  15.198 -22.620  1.00  0.00
ATOM    469  CD1 ILE    27     -12.730  15.180 -24.788  1.00  0.00
ATOM    470 HD11 ILE    27     -13.788  15.272 -24.540  1.00  0.00
ATOM    471 HD12 ILE    27     -12.546  14.560 -25.665  1.00  0.00
ATOM    472 HD13 ILE    27     -12.274  16.148 -24.994  1.00  0.00
ATOM    473  C   ILE    27      -8.877  15.437 -21.390  1.00  0.00
ATOM    474  O   ILE    27      -8.533  16.578 -21.273  1.00  0.00
ATOM    475  N   TYR    28      -8.056  14.357 -21.348  1.00  0.00
ATOM    476  H   TYR    28      -8.480  13.437 -21.351  1.00  0.00
ATOM    477  CA  TYR    28      -6.584  14.430 -21.263  1.00  0.00
ATOM    478  HA  TYR    28      -6.204  15.364 -21.675  1.00  0.00
ATOM    479  CB  TYR    28      -6.361  14.379 -19.709  1.00  0.00
ATOM    480  HB2 TYR    28      -7.063  15.109 -19.306  1.00  0.00
ATOM    481  HB3 TYR    28      -6.575  13.349 -19.426  1.00  0.00
ATOM    482  CG  TYR    28      -5.061  14.743 -19.045  1.00  0.00
ATOM    483  CD1 TYR    28      -4.628  14.147 -17.898  1.00  0.00
ATOM    484  HD1 TYR    28      -5.253  13.380 -17.466  1.00  0.00
ATOM    485  CE1 TYR    28      -3.459  14.585 -17.227  1.00  0.00
ATOM    486  HE1 TYR    28      -3.145  14.095 -16.317  1.00  0.00
ATOM    487  CZ  TYR    28      -2.709  15.635 -17.724  1.00  0.00
ATOM    488  OH  TYR    28      -1.568  16.036 -17.117  1.00  0.00
ATOM    489  HH  TYR    28      -0.941  16.513 -17.665  1.00  0.00
ATOM    490  CE2 TYR    28      -3.095  16.252 -18.949  1.00  0.00
ATOM    491  HE2 TYR    28      -2.378  16.951 -19.354  1.00  0.00
ATOM    492  CD2 TYR    28      -4.182  15.771 -19.580  1.00  0.00
ATOM    493  HD2 TYR    28      -4.457  16.229 -20.519  1.00  0.00
ATOM    494  C   TYR    28      -5.818  13.242 -21.974  1.00  0.00
ATOM    495  O   TYR    28      -6.373  12.182 -22.210  1.00  0.00
ATOM    496  N   THR    29      -4.547  13.498 -22.221  1.00  0.00
ATOM    497  H   THR    29      -4.172  14.406 -21.970  1.00  0.00
ATOM    498  CA  THR    29      -3.625  12.561 -23.005  1.00  0.00
ATOM    499  HA  THR    29      -3.891  11.550 -22.697  1.00  0.00
ATOM    500  CB  THR    29      -3.904  12.788 -24.489  1.00  0.00
ATOM    501  HB  THR    29      -3.207  12.219 -25.104  1.00  0.00
ATOM    502  CG2 THR    29      -5.244  12.339 -25.124  1.00  0.00
ATOM    503 HG21 THR    29      -5.465  11.310 -24.840  1.00  0.00
ATOM    504 HG22 THR    29      -5.224  12.520 -26.199  1.00  0.00
ATOM    505 HG23 THR    29      -6.030  13.020 -24.801  1.00  0.00
ATOM    506  OG1 THR    29      -3.624  14.111 -24.846  1.00  0.00
ATOM    507  HG1 THR    29      -2.832  14.220 -25.378  1.00  0.00
ATOM    508  C   THR    29      -2.092  12.788 -22.719  1.00  0.00
ATOM    509  O   THR    29      -1.719  13.928 -22.369  1.00  0.00
ATOM    510  N   PRO    30      -1.228  11.722 -22.969  1.00  0.00
ATOM    511  CD  PRO    30      -1.732  10.528 -23.631  1.00  0.00
ATOM    512  HD2 PRO    30      -1.955  10.757 -24.680  1.00  0.00
ATOM    513  HD3 PRO    30      -2.610  10.077 -23.152  1.00  0.00
ATOM    514  CG  PRO    30      -0.514   9.533 -23.462  1.00  0.00
ATOM    515  HG2 PRO    30      -0.687   8.790 -24.240  1.00  0.00
ATOM    516  HG3 PRO    30      -0.525   8.932 -22.553  1.00  0.00
ATOM    517  CB  PRO    30       0.666  10.413 -23.509  1.00  0.00
ATOM    518  HB2 PRO    30       1.126  10.413 -24.497  1.00  0.00
ATOM    519  HB3 PRO    30       1.380  10.163 -22.725  1.00  0.00
ATOM    520  CA  PRO    30       0.194  11.804 -23.011  1.00  0.00
ATOM    521  HA  PRO    30       0.406  11.948 -21.952  1.00  0.00
ATOM    522  C   PRO    30       0.969  12.841 -23.732  1.00  0.00
ATOM    523  O   PRO    30       2.184  12.932 -23.448  1.00  0.00
ATOM    524  N   ASP    31       0.372  13.724 -24.514  1.00  0.00
ATOM    525  H   ASP    31      -0.627  13.655 -24.668  1.00  0.00
ATOM    526  CA  ASP    31       1.150  14.790 -25.143  1.00  0.00
ATOM    527  HA  ASP    31       2.149  14.428 -25.389  1.00  0.00
ATOM    528  CB  ASP    31       0.639  15.184 -26.499  1.00  0.00
ATOM    529  HB2 ASP    31       1.239  16.036 -26.816  1.00  0.00
ATOM    530  HB3 ASP    31       0.909  14.429 -27.237  1.00  0.00
ATOM    531  CG  ASP    31      -0.844  15.457 -26.752  1.00  0.00
ATOM    532  OD1 ASP    31      -1.106  16.527 -27.411  1.00  0.00
ATOM    533  OD2 ASP    31      -1.682  14.579 -26.412  1.00  0.00
ATOM    534  C   ASP    31       1.437  15.953 -24.246  1.00  0.00
ATOM    535  O   ASP    31       2.147  16.903 -24.551  1.00  0.00
ATOM    536  N   ASN    32       0.943  15.893 -22.986  1.00  0.00
ATOM    537  H   ASN    32       0.659  14.955 -22.727  1.00  0.00
ATOM    538  CA  ASN    32       1.115  16.910 -21.939  1.00  0.00
ATOM    539  HA  ASN    32       1.247  17.900 -22.377  1.00  0.00
ATOM    540  CB  ASN    32      -0.253  17.011 -21.159  1.00  0.00
ATOM    541  HB2 ASN    32      -1.116  17.163 -21.808  1.00  0.00
ATOM    542  HB3 ASN    32      -0.427  16.053 -20.668  1.00  0.00
ATOM    543  CG  ASN    32      -0.180  18.184 -20.131  1.00  0.00
ATOM    544  OD1 ASN    32       0.095  17.977 -19.003  1.00  0.00
ATOM    545  ND2 ASN    32      -0.544  19.313 -20.490  1.00  0.00
ATOM    546 HD21 ASN    32      -0.926  19.562 -21.394  1.00  0.00
ATOM    547 HD22 ASN    32      -0.658  20.079 -19.837  1.00  0.00
ATOM    548  C   ASN    32       2.266  16.695 -20.864  1.00  0.00
ATOM    549  O   ASN    32       2.220  15.583 -20.297  1.00  0.00
ATOM    550  N   PRO    33       3.138  17.621 -20.471  1.00  0.00
ATOM    551  CD  PRO    33       3.389  18.906 -21.144  1.00  0.00
ATOM    552  HD2 PRO    33       2.912  19.681 -20.532  1.00  0.00
ATOM    553  HD3 PRO    33       3.111  18.906 -22.205  1.00  0.00
ATOM    554  CG  PRO    33       4.899  19.106 -20.999  1.00  0.00
ATOM    555  HG2 PRO    33       5.060  20.178 -21.113  1.00  0.00
ATOM    556  HG3 PRO    33       5.440  18.513 -21.736  1.00  0.00
ATOM    557  CB  PRO    33       5.197  18.571 -19.573  1.00  0.00
ATOM    558  HB2 PRO    33       4.897  19.285 -18.807  1.00  0.00
ATOM    559  HB3 PRO    33       6.263  18.344 -19.553  1.00  0.00
ATOM    560  CA  PRO    33       4.316  17.348 -19.558  1.00  0.00
ATOM    561  HA  PRO    33       4.866  16.522 -20.010  1.00  0.00
ATOM    562  C   PRO    33       4.020  16.786 -18.221  1.00  0.00
ATOM    563  O   PRO    33       4.934  16.154 -17.611  1.00  0.00
ATOM    564  N   SER    34       2.840  16.889 -17.594  1.00  0.00
ATOM    565  H   SER    34       2.086  17.342 -18.096  1.00  0.00
ATOM    566  CA  SER    34       2.577  16.357 -16.272  1.00  0.00
ATOM    567  HA  SER    34       3.416  16.417 -15.579  1.00  0.00
ATOM    568  CB  SER    34       1.511  17.141 -15.493  1.00  0.00
ATOM    569  HB2 SER    34       0.542  16.896 -15.929  1.00  0.00
ATOM    570  HB3 SER    34       1.567  16.965 -14.419  1.00  0.00
ATOM    571  OG  SER    34       1.790  18.482 -15.826  1.00  0.00
ATOM    572  HG  SER    34       2.596  18.533 -16.346  1.00  0.00
ATOM    573  C   SER    34       2.010  14.961 -16.323  1.00  0.00
ATOM    574  O   SER    34       2.422  14.146 -15.490  1.00  0.00
ATOM    575  N   TYR    35       1.442  14.531 -17.461  1.00  0.00
ATOM    576  H   TYR    35       1.553  15.140 -18.263  1.00  0.00
ATOM    577  CA  TYR    35       0.616  13.322 -17.637  1.00  0.00
ATOM    578  HA  TYR    35      -0.319  13.448 -17.091  1.00  0.00
ATOM    579  CB  TYR    35       0.119  13.148 -19.076  1.00  0.00
ATOM    580  HB2 TYR    35      -0.322  14.064 -19.468  1.00  0.00
ATOM    581  HB3 TYR    35       0.975  12.906 -19.705  1.00  0.00
ATOM    582  CG  TYR    35      -0.860  11.929 -19.258  1.00  0.00
ATOM    583  CD1 TYR    35      -0.414  10.606 -19.378  1.00  0.00
ATOM    584  HD1 TYR    35       0.624  10.322 -19.289  1.00  0.00
ATOM    585  CE1 TYR    35      -1.335   9.633 -19.897  1.00  0.00
ATOM    586  HE1 TYR    35      -0.911   8.657 -20.081  1.00  0.00
ATOM    587  CZ  TYR    35      -2.684   9.944 -20.077  1.00  0.00
ATOM    588  OH  TYR    35      -3.473   8.888 -20.379  1.00  0.00
ATOM    589  HH  TYR    35      -3.034   8.137 -20.784  1.00  0.00
ATOM    590  CE2 TYR    35      -3.168  11.234 -19.784  1.00  0.00
ATOM    591  HE2 TYR    35      -4.210  11.493 -19.896  1.00  0.00
ATOM    592  CD2 TYR    35      -2.241  12.203 -19.410  1.00  0.00
ATOM    593  HD2 TYR    35      -2.619  13.161 -19.084  1.00  0.00
ATOM    594  C   TYR    35       1.285  12.028 -17.122  1.00  0.00
ATOM    595  O   TYR    35       0.806  11.512 -16.144  1.00  0.00
ATOM    596  N   SER    36       2.469  11.675 -17.669  1.00  0.00
ATOM    597  H   SER    36       2.792  12.168 -18.493  1.00  0.00
ATOM    598  CA  SER    36       3.225  10.522 -17.197  1.00  0.00
ATOM    599  HA  SER    36       2.577   9.645 -17.211  1.00  0.00
ATOM    600  CB  SER    36       4.181  10.262 -18.297  1.00  0.00
ATOM    601  HB2 SER    36       4.845   9.415 -18.123  1.00  0.00
ATOM    602  HB3 SER    36       3.619  10.100 -19.216  1.00  0.00
ATOM    603  OG  SER    36       4.969  11.394 -18.469  1.00  0.00
ATOM    604  HG  SER    36       5.494  11.148 -19.233  1.00  0.00
ATOM    605  C   SER    36       4.036  10.675 -15.836  1.00  0.00
ATOM    606  O   SER    36       4.076   9.615 -15.211  1.00  0.00
ATOM    607  N   THR    37       4.572  11.850 -15.472  1.00  0.00
ATOM    608  H   THR    37       4.568  12.570 -16.184  1.00  0.00
ATOM    609  CA  THR    37       5.101  12.005 -14.068  1.00  0.00
ATOM    610  HA  THR    37       5.745  11.138 -13.919  1.00  0.00
ATOM    611  CB  THR    37       6.085  13.169 -14.030  1.00  0.00
ATOM    612  HB  THR    37       6.843  13.017 -14.798  1.00  0.00
ATOM    613  CG2 THR    37       5.522  14.615 -14.057  1.00  0.00
ATOM    614 HG21 THR    37       6.325  15.316 -13.830  1.00  0.00
ATOM    615 HG22 THR    37       4.798  14.691 -13.245  1.00  0.00
ATOM    616 HG23 THR    37       5.187  14.913 -15.050  1.00  0.00
ATOM    617  OG1 THR    37       6.724  13.198 -12.775  1.00  0.00
ATOM    618  HG1 THR    37       7.394  12.519 -12.881  1.00  0.00
ATOM    619  C   THR    37       4.040  11.816 -12.996  1.00  0.00
ATOM    620  O   THR    37       4.273  11.186 -11.961  1.00  0.00
ATOM    621  N   ILE    38       2.827  12.391 -13.143  1.00  0.00
ATOM    622  H   ILE    38       2.653  12.820 -14.044  1.00  0.00
ATOM    623  CA  ILE    38       1.671  12.251 -12.229  1.00  0.00
ATOM    624  HA  ILE    38       2.100  12.330 -11.230  1.00  0.00
ATOM    625  CB  ILE    38       0.678  13.390 -12.404  1.00  0.00
ATOM    626  HB  ILE    38       0.161  13.343 -13.362  1.00  0.00
ATOM    627  CG2 ILE    38      -0.440  13.117 -11.342  1.00  0.00
ATOM    628 HG21 ILE    38      -0.897  12.182 -11.667  1.00  0.00
ATOM    629 HG22 ILE    38      -1.168  13.927 -11.398  1.00  0.00
ATOM    630 HG23 ILE    38      -0.001  13.029 -10.348  1.00  0.00
ATOM    631  CG1 ILE    38       1.207  14.828 -12.260  1.00  0.00
ATOM    632 HG12 ILE    38       1.930  15.000 -13.058  1.00  0.00
ATOM    633 HG13 ILE    38       0.330  15.451 -12.433  1.00  0.00
ATOM    634  CD1 ILE    38       1.905  15.200 -10.948  1.00  0.00
ATOM    635 HD11 ILE    38       2.394  16.173 -10.977  1.00  0.00
ATOM    636 HD12 ILE    38       2.669  14.497 -10.616  1.00  0.00
ATOM    637 HD13 ILE    38       1.202  15.412 -10.142  1.00  0.00
ATOM    638  C   ILE    38       1.065  10.862 -12.330  1.00  0.00
ATOM    639  O   ILE    38       0.668  10.326 -11.299  1.00  0.00
ATOM    640  N   LEU    39       1.078  10.235 -13.489  1.00  0.00
ATOM    641  H   LEU    39       1.249  10.710 -14.367  1.00  0.00
ATOM    642  CA  LEU    39       0.844   8.762 -13.544  1.00  0.00
ATOM    643  HA  LEU    39      -0.100   8.667 -13.006  1.00  0.00
ATOM    644  CB  LEU    39       0.531   8.261 -14.983  1.00  0.00
ATOM    645  HB2 LEU    39      -0.187   8.864 -15.539  1.00  0.00
ATOM    646  HB3 LEU    39       1.380   8.333 -15.663  1.00  0.00
ATOM    647  CG  LEU    39       0.172   6.781 -15.061  1.00  0.00
ATOM    648  HG  LEU    39       0.983   6.201 -14.621  1.00  0.00
ATOM    649  CD1 LEU    39      -1.132   6.418 -14.349  1.00  0.00
ATOM    650 HD11 LEU    39      -1.002   6.520 -13.272  1.00  0.00
ATOM    651 HD12 LEU    39      -1.469   5.426 -14.648  1.00  0.00
ATOM    652 HD13 LEU    39      -1.898   7.138 -14.635  1.00  0.00
ATOM    653  CD2 LEU    39       0.077   6.384 -16.503  1.00  0.00
ATOM    654 HD21 LEU    39       1.071   6.500 -16.934  1.00  0.00
ATOM    655 HD22 LEU    39      -0.263   5.367 -16.699  1.00  0.00
ATOM    656 HD23 LEU    39      -0.618   7.045 -17.021  1.00  0.00
ATOM    657  C   LEU    39       1.868   7.938 -12.805  1.00  0.00
ATOM    658  O   LEU    39       1.499   6.988 -12.192  1.00  0.00
ATOM    659  N   ASP    40       3.147   8.345 -12.762  1.00  0.00
ATOM    660  H   ASP    40       3.462   9.057 -13.409  1.00  0.00
ATOM    661  CA  ASP    40       4.195   7.702 -11.954  1.00  0.00
ATOM    662  HA  ASP    40       4.137   6.628 -12.130  1.00  0.00
ATOM    663  CB  ASP    40       5.605   8.106 -12.474  1.00  0.00
ATOM    664  HB2 ASP    40       5.746   9.147 -12.765  1.00  0.00
ATOM    665  HB3 ASP    40       6.264   8.061 -11.608  1.00  0.00
ATOM    666  CG  ASP    40       6.092   7.155 -13.581  1.00  0.00
ATOM    667  OD1 ASP    40       5.289   6.297 -14.135  1.00  0.00
ATOM    668  OD2 ASP    40       7.240   7.176 -13.952  1.00  0.00
ATOM    669  C   ASP    40       4.019   8.016 -10.444  1.00  0.00
ATOM    670  O   ASP    40       4.135   7.109  -9.645  1.00  0.00
ATOM    671  N   SER    41       3.745   9.233 -10.006  1.00  0.00
ATOM    672  H   SER    41       3.361   9.800 -10.753  1.00  0.00
ATOM    673  CA  SER    41       3.475   9.586  -8.582  1.00  0.00
ATOM    674  HA  SER    41       4.299   9.199  -7.983  1.00  0.00
ATOM    675  CB  SER    41       3.305  11.127  -8.375  1.00  0.00
ATOM    676  HB2 SER    41       2.535  11.499  -9.052  1.00  0.00
ATOM    677  HB3 SER    41       3.077  11.311  -7.325  1.00  0.00
ATOM    678  OG  SER    41       4.569  11.772  -8.694  1.00  0.00
ATOM    679  HG  SER    41       5.225  11.361  -8.126  1.00  0.00
ATOM    680  C   SER    41       2.216   8.866  -8.031  1.00  0.00
ATOM    681  O   SER    41       2.357   8.284  -6.957  1.00  0.00
ATOM    682  N   THR    42       1.134   8.747  -8.836  1.00  0.00
ATOM    683  H   THR    42       1.196   9.283  -9.694  1.00  0.00
ATOM    684  CA  THR    42      -0.127   8.073  -8.457  1.00  0.00
ATOM    685  HA  THR    42      -0.253   8.251  -7.389  1.00  0.00
ATOM    686  CB  THR    42      -1.349   8.564  -9.193  1.00  0.00
ATOM    687  HB  THR    42      -2.210   8.024  -8.799  1.00  0.00
ATOM    688  CG2 THR    42      -1.535  10.079  -8.942  1.00  0.00
ATOM    689 HG21 THR    42      -2.408  10.399  -9.510  1.00  0.00
ATOM    690 HG22 THR    42      -0.658  10.665  -9.217  1.00  0.00
ATOM    691 HG23 THR    42      -1.575  10.330  -7.882  1.00  0.00
ATOM    692  OG1 THR    42      -1.312   8.537 -10.545  1.00  0.00
ATOM    693  HG1 THR    42      -0.793   9.271 -10.881  1.00  0.00
ATOM    694  C   THR    42      -0.028   6.551  -8.705  1.00  0.00
ATOM    695  O   THR    42      -0.948   5.842  -8.400  1.00  0.00
ATOM    696  N   THR    43       1.101   5.997  -9.162  1.00  0.00
ATOM    697  H   THR    43       1.857   6.626  -9.405  1.00  0.00
ATOM    698  CA  THR    43       1.387   4.584  -9.240  1.00  0.00
ATOM    699  HA  THR    43       0.459   4.094  -9.531  1.00  0.00
ATOM    700  CB  THR    43       2.520   4.247 -10.227  1.00  0.00
ATOM    701  HB  THR    43       3.298   4.981 -10.019  1.00  0.00
ATOM    702  CG2 THR    43       3.219   2.848 -10.040  1.00  0.00
ATOM    703 HG21 THR    43       2.460   2.105  -9.795  1.00  0.00
ATOM    704 HG22 THR    43       3.963   2.812  -9.245  1.00  0.00
ATOM    705 HG23 THR    43       3.880   2.690 -10.893  1.00  0.00
ATOM    706  OG1 THR    43       2.121   4.313 -11.577  1.00  0.00
ATOM    707  HG1 THR    43       1.939   5.226 -11.812  1.00  0.00
ATOM    708  C   THR    43       1.771   4.017  -7.853  1.00  0.00
ATOM    709  O   THR    43       2.801   4.400  -7.400  1.00  0.00
ATOM    710  N   GLN    44       0.874   3.181  -7.230  1.00  0.00
ATOM    711  H   GLN    44       0.053   2.831  -7.710  1.00  0.00
ATOM    712  CA  GLN    44       1.038   2.796  -5.817  1.00  0.00
ATOM    713  HA  GLN    44       1.540   3.617  -5.304  1.00  0.00
ATOM    714  CB  GLN    44      -0.360   2.575  -5.148  1.00  0.00
ATOM    715  HB2 GLN    44      -0.882   1.646  -5.375  1.00  0.00
ATOM    716  HB3 GLN    44      -0.161   2.418  -4.088  1.00  0.00
ATOM    717  CG  GLN    44      -1.277   3.768  -5.401  1.00  0.00
ATOM    718  HG2 GLN    44      -1.458   3.855  -6.472  1.00  0.00
ATOM    719  HG3 GLN    44      -2.174   3.512  -4.837  1.00  0.00
ATOM    720  CD  GLN    44      -0.755   5.129  -4.826  1.00  0.00
ATOM    721  OE1 GLN    44      -0.195   5.213  -3.801  1.00  0.00
ATOM    722  NE2 GLN    44      -0.995   6.174  -5.491  1.00  0.00
ATOM    723 HE21 GLN    44      -0.710   7.069  -5.110  1.00  0.00
ATOM    724 HE22 GLN    44      -1.352   5.982  -6.420  1.00  0.00
ATOM    725  C   GLN    44       2.087   1.659  -5.537  1.00  0.00
ATOM    726  O   GLN    44       2.155   1.248  -4.384  1.00  0.00
ATOM    727  N   ASN    45       2.822   1.107  -6.460  1.00  0.00
ATOM    728  H   ASN    45       2.793   1.339  -7.446  1.00  0.00
ATOM    729  CA  ASN    45       4.005   0.212  -6.185  1.00  0.00
ATOM    730  HA  ASN    45       4.319   0.412  -5.160  1.00  0.00
ATOM    731  CB  ASN    45       3.582  -1.316  -6.186  1.00  0.00
ATOM    732  HB2 ASN    45       2.852  -1.428  -5.384  1.00  0.00
ATOM    733  HB3 ASN    45       3.170  -1.649  -7.139  1.00  0.00
ATOM    734  CG  ASN    45       4.668  -2.309  -5.850  1.00  0.00
ATOM    735  OD1 ASN    45       5.848  -2.005  -5.990  1.00  0.00
ATOM    736  ND2 ASN    45       4.247  -3.555  -5.634  1.00  0.00
ATOM    737 HD21 ASN    45       3.263  -3.791  -5.606  1.00  0.00
ATOM    738 HD22 ASN    45       4.969  -4.196  -5.326  1.00  0.00
ATOM    739  C   ASN    45       5.163   0.457  -7.164  1.00  0.00
ATOM    740  O   ASN    45       4.960   0.280  -8.361  1.00  0.00
ATOM    741  N   PRO    46       6.385   0.838  -6.730  1.00  0.00
ATOM    742  CD  PRO    46       6.815   1.016  -5.325  1.00  0.00
ATOM    743  HD2 PRO    46       7.038   0.064  -4.827  1.00  0.00
ATOM    744  HD3 PRO    46       6.063   1.572  -4.750  1.00  0.00
ATOM    745  CG  PRO    46       8.052   1.894  -5.433  1.00  0.00
ATOM    746  HG2 PRO    46       8.729   1.812  -4.582  1.00  0.00
ATOM    747  HG3 PRO    46       7.819   2.951  -5.562  1.00  0.00
ATOM    748  CB  PRO    46       8.789   1.415  -6.680  1.00  0.00
ATOM    749  HB2 PRO    46       9.176   0.456  -6.335  1.00  0.00
ATOM    750  HB3 PRO    46       9.549   2.090  -7.073  1.00  0.00
ATOM    751  CA  PRO    46       7.583   1.063  -7.612  1.00  0.00
ATOM    752  HA  PRO    46       7.358   1.983  -8.152  1.00  0.00
ATOM    753  C   PRO    46       7.955  -0.077  -8.582  1.00  0.00
ATOM    754  O   PRO    46       8.646   0.193  -9.564  1.00  0.00
ATOM    755  N   ARG    47       7.526  -1.304  -8.273  1.00  0.00
ATOM    756  H   ARG    47       7.039  -1.521  -7.411  1.00  0.00
ATOM    757  CA  ARG    47       7.747  -2.359  -9.139  1.00  0.00
ATOM    758  HA  ARG    47       8.830  -2.479  -9.185  1.00  0.00
ATOM    759  CB  ARG    47       7.160  -3.676  -8.506  1.00  0.00
ATOM    760  HB2 ARG    47       7.339  -3.709  -7.431  1.00  0.00
ATOM    761  HB3 ARG    47       6.082  -3.689  -8.668  1.00  0.00
ATOM    762  CG  ARG    47       7.838  -4.896  -9.071  1.00  0.00
ATOM    763  HG2 ARG    47       7.719  -4.825 -10.152  1.00  0.00
ATOM    764  HG3 ARG    47       8.920  -4.837  -8.959  1.00  0.00
ATOM    765  CD  ARG    47       7.186  -6.177  -8.589  1.00  0.00
ATOM    766  HD2 ARG    47       7.852  -6.988  -8.884  1.00  0.00
ATOM    767  HD3 ARG    47       7.026  -6.403  -7.534  1.00  0.00
ATOM    768  NE  ARG    47       5.987  -6.444  -9.366  1.00  0.00
ATOM    769  HE  ARG    47       6.047  -6.615 -10.360  1.00  0.00
ATOM    770  CZ  ARG    47       4.795  -6.641  -8.910  1.00  0.00
ATOM    771  NH1 ARG    47       4.476  -6.509  -7.686  1.00  0.00
ATOM    772 HH11 ARG    47       5.213  -6.071  -7.152  1.00  0.00
ATOM    773 HH12 ARG    47       3.496  -6.641  -7.480  1.00  0.00
ATOM    774  NH2 ARG    47       3.836  -6.952  -9.714  1.00  0.00
ATOM    775 HH21 ARG    47       4.009  -7.304 -10.645  1.00  0.00
ATOM    776 HH22 ARG    47       2.937  -7.145  -9.297  1.00  0.00
ATOM    777  C   ARG    47       7.118  -2.165 -10.432  1.00  0.00
ATOM    778  O   ARG    47       7.693  -2.559 -11.437  1.00  0.00
ATOM    779  N   PHE    48       6.027  -1.398 -10.576  1.00  0.00
ATOM    780  H   PHE    48       5.553  -1.042  -9.755  1.00  0.00
ATOM    781  CA  PHE    48       5.319  -1.133 -11.893  1.00  0.00
ATOM    782  HA  PHE    48       5.430  -1.947 -12.609  1.00  0.00
ATOM    783  CB  PHE    48       3.805  -0.770 -11.700  1.00  0.00
ATOM    784  HB2 PHE    48       3.881   0.078 -11.020  1.00  0.00
ATOM    785  HB3 PHE    48       3.345  -0.482 -12.645  1.00  0.00
ATOM    786  CG  PHE    48       2.952  -1.775 -10.990  1.00  0.00
ATOM    787  CD1 PHE    48       2.971  -3.106 -11.497  1.00  0.00
ATOM    788  HD1 PHE    48       3.511  -3.320 -12.408  1.00  0.00
ATOM    789  CE1 PHE    48       2.308  -4.097 -10.822  1.00  0.00
ATOM    790  HE1 PHE    48       2.261  -5.085 -11.256  1.00  0.00
ATOM    791  CZ  PHE    48       1.579  -3.725  -9.627  1.00  0.00
ATOM    792  HZ  PHE    48       1.041  -4.474  -9.063  1.00  0.00
ATOM    793  CE2 PHE    48       1.530  -2.409  -9.102  1.00  0.00
ATOM    794  HE2 PHE    48       0.981  -2.290  -8.180  1.00  0.00
ATOM    795  CD2 PHE    48       2.256  -1.409  -9.800  1.00  0.00
ATOM    796  HD2 PHE    48       2.265  -0.396  -9.426  1.00  0.00
ATOM    797  C   PHE    48       6.025   0.008 -12.591  1.00  0.00
ATOM    798  O   PHE    48       5.769   0.202 -13.711  1.00  0.00
ATOM    799  N   LEU    49       6.914   0.848 -11.913  1.00  0.00
ATOM    800  H   LEU    49       7.020   0.726 -10.913  1.00  0.00
ATOM    801  CA  LEU    49       7.654   1.952 -12.576  1.00  0.00
ATOM    802  HA  LEU    49       6.991   2.625 -13.121  1.00  0.00
ATOM    803  CB  LEU    49       8.400   2.907 -11.575  1.00  0.00
ATOM    804  HB2 LEU    49       9.093   2.244 -11.058  1.00  0.00
ATOM    805  HB3 LEU    49       9.110   3.575 -12.062  1.00  0.00
ATOM    806  CG  LEU    49       7.368   3.632 -10.704  1.00  0.00
ATOM    807  HG  LEU    49       6.748   2.855 -10.257  1.00  0.00
ATOM    808  CD1 LEU    49       8.015   4.502  -9.573  1.00  0.00
ATOM    809 HD11 LEU    49       7.235   4.785  -8.867  1.00  0.00
ATOM    810 HD12 LEU    49       8.494   5.421  -9.909  1.00  0.00
ATOM    811 HD13 LEU    49       8.754   3.965  -8.977  1.00  0.00
ATOM    812  CD2 LEU    49       6.577   4.574 -11.535  1.00  0.00
ATOM    813 HD21 LEU    49       5.807   4.072 -12.121  1.00  0.00
ATOM    814 HD22 LEU    49       6.016   5.270 -10.911  1.00  0.00
ATOM    815 HD23 LEU    49       7.214   4.958 -12.333  1.00  0.00
ATOM    816  C   LEU    49       8.589   1.358 -13.661  1.00  0.00
ATOM    817  O   LEU    49       9.253   2.172 -14.303  1.00  0.00
ATOM    818  N   SER    50       8.623   0.061 -13.940  1.00  0.00
ATOM    819  H   SER    50       8.169  -0.491 -13.224  1.00  0.00
ATOM    820  CA  SER    50       9.369  -0.605 -15.058  1.00  0.00
ATOM    821  HA  SER    50       9.900   0.185 -15.589  1.00  0.00
ATOM    822  CB  SER    50      10.498  -1.497 -14.673  1.00  0.00
ATOM    823  HB2 SER    50      11.029  -1.957 -15.507  1.00  0.00
ATOM    824  HB3 SER    50      11.248  -0.823 -14.259  1.00  0.00
ATOM    825  OG  SER    50      10.076  -2.479 -13.734  1.00  0.00
ATOM    826  HG  SER    50      10.155  -1.989 -12.912  1.00  0.00
ATOM    827  C   SER    50       8.458  -1.361 -16.104  1.00  0.00
ATOM    828  O   SER    50       8.731  -1.545 -17.274  1.00  0.00
ATOM    829  N   SER    51       7.224  -1.820 -15.697  1.00  0.00
ATOM    830  H   SER    51       7.010  -1.637 -14.724  1.00  0.00
ATOM    831  CA  SER    51       6.225  -2.543 -16.463  1.00  0.00
ATOM    832  HA  SER    51       6.677  -3.530 -16.554  1.00  0.00
ATOM    833  CB  SER    51       4.919  -2.626 -15.684  1.00  0.00
ATOM    834  HB2 SER    51       4.997  -3.033 -14.675  1.00  0.00
ATOM    835  HB3 SER    51       4.571  -1.601 -15.559  1.00  0.00
ATOM    836  OG  SER    51       4.043  -3.422 -16.467  1.00  0.00
ATOM    837  HG  SER    51       3.185  -3.323 -16.048  1.00  0.00
ATOM    838  C   SER    51       5.823  -1.835 -17.740  1.00  0.00
ATOM    839  O   SER    51       5.370  -0.671 -17.726  1.00  0.00
ATOM    840  N   SER    52       5.976  -2.572 -18.861  1.00  0.00
ATOM    841  H   SER    52       6.070  -3.575 -18.758  1.00  0.00
ATOM    842  CA  SER    52       5.679  -2.118 -20.266  1.00  0.00
ATOM    843  HA  SER    52       6.211  -1.170 -20.343  1.00  0.00
ATOM    844  CB  SER    52       6.111  -3.167 -21.223  1.00  0.00
ATOM    845  HB2 SER    52       5.622  -4.137 -21.131  1.00  0.00
ATOM    846  HB3 SER    52       5.943  -2.769 -22.224  1.00  0.00
ATOM    847  OG  SER    52       7.535  -3.381 -21.073  1.00  0.00
ATOM    848  HG  SER    52       7.958  -3.957 -21.713  1.00  0.00
ATOM    849  C   SER    52       4.141  -1.879 -20.482  1.00  0.00
ATOM    850  O   SER    52       3.776  -1.573 -21.575  1.00  0.00
ATOM    851  N   THR    53       3.259  -2.208 -19.553  1.00  0.00
ATOM    852  H   THR    53       3.624  -2.701 -18.746  1.00  0.00
ATOM    853  CA  THR    53       1.817  -2.080 -19.676  1.00  0.00
ATOM    854  HA  THR    53       1.592  -1.946 -20.734  1.00  0.00
ATOM    855  CB  THR    53       1.173  -3.392 -19.198  1.00  0.00
ATOM    856  HB  THR    53       0.090  -3.285 -19.252  1.00  0.00
ATOM    857  CG2 THR    53       1.615  -4.555 -20.139  1.00  0.00
ATOM    858 HG21 THR    53       2.543  -5.020 -19.806  1.00  0.00
ATOM    859 HG22 THR    53       1.923  -4.241 -21.136  1.00  0.00
ATOM    860 HG23 THR    53       0.865  -5.345 -20.187  1.00  0.00
ATOM    861  OG1 THR    53       1.552  -3.718 -17.868  1.00  0.00
ATOM    862  HG1 THR    53       1.091  -4.515 -17.597  1.00  0.00
ATOM    863  C   THR    53       1.285  -0.811 -18.837  1.00  0.00
ATOM    864  O   THR    53       0.074  -0.730 -18.737  1.00  0.00
ATOM    865  N   ARG    54       2.161   0.060 -18.417  1.00  0.00
ATOM    866  H   ARG    54       3.156   0.023 -18.605  1.00  0.00
ATOM    867  CA  ARG    54       1.770   1.236 -17.606  1.00  0.00
ATOM    868  HA  ARG    54       1.008   0.954 -16.880  1.00  0.00
ATOM    869  CB  ARG    54       2.935   1.610 -16.652  1.00  0.00
ATOM    870  HB2 ARG    54       3.365   0.687 -16.263  1.00  0.00
ATOM    871  HB3 ARG    54       3.732   2.112 -17.200  1.00  0.00
ATOM    872  CG  ARG    54       2.489   2.334 -15.390  1.00  0.00
ATOM    873  HG2 ARG    54       2.214   3.338 -15.712  1.00  0.00
ATOM    874  HG3 ARG    54       1.696   1.769 -14.900  1.00  0.00
ATOM    875  CD  ARG    54       3.544   2.641 -14.291  1.00  0.00
ATOM    876  HD2 ARG    54       3.115   3.093 -13.396  1.00  0.00
ATOM    877  HD3 ARG    54       3.921   1.660 -14.004  1.00  0.00
ATOM    878  NE  ARG    54       4.477   3.609 -14.705  1.00  0.00
ATOM    879  HE  ARG    54       4.232   4.546 -14.419  1.00  0.00
ATOM    880  CZ  ARG    54       5.526   3.382 -15.481  1.00  0.00
ATOM    881  NH1 ARG    54       5.933   2.184 -15.812  1.00  0.00
ATOM    882 HH11 ARG    54       5.302   1.410 -15.659  1.00  0.00
ATOM    883 HH12 ARG    54       6.736   2.271 -16.419  1.00  0.00
ATOM    884  NH2 ARG    54       6.266   4.370 -15.845  1.00  0.00
ATOM    885 HH21 ARG    54       6.039   5.210 -15.333  1.00  0.00
ATOM    886 HH22 ARG    54       7.218   4.304 -16.177  1.00  0.00
ATOM    887  C   ARG    54       1.231   2.438 -18.458  1.00  0.00
ATOM    888  O   ARG    54       1.303   3.553 -17.991  1.00  0.00
ATOM    889  N   ASN    55       0.663   2.249 -19.598  1.00  0.00
ATOM    890  H   ASN    55       0.532   1.300 -19.927  1.00  0.00
ATOM    891  CA  ASN    55       0.734   3.327 -20.649  1.00  0.00
ATOM    892  HA  ASN    55       1.138   4.258 -20.253  1.00  0.00
ATOM    893  CB  ASN    55       1.840   2.843 -21.578  1.00  0.00
ATOM    894  HB2 ASN    55       1.791   3.498 -22.448  1.00  0.00
ATOM    895  HB3 ASN    55       2.783   3.070 -21.080  1.00  0.00
ATOM    896  CG  ASN    55       1.812   1.450 -22.102  1.00  0.00
ATOM    897  OD1 ASN    55       1.042   0.647 -21.628  1.00  0.00
ATOM    898  ND2 ASN    55       2.504   1.178 -23.102  1.00  0.00
ATOM    899 HD21 ASN    55       3.150   1.906 -23.384  1.00  0.00
ATOM    900 HD22 ASN    55       2.613   0.195 -23.322  1.00  0.00
ATOM    901  C   ASN    55      -0.677   3.537 -21.237  1.00  0.00
ATOM    902  O   ASN    55      -1.043   2.922 -22.214  1.00  0.00
ATOM    903  N   PRO    56      -1.559   4.393 -20.608  1.00  0.00
ATOM    904  CD  PRO    56      -1.403   4.937 -19.284  1.00  0.00
ATOM    905  HD2 PRO    56      -0.499   5.555 -19.205  1.00  0.00
ATOM    906  HD3 PRO    56      -1.375   4.116 -18.558  1.00  0.00
ATOM    907  CG  PRO    56      -2.675   5.788 -18.999  1.00  0.00
ATOM    908  HG2 PRO    56      -2.466   6.840 -19.188  1.00  0.00
ATOM    909  HG3 PRO    56      -2.966   5.664 -17.955  1.00  0.00
ATOM    910  CB  PRO    56      -3.698   5.255 -20.042  1.00  0.00
ATOM    911  HB2 PRO    56      -4.299   6.115 -20.339  1.00  0.00
ATOM    912  HB3 PRO    56      -4.214   4.498 -19.453  1.00  0.00
ATOM    913  CA  PRO    56      -2.858   4.737 -21.215  1.00  0.00
ATOM    914  HA  PRO    56      -3.285   3.861 -21.704  1.00  0.00
ATOM    915  C   PRO    56      -2.768   5.922 -22.201  1.00  0.00
ATOM    916  O   PRO    56      -2.110   6.938 -22.003  1.00  0.00
ATOM    917  N   PHE    57      -3.514   5.782 -23.264  1.00  0.00
ATOM    918  H   PHE    57      -4.037   4.926 -23.397  1.00  0.00
ATOM    919  CA  PHE    57      -3.611   6.779 -24.317  1.00  0.00
ATOM    920  HA  PHE    57      -2.618   7.139 -24.588  1.00  0.00
ATOM    921  CB  PHE    57      -4.147   6.284 -25.613  1.00  0.00
ATOM    922  HB2 PHE    57      -3.911   6.989 -26.409  1.00  0.00
ATOM    923  HB3 PHE    57      -3.622   5.393 -25.957  1.00  0.00
ATOM    924  CG  PHE    57      -5.625   5.991 -25.683  1.00  0.00
ATOM    925  CD1 PHE    57      -6.407   7.086 -26.172  1.00  0.00
ATOM    926  HD1 PHE    57      -5.978   8.018 -26.510  1.00  0.00
ATOM    927  CE1 PHE    57      -7.760   6.799 -26.321  1.00  0.00
ATOM    928  HE1 PHE    57      -8.326   7.640 -26.693  1.00  0.00
ATOM    929  CZ  PHE    57      -8.445   5.609 -25.905  1.00  0.00
ATOM    930  HZ  PHE    57      -9.518   5.497 -25.951  1.00  0.00
ATOM    931  CE2 PHE    57      -7.596   4.616 -25.467  1.00  0.00
ATOM    932  HE2 PHE    57      -8.025   3.685 -25.128  1.00  0.00
ATOM    933  CD2 PHE    57      -6.217   4.710 -25.429  1.00  0.00
ATOM    934  HD2 PHE    57      -5.597   3.920 -25.031  1.00  0.00
ATOM    935  C   PHE    57      -4.380   8.077 -23.917  1.00  0.00
ATOM    936  O   PHE    57      -4.227   9.075 -24.519  1.00  0.00
ATOM    937  N   ALA    58      -5.195   7.973 -22.918  1.00  0.00
ATOM    938  H   ALA    58      -5.231   7.072 -22.458  1.00  0.00
ATOM    939  CA  ALA    58      -6.004   9.043 -22.376  1.00  0.00
ATOM    940  HA  ALA    58      -5.283   9.856 -22.464  1.00  0.00
ATOM    941  CB  ALA    58      -7.236   9.186 -23.321  1.00  0.00
ATOM    942  HB1 ALA    58      -7.794   8.298 -23.619  1.00  0.00
ATOM    943  HB2 ALA    58      -6.932   9.673 -24.248  1.00  0.00
ATOM    944  HB3 ALA    58      -7.894   9.857 -22.769  1.00  0.00
ATOM    945  C   ALA    58      -6.490   8.941 -20.886  1.00  0.00
ATOM    946  O   ALA    58      -6.633   7.822 -20.346  1.00  0.00
ATOM    947  N   ILE    59      -7.045  10.048 -20.301  1.00  0.00
ATOM    948  H   ILE    59      -7.081  10.879 -20.880  1.00  0.00
ATOM    949  CA  ILE    59      -7.652  10.129 -18.972  1.00  0.00
ATOM    950  HA  ILE    59      -8.082   9.178 -18.660  1.00  0.00
ATOM    951  CB  ILE    59      -6.659  10.540 -17.830  1.00  0.00
ATOM    952  HB  ILE    59      -6.116  11.457 -18.061  1.00  0.00
ATOM    953  CG2 ILE    59      -7.490  10.653 -16.429  1.00  0.00
ATOM    954 HG21 ILE    59      -6.772  10.829 -15.627  1.00  0.00
ATOM    955 HG22 ILE    59      -7.990   9.685 -16.437  1.00  0.00
ATOM    956 HG23 ILE    59      -8.279  11.406 -16.422  1.00  0.00
ATOM    957  CG1 ILE    59      -5.527   9.468 -17.568  1.00  0.00
ATOM    958 HG12 ILE    59      -5.995   8.633 -17.047  1.00  0.00
ATOM    959 HG13 ILE    59      -5.204   9.010 -18.503  1.00  0.00
ATOM    960  CD1 ILE    59      -4.367   9.932 -16.655  1.00  0.00
ATOM    961 HD11 ILE    59      -4.744  10.145 -15.655  1.00  0.00
ATOM    962 HD12 ILE    59      -3.906  10.788 -17.150  1.00  0.00
ATOM    963 HD13 ILE    59      -3.559   9.202 -16.612  1.00  0.00
ATOM    964  C   ILE    59      -8.871  11.076 -19.080  1.00  0.00
ATOM    965  O   ILE    59      -8.637  12.229 -19.436  1.00  0.00
ATOM    966  N   ILE    60     -10.107  10.673 -18.806  1.00  0.00
ATOM    967  H   ILE    60     -10.291   9.697 -18.608  1.00  0.00
ATOM    968  CA  ILE    60     -11.314  11.598 -18.952  1.00  0.00
ATOM    969  HA  ILE    60     -11.195  12.588 -19.390  1.00  0.00
ATOM    970  CB  ILE    60     -12.402  10.948 -19.909  1.00  0.00
ATOM    971  HB  ILE    60     -12.379   9.894 -19.632  1.00  0.00
ATOM    972  CG2 ILE    60     -13.852  11.484 -19.711  1.00  0.00
ATOM    973 HG21 ILE    60     -14.122  11.494 -18.655  1.00  0.00
ATOM    974 HG22 ILE    60     -14.556  10.949 -20.349  1.00  0.00
ATOM    975 HG23 ILE    60     -13.998  12.546 -19.908  1.00  0.00
ATOM    976  CG1 ILE    60     -12.009  11.073 -21.391  1.00  0.00
ATOM    977 HG12 ILE    60     -12.777  10.554 -21.966  1.00  0.00
ATOM    978 HG13 ILE    60     -12.045  12.138 -21.620  1.00  0.00
ATOM    979  CD1 ILE    60     -10.759  10.385 -21.894  1.00  0.00
ATOM    980 HD11 ILE    60     -10.604  10.628 -22.945  1.00  0.00
ATOM    981 HD12 ILE    60     -10.675   9.321 -21.675  1.00  0.00
ATOM    982 HD13 ILE    60      -9.858  10.820 -21.460  1.00  0.00
ATOM    983  C   ILE    60     -11.772  11.892 -17.486  1.00  0.00
ATOM    984  O   ILE    60     -12.220  11.005 -16.815  1.00  0.00
ATOM    985  N   THR    61     -11.836  13.122 -17.035  1.00  0.00
ATOM    986  H   THR    61     -11.334  13.825 -17.564  1.00  0.00
ATOM    987  CA  THR    61     -12.336  13.536 -15.686  1.00  0.00
ATOM    988  HA  THR    61     -12.381  12.629 -15.084  1.00  0.00
ATOM    989  CB  THR    61     -11.410  14.538 -14.957  1.00  0.00
ATOM    990  HB  THR    61     -11.079  15.154 -15.794  1.00  0.00
ATOM    991  CG2 THR    61     -12.025  15.395 -13.864  1.00  0.00
ATOM    992 HG21 THR    61     -12.624  14.747 -13.225  1.00  0.00
ATOM    993 HG22 THR    61     -12.571  16.265 -14.230  1.00  0.00
ATOM    994 HG23 THR    61     -11.203  15.728 -13.230  1.00  0.00
ATOM    995  OG1 THR    61     -10.254  13.862 -14.520  1.00  0.00
ATOM    996  HG1 THR    61      -9.730  13.590 -15.277  1.00  0.00
ATOM    997  C   THR    61     -13.770  14.163 -15.821  1.00  0.00
ATOM    998  O   THR    61     -13.943  15.207 -16.314  1.00  0.00
ATOM    999  N   PRO    62     -14.838  13.469 -15.435  1.00  0.00
ATOM   1000  CD  PRO    62     -14.811  12.197 -14.687  1.00  0.00
ATOM   1001  HD2 PRO    62     -14.241  12.412 -13.775  1.00  0.00
ATOM   1002  HD3 PRO    62     -14.284  11.433 -15.272  1.00  0.00
ATOM   1003  CG  PRO    62     -16.214  11.786 -14.395  1.00  0.00
ATOM   1004  HG2 PRO    62     -16.393  11.827 -13.321  1.00  0.00
ATOM   1005  HG3 PRO    62     -16.287  10.718 -14.601  1.00  0.00
ATOM   1006  CB  PRO    62     -17.108  12.723 -15.121  1.00  0.00
ATOM   1007  HB2 PRO    62     -17.961  12.994 -14.500  1.00  0.00
ATOM   1008  HB3 PRO    62     -17.452  12.232 -16.031  1.00  0.00
ATOM   1009  CA  PRO    62     -16.240  13.941 -15.431  1.00  0.00
ATOM   1010  HA  PRO    62     -16.511  14.222 -16.449  1.00  0.00
ATOM   1011  C   PRO    62     -16.548  15.009 -14.431  1.00  0.00
ATOM   1012  O   PRO    62     -16.559  14.801 -13.214  1.00  0.00
ATOM   1013  N   LEU    63     -16.942  16.136 -15.002  1.00  0.00
ATOM   1014  H   LEU    63     -17.191  16.192 -15.982  1.00  0.00
ATOM   1015  CA  LEU    63     -17.291  17.289 -14.106  1.00  0.00
ATOM   1016  HA  LEU    63     -16.688  17.135 -13.211  1.00  0.00
ATOM   1017  CB  LEU    63     -16.914  18.589 -14.733  1.00  0.00
ATOM   1018  HB2 LEU    63     -17.582  18.838 -15.556  1.00  0.00
ATOM   1019  HB3 LEU    63     -17.048  19.348 -13.961  1.00  0.00
ATOM   1020  CG  LEU    63     -15.477  18.741 -15.319  1.00  0.00
ATOM   1021  HG  LEU    63     -15.379  18.139 -16.222  1.00  0.00
ATOM   1022  CD1 LEU    63     -15.153  20.188 -15.761  1.00  0.00
ATOM   1023 HD11 LEU    63     -14.073  20.244 -15.901  1.00  0.00
ATOM   1024 HD12 LEU    63     -15.380  20.984 -15.052  1.00  0.00
ATOM   1025 HD13 LEU    63     -15.772  20.436 -16.623  1.00  0.00
ATOM   1026  CD2 LEU    63     -14.363  18.251 -14.491  1.00  0.00
ATOM   1027 HD21 LEU    63     -13.438  18.202 -15.066  1.00  0.00
ATOM   1028 HD22 LEU    63     -14.245  19.010 -13.717  1.00  0.00
ATOM   1029 HD23 LEU    63     -14.563  17.264 -14.075  1.00  0.00
ATOM   1030  C   LEU    63     -18.774  17.182 -13.733  1.00  0.00
ATOM   1031  O   LEU    63     -19.222  17.771 -12.788  1.00  0.00
ATOM   1032  N   HID    64     -19.567  16.453 -14.502  1.00  0.00
ATOM   1033  H   HID    64     -19.245  16.085 -15.389  1.00  0.00
ATOM   1034  CA  HID    64     -20.822  15.890 -14.014  1.00  0.00
ATOM   1035  HA  HID    64     -20.928  16.145 -12.960  1.00  0.00
ATOM   1036  CB  HID    64     -22.046  16.389 -14.794  1.00  0.00
ATOM   1037  HB2 HID    64     -22.205  15.741 -15.656  1.00  0.00
ATOM   1038  HB3 HID    64     -22.938  16.273 -14.178  1.00  0.00
ATOM   1039  CG  HID    64     -22.011  17.802 -15.259  1.00  0.00
ATOM   1040  ND1 HID    64     -21.677  18.112 -16.524  1.00  0.00
ATOM   1041  HD1 HID    64     -21.479  17.557 -17.345  1.00  0.00
ATOM   1042  CE1 HID    64     -21.941  19.402 -16.664  1.00  0.00
ATOM   1043  HE1 HID    64     -21.833  19.988 -17.564  1.00  0.00
ATOM   1044  NE2 HID    64     -22.386  19.917 -15.543  1.00  0.00
ATOM   1045  CD2 HID    64     -22.335  18.911 -14.620  1.00  0.00
ATOM   1046  HD2 HID    64     -22.793  19.019 -13.648  1.00  0.00
ATOM   1047  C   HID    64     -20.929  14.392 -14.182  1.00  0.00
ATOM   1048  O   HID    64     -20.398  13.799 -15.163  1.00  0.00
ATOM   1049  N   ALA    65     -21.684  13.651 -13.314  1.00  0.00
ATOM   1050  H   ALA    65     -22.071  14.239 -12.585  1.00  0.00
ATOM   1051  CA  ALA    65     -22.108  12.263 -13.475  1.00  0.00
ATOM   1052  HA  ALA    65     -21.222  11.646 -13.324  1.00  0.00
ATOM   1053  CB  ALA    65     -23.127  11.987 -12.326  1.00  0.00
ATOM   1054  HB1 ALA    65     -23.898  12.754 -12.398  1.00  0.00
ATOM   1055  HB2 ALA    65     -22.619  11.970 -11.362  1.00  0.00
ATOM   1056  HB3 ALA    65     -23.727  11.107 -12.562  1.00  0.00
ATOM   1057  C   ALA    65     -22.650  11.803 -14.891  1.00  0.00
ATOM   1058  O   ALA    65     -22.404  10.730 -15.413  1.00  0.00
ATOM   1059  N   SER    66     -23.387  12.728 -15.528  1.00  0.00
ATOM   1060  H   SER    66     -23.617  13.643 -15.162  1.00  0.00
ATOM   1061  CA  SER    66     -23.938  12.513 -16.844  1.00  0.00
ATOM   1062  HA  SER    66     -24.399  11.528 -16.772  1.00  0.00
ATOM   1063  CB  SER    66     -24.922  13.569 -17.305  1.00  0.00
ATOM   1064  HB2 SER    66     -25.231  13.401 -18.337  1.00  0.00
ATOM   1065  HB3 SER    66     -25.773  13.564 -16.624  1.00  0.00
ATOM   1066  OG  SER    66     -24.347  14.852 -17.191  1.00  0.00
ATOM   1067  HG  SER    66     -24.887  15.488 -17.666  1.00  0.00
ATOM   1068  C   SER    66     -22.849  12.171 -17.960  1.00  0.00
ATOM   1069  O   SER    66     -23.142  11.405 -18.896  1.00  0.00
ATOM   1070  N   HID    67     -21.605  12.688 -17.815  1.00  0.00
ATOM   1071  H   HID    67     -21.501  13.459 -17.166  1.00  0.00
ATOM   1072  CA  HID    67     -20.494  12.410 -18.771  1.00  0.00
ATOM   1073  HA  HID    67     -21.011  12.453 -19.730  1.00  0.00
ATOM   1074  CB  HID    67     -19.374  13.534 -18.706  1.00  0.00
ATOM   1075  HB2 HID    67     -19.882  14.469 -18.470  1.00  0.00
ATOM   1076  HB3 HID    67     -18.663  13.375 -17.895  1.00  0.00
ATOM   1077  CG  HID    67     -18.440  13.549 -19.951  1.00  0.00
ATOM   1078  ND1 HID    67     -18.725  13.994 -21.251  1.00  0.00
ATOM   1079  HD1 HID    67     -19.580  14.426 -21.572  1.00  0.00
ATOM   1080  CE1 HID    67     -17.708  13.532 -22.010  1.00  0.00
ATOM   1081  HE1 HID    67     -17.515  13.705 -23.059  1.00  0.00
ATOM   1082  NE2 HID    67     -16.815  12.799 -21.329  1.00  0.00
ATOM   1083  CD2 HID    67     -17.295  12.816 -20.001  1.00  0.00
ATOM   1084  HD2 HID    67     -16.844  12.212 -19.228  1.00  0.00
ATOM   1085  C   HID    67     -20.021  10.949 -18.704  1.00  0.00
ATOM   1086  O   HID    67     -19.268  10.534 -19.593  1.00  0.00
ATOM   1087  N   ILE    68     -20.415  10.162 -17.721  1.00  0.00
ATOM   1088  H   ILE    68     -21.002  10.399 -16.930  1.00  0.00
ATOM   1089  CA  ILE    68     -20.111   8.679 -17.749  1.00  0.00
ATOM   1090  HA  ILE    68     -19.023   8.636 -17.787  1.00  0.00
ATOM   1091  CB  ILE    68     -20.555   7.961 -16.460  1.00  0.00
ATOM   1092  HB  ILE    68     -21.632   8.116 -16.390  1.00  0.00
ATOM   1093  CG2 ILE    68     -20.194   6.476 -16.526  1.00  0.00
ATOM   1094 HG21 ILE    68     -20.442   5.965 -15.596  1.00  0.00
ATOM   1095 HG22 ILE    68     -19.146   6.347 -16.800  1.00  0.00
ATOM   1096 HG23 ILE    68     -20.899   6.076 -17.254  1.00  0.00
ATOM   1097  CG1 ILE    68     -19.890   8.593 -15.265  1.00  0.00
ATOM   1098 HG12 ILE    68     -18.819   8.391 -15.290  1.00  0.00
ATOM   1099 HG13 ILE    68     -19.974   9.678 -15.316  1.00  0.00
ATOM   1100  CD1 ILE    68     -20.365   8.063 -13.921  1.00  0.00
ATOM   1101 HD11 ILE    68     -21.454   8.112 -13.923  1.00  0.00
ATOM   1102 HD12 ILE    68     -20.112   8.798 -13.157  1.00  0.00
ATOM   1103 HD13 ILE    68     -20.100   7.044 -13.637  1.00  0.00
ATOM   1104  C   ILE    68     -20.743   8.098 -19.033  1.00  0.00
ATOM   1105  O   ILE    68     -20.119   7.439 -19.822  1.00  0.00
ATOM   1106  N   GLN    69     -22.053   8.475 -19.272  1.00  0.00
ATOM   1107  H   GLN    69     -22.522   9.057 -18.588  1.00  0.00
ATOM   1108  CA  GLN    69     -22.889   7.937 -20.259  1.00  0.00
ATOM   1109  HA  GLN    69     -22.831   6.850 -20.209  1.00  0.00
ATOM   1110  CB  GLN    69     -24.367   8.337 -20.068  1.00  0.00
ATOM   1111  HB2 GLN    69     -24.384   9.404 -19.847  1.00  0.00
ATOM   1112  HB3 GLN    69     -24.917   8.180 -20.996  1.00  0.00
ATOM   1113  CG  GLN    69     -25.112   7.414 -19.072  1.00  0.00
ATOM   1114  HG2 GLN    69     -26.162   7.364 -19.360  1.00  0.00
ATOM   1115  HG3 GLN    69     -24.692   6.408 -19.106  1.00  0.00
ATOM   1116  CD  GLN    69     -25.015   7.786 -17.569  1.00  0.00
ATOM   1117  OE1 GLN    69     -24.122   8.481 -17.159  1.00  0.00
ATOM   1118  NE2 GLN    69     -25.872   7.388 -16.645  1.00  0.00
ATOM   1119 HE21 GLN    69     -25.750   7.854 -15.754  1.00  0.00
ATOM   1120 HE22 GLN    69     -26.740   6.933 -16.903  1.00  0.00
ATOM   1121  C   GLN    69     -22.307   8.352 -21.644  1.00  0.00
ATOM   1122  O   GLN    69     -22.383   7.591 -22.610  1.00  0.00
ATOM   1123  N   ALA    70     -21.759   9.539 -21.676  1.00  0.00
ATOM   1124  H   ALA    70     -21.807  10.092 -20.828  1.00  0.00
ATOM   1125  CA  ALA    70     -21.039   9.896 -22.872  1.00  0.00
ATOM   1126  HA  ALA    70     -21.702   9.689 -23.712  1.00  0.00
ATOM   1127  CB  ALA    70     -20.643  11.410 -22.885  1.00  0.00
ATOM   1128  HB1 ALA    70     -19.853  11.574 -22.152  1.00  0.00
ATOM   1129  HB2 ALA    70     -21.393  12.047 -22.417  1.00  0.00
ATOM   1130  HB3 ALA    70     -20.281  11.680 -23.877  1.00  0.00
ATOM   1131  C   ALA    70     -19.690   9.191 -23.166  1.00  0.00
ATOM   1132  O   ALA    70     -19.506   8.745 -24.291  1.00  0.00
ATOM   1133  N   ALA    71     -18.775   8.884 -22.235  1.00  0.00
ATOM   1134  H   ALA    71     -18.883   9.207 -21.281  1.00  0.00
ATOM   1135  CA  ALA    71     -17.550   8.183 -22.479  1.00  0.00
ATOM   1136  HA  ALA    71     -17.073   8.614 -23.359  1.00  0.00
ATOM   1137  CB  ALA    71     -16.746   8.471 -21.240  1.00  0.00
ATOM   1138  HB1 ALA    71     -16.629   9.547 -21.365  1.00  0.00
ATOM   1139  HB2 ALA    71     -15.795   8.004 -21.499  1.00  0.00
ATOM   1140  HB3 ALA    71     -17.161   8.340 -20.241  1.00  0.00
ATOM   1141  C   ALA    71     -17.888   6.716 -22.770  1.00  0.00
ATOM   1142  O   ALA    71     -17.159   6.071 -23.458  1.00  0.00
ATOM   1143  N   LEU    72     -18.845   6.133 -22.063  1.00  0.00
ATOM   1144  H   LEU    72     -19.389   6.646 -21.379  1.00  0.00
ATOM   1145  CA  LEU    72     -19.351   4.802 -22.319  1.00  0.00
ATOM   1146  HA  LEU    72     -18.566   4.059 -22.454  1.00  0.00
ATOM   1147  CB  LEU    72     -20.362   4.490 -21.236  1.00  0.00
ATOM   1148  HB2 LEU    72     -19.719   4.380 -20.363  1.00  0.00
ATOM   1149  HB3 LEU    72     -21.059   5.316 -21.093  1.00  0.00
ATOM   1150  CG  LEU    72     -21.122   3.096 -21.388  1.00  0.00
ATOM   1151  HG  LEU    72     -21.742   3.118 -22.285  1.00  0.00
ATOM   1152  CD1 LEU    72     -20.239   1.874 -21.470  1.00  0.00
ATOM   1153 HD11 LEU    72     -19.841   1.820 -22.483  1.00  0.00
ATOM   1154 HD12 LEU    72     -20.885   1.002 -21.361  1.00  0.00
ATOM   1155 HD13 LEU    72     -19.457   1.999 -20.721  1.00  0.00
ATOM   1156  CD2 LEU    72     -22.009   2.862 -20.149  1.00  0.00
ATOM   1157 HD21 LEU    72     -22.761   3.649 -20.093  1.00  0.00
ATOM   1158 HD22 LEU    72     -22.586   1.944 -20.262  1.00  0.00
ATOM   1159 HD23 LEU    72     -21.424   2.862 -19.230  1.00  0.00
ATOM   1160  C   LEU    72     -19.935   4.700 -23.749  1.00  0.00
ATOM   1161  O   LEU    72     -19.414   3.875 -24.514  1.00  0.00
ATOM   1162  N   TYR    73     -20.746   5.670 -24.131  1.00  0.00
ATOM   1163  H   TYR    73     -20.910   6.460 -23.519  1.00  0.00
ATOM   1164  CA  TYR    73     -21.108   5.764 -25.556  1.00  0.00
ATOM   1165  HA  TYR    73     -21.592   4.829 -25.838  1.00  0.00
ATOM   1166  CB  TYR    73     -22.042   6.935 -25.808  1.00  0.00
ATOM   1167  HB2 TYR    73     -22.966   6.686 -25.287  1.00  0.00
ATOM   1168  HB3 TYR    73     -21.635   7.843 -25.362  1.00  0.00
ATOM   1169  CG  TYR    73     -22.333   7.270 -27.277  1.00  0.00
ATOM   1170  CD1 TYR    73     -23.246   6.450 -27.990  1.00  0.00
ATOM   1171  HD1 TYR    73     -23.895   5.730 -27.512  1.00  0.00
ATOM   1172  CE1 TYR    73     -23.425   6.689 -29.384  1.00  0.00
ATOM   1173  HE1 TYR    73     -24.129   6.077 -29.928  1.00  0.00
ATOM   1174  CZ  TYR    73     -22.538   7.512 -30.037  1.00  0.00
ATOM   1175  OH  TYR    73     -22.695   7.709 -31.339  1.00  0.00
ATOM   1176  HH  TYR    73     -23.526   7.362 -31.675  1.00  0.00
ATOM   1177  CE2 TYR    73     -21.655   8.332 -29.360  1.00  0.00
ATOM   1178  HE2 TYR    73     -21.196   9.187 -29.834  1.00  0.00
ATOM   1179  CD2 TYR    73     -21.598   8.285 -27.960  1.00  0.00
ATOM   1180  HD2 TYR    73     -20.987   8.979 -27.402  1.00  0.00
ATOM   1181  C   TYR    73     -19.996   5.874 -26.580  1.00  0.00
ATOM   1182  O   TYR    73     -19.963   5.198 -27.606  1.00  0.00
ATOM   1183  N   CYX    74     -19.058   6.787 -26.282  1.00  0.00
ATOM   1184  H   CYX    74     -19.228   7.466 -25.550  1.00  0.00
ATOM   1185  CA  CYX    74     -17.902   7.038 -27.087  1.00  0.00
ATOM   1186  HA  CYX    74     -18.162   7.376 -28.089  1.00  0.00
ATOM   1187  CB  CYX    74     -17.158   8.215 -26.485  1.00  0.00
ATOM   1188  HB2 CYX    74     -17.068   7.879 -25.452  1.00  0.00
ATOM   1189  HB3 CYX    74     -16.156   8.283 -26.909  1.00  0.00
ATOM   1190  SG  CYX    74     -17.964   9.817 -26.533  1.00  0.00
ATOM   1191  C   CYX    74     -17.039   5.747 -27.186  1.00  0.00
ATOM   1192  O   CYX    74     -16.823   5.303 -28.255  1.00  0.00
ATOM   1193  N   SER    75     -16.796   5.057 -26.047  1.00  0.00
ATOM   1194  H   SER    75     -17.014   5.413 -25.124  1.00  0.00
ATOM   1195  CA  SER    75     -16.097   3.688 -25.971  1.00  0.00
ATOM   1196  HA  SER    75     -15.148   3.650 -26.507  1.00  0.00
ATOM   1197  CB  SER    75     -15.833   3.312 -24.439  1.00  0.00
ATOM   1198  HB2 SER    75     -15.190   4.117 -24.081  1.00  0.00
ATOM   1199  HB3 SER    75     -16.775   3.380 -23.896  1.00  0.00
ATOM   1200  OG  SER    75     -15.216   2.065 -24.157  1.00  0.00
ATOM   1201  HG  SER    75     -14.328   2.179 -24.502  1.00  0.00
ATOM   1202  C   SER    75     -16.898   2.512 -26.573  1.00  0.00
ATOM   1203  O   SER    75     -16.318   1.513 -26.918  1.00  0.00
ATOM   1204  N   GLN    76     -18.184   2.623 -26.743  1.00  0.00
ATOM   1205  H   GLN    76     -18.630   3.502 -26.511  1.00  0.00
ATOM   1206  CA  GLN    76     -19.035   1.616 -27.479  1.00  0.00
ATOM   1207  HA  GLN    76     -18.729   0.594 -27.257  1.00  0.00
ATOM   1208  CB  GLN    76     -20.448   1.625 -26.927  1.00  0.00
ATOM   1209  HB2 GLN    76     -20.674   2.685 -26.812  1.00  0.00
ATOM   1210  HB3 GLN    76     -21.114   1.239 -27.699  1.00  0.00
ATOM   1211  CG  GLN    76     -20.621   0.882 -25.556  1.00  0.00
ATOM   1212  HG2 GLN    76     -20.519  -0.181 -25.775  1.00  0.00
ATOM   1213  HG3 GLN    76     -19.763   1.004 -24.894  1.00  0.00
ATOM   1214  CD  GLN    76     -21.838   1.248 -24.717  1.00  0.00
ATOM   1215  OE1 GLN    76     -22.400   2.358 -24.719  1.00  0.00
ATOM   1216  NE2 GLN    76     -22.216   0.305 -23.883  1.00  0.00
ATOM   1217 HE21 GLN    76     -23.112   0.432 -23.429  1.00  0.00
ATOM   1218 HE22 GLN    76     -21.674  -0.551 -23.898  1.00  0.00
ATOM   1219  C   GLN    76     -18.915   1.843 -28.956  1.00  0.00
ATOM   1220  O   GLN    76     -18.567   0.869 -29.629  1.00  0.00
ATOM   1221  N   LYS    77     -19.107   3.045 -29.548  1.00  0.00
ATOM   1222  H   LYS    77     -19.440   3.716 -28.867  1.00  0.00
ATOM   1223  CA  LYS    77     -19.062   3.295 -31.067  1.00  0.00
ATOM   1224  HA  LYS    77     -19.774   2.618 -31.539  1.00  0.00
ATOM   1225  CB  LYS    77     -19.600   4.797 -31.174  1.00  0.00
ATOM   1226  HB2 LYS    77     -20.580   4.897 -30.708  1.00  0.00
ATOM   1227  HB3 LYS    77     -18.832   5.374 -30.659  1.00  0.00
ATOM   1228  CG  LYS    77     -20.024   5.315 -32.543  1.00  0.00
ATOM   1229  HG2 LYS    77     -20.410   4.468 -33.110  1.00  0.00
ATOM   1230  HG3 LYS    77     -20.806   6.062 -32.403  1.00  0.00
ATOM   1231  CD  LYS    77     -18.854   5.986 -33.338  1.00  0.00
ATOM   1232  HD2 LYS    77     -18.640   6.847 -32.705  1.00  0.00
ATOM   1233  HD3 LYS    77     -17.968   5.366 -33.197  1.00  0.00
ATOM   1234  CE  LYS    77     -19.300   6.541 -34.724  1.00  0.00
ATOM   1235  HE2 LYS    77     -19.924   7.435 -34.747  1.00  0.00
ATOM   1236  HE3 LYS    77     -18.345   6.912 -35.096  1.00  0.00
ATOM   1237  NZ  LYS    77     -19.801   5.453 -35.610  1.00  0.00
ATOM   1238  HZ1 LYS    77     -20.689   5.065 -35.324  1.00  0.00
ATOM   1239  HZ2 LYS    77     -19.253   4.616 -35.472  1.00  0.00
ATOM   1240  HZ3 LYS    77     -19.757   5.778 -36.565  1.00  0.00
ATOM   1241  C   LYS    77     -17.674   3.114 -31.624  1.00  0.00
ATOM   1242  O   LYS    77     -17.614   2.638 -32.725  1.00  0.00
ATOM   1243  N   HID    78     -16.599   3.498 -30.901  1.00  0.00
ATOM   1244  H   HID    78     -16.776   3.956 -30.015  1.00  0.00
ATOM   1245  CA  HID    78     -15.293   3.225 -31.342  1.00  0.00
ATOM   1246  HA  HID    78     -15.200   3.224 -32.428  1.00  0.00
ATOM   1247  CB  HID    78     -14.367   4.422 -31.037  1.00  0.00
ATOM   1248  HB2 HID    78     -14.356   4.508 -29.950  1.00  0.00
ATOM   1249  HB3 HID    78     -13.340   4.113 -31.232  1.00  0.00
ATOM   1250  CG  HID    78     -14.789   5.719 -31.716  1.00  0.00
ATOM   1251  ND1 HID    78     -14.782   5.997 -33.131  1.00  0.00
ATOM   1252  HD1 HID    78     -14.534   5.354 -33.869  1.00  0.00
ATOM   1253  CE1 HID    78     -15.617   7.022 -33.316  1.00  0.00
ATOM   1254  HE1 HID    78     -16.021   7.335 -34.267  1.00  0.00
ATOM   1255  NE2 HID    78     -16.078   7.471 -32.141  1.00  0.00
ATOM   1256  CD2 HID    78     -15.504   6.768 -31.113  1.00  0.00
ATOM   1257  HD2 HID    78     -15.772   6.844 -30.069  1.00  0.00
ATOM   1258  C   HID    78     -14.672   1.903 -30.740  1.00  0.00
ATOM   1259  O   HID    78     -13.673   1.378 -31.222  1.00  0.00
ATOM   1260  N   GLY    79     -15.189   1.282 -29.632  1.00  0.00
ATOM   1261  H   GLY    79     -16.050   1.512 -29.150  1.00  0.00
ATOM   1262  CA  GLY    79     -14.682   0.039 -29.145  1.00  0.00
ATOM   1263  HA2 GLY    79     -15.388  -0.354 -28.413  1.00  0.00
ATOM   1264  HA3 GLY    79     -14.717  -0.623 -30.010  1.00  0.00
ATOM   1265  C   GLY    79     -13.263   0.175 -28.455  1.00  0.00
ATOM   1266  O   GLY    79     -12.391  -0.666 -28.641  1.00  0.00
ATOM   1267  N   GLU    80     -13.060   1.361 -27.876  1.00  0.00
ATOM   1268  H   GLU    80     -13.751   2.101 -27.846  1.00  0.00
ATOM   1269  CA  GLU    80     -11.735   1.629 -27.201  1.00  0.00
ATOM   1270  HA  GLU    80     -10.881   1.075 -27.592  1.00  0.00
ATOM   1271  CB  GLU    80     -11.342   3.116 -27.395  1.00  0.00
ATOM   1272  HB2 GLU    80     -12.114   3.654 -26.846  1.00  0.00
ATOM   1273  HB3 GLU    80     -10.371   3.267 -26.922  1.00  0.00
ATOM   1274  CG  GLU    80     -11.227   3.793 -28.747  1.00  0.00
ATOM   1275  HG2 GLU    80     -12.234   4.070 -29.056  1.00  0.00
ATOM   1276  HG3 GLU    80     -10.826   4.795 -28.593  1.00  0.00
ATOM   1277  CD  GLU    80     -10.461   2.958 -29.792  1.00  0.00
ATOM   1278  OE1 GLU    80      -9.870   3.504 -30.709  1.00  0.00
ATOM   1279  OE2 GLU    80     -10.526   1.709 -29.790  1.00  0.00
ATOM   1280  C   GLU    80     -11.799   1.231 -25.650  1.00  0.00
ATOM   1281  O   GLU    80     -12.639   1.780 -24.944  1.00  0.00
ATOM   1282  N   GLN    81     -10.792   0.515 -25.088  1.00  0.00
ATOM   1283  H   GLN    81     -10.016   0.116 -25.602  1.00  0.00
ATOM   1284  CA  GLN    81     -10.974  -0.056 -23.755  1.00  0.00
ATOM   1285  HA  GLN    81     -11.947  -0.543 -23.815  1.00  0.00
ATOM   1286  CB  GLN    81      -9.873  -1.141 -23.405  1.00  0.00
ATOM   1287  HB2 GLN    81      -9.918  -1.948 -24.136  1.00  0.00
ATOM   1288  HB3 GLN    81      -8.955  -0.554 -23.430  1.00  0.00
ATOM   1289  CG  GLN    81     -10.249  -1.668 -21.949  1.00  0.00
ATOM   1290  HG2 GLN    81      -9.639  -1.090 -21.255  1.00  0.00
ATOM   1291  HG3 GLN    81     -11.322  -1.519 -21.834  1.00  0.00
ATOM   1292  CD  GLN    81      -9.908  -3.158 -21.787  1.00  0.00
ATOM   1293  OE1 GLN    81      -8.986  -3.490 -21.136  1.00  0.00
ATOM   1294  NE2 GLN    81     -10.552  -4.015 -22.526  1.00  0.00
ATOM   1295 HE21 GLN    81     -10.175  -4.954 -22.476  1.00  0.00
ATOM   1296 HE22 GLN    81     -11.433  -3.827 -22.991  1.00  0.00
ATOM   1297  C   GLN    81     -11.124   1.094 -22.666  1.00  0.00
ATOM   1298  O   GLN    81     -10.199   1.893 -22.440  1.00  0.00
ATOM   1299  N   MET    82     -12.218   1.139 -21.911  1.00  0.00
ATOM   1300  H   MET    82     -13.025   0.625 -22.244  1.00  0.00
ATOM   1301  CA  MET    82     -12.425   1.839 -20.679  1.00  0.00
ATOM   1302  HA  MET    82     -11.935   2.812 -20.674  1.00  0.00
ATOM   1303  CB  MET    82     -13.932   1.925 -20.559  1.00  0.00
ATOM   1304  HB2 MET    82     -14.235   2.580 -21.376  1.00  0.00
ATOM   1305  HB3 MET    82     -14.381   0.934 -20.605  1.00  0.00
ATOM   1306  CG  MET    82     -14.473   2.653 -19.305  1.00  0.00
ATOM   1307  HG2 MET    82     -14.119   2.124 -18.420  1.00  0.00
ATOM   1308  HG3 MET    82     -14.105   3.667 -19.149  1.00  0.00
ATOM   1309  SD  MET    82     -16.249   2.569 -19.295  1.00  0.00
ATOM   1310  CE  MET    82     -16.715   3.758 -20.570  1.00  0.00
ATOM   1311  HE1 MET    82     -16.528   3.214 -21.504  1.00  0.00
ATOM   1312  HE2 MET    82     -17.783   3.900 -20.365  1.00  0.00
ATOM   1313  HE3 MET    82     -16.147   4.694 -20.508  1.00  0.00
ATOM   1314  C   MET    82     -11.869   0.993 -19.515  1.00  0.00
ATOM   1315  O   MET    82     -12.420  -0.071 -19.253  1.00  0.00
ATOM   1316  N   ARG    83     -10.745   1.451 -18.846  1.00  0.00
ATOM   1317  H   ARG    83     -10.318   2.339 -19.080  1.00  0.00
ATOM   1318  CA  ARG    83     -10.434   1.080 -17.412  1.00  0.00
ATOM   1319  HA  ARG    83     -10.936   0.184 -17.047  1.00  0.00
ATOM   1320  CB  ARG    83      -8.966   0.869 -17.241  1.00  0.00
ATOM   1321  HB2 ARG    83      -8.511   1.835 -17.458  1.00  0.00
ATOM   1322  HB3 ARG    83      -8.707   0.641 -16.207  1.00  0.00
ATOM   1323  CG  ARG    83      -8.288  -0.157 -18.098  1.00  0.00
ATOM   1324  HG2 ARG    83      -8.490   0.032 -19.152  1.00  0.00
ATOM   1325  HG3 ARG    83      -7.223   0.032 -17.961  1.00  0.00
ATOM   1326  CD  ARG    83      -8.783  -1.540 -17.646  1.00  0.00
ATOM   1327  HD2 ARG    83      -8.469  -1.842 -16.647  1.00  0.00
ATOM   1328  HD3 ARG    83      -9.868  -1.534 -17.746  1.00  0.00
ATOM   1329  NE  ARG    83      -8.308  -2.601 -18.572  1.00  0.00
ATOM   1330  HE  ARG    83      -8.849  -2.719 -19.416  1.00  0.00
ATOM   1331  CZ  ARG    83      -7.436  -3.561 -18.299  1.00  0.00
ATOM   1332  NH1 ARG    83      -6.871  -3.780 -17.178  1.00  0.00
ATOM   1333 HH11 ARG    83      -6.735  -3.025 -16.521  1.00  0.00
ATOM   1334 HH12 ARG    83      -6.290  -4.606 -17.176  1.00  0.00
ATOM   1335  NH2 ARG    83      -7.190  -4.432 -19.224  1.00  0.00
ATOM   1336 HH21 ARG    83      -7.485  -4.296 -20.180  1.00  0.00
ATOM   1337 HH22 ARG    83      -6.411  -5.064 -19.101  1.00  0.00
ATOM   1338  C   ARG    83     -10.989   2.143 -16.492  1.00  0.00
ATOM   1339  O   ARG    83     -11.239   3.232 -16.934  1.00  0.00
ATOM   1340  N   ILE    84     -11.153   1.867 -15.186  1.00  0.00
ATOM   1341  H   ILE    84     -10.884   0.910 -14.988  1.00  0.00
ATOM   1342  CA  ILE    84     -11.954   2.618 -14.214  1.00  0.00
ATOM   1343  HA  ILE    84     -12.150   3.570 -14.709  1.00  0.00
ATOM   1344  CB  ILE    84     -13.294   1.858 -13.962  1.00  0.00
ATOM   1345  HB  ILE    84     -13.077   0.882 -13.529  1.00  0.00
ATOM   1346  CG2 ILE    84     -14.103   2.742 -13.003  1.00  0.00
ATOM   1347 HG21 ILE    84     -13.561   2.659 -12.061  1.00  0.00
ATOM   1348 HG22 ILE    84     -15.063   2.298 -12.742  1.00  0.00
ATOM   1349 HG23 ILE    84     -14.119   3.732 -13.457  1.00  0.00
ATOM   1350  CG1 ILE    84     -14.267   1.676 -15.183  1.00  0.00
ATOM   1351 HG12 ILE    84     -14.852   2.561 -15.434  1.00  0.00
ATOM   1352 HG13 ILE    84     -13.591   1.539 -16.027  1.00  0.00
ATOM   1353  CD1 ILE    84     -15.271   0.416 -15.113  1.00  0.00
ATOM   1354 HD11 ILE    84     -14.604  -0.432 -14.957  1.00  0.00
ATOM   1355 HD12 ILE    84     -15.842   0.443 -16.041  1.00  0.00
ATOM   1356 HD13 ILE    84     -15.933   0.471 -14.249  1.00  0.00
ATOM   1357  C   ILE    84     -11.159   2.822 -12.925  1.00  0.00
ATOM   1358  O   ILE    84     -10.959   1.854 -12.205  1.00  0.00
ATOM   1359  N   ARG    85     -10.822   4.076 -12.522  1.00  0.00
ATOM   1360  H   ARG    85     -11.056   4.901 -13.062  1.00  0.00
ATOM   1361  CA  ARG    85     -10.061   4.366 -11.307  1.00  0.00
ATOM   1362  HA  ARG    85      -9.757   3.393 -10.922  1.00  0.00
ATOM   1363  CB  ARG    85      -8.681   5.108 -11.595  1.00  0.00
ATOM   1364  HB2 ARG    85      -8.045   4.586 -12.310  1.00  0.00
ATOM   1365  HB3 ARG    85      -8.855   5.998 -12.200  1.00  0.00
ATOM   1366  CG  ARG    85      -7.829   5.472 -10.386  1.00  0.00
ATOM   1367  HG2 ARG    85      -8.416   6.056  -9.677  1.00  0.00
ATOM   1368  HG3 ARG    85      -7.662   4.570  -9.797  1.00  0.00
ATOM   1369  CD  ARG    85      -6.437   6.105 -10.683  1.00  0.00
ATOM   1370  HD2 ARG    85      -6.017   6.220  -9.684  1.00  0.00
ATOM   1371  HD3 ARG    85      -5.987   5.384 -11.365  1.00  0.00
ATOM   1372  NE  ARG    85      -6.419   7.419 -11.307  1.00  0.00
ATOM   1373  HE  ARG    85      -7.309   7.813 -11.575  1.00  0.00
ATOM   1374  CZ  ARG    85      -5.354   7.982 -11.773  1.00  0.00
ATOM   1375  NH1 ARG    85      -4.162   7.670 -11.562  1.00  0.00
ATOM   1376 HH11 ARG    85      -3.973   6.841 -11.016  1.00  0.00
ATOM   1377 HH12 ARG    85      -3.469   8.291 -11.956  1.00  0.00
ATOM   1378  NH2 ARG    85      -5.585   9.091 -12.385  1.00  0.00
ATOM   1379 HH21 ARG    85      -6.558   9.299 -12.559  1.00  0.00
ATOM   1380 HH22 ARG    85      -4.893   9.817 -12.499  1.00  0.00
ATOM   1381  C   ARG    85     -10.964   5.149 -10.285  1.00  0.00
ATOM   1382  O   ARG    85     -11.518   6.166 -10.629  1.00  0.00
ATOM   1383  N   SER    86     -11.130   4.545  -9.121  1.00  0.00
ATOM   1384  H   SER    86     -10.733   3.617  -9.034  1.00  0.00
ATOM   1385  CA  SER    86     -11.745   5.053  -7.914  1.00  0.00
ATOM   1386  HA  SER    86     -12.265   5.982  -8.148  1.00  0.00
ATOM   1387  CB  SER    86     -12.803   4.096  -7.425  1.00  0.00
ATOM   1388  HB2 SER    86     -12.504   3.055  -7.544  1.00  0.00
ATOM   1389  HB3 SER    86     -12.992   4.318  -6.375  1.00  0.00
ATOM   1390  OG  SER    86     -14.041   4.366  -8.114  1.00  0.00
ATOM   1391  HG  SER    86     -14.113   3.698  -8.800  1.00  0.00
ATOM   1392  C   SER    86     -10.761   5.386  -6.804  1.00  0.00
ATOM   1393  O   SER    86     -10.939   6.335  -6.094  1.00  0.00
ATOM   1394  N   GLY    87      -9.506   4.862  -6.788  1.00  0.00
ATOM   1395  H   GLY    87      -9.504   3.944  -7.216  1.00  0.00
ATOM   1396  CA  GLY    87      -8.465   5.263  -5.896  1.00  0.00
ATOM   1397  HA2 GLY    87      -8.515   6.325  -5.656  1.00  0.00
ATOM   1398  HA3 GLY    87      -8.780   4.845  -4.940  1.00  0.00
ATOM   1399  C   GLY    87      -7.063   4.879  -6.103  1.00  0.00
ATOM   1400  O   GLY    87      -6.186   5.526  -5.539  1.00  0.00
ATOM   1401  N   GLY    88      -6.765   3.886  -6.931  1.00  0.00
ATOM   1402  H   GLY    88      -7.519   3.390  -7.392  1.00  0.00
ATOM   1403  CA  GLY    88      -5.420   3.414  -7.309  1.00  0.00
ATOM   1404  HA2 GLY    88      -5.438   3.163  -8.370  1.00  0.00
ATOM   1405  HA3 GLY    88      -4.713   4.235  -7.197  1.00  0.00
ATOM   1406  C   GLY    88      -4.973   2.193  -6.504  1.00  0.00
ATOM   1407  O   GLY    88      -3.892   1.634  -6.692  1.00  0.00
ATOM   1408  N1  HIF    89      -5.772   1.722  -5.552  1.00  0.00
ATOM   1409  H1  HIF    89      -6.622   2.223  -5.323  1.00  0.00
ATOM   1410  C1  HIF    89      -5.176   0.926  -4.424  1.00  0.00
ATOM   1411  C3  HIF    89      -5.623   1.424  -3.038  1.00  0.00
ATOM   1412  C4  HIF    89      -4.667   2.485  -2.623  1.00  0.00
ATOM   1413  C5  HIF    89      -4.914   3.805  -2.658  1.00  0.00
ATOM   1414  N3  HIF    89      -3.901   4.545  -2.111  1.00  0.00
ATOM   1415  C6  HIF    89      -2.974   3.603  -1.795  1.00  0.00
ATOM   1416  N2  HIF    89      -3.448   2.313  -2.003  1.00  0.00
ATOM   1417  C30 HIF    89      -2.798   1.062  -1.655  1.00  0.00
ATOM   1418  C28 HIF    89      -3.286   0.302  -0.381  1.00  0.00
ATOM   1419  C26 HIF    89      -2.880   0.629   0.927  1.00  0.00
ATOM   1420  C24 HIF    89      -3.371  -0.133   2.043  1.00  0.00
ATOM   1421  C23 HIF    89      -4.298  -1.158   1.877  1.00  0.00
ATOM   1422  N9  HIF    89      -4.747  -1.686   3.038  1.00  0.00
ATOM   1423  C20 HIF    89      -5.861  -2.430   2.888  1.00  0.00
ATOM   1424  C17 HIF    89      -6.677  -2.711   4.066  1.00  0.00
ATOM   1425  N7  HIF    89      -7.820  -3.457   3.789  1.00  0.00
ATOM   1426  C13 HIF    89      -8.223  -3.990   2.635  1.00  0.00
ATOM   1427  N5  HIF    89      -7.438  -3.642   1.558  1.00  0.00
ATOM   1428  C33 HIF    89      -6.273  -2.969   1.597  1.00  0.00
ATOM   1429  N13 HIF    89      -5.724  -2.455   0.369  1.00  0.00
ATOM   1430  C11 HIF    89      -6.250  -2.949  -0.947  1.00  0.00
ATOM   1431  C10 HIF    89      -7.292  -2.081  -1.586  1.00  0.00
ATOM   1432  C9  HIF    89      -8.136  -2.784  -2.694  1.00  0.00
ATOM   1433  C8  HIF    89      -9.283  -1.935  -3.374  1.00  0.00
ATOM   1434  C7  HIF    89      -8.735  -0.721  -4.187  1.00  0.00
ATOM   1435  O6  HIF    89      -9.745   0.159  -4.633  1.00  0.00
ATOM   1436  P1  HIF    89      -9.358   1.491  -5.457  1.00  0.00
ATOM   1437  O3  HIF    89     -10.516   2.190  -5.884  1.00  0.00
ATOM   1438  O4  HIF    89      -8.453   2.331  -4.549  1.00  0.00
ATOM   1439  O5  HIF    89      -8.598   0.724  -6.649  1.00  0.00
ATOM   1440  P2  HIF    89      -8.583   1.191  -8.152  1.00  0.00
ATOM   1441  O10 HIF    89      -7.243   0.796  -8.651  1.00  0.00
ATOM   1442  O12 HIF    89      -8.719   2.649  -8.499  1.00  0.00
ATOM   1443  O17 HIF    89      -9.908   0.361  -8.779  1.00  0.00
ATOM   1444  C22 HIF    89      -9.898  -1.063  -8.493  1.00  0.00
ATOM   1445  C19 HIF    89     -10.826  -1.845  -9.438  1.00  0.00
ATOM   1446  C16 HIF    89     -10.836  -1.308 -10.913  1.00  0.00
ATOM   1447  C15 HIF    89     -12.279  -1.692 -11.375  1.00  0.00
ATOM   1448  C12 HIF    89     -13.105  -1.620 -10.124  1.00  0.00
ATOM   1449  O16 HIF    89     -12.182  -1.707  -9.086  1.00  0.00
ATOM   1450  N12 HIF    89     -13.806  -0.323  -9.965  1.00  0.00
ATOM   1451  C18 HIF    89     -15.065  -0.072 -10.414  1.00  0.00
ATOM   1452  N8  HIF    89     -15.936  -0.798 -11.118  1.00  0.00
ATOM   1453  C14 HIF    89     -17.141  -0.233 -11.307  1.00  0.00
ATOM   1454  N6  HIF    89     -17.529   0.951 -10.941  1.00  0.00
ATOM   1455  C25 HIF    89     -16.650   1.655 -10.194  1.00  0.00
ATOM   1456  C21 HIF    89     -15.387   1.207  -9.867  1.00  0.00
ATOM   1457  N11 HIF    89     -14.281   1.805  -9.292  1.00  0.00
ATOM   1458  C29 HIF    89     -13.391   0.836  -9.317  1.00  0.00
ATOM   1459  H32 HIF    89     -12.425   0.925  -8.839  1.00  0.00
ATOM   1460  N10 HIF    89     -17.004   2.947  -9.734  1.00  0.00
ATOM   1461  H30 HIF    89     -17.809   3.454 -10.079  1.00  0.00
ATOM   1462  H31 HIF    89     -16.326   3.340  -9.094  1.00  0.00
ATOM   1463  H20 HIF    89     -17.957  -0.782 -11.772  1.00  0.00
ATOM   1464  H17 HIF    89     -13.845  -2.427 -10.175  1.00  0.00
ATOM   1465  O13 HIF    89     -12.146  -3.062 -11.873  1.00  0.00
ATOM   1466  H22 HIF    89     -11.204  -3.057 -12.116  1.00  0.00
ATOM   1467  H21 HIF    89     -12.713  -1.020 -12.125  1.00  0.00
ATOM   1468  O14 HIF    89      -9.936  -2.056 -11.711  1.00  0.00
ATOM   1469  H26 HIF    89      -9.049  -1.864 -11.359  1.00  0.00
ATOM   1470  H25 HIF    89     -10.671  -0.224 -10.926  1.00  0.00
ATOM   1471  H27 HIF    89     -10.345  -2.827  -9.520  1.00  0.00
ATOM   1472  H28 HIF    89     -10.279  -1.305  -7.493  1.00  0.00
ATOM   1473  H29 HIF    89      -8.954  -1.613  -8.586  1.00  0.00
ATOM   1474  H23 HIF    89      -8.221  -1.154  -5.054  1.00  0.00
ATOM   1475  H24 HIF    89      -7.951  -0.250  -3.582  1.00  0.00
ATOM   1476  O7  HIF    89      -9.968  -2.720  -4.364  1.00  0.00
ATOM   1477  H19 HIF    89     -10.272  -3.561  -3.982  1.00  0.00
ATOM   1478  H18 HIF    89     -10.116  -1.587  -2.751  1.00  0.00
ATOM   1479  O8  HIF    89      -7.265  -3.409  -3.636  1.00  0.00
ATOM   1480  H16 HIF    89      -7.913  -3.517  -4.354  1.00  0.00
ATOM   1481  H15 HIF    89      -8.772  -3.593  -2.314  1.00  0.00
ATOM   1482  O9  HIF    89      -8.201  -1.522  -0.596  1.00  0.00
ATOM   1483  H14 HIF    89      -8.805  -2.249  -0.367  1.00  0.00
ATOM   1484  H13 HIF    89      -6.703  -1.324  -2.118  1.00  0.00
ATOM   1485  H11 HIF    89      -6.656  -3.954  -0.775  1.00  0.00
ATOM   1486  H12 HIF    89      -5.387  -3.199  -1.577  1.00  0.00
ATOM   1487  C32 HIF    89      -4.716  -1.521   0.601  1.00  0.00
ATOM   1488  C31 HIF    89      -4.125  -0.834  -0.510  1.00  0.00
ATOM   1489  H10 HIF    89      -4.413  -1.234  -1.478  1.00  0.00
ATOM   1490  O11 HIF    89      -9.177  -4.741   2.579  1.00  0.00
ATOM   1491  H8  HIF    89      -8.443  -3.702   4.550  1.00  0.00
ATOM   1492  O15 HIF    89      -6.560  -2.254   5.181  1.00  0.00
ATOM   1493  H9  HIF    89      -3.057   0.059   3.065  1.00  0.00
ATOM   1494  C27 HIF    89      -2.042   1.896   1.159  1.00  0.00
ATOM   1495  H33 HIF    89      -2.740   2.725   0.992  1.00  0.00
ATOM   1496  H34 HIF    89      -1.213   1.948   0.443  1.00  0.00
ATOM   1497  H35 HIF    89      -1.699   1.924   2.201  1.00  0.00
ATOM   1498  H36 HIF    89      -1.712   1.214  -1.686  1.00  0.00
ATOM   1499  H37 HIF    89      -3.046   0.386  -2.483  1.00  0.00
ATOM   1500  H6  HIF    89      -1.949   3.801  -1.512  1.00  0.00
ATOM   1501  H5  HIF    89      -5.806   4.299  -3.019  1.00  0.00
ATOM   1502  H3  HIF    89      -6.605   1.911  -3.079  1.00  0.00
ATOM   1503  H4  HIF    89      -5.744   0.571  -2.358  1.00  0.00
ATOM   1504  H2  HIF    89      -4.086   1.000  -4.513  1.00  0.00
ATOM   1505  C2  HIF    89      -5.081  -0.547  -4.638  1.00  0.00
ATOM   1506  O2  HIF    89      -4.684  -1.269  -3.786  1.00  0.00
ATOM   1507  N   ASP    90      -5.393  -1.048  -5.815  1.00  0.00
ATOM   1508  H   ASP    90      -5.598  -0.302  -6.469  1.00  0.00
ATOM   1509  CA  ASP    90      -5.324  -2.476  -6.187  1.00  0.00
ATOM   1510  HA  ASP    90      -5.915  -2.985  -5.426  1.00  0.00
ATOM   1511  CB  ASP    90      -6.114  -2.615  -7.517  1.00  0.00
ATOM   1512  HB2 ASP    90      -7.163  -2.618  -7.222  1.00  0.00
ATOM   1513  HB3 ASP    90      -5.964  -1.733  -8.140  1.00  0.00
ATOM   1514  CG  ASP    90      -5.938  -3.883  -8.270  1.00  0.00
ATOM   1515  OD1 ASP    90      -5.893  -4.969  -7.673  1.00  0.00
ATOM   1516  OD2 ASP    90      -6.100  -3.931  -9.510  1.00  0.00
ATOM   1517  C   ASP    90      -3.910  -3.060  -6.336  1.00  0.00
ATOM   1518  O   ASP    90      -3.108  -2.588  -7.125  1.00  0.00
ATOM   1519  N   TYR    91      -3.652  -4.186  -5.652  1.00  0.00
ATOM   1520  H   TYR    91      -4.415  -4.697  -5.224  1.00  0.00
ATOM   1521  CA  TYR    91      -2.308  -4.733  -5.546  1.00  0.00
ATOM   1522  HA  TYR    91      -1.802  -3.902  -5.055  1.00  0.00
ATOM   1523  CB  TYR    91      -2.415  -5.890  -4.568  1.00  0.00
ATOM   1524  HB2 TYR    91      -3.171  -6.617  -4.863  1.00  0.00
ATOM   1525  HB3 TYR    91      -1.559  -6.560  -4.484  1.00  0.00
ATOM   1526  CG  TYR    91      -2.581  -5.452  -3.063  1.00  0.00
ATOM   1527  CD1 TYR    91      -1.546  -4.841  -2.403  1.00  0.00
ATOM   1528  HD1 TYR    91      -0.637  -4.830  -2.987  1.00  0.00
ATOM   1529  CE1 TYR    91      -1.601  -4.453  -1.099  1.00  0.00
ATOM   1530  HE1 TYR    91      -0.709  -4.049  -0.643  1.00  0.00
ATOM   1531  CZ  TYR    91      -2.744  -4.792  -0.373  1.00  0.00
ATOM   1532  OH  TYR    91      -2.662  -4.792   0.950  1.00  0.00
ATOM   1533  HH  TYR    91      -1.925  -4.210   1.146  1.00  0.00
ATOM   1534  CE2 TYR    91      -3.863  -5.352  -1.003  1.00  0.00
ATOM   1535  HE2 TYR    91      -4.674  -5.714  -0.389  1.00  0.00
ATOM   1536  CD2 TYR    91      -3.803  -5.622  -2.379  1.00  0.00
ATOM   1537  HD2 TYR    91      -4.652  -6.127  -2.815  1.00  0.00
ATOM   1538  C   TYR    91      -1.717  -5.030  -6.971  1.00  0.00
ATOM   1539  O   TYR    91      -0.507  -4.861  -7.170  1.00  0.00
ATOM   1540  N   GLU    92      -2.538  -5.338  -7.980  1.00  0.00
ATOM   1541  H   GLU    92      -3.533  -5.203  -7.847  1.00  0.00
ATOM   1542  CA  GLU    92      -2.037  -5.354  -9.361  1.00  0.00
ATOM   1543  HA  GLU    92      -0.981  -5.619  -9.404  1.00  0.00
ATOM   1544  CB  GLU    92      -2.749  -6.568 -10.048  1.00  0.00
ATOM   1545  HB2 GLU    92      -3.827  -6.420  -9.984  1.00  0.00
ATOM   1546  HB3 GLU    92      -2.577  -6.620 -11.123  1.00  0.00
ATOM   1547  CG  GLU    92      -2.256  -7.930  -9.649  1.00  0.00
ATOM   1548  HG2 GLU    92      -2.585  -8.157  -8.634  1.00  0.00
ATOM   1549  HG3 GLU    92      -2.768  -8.570 -10.367  1.00  0.00
ATOM   1550  CD  GLU    92      -0.762  -8.172  -9.857  1.00  0.00
ATOM   1551  OE1 GLU    92      -0.177  -7.914 -10.905  1.00  0.00
ATOM   1552  OE2 GLU    92      -0.115  -8.546  -8.851  1.00  0.00
ATOM   1553  C   GLU    92      -2.135  -4.041 -10.230  1.00  0.00
ATOM   1554  O   GLU    92      -1.734  -4.103 -11.443  1.00  0.00
ATOM   1555  N   GLY    93      -2.796  -2.987  -9.764  1.00  0.00
ATOM   1556  H   GLY    93      -3.133  -3.187  -8.830  1.00  0.00
ATOM   1557  CA  GLY    93      -3.003  -1.627 -10.337  1.00  0.00
ATOM   1558  HA2 GLY    93      -3.495  -0.948  -9.641  1.00  0.00
ATOM   1559  HA3 GLY    93      -2.068  -1.083 -10.471  1.00  0.00
ATOM   1560  C   GLY    93      -3.765  -1.631 -11.706  1.00  0.00
ATOM   1561  O   GLY    93      -3.603  -0.826 -12.624  1.00  0.00
ATOM   1562  N   LEU    94      -4.609  -2.626 -11.869  1.00  0.00
ATOM   1563  H   LEU    94      -4.681  -3.259 -11.081  1.00  0.00
ATOM   1564  CA  LEU    94      -5.303  -3.061 -13.136  1.00  0.00
ATOM   1565  HA  LEU    94      -4.512  -3.114 -13.884  1.00  0.00
ATOM   1566  CB  LEU    94      -5.992  -4.402 -12.816  1.00  0.00
ATOM   1567  HB2 LEU    94      -6.655  -4.307 -11.956  1.00  0.00
ATOM   1568  HB3 LEU    94      -6.645  -4.691 -13.639  1.00  0.00
ATOM   1569  CG  LEU    94      -5.157  -5.602 -12.537  1.00  0.00
ATOM   1570  HG  LEU    94      -4.706  -5.392 -11.567  1.00  0.00
ATOM   1571  CD1 LEU    94      -6.107  -6.787 -12.292  1.00  0.00
ATOM   1572 HD11 LEU    94      -6.580  -7.141 -13.208  1.00  0.00
ATOM   1573 HD12 LEU    94      -6.876  -6.565 -11.552  1.00  0.00
ATOM   1574 HD13 LEU    94      -5.632  -7.692 -11.912  1.00  0.00
ATOM   1575  CD2 LEU    94      -4.101  -5.879 -13.620  1.00  0.00
ATOM   1576 HD21 LEU    94      -4.553  -5.827 -14.611  1.00  0.00
ATOM   1577 HD22 LEU    94      -3.302  -5.137 -13.625  1.00  0.00
ATOM   1578 HD23 LEU    94      -3.576  -6.816 -13.434  1.00  0.00
ATOM   1579  C   LEU    94      -6.323  -1.934 -13.643  1.00  0.00
ATOM   1580  O   LEU    94      -6.632  -2.157 -14.819  1.00  0.00
ATOM   1581  N   SER    95      -6.663  -0.915 -12.876  1.00  0.00
ATOM   1582  H   SER    95      -6.420  -0.869 -11.894  1.00  0.00
ATOM   1583  CA  SER    95      -7.370   0.294 -13.261  1.00  0.00
ATOM   1584  HA  SER    95      -8.203  -0.003 -13.897  1.00  0.00
ATOM   1585  CB  SER    95      -7.816   1.114 -12.032  1.00  0.00
ATOM   1586  HB2 SER    95      -8.143   2.114 -12.316  1.00  0.00
ATOM   1587  HB3 SER    95      -8.580   0.570 -11.477  1.00  0.00
ATOM   1588  OG  SER    95      -6.757   1.289 -11.214  1.00  0.00
ATOM   1589  HG  SER    95      -7.063   1.157 -10.313  1.00  0.00
ATOM   1590  C   SER    95      -6.461   1.287 -14.037  1.00  0.00
ATOM   1591  O   SER    95      -7.022   2.018 -14.810  1.00  0.00
ATOM   1592  N   TYR    96      -5.184   1.018 -13.971  1.00  0.00
ATOM   1593  H   TYR    96      -4.905   0.280 -13.336  1.00  0.00
ATOM   1594  CA  TYR    96      -4.179   1.937 -14.460  1.00  0.00
ATOM   1595  HA  TYR    96      -4.718   2.590 -15.147  1.00  0.00
ATOM   1596  CB  TYR    96      -3.873   3.028 -13.346  1.00  0.00
ATOM   1597  HB2 TYR    96      -3.500   3.915 -13.857  1.00  0.00
ATOM   1598  HB3 TYR    96      -4.773   3.316 -12.803  1.00  0.00
ATOM   1599  CG  TYR    96      -2.878   2.601 -12.275  1.00  0.00
ATOM   1600  CD1 TYR    96      -1.432   2.677 -12.414  1.00  0.00
ATOM   1601  HD1 TYR    96      -0.973   3.078 -13.306  1.00  0.00
ATOM   1602  CE1 TYR    96      -0.589   2.229 -11.394  1.00  0.00
ATOM   1603  HE1 TYR    96       0.474   2.141 -11.562  1.00  0.00
ATOM   1604  CZ  TYR    96      -1.149   1.900 -10.157  1.00  0.00
ATOM   1605  OH  TYR    96      -0.331   1.494  -9.157  1.00  0.00
ATOM   1606  HH  TYR    96      -0.750   1.026  -8.432  1.00  0.00
ATOM   1607  CE2 TYR    96      -2.502   1.891  -9.958  1.00  0.00
ATOM   1608  HE2 TYR    96      -2.857   1.648  -8.967  1.00  0.00
ATOM   1609  CD2 TYR    96      -3.402   2.261 -11.013  1.00  0.00
ATOM   1610  HD2 TYR    96      -4.437   2.407 -10.739  1.00  0.00
ATOM   1611  C   TYR    96      -3.004   1.236 -15.143  1.00  0.00
ATOM   1612  O   TYR    96      -2.013   1.891 -15.503  1.00  0.00
ATOM   1613  N   GLN    97      -3.074  -0.057 -15.377  1.00  0.00
ATOM   1614  H   GLN    97      -3.895  -0.449 -14.932  1.00  0.00
ATOM   1615  CA  GLN    97      -2.041  -0.814 -15.989  1.00  0.00
ATOM   1616  HA  GLN    97      -1.425  -0.206 -16.651  1.00  0.00
ATOM   1617  CB  GLN    97      -1.111  -1.489 -14.989  1.00  0.00
ATOM   1618  HB2 GLN    97      -0.622  -0.633 -14.524  1.00  0.00
ATOM   1619  HB3 GLN    97      -1.782  -2.009 -14.304  1.00  0.00
ATOM   1620  CG  GLN    97      -0.017  -2.369 -15.418  1.00  0.00
ATOM   1621  HG2 GLN    97      -0.388  -3.281 -15.885  1.00  0.00
ATOM   1622  HG3 GLN    97       0.504  -1.729 -16.129  1.00  0.00
ATOM   1623  CD  GLN    97       0.914  -2.715 -14.277  1.00  0.00
ATOM   1624  OE1 GLN    97       2.123  -2.650 -14.369  1.00  0.00
ATOM   1625  NE2 GLN    97       0.462  -2.990 -13.078  1.00  0.00
ATOM   1626 HE21 GLN    97       1.132  -3.143 -12.334  1.00  0.00
ATOM   1627 HE22 GLN    97      -0.527  -3.038 -12.865  1.00  0.00
ATOM   1628  C   GLN    97      -2.707  -1.900 -16.827  1.00  0.00
ATOM   1629  O   GLN    97      -3.438  -2.678 -16.323  1.00  0.00
ATOM   1630  N   SER    98      -2.531  -1.959 -18.173  1.00  0.00
ATOM   1631  H   SER    98      -1.790  -1.403 -18.585  1.00  0.00
ATOM   1632  CA  SER    98      -3.324  -2.849 -19.151  1.00  0.00
ATOM   1633  HA  SER    98      -3.595  -3.832 -18.767  1.00  0.00
ATOM   1634  CB  SER    98      -4.620  -2.147 -19.683  1.00  0.00
ATOM   1635  HB2 SER    98      -5.327  -1.947 -18.878  1.00  0.00
ATOM   1636  HB3 SER    98      -4.348  -1.139 -19.995  1.00  0.00
ATOM   1637  OG  SER    98      -5.244  -2.895 -20.697  1.00  0.00
ATOM   1638  HG  SER    98      -5.040  -2.449 -21.522  1.00  0.00
ATOM   1639  C   SER    98      -2.389  -3.240 -20.322  1.00  0.00
ATOM   1640  O   SER    98      -1.699  -2.443 -20.908  1.00  0.00
ATOM   1641  N   SER    99      -2.506  -4.607 -20.646  1.00  0.00
ATOM   1642  H   SER    99      -3.090  -5.220 -20.091  1.00  0.00
ATOM   1643  CA  SER    99      -1.814  -5.204 -21.760  1.00  0.00
ATOM   1644  HA  SER    99      -0.756  -4.941 -21.767  1.00  0.00
ATOM   1645  CB  SER    99      -1.990  -6.793 -21.770  1.00  0.00
ATOM   1646  HB2 SER    99      -3.035  -7.062 -21.928  1.00  0.00
ATOM   1647  HB3 SER    99      -1.248  -7.095 -22.509  1.00  0.00
ATOM   1648  OG  SER    99      -1.651  -7.352 -20.525  1.00  0.00
ATOM   1649  HG  SER    99      -2.016  -8.240 -20.507  1.00  0.00
ATOM   1650  C   SER    99      -2.494  -4.794 -23.072  1.00  0.00
ATOM   1651  O   SER    99      -1.907  -4.874 -24.122  1.00  0.00
ATOM   1652  N   VAL   100      -3.780  -4.396 -23.100  1.00  0.00
ATOM   1653  H   VAL   100      -4.256  -4.265 -22.216  1.00  0.00
ATOM   1654  CA  VAL   100      -4.547  -3.889 -24.255  1.00  0.00
ATOM   1655  HA  VAL   100      -3.951  -4.149 -25.130  1.00  0.00
ATOM   1656  CB  VAL   100      -5.938  -4.530 -24.538  1.00  0.00
ATOM   1657  HB  VAL   100      -6.282  -4.268 -25.539  1.00  0.00
ATOM   1658  CG1 VAL   100      -5.919  -6.034 -24.458  1.00  0.00
ATOM   1659 HG11 VAL   100      -6.914  -6.427 -24.668  1.00  0.00
ATOM   1660 HG12 VAL   100      -5.218  -6.324 -25.241  1.00  0.00
ATOM   1661 HG13 VAL   100      -5.558  -6.381 -23.490  1.00  0.00
ATOM   1662  CG2 VAL   100      -7.129  -4.137 -23.656  1.00  0.00
ATOM   1663 HG21 VAL   100      -8.085  -4.612 -23.876  1.00  0.00
ATOM   1664 HG22 VAL   100      -7.370  -3.078 -23.755  1.00  0.00
ATOM   1665 HG23 VAL   100      -6.813  -4.277 -22.623  1.00  0.00
ATOM   1666  C   VAL   100      -4.560  -2.388 -24.089  1.00  0.00
ATOM   1667  O   VAL   100      -4.643  -1.763 -23.025  1.00  0.00
ATOM   1668  N   PRO   101      -4.456  -1.714 -25.249  1.00  0.00
ATOM   1669  CD  PRO   101      -4.357  -2.251 -26.596  1.00  0.00
ATOM   1670  HD2 PRO   101      -5.094  -3.031 -26.822  1.00  0.00
ATOM   1671  HD3 PRO   101      -3.328  -2.607 -26.731  1.00  0.00
ATOM   1672  CG  PRO   101      -4.673  -1.136 -27.572  1.00  0.00
ATOM   1673  HG2 PRO   101      -5.681  -1.293 -27.959  1.00  0.00
ATOM   1674  HG3 PRO   101      -3.968  -1.055 -28.400  1.00  0.00
ATOM   1675  CB  PRO   101      -4.512   0.151 -26.802  1.00  0.00
ATOM   1676  HB2 PRO   101      -5.224   0.929 -27.074  1.00  0.00
ATOM   1677  HB3 PRO   101      -3.515   0.527 -27.033  1.00  0.00
ATOM   1678  CA  PRO   101      -4.487  -0.229 -25.302  1.00  0.00
ATOM   1679  HA  PRO   101      -3.558   0.164 -24.887  1.00  0.00
ATOM   1680  C   PRO   101      -5.811   0.281 -24.653  1.00  0.00
ATOM   1681  O   PRO   101      -6.803  -0.455 -24.723  1.00  0.00
ATOM   1682  N   PHE   102      -5.826   1.395 -23.905  1.00  0.00
ATOM   1683  H   PHE   102      -4.985   1.943 -24.043  1.00  0.00
ATOM   1684  CA  PHE   102      -6.828   1.896 -22.939  1.00  0.00
ATOM   1685  HA  PHE   102      -7.819   1.589 -23.275  1.00  0.00
ATOM   1686  CB  PHE   102      -6.663   1.023 -21.607  1.00  0.00
ATOM   1687  HB2 PHE   102      -7.476   1.343 -20.955  1.00  0.00
ATOM   1688  HB3 PHE   102      -6.803  -0.055 -21.690  1.00  0.00
ATOM   1689  CG  PHE   102      -5.405   1.365 -20.781  1.00  0.00
ATOM   1690  CD1 PHE   102      -4.086   0.976 -21.152  1.00  0.00
ATOM   1691  HD1 PHE   102      -3.856   0.689 -22.167  1.00  0.00
ATOM   1692  CE1 PHE   102      -3.014   1.058 -20.228  1.00  0.00
ATOM   1693  HE1 PHE   102      -2.058   0.666 -20.543  1.00  0.00
ATOM   1694  CZ  PHE   102      -3.200   1.493 -18.901  1.00  0.00
ATOM   1695  HZ  PHE   102      -2.384   1.607 -18.203  1.00  0.00
ATOM   1696  CE2 PHE   102      -4.503   1.934 -18.540  1.00  0.00
ATOM   1697  HE2 PHE   102      -4.696   2.420 -17.595  1.00  0.00
ATOM   1698  CD2 PHE   102      -5.563   1.838 -19.450  1.00  0.00
ATOM   1699  HD2 PHE   102      -6.554   2.136 -19.142  1.00  0.00
ATOM   1700  C   PHE   102      -6.810   3.340 -22.525  1.00  0.00
ATOM   1701  O   PHE   102      -5.736   3.919 -22.546  1.00  0.00
ATOM   1702  N   PHE   103      -7.998   3.927 -22.258  1.00  0.00
ATOM   1703  H   PHE   103      -8.875   3.441 -22.399  1.00  0.00
ATOM   1704  CA  PHE   103      -8.050   5.195 -21.445  1.00  0.00
ATOM   1705  HA  PHE   103      -7.086   5.695 -21.538  1.00  0.00
ATOM   1706  CB  PHE   103      -8.998   6.260 -22.144  1.00  0.00
ATOM   1707  HB2 PHE   103      -8.899   7.121 -21.483  1.00  0.00
ATOM   1708  HB3 PHE   103      -8.632   6.474 -23.148  1.00  0.00
ATOM   1709  CG  PHE   103     -10.468   5.889 -22.081  1.00  0.00
ATOM   1710  CD1 PHE   103     -10.927   4.878 -22.983  1.00  0.00
ATOM   1711  HD1 PHE   103     -10.175   4.335 -23.537  1.00  0.00
ATOM   1712  CE1 PHE   103     -12.304   4.448 -22.972  1.00  0.00
ATOM   1713  HE1 PHE   103     -12.673   3.697 -23.654  1.00  0.00
ATOM   1714  CZ  PHE   103     -13.172   5.040 -22.056  1.00  0.00
ATOM   1715  HZ  PHE   103     -14.170   4.639 -22.155  1.00  0.00
ATOM   1716  CE2 PHE   103     -12.771   6.052 -21.176  1.00  0.00
ATOM   1717  HE2 PHE   103     -13.498   6.365 -20.442  1.00  0.00
ATOM   1718  CD2 PHE   103     -11.409   6.555 -21.242  1.00  0.00
ATOM   1719  HD2 PHE   103     -11.265   7.488 -20.718  1.00  0.00
ATOM   1720  C   PHE   103      -8.516   4.936 -20.006  1.00  0.00
ATOM   1721  O   PHE   103      -8.950   3.847 -19.659  1.00  0.00
ATOM   1722  N   ILE   104      -8.530   6.003 -19.197  1.00  0.00
ATOM   1723  H   ILE   104      -8.272   6.897 -19.597  1.00  0.00
ATOM   1724  CA  ILE   104      -9.024   5.965 -17.822  1.00  0.00
ATOM   1725  HA  ILE   104      -9.287   4.961 -17.489  1.00  0.00
ATOM   1726  CB  ILE   104      -7.906   6.279 -16.805  1.00  0.00
ATOM   1727  HB  ILE   104      -7.370   7.149 -17.185  1.00  0.00
ATOM   1728  CG2 ILE   104      -8.483   6.557 -15.469  1.00  0.00
ATOM   1729 HG21 ILE   104      -9.015   7.506 -15.550  1.00  0.00
ATOM   1730 HG22 ILE   104      -7.684   6.573 -14.728  1.00  0.00
ATOM   1731 HG23 ILE   104      -9.093   5.739 -15.086  1.00  0.00
ATOM   1732  CG1 ILE   104      -6.911   5.105 -16.740  1.00  0.00
ATOM   1733 HG12 ILE   104      -7.346   4.115 -16.602  1.00  0.00
ATOM   1734 HG13 ILE   104      -6.616   5.066 -17.788  1.00  0.00
ATOM   1735  CD1 ILE   104      -5.579   5.332 -15.907  1.00  0.00
ATOM   1736 HD11 ILE   104      -5.157   6.289 -16.213  1.00  0.00
ATOM   1737 HD12 ILE   104      -4.827   4.569 -16.110  1.00  0.00
ATOM   1738 HD13 ILE   104      -5.811   5.380 -14.843  1.00  0.00
ATOM   1739  C   ILE   104     -10.322   6.797 -17.819  1.00  0.00
ATOM   1740  O   ILE   104     -10.333   7.966 -18.226  1.00  0.00
ATOM   1741  N   LEU   105     -11.394   6.198 -17.283  1.00  0.00
ATOM   1742  H   LEU   105     -11.211   5.255 -16.963  1.00  0.00
ATOM   1743  CA  LEU   105     -12.374   6.947 -16.510  1.00  0.00
ATOM   1744  HA  LEU   105     -12.576   7.917 -16.964  1.00  0.00
ATOM   1745  CB  LEU   105     -13.672   6.134 -16.497  1.00  0.00
ATOM   1746  HB2 LEU   105     -14.032   5.955 -17.510  1.00  0.00
ATOM   1747  HB3 LEU   105     -13.539   5.201 -15.949  1.00  0.00
ATOM   1748  CG  LEU   105     -14.762   6.894 -15.799  1.00  0.00
ATOM   1749  HG  LEU   105     -14.506   6.945 -14.741  1.00  0.00
ATOM   1750  CD1 LEU   105     -14.958   8.290 -16.329  1.00  0.00
ATOM   1751 HD11 LEU   105     -14.048   8.802 -16.020  1.00  0.00
ATOM   1752 HD12 LEU   105     -15.863   8.708 -15.887  1.00  0.00
ATOM   1753 HD13 LEU   105     -15.016   8.189 -17.413  1.00  0.00
ATOM   1754  CD2 LEU   105     -15.956   6.018 -15.971  1.00  0.00
ATOM   1755 HD21 LEU   105     -15.952   5.094 -15.393  1.00  0.00
ATOM   1756 HD22 LEU   105     -16.808   6.548 -15.544  1.00  0.00
ATOM   1757 HD23 LEU   105     -16.252   5.741 -16.982  1.00  0.00
ATOM   1758  C   LEU   105     -11.760   7.159 -15.187  1.00  0.00
ATOM   1759  O   LEU   105     -11.717   6.239 -14.419  1.00  0.00
ATOM   1760  N   ASP   106     -11.482   8.372 -14.770  1.00  0.00
ATOM   1761  H   ASP   106     -11.717   9.098 -15.436  1.00  0.00
ATOM   1762  CA  ASP   106     -10.978   8.708 -13.423  1.00  0.00
ATOM   1763  HA  ASP   106     -10.666   7.843 -12.838  1.00  0.00
ATOM   1764  CB  ASP   106      -9.746   9.658 -13.658  1.00  0.00
ATOM   1765  HB2 ASP   106      -9.065   9.161 -14.349  1.00  0.00
ATOM   1766  HB3 ASP   106     -10.062  10.664 -13.933  1.00  0.00
ATOM   1767  CG  ASP   106      -8.987   9.727 -12.338  1.00  0.00
ATOM   1768  OD1 ASP   106      -8.039  10.583 -12.273  1.00  0.00
ATOM   1769  OD2 ASP   106      -8.906   8.793 -11.572  1.00  0.00
ATOM   1770  C   ASP   106     -12.169   9.336 -12.573  1.00  0.00
ATOM   1771  O   ASP   106     -12.416  10.503 -12.618  1.00  0.00
ATOM   1772  N   LEU   107     -12.918   8.392 -11.927  1.00  0.00
ATOM   1773  H   LEU   107     -12.652   7.428 -12.088  1.00  0.00
ATOM   1774  CA  LEU   107     -14.234   8.630 -11.341  1.00  0.00
ATOM   1775  HA  LEU   107     -14.805   9.070 -12.159  1.00  0.00
ATOM   1776  CB  LEU   107     -14.897   7.229 -11.111  1.00  0.00
ATOM   1777  HB2 LEU   107     -14.704   6.630 -12.001  1.00  0.00
ATOM   1778  HB3 LEU   107     -14.399   6.786 -10.248  1.00  0.00
ATOM   1779  CG  LEU   107     -16.437   7.259 -10.940  1.00  0.00
ATOM   1780  HG  LEU   107     -16.695   7.721  -9.988  1.00  0.00
ATOM   1781  CD1 LEU   107     -17.155   7.833 -12.157  1.00  0.00
ATOM   1782 HD11 LEU   107     -16.831   8.866 -12.282  1.00  0.00
ATOM   1783 HD12 LEU   107     -18.234   7.799 -12.007  1.00  0.00
ATOM   1784 HD13 LEU   107     -16.949   7.280 -13.073  1.00  0.00
ATOM   1785  CD2 LEU   107     -16.765   5.787 -10.722  1.00  0.00
ATOM   1786 HD21 LEU   107     -16.419   5.465  -9.740  1.00  0.00
ATOM   1787 HD22 LEU   107     -17.853   5.729 -10.762  1.00  0.00
ATOM   1788 HD23 LEU   107     -16.421   5.174 -11.556  1.00  0.00
ATOM   1789  C   LEU   107     -14.190   9.539 -10.154  1.00  0.00
ATOM   1790  O   LEU   107     -15.237  10.075  -9.806  1.00  0.00
ATOM   1791  N   ARG   108     -13.022   9.751  -9.631  1.00  0.00
ATOM   1792  H   ARG   108     -12.244   9.246 -10.039  1.00  0.00
ATOM   1793  CA  ARG   108     -12.641  10.405  -8.388  1.00  0.00
ATOM   1794  HA  ARG   108     -13.087   9.837  -7.572  1.00  0.00
ATOM   1795  CB  ARG   108     -11.056  10.272  -8.241  1.00  0.00
ATOM   1796  HB2 ARG   108     -10.626  10.826  -9.075  1.00  0.00
ATOM   1797  HB3 ARG   108     -10.796  10.773  -7.308  1.00  0.00
ATOM   1798  CG  ARG   108     -10.561   8.838  -8.409  1.00  0.00
ATOM   1799  HG2 ARG   108     -11.100   8.190  -7.717  1.00  0.00
ATOM   1800  HG3 ARG   108     -10.698   8.535  -9.447  1.00  0.00
ATOM   1801  CD  ARG   108      -9.093   8.631  -8.108  1.00  0.00
ATOM   1802  HD2 ARG   108      -9.067   9.027  -7.093  1.00  0.00
ATOM   1803  HD3 ARG   108      -8.833   7.578  -8.002  1.00  0.00
ATOM   1804  NE  ARG   108      -8.205   9.358  -9.016  1.00  0.00
ATOM   1805  HE  ARG   108      -8.577   9.158  -9.933  1.00  0.00
ATOM   1806  CZ  ARG   108      -7.195  10.142  -8.788  1.00  0.00
ATOM   1807  NH1 ARG   108      -6.697  10.456  -7.627  1.00  0.00
ATOM   1808 HH11 ARG   108      -6.902   9.747  -6.938  1.00  0.00
ATOM   1809 HH12 ARG   108      -6.024  11.200  -7.512  1.00  0.00
ATOM   1810  NH2 ARG   108      -6.696  10.786  -9.771  1.00  0.00
ATOM   1811 HH21 ARG   108      -7.140  10.716 -10.675  1.00  0.00
ATOM   1812 HH22 ARG   108      -6.035  11.527  -9.585  1.00  0.00
ATOM   1813  C   ARG   108     -13.092  11.863  -8.221  1.00  0.00
ATOM   1814  O   ARG   108     -13.013  12.435  -7.117  1.00  0.00
ATOM   1815  N   ASN   109     -13.419  12.565  -9.324  1.00  0.00
ATOM   1816  H   ASN   109     -13.542  11.932 -10.106  1.00  0.00
ATOM   1817  CA  ASN   109     -13.816  13.954  -9.301  1.00  0.00
ATOM   1818  HA  ASN   109     -13.212  14.591  -8.654  1.00  0.00
ATOM   1819  CB  ASN   109     -13.821  14.552 -10.682  1.00  0.00
ATOM   1820  HB2 ASN   109     -12.819  14.664 -11.095  1.00  0.00
ATOM   1821  HB3 ASN   109     -14.363  13.919 -11.385  1.00  0.00
ATOM   1822  CG  ASN   109     -14.220  16.000 -10.641  1.00  0.00
ATOM   1823  OD1 ASN   109     -13.581  16.835  -9.940  1.00  0.00
ATOM   1824  ND2 ASN   109     -15.191  16.445 -11.447  1.00  0.00
ATOM   1825 HD21 ASN   109     -15.800  15.732 -11.828  1.00  0.00
ATOM   1826 HD22 ASN   109     -15.547  17.368 -11.228  1.00  0.00
ATOM   1827  C   ASN   109     -15.266  13.969  -8.677  1.00  0.00
ATOM   1828  O   ASN   109     -15.686  15.033  -8.263  1.00  0.00
ATOM   1829  N   LEU   110     -16.068  12.822  -8.601  1.00  0.00
ATOM   1830  H   LEU   110     -15.641  11.935  -8.841  1.00  0.00
ATOM   1831  CA  LEU   110     -17.419  12.699  -8.094  1.00  0.00
ATOM   1832  HA  LEU   110     -17.764  13.730  -8.020  1.00  0.00
ATOM   1833  CB  LEU   110     -18.241  11.752  -8.950  1.00  0.00
ATOM   1834  HB2 LEU   110     -17.691  10.812  -8.999  1.00  0.00
ATOM   1835  HB3 LEU   110     -19.242  11.734  -8.519  1.00  0.00
ATOM   1836  CG  LEU   110     -18.434  12.346 -10.316  1.00  0.00
ATOM   1837  HG  LEU   110     -17.452  12.399 -10.785  1.00  0.00
ATOM   1838  CD1 LEU   110     -19.378  11.515 -11.189  1.00  0.00
ATOM   1839 HD11 LEU   110     -19.248  11.741 -12.247  1.00  0.00
ATOM   1840 HD12 LEU   110     -20.385  11.654 -10.795  1.00  0.00
ATOM   1841 HD13 LEU   110     -19.088  10.466 -11.257  1.00  0.00
ATOM   1842  CD2 LEU   110     -18.990  13.804 -10.243  1.00  0.00
ATOM   1843 HD21 LEU   110     -18.222  14.567 -10.114  1.00  0.00
ATOM   1844 HD22 LEU   110     -19.616  14.018 -11.109  1.00  0.00
ATOM   1845 HD23 LEU   110     -19.774  13.829  -9.487  1.00  0.00
ATOM   1846  C   LEU   110     -17.271  12.135  -6.606  1.00  0.00
ATOM   1847  O   LEU   110     -17.323  10.920  -6.405  1.00  0.00
ATOM   1848  N   SER   111     -17.123  12.976  -5.533  1.00  0.00
ATOM   1849  H   SER   111     -16.848  13.926  -5.750  1.00  0.00
ATOM   1850  CA  SER   111     -16.696  12.554  -4.183  1.00  0.00
ATOM   1851  HA  SER   111     -16.550  11.475  -4.134  1.00  0.00
ATOM   1852  CB  SER   111     -15.250  13.087  -3.883  1.00  0.00
ATOM   1853  HB2 SER   111     -14.765  12.750  -2.967  1.00  0.00
ATOM   1854  HB3 SER   111     -14.639  12.746  -4.719  1.00  0.00
ATOM   1855  OG  SER   111     -15.143  14.481  -3.892  1.00  0.00
ATOM   1856  HG  SER   111     -14.356  14.665  -3.373  1.00  0.00
ATOM   1857  C   SER   111     -17.588  12.887  -2.981  1.00  0.00
ATOM   1858  O   SER   111     -17.124  12.886  -1.833  1.00  0.00
ATOM   1859  N   SER   112     -18.911  13.157  -3.256  1.00  0.00
ATOM   1860  H   SER   112     -19.073  13.202  -4.255  1.00  0.00
ATOM   1861  CA  SER   112     -19.857  13.698  -2.263  1.00  0.00
ATOM   1862  HA  SER   112     -19.269  14.355  -1.621  1.00  0.00
ATOM   1863  CB  SER   112     -20.891  14.652  -2.916  1.00  0.00
ATOM   1864  HB2 SER   112     -21.568  14.100  -3.569  1.00  0.00
ATOM   1865  HB3 SER   112     -21.473  15.116  -2.121  1.00  0.00
ATOM   1866  OG  SER   112     -20.229  15.663  -3.628  1.00  0.00
ATOM   1867  HG  SER   112     -20.841  16.217  -4.120  1.00  0.00
ATOM   1868  C   SER   112     -20.516  12.672  -1.401  1.00  0.00
ATOM   1869  O   SER   112     -20.855  11.577  -1.853  1.00  0.00
ATOM   1870  N   ILE   113     -20.692  12.922  -0.116  1.00  0.00
ATOM   1871  H   ILE   113     -20.521  13.885   0.148  1.00  0.00
ATOM   1872  CA  ILE   113     -21.054  11.947   0.937  1.00  0.00
ATOM   1873  HA  ILE   113     -21.530  11.020   0.616  1.00  0.00
ATOM   1874  CB  ILE   113     -19.864  11.508   1.728  1.00  0.00
ATOM   1875  HB  ILE   113     -19.404  12.436   2.070  1.00  0.00
ATOM   1876  CG2 ILE   113     -20.362  10.753   2.983  1.00  0.00
ATOM   1877 HG21 ILE   113     -21.027   9.957   2.650  1.00  0.00
ATOM   1878 HG22 ILE   113     -21.028  11.394   3.560  1.00  0.00
ATOM   1879 HG23 ILE   113     -19.519  10.373   3.560  1.00  0.00
ATOM   1880  CG1 ILE   113     -18.904  10.614   0.989  1.00  0.00
ATOM   1881 HG12 ILE   113     -19.186   9.570   0.852  1.00  0.00
ATOM   1882 HG13 ILE   113     -18.731  10.998  -0.016  1.00  0.00
ATOM   1883  CD1 ILE   113     -17.524  10.701   1.744  1.00  0.00
ATOM   1884 HD11 ILE   113     -17.594  10.209   2.714  1.00  0.00
ATOM   1885 HD12 ILE   113     -17.212  11.722   1.962  1.00  0.00
ATOM   1886 HD13 ILE   113     -16.688  10.218   1.237  1.00  0.00
ATOM   1887  C   ILE   113     -22.172  12.663   1.735  1.00  0.00
ATOM   1888  O   ILE   113     -22.077  13.799   2.130  1.00  0.00
ATOM   1889  N   SER   114     -23.216  11.932   2.137  1.00  0.00
ATOM   1890  H   SER   114     -23.077  10.929   2.097  1.00  0.00
ATOM   1891  CA  SER   114     -24.338  12.368   3.030  1.00  0.00
ATOM   1892  HA  SER   114     -24.056  13.214   3.656  1.00  0.00
ATOM   1893  CB  SER   114     -25.583  12.782   2.286  1.00  0.00
ATOM   1894  HB2 SER   114     -25.688  12.083   1.456  1.00  0.00
ATOM   1895  HB3 SER   114     -26.441  12.726   2.956  1.00  0.00
ATOM   1896  OG  SER   114     -25.473  14.134   1.947  1.00  0.00
ATOM   1897  HG  SER   114     -24.891  14.126   1.183  1.00  0.00
ATOM   1898  C   SER   114     -24.587  11.189   3.940  1.00  0.00
ATOM   1899  O   SER   114     -24.726  10.089   3.451  1.00  0.00
ATOM   1900  N   ILE   115     -24.383  11.407   5.238  1.00  0.00
ATOM   1901  H   ILE   115     -24.215  12.342   5.590  1.00  0.00
ATOM   1902  CA  ILE   115     -24.749  10.419   6.308  1.00  0.00
ATOM   1903  HA  ILE   115     -24.704   9.387   5.959  1.00  0.00
ATOM   1904  CB  ILE   115     -23.701  10.492   7.482  1.00  0.00
ATOM   1905  HB  ILE   115     -23.560  11.546   7.723  1.00  0.00
ATOM   1906  CG2 ILE   115     -24.082   9.547   8.658  1.00  0.00
ATOM   1907 HG21 ILE   115     -24.954  10.009   9.121  1.00  0.00
ATOM   1908 HG22 ILE   115     -23.334   9.701   9.436  1.00  0.00
ATOM   1909 HG23 ILE   115     -24.275   8.528   8.325  1.00  0.00
ATOM   1910  CG1 ILE   115     -22.319  10.015   6.880  1.00  0.00
ATOM   1911 HG12 ILE   115     -22.434   8.942   6.731  1.00  0.00
ATOM   1912 HG13 ILE   115     -22.096  10.630   6.009  1.00  0.00
ATOM   1913  CD1 ILE   115     -21.141  10.288   7.871  1.00  0.00
ATOM   1914 HD11 ILE   115     -20.203  10.025   7.382  1.00  0.00
ATOM   1915 HD12 ILE   115     -21.317   9.790   8.825  1.00  0.00
ATOM   1916 HD13 ILE   115     -21.102  11.365   8.038  1.00  0.00
ATOM   1917  C   ILE   115     -26.192  10.627   6.679  1.00  0.00
ATOM   1918  O   ILE   115     -26.598  11.777   6.634  1.00  0.00
ATOM   1919  N   ASP   116     -26.981   9.622   7.010  1.00  0.00
ATOM   1920  H   ASP   116     -26.783   8.682   6.687  1.00  0.00
ATOM   1921  CA  ASP   116     -28.143   9.720   7.899  1.00  0.00
ATOM   1922  HA  ASP   116     -28.318  10.788   8.029  1.00  0.00
ATOM   1923  CB  ASP   116     -29.359   9.047   7.126  1.00  0.00
ATOM   1924  HB2 ASP   116     -29.573   9.380   6.111  1.00  0.00
ATOM   1925  HB3 ASP   116     -29.164   7.979   7.030  1.00  0.00
ATOM   1926  CG  ASP   116     -30.662   9.300   7.885  1.00  0.00
ATOM   1927  OD1 ASP   116     -30.683  10.190   8.711  1.00  0.00
ATOM   1928  OD2 ASP   116     -31.598   8.472   7.768  1.00  0.00
ATOM   1929  C   ASP   116     -27.760   8.993   9.199  1.00  0.00
ATOM   1930  O   ASP   116     -27.903   7.797   9.333  1.00  0.00
ATOM   1931  N   ALA   117     -27.494   9.733  10.239  1.00  0.00
ATOM   1932  H   ALA   117     -27.553  10.720  10.017  1.00  0.00
ATOM   1933  CA  ALA   117     -27.062   9.233  11.511  1.00  0.00
ATOM   1934  HA  ALA   117     -26.331   8.442  11.340  1.00  0.00
ATOM   1935  CB  ALA   117     -26.385  10.381  12.210  1.00  0.00
ATOM   1936  HB1 ALA   117     -25.792   9.994  13.038  1.00  0.00
ATOM   1937  HB2 ALA   117     -27.102  11.109  12.588  1.00  0.00
ATOM   1938  HB3 ALA   117     -25.685  10.925  11.575  1.00  0.00
ATOM   1939  C   ALA   117     -28.145   8.556  12.349  1.00  0.00
ATOM   1940  O   ALA   117     -27.809   7.630  13.022  1.00  0.00
ATOM   1941  N   LYS   118     -29.417   8.911  12.121  1.00  0.00
ATOM   1942  H   LYS   118     -29.636   9.683  11.503  1.00  0.00
ATOM   1943  CA  LYS   118     -30.417   8.195  12.841  1.00  0.00
ATOM   1944  HA  LYS   118     -29.991   8.054  13.834  1.00  0.00
ATOM   1945  CB  LYS   118     -31.600   9.124  13.095  1.00  0.00
ATOM   1946  HB2 LYS   118     -31.244  10.084  13.468  1.00  0.00
ATOM   1947  HB3 LYS   118     -32.164   9.385  12.199  1.00  0.00
ATOM   1948  CG  LYS   118     -32.352   8.623  14.321  1.00  0.00
ATOM   1949  HG2 LYS   118     -32.801   7.691  13.979  1.00  0.00
ATOM   1950  HG3 LYS   118     -31.662   8.517  15.158  1.00  0.00
ATOM   1951  CD  LYS   118     -33.576   9.388  14.844  1.00  0.00
ATOM   1952  HD2 LYS   118     -33.883   9.013  15.821  1.00  0.00
ATOM   1953  HD3 LYS   118     -33.286  10.435  14.924  1.00  0.00
ATOM   1954  CE  LYS   118     -34.700   9.212  13.835  1.00  0.00
ATOM   1955  HE2 LYS   118     -34.356   9.407  12.820  1.00  0.00
ATOM   1956  HE3 LYS   118     -35.044   8.181  13.919  1.00  0.00
ATOM   1957  NZ  LYS   118     -35.876  10.068  14.176  1.00  0.00
ATOM   1958  HZ1 LYS   118     -36.623   9.539  13.748  1.00  0.00
ATOM   1959  HZ2 LYS   118     -35.731  11.011  13.847  1.00  0.00
ATOM   1960  HZ3 LYS   118     -35.920  10.208  15.175  1.00  0.00
ATOM   1961  C   LYS   118     -30.731   6.779  12.297  1.00  0.00
ATOM   1962  O   LYS   118     -30.963   5.870  13.159  1.00  0.00
ATOM   1963  N   SER   119     -30.769   6.605  10.963  1.00  0.00
ATOM   1964  H   SER   119     -30.336   7.318  10.389  1.00  0.00
ATOM   1965  CA  SER   119     -30.994   5.293  10.412  1.00  0.00
ATOM   1966  HA  SER   119     -31.559   4.750  11.170  1.00  0.00
ATOM   1967  CB  SER   119     -31.797   5.327   9.088  1.00  0.00
ATOM   1968  HB2 SER   119     -32.086   4.363   8.670  1.00  0.00
ATOM   1969  HB3 SER   119     -32.719   5.899   9.191  1.00  0.00
ATOM   1970  OG  SER   119     -30.941   5.963   8.077  1.00  0.00
ATOM   1971  HG  SER   119     -31.263   6.864   7.998  1.00  0.00
ATOM   1972  C   SER   119     -29.673   4.501  10.198  1.00  0.00
ATOM   1973  O   SER   119     -29.706   3.413   9.662  1.00  0.00
ATOM   1974  N   LYS   120     -28.562   5.115  10.589  1.00  0.00
ATOM   1975  H   LYS   120     -28.616   6.105  10.795  1.00  0.00
ATOM   1976  CA  LYS   120     -27.237   4.533  10.638  1.00  0.00
ATOM   1977  HA  LYS   120     -26.521   5.306  10.917  1.00  0.00
ATOM   1978  CB  LYS   120     -27.235   3.437  11.682  1.00  0.00
ATOM   1979  HB2 LYS   120     -28.065   2.758  11.486  1.00  0.00
ATOM   1980  HB3 LYS   120     -26.314   2.877  11.518  1.00  0.00
ATOM   1981  CG  LYS   120     -27.336   4.022  13.100  1.00  0.00
ATOM   1982  HG2 LYS   120     -26.609   4.824  13.222  1.00  0.00
ATOM   1983  HG3 LYS   120     -28.348   4.292  13.401  1.00  0.00
ATOM   1984  CD  LYS   120     -26.980   2.963  14.147  1.00  0.00
ATOM   1985  HD2 LYS   120     -26.201   2.258  13.858  1.00  0.00
ATOM   1986  HD3 LYS   120     -26.565   3.534  14.978  1.00  0.00
ATOM   1987  CE  LYS   120     -28.176   2.071  14.554  1.00  0.00
ATOM   1988  HE2 LYS   120     -28.939   2.749  14.938  1.00  0.00
ATOM   1989  HE3 LYS   120     -28.601   1.504  13.726  1.00  0.00
ATOM   1990  NZ  LYS   120     -27.844   1.145  15.595  1.00  0.00
ATOM   1991  HZ1 LYS   120     -27.337   0.355  15.223  1.00  0.00
ATOM   1992  HZ2 LYS   120     -28.626   0.770  16.114  1.00  0.00
ATOM   1993  HZ3 LYS   120     -27.132   1.473  16.232  1.00  0.00
ATOM   1994  C   LYS   120     -26.882   4.152   9.189  1.00  0.00
ATOM   1995  O   LYS   120     -26.488   3.033   8.893  1.00  0.00
ATOM   1996  N   SER   121     -26.834   5.123   8.293  1.00  0.00
ATOM   1997  H   SER   121     -26.769   6.100   8.553  1.00  0.00
ATOM   1998  CA  SER   121     -26.621   4.860   6.885  1.00  0.00
ATOM   1999  HA  SER   121     -25.934   4.027   6.738  1.00  0.00
ATOM   2000  CB  SER   121     -27.968   4.380   6.258  1.00  0.00
ATOM   2001  HB2 SER   121     -27.816   3.785   5.357  1.00  0.00
ATOM   2002  HB3 SER   121     -28.562   3.846   7.000  1.00  0.00
ATOM   2003  OG  SER   121     -28.773   5.556   5.946  1.00  0.00
ATOM   2004  HG  SER   121     -29.320   5.718   6.718  1.00  0.00
ATOM   2005  C   SER   121     -25.896   6.004   6.185  1.00  0.00
ATOM   2006  O   SER   121     -25.608   7.016   6.797  1.00  0.00
ATOM   2007  N   ALA   122     -25.572   5.802   4.946  1.00  0.00
ATOM   2008  H   ALA   122     -25.645   4.851   4.607  1.00  0.00
ATOM   2009  CA  ALA   122     -24.956   6.852   4.149  1.00  0.00
ATOM   2010  HA  ALA   122     -25.507   7.762   4.388  1.00  0.00
ATOM   2011  CB  ALA   122     -23.508   7.246   4.488  1.00  0.00
ATOM   2012  HB1 ALA   122     -23.409   7.172   5.571  1.00  0.00
ATOM   2013  HB2 ALA   122     -23.286   8.191   3.993  1.00  0.00
ATOM   2014  HB3 ALA   122     -22.864   6.443   4.130  1.00  0.00
ATOM   2015  C   ALA   122     -25.023   6.518   2.651  1.00  0.00
ATOM   2016  O   ALA   122     -25.147   5.395   2.163  1.00  0.00
ATOM   2017  N   TRP   123     -25.303   7.567   1.945  1.00  0.00
ATOM   2018  H   TRP   123     -25.260   8.433   2.468  1.00  0.00
ATOM   2019  CA  TRP   123     -24.980   7.642   0.499  1.00  0.00
ATOM   2020  HA  TRP   123     -25.190   6.666   0.062  1.00  0.00
ATOM   2021  CB  TRP   123     -25.818   8.756  -0.112  1.00  0.00
ATOM   2022  HB2 TRP   123     -25.642   9.613   0.539  1.00  0.00
ATOM   2023  HB3 TRP   123     -25.465   8.984  -1.118  1.00  0.00
ATOM   2024  CG  TRP   123     -27.302   8.494  -0.299  1.00  0.00
ATOM   2025  CD1 TRP   123     -28.313   9.046   0.381  1.00  0.00
ATOM   2026  HD1 TRP   123     -28.195   9.790   1.155  1.00  0.00
ATOM   2027  NE1 TRP   123     -29.439   8.671  -0.202  1.00  0.00
ATOM   2028  HE1 TRP   123     -30.364   8.996   0.039  1.00  0.00
ATOM   2029  CE2 TRP   123     -29.222   7.766  -1.220  1.00  0.00
ATOM   2030  CZ2 TRP   123     -30.056   7.095  -2.159  1.00  0.00
ATOM   2031  HZ2 TRP   123     -31.128   7.206  -2.227  1.00  0.00
ATOM   2032  CH2 TRP   123     -29.458   6.295  -3.175  1.00  0.00
ATOM   2033  HH2 TRP   123     -30.105   5.733  -3.833  1.00  0.00
ATOM   2034  CZ3 TRP   123     -28.055   6.184  -3.280  1.00  0.00
ATOM   2035  HZ3 TRP   123     -27.550   5.614  -4.045  1.00  0.00
ATOM   2036  CE3 TRP   123     -27.238   6.855  -2.297  1.00  0.00
ATOM   2037  HE3 TRP   123     -26.174   6.671  -2.319  1.00  0.00
ATOM   2038  CD2 TRP   123     -27.849   7.569  -1.261  1.00  0.00
ATOM   2039  C   TRP   123     -23.497   8.034   0.381  1.00  0.00
ATOM   2040  O   TRP   123     -23.103   9.087   0.817  1.00  0.00
ATOM   2041  N   VAL   124     -22.746   7.260  -0.376  1.00  0.00
ATOM   2042  H   VAL   124     -23.185   6.482  -0.855  1.00  0.00
ATOM   2043  CA  VAL   124     -21.439   7.707  -0.811  1.00  0.00
ATOM   2044  HA  VAL   124     -21.315   8.776  -0.644  1.00  0.00
ATOM   2045  CB  VAL   124     -20.337   6.907  -0.078  1.00  0.00
ATOM   2046  HB  VAL   124     -19.336   7.251  -0.340  1.00  0.00
ATOM   2047  CG1 VAL   124     -20.498   6.961   1.478  1.00  0.00
ATOM   2048 HG11 VAL   124     -21.412   6.517   1.872  1.00  0.00
ATOM   2049 HG12 VAL   124     -19.607   6.672   2.036  1.00  0.00
ATOM   2050 HG13 VAL   124     -20.491   8.013   1.763  1.00  0.00
ATOM   2051  CG2 VAL   124     -20.300   5.437  -0.413  1.00  0.00
ATOM   2052 HG21 VAL   124     -21.210   4.971  -0.036  1.00  0.00
ATOM   2053 HG22 VAL   124     -19.367   4.991  -0.068  1.00  0.00
ATOM   2054 HG23 VAL   124     -20.259   5.148  -1.463  1.00  0.00
ATOM   2055  C   VAL   124     -21.269   7.575  -2.384  1.00  0.00
ATOM   2056  O   VAL   124     -21.624   6.589  -3.004  1.00  0.00
ATOM   2057  N   GLN   125     -20.896   8.661  -3.052  1.00  0.00
ATOM   2058  H   GLN   125     -20.566   9.454  -2.516  1.00  0.00
ATOM   2059  CA  GLN   125     -20.418   8.567  -4.392  1.00  0.00
ATOM   2060  HA  GLN   125     -21.142   8.109  -5.065  1.00  0.00
ATOM   2061  CB  GLN   125     -20.183   9.992  -4.871  1.00  0.00
ATOM   2062  HB2 GLN   125     -19.536  10.393  -4.091  1.00  0.00
ATOM   2063  HB3 GLN   125     -19.618   9.911  -5.800  1.00  0.00
ATOM   2064  CG  GLN   125     -21.407  10.889  -5.020  1.00  0.00
ATOM   2065  HG2 GLN   125     -22.162  10.282  -5.519  1.00  0.00
ATOM   2066  HG3 GLN   125     -21.829  11.236  -4.077  1.00  0.00
ATOM   2067  CD  GLN   125     -21.156  12.049  -5.919  1.00  0.00
ATOM   2068  OE1 GLN   125     -20.259  12.821  -5.687  1.00  0.00
ATOM   2069  NE2 GLN   125     -22.004  12.253  -6.896  1.00  0.00
ATOM   2070 HE21 GLN   125     -21.692  12.775  -7.706  1.00  0.00
ATOM   2071 HE22 GLN   125     -22.772  11.598  -6.989  1.00  0.00
ATOM   2072  C   GLN   125     -19.100   7.731  -4.514  1.00  0.00
ATOM   2073  O   GLN   125     -18.330   7.649  -3.593  1.00  0.00
ATOM   2074  N   ALA   126     -18.961   7.001  -5.658  1.00  0.00
ATOM   2075  H   ALA   126     -19.698   6.948  -6.351  1.00  0.00
ATOM   2076  CA  ALA   126     -17.930   5.961  -5.855  1.00  0.00
ATOM   2077  HA  ALA   126     -17.880   5.199  -5.078  1.00  0.00
ATOM   2078  CB  ALA   126     -18.217   5.257  -7.197  1.00  0.00
ATOM   2079  HB1 ALA   126     -18.459   5.994  -7.963  1.00  0.00
ATOM   2080  HB2 ALA   126     -19.078   4.593  -7.124  1.00  0.00
ATOM   2081  HB3 ALA   126     -17.383   4.623  -7.498  1.00  0.00
ATOM   2082  C   ALA   126     -16.540   6.616  -5.880  1.00  0.00
ATOM   2083  O   ALA   126     -15.618   5.964  -5.401  1.00  0.00
ATOM   2084  N   GLY   127     -16.472   7.853  -6.241  1.00  0.00
ATOM   2085  H   GLY   127     -17.352   8.189  -6.613  1.00  0.00
ATOM   2086  CA  GLY   127     -15.180   8.607  -6.420  1.00  0.00
ATOM   2087  HA2 GLY   127     -14.498   7.936  -6.941  1.00  0.00
ATOM   2088  HA3 GLY   127     -15.386   9.551  -6.926  1.00  0.00
ATOM   2089  C   GLY   127     -14.546   9.047  -5.045  1.00  0.00
ATOM   2090  O   GLY   127     -13.428   9.539  -5.043  1.00  0.00
ATOM   2091  N   ALA   128     -15.311   9.034  -3.887  1.00  0.00
ATOM   2092  H   ALA   128     -16.309   8.870  -3.938  1.00  0.00
ATOM   2093  CA  ALA   128     -14.775   9.470  -2.620  1.00  0.00
ATOM   2094  HA  ALA   128     -14.208  10.353  -2.915  1.00  0.00
ATOM   2095  CB  ALA   128     -15.872   9.601  -1.624  1.00  0.00
ATOM   2096  HB1 ALA   128     -16.605  10.291  -2.042  1.00  0.00
ATOM   2097  HB2 ALA   128     -15.462   9.949  -0.675  1.00  0.00
ATOM   2098  HB3 ALA   128     -16.340   8.617  -1.635  1.00  0.00
ATOM   2099  C   ALA   128     -13.695   8.472  -2.127  1.00  0.00
ATOM   2100  O   ALA   128     -13.629   7.315  -2.555  1.00  0.00
ATOM   2101  N   THR   129     -12.745   8.928  -1.285  1.00  0.00
ATOM   2102  H   THR   129     -12.501   9.902  -1.152  1.00  0.00
ATOM   2103  CA  THR   129     -11.827   8.021  -0.547  1.00  0.00
ATOM   2104  HA  THR   129     -11.677   7.166  -1.206  1.00  0.00
ATOM   2105  CB  THR   129     -10.450   8.611  -0.347  1.00  0.00
ATOM   2106  HB  THR   129      -9.806   7.820   0.037  1.00  0.00
ATOM   2107  CG2 THR   129      -9.879   9.143  -1.704  1.00  0.00
ATOM   2108 HG21 THR   129     -10.252  10.064  -2.150  1.00  0.00
ATOM   2109 HG22 THR   129     -10.178   8.335  -2.372  1.00  0.00
ATOM   2110 HG23 THR   129      -8.800   9.265  -1.608  1.00  0.00
ATOM   2111  OG1 THR   129     -10.521   9.677   0.548  1.00  0.00
ATOM   2112  HG1 THR   129     -11.094  10.293   0.084  1.00  0.00
ATOM   2113  C   THR   129     -12.334   7.644   0.893  1.00  0.00
ATOM   2114  O   THR   129     -13.245   8.272   1.421  1.00  0.00
ATOM   2115  N   ILE   130     -11.869   6.559   1.451  1.00  0.00
ATOM   2116  H   ILE   130     -11.181   6.042   0.917  1.00  0.00
ATOM   2117  CA  ILE   130     -12.261   6.049   2.669  1.00  0.00
ATOM   2118  HA  ILE   130     -13.347   5.952   2.683  1.00  0.00
ATOM   2119  CB  ILE   130     -11.603   4.628   2.787  1.00  0.00
ATOM   2120  HB  ILE   130     -10.555   4.697   2.495  1.00  0.00
ATOM   2121  CG2 ILE   130     -11.676   4.095   4.248  1.00  0.00
ATOM   2122 HG21 ILE   130     -11.204   3.121   4.373  1.00  0.00
ATOM   2123 HG22 ILE   130     -12.685   3.902   4.612  1.00  0.00
ATOM   2124 HG23 ILE   130     -11.196   4.754   4.972  1.00  0.00
ATOM   2125  CG1 ILE   130     -12.032   3.618   1.726  1.00  0.00
ATOM   2126 HG12 ILE   130     -12.164   4.048   0.734  1.00  0.00
ATOM   2127 HG13 ILE   130     -11.361   2.759   1.741  1.00  0.00
ATOM   2128  CD1 ILE   130     -13.369   3.004   2.142  1.00  0.00
ATOM   2129 HD11 ILE   130     -13.830   2.321   1.428  1.00  0.00
ATOM   2130 HD12 ILE   130     -14.086   3.813   2.280  1.00  0.00
ATOM   2131 HD13 ILE   130     -13.304   2.474   3.092  1.00  0.00
ATOM   2132  C   ILE   130     -11.960   6.974   3.868  1.00  0.00
ATOM   2133  O   ILE   130     -12.669   6.957   4.855  1.00  0.00
ATOM   2134  N   GLY   131     -10.872   7.815   3.901  1.00  0.00
ATOM   2135  H   GLY   131     -10.303   7.790   3.064  1.00  0.00
ATOM   2136  CA  GLY   131     -10.672   8.907   4.802  1.00  0.00
ATOM   2137  HA2 GLY   131     -10.799   8.424   5.771  1.00  0.00
ATOM   2138  HA3 GLY   131      -9.657   9.290   4.693  1.00  0.00
ATOM   2139  C   GLY   131     -11.626  10.098   4.684  1.00  0.00
ATOM   2140  O   GLY   131     -11.988  10.711   5.658  1.00  0.00
ATOM   2141  N   GLU   132     -12.223  10.364   3.528  1.00  0.00
ATOM   2142  H   GLU   132     -11.912   9.850   2.713  1.00  0.00
ATOM   2143  CA  GLU   132     -13.355  11.344   3.359  1.00  0.00
ATOM   2144  HA  GLU   132     -12.978  12.283   3.764  1.00  0.00
ATOM   2145  CB  GLU   132     -13.744  11.564   1.853  1.00  0.00
ATOM   2146  HB2 GLU   132     -13.716  10.660   1.244  1.00  0.00
ATOM   2147  HB3 GLU   132     -14.767  11.919   1.730  1.00  0.00
ATOM   2148  CG  GLU   132     -12.741  12.636   1.260  1.00  0.00
ATOM   2149  HG2 GLU   132     -13.129  13.626   1.499  1.00  0.00
ATOM   2150  HG3 GLU   132     -11.720  12.509   1.619  1.00  0.00
ATOM   2151  CD  GLU   132     -12.638  12.545  -0.306  1.00  0.00
ATOM   2152  OE1 GLU   132     -12.042  11.509  -0.760  1.00  0.00
ATOM   2153  OE2 GLU   132     -12.852  13.551  -0.993  1.00  0.00
ATOM   2154  C   GLU   132     -14.643  10.846   4.078  1.00  0.00
ATOM   2155  O   GLU   132     -15.340  11.633   4.713  1.00  0.00
ATOM   2156  N   LEU   133     -14.870   9.547   4.062  1.00  0.00
ATOM   2157  H   LEU   133     -14.262   8.956   3.506  1.00  0.00
ATOM   2158  CA  LEU   133     -15.923   8.872   4.827  1.00  0.00
ATOM   2159  HA  LEU   133     -16.877   9.384   4.707  1.00  0.00
ATOM   2160  CB  LEU   133     -16.132   7.558   4.078  1.00  0.00
ATOM   2161  HB2 LEU   133     -16.444   7.785   3.059  1.00  0.00
ATOM   2162  HB3 LEU   133     -15.163   7.067   3.992  1.00  0.00
ATOM   2163  CG  LEU   133     -17.141   6.589   4.609  1.00  0.00
ATOM   2164  HG  LEU   133     -16.739   6.214   5.550  1.00  0.00
ATOM   2165  CD1 LEU   133     -18.574   7.160   4.845  1.00  0.00
ATOM   2166 HD11 LEU   133     -18.603   7.657   5.815  1.00  0.00
ATOM   2167 HD12 LEU   133     -19.244   6.306   4.945  1.00  0.00
ATOM   2168 HD13 LEU   133     -18.938   7.878   4.111  1.00  0.00
ATOM   2169  CD2 LEU   133     -17.183   5.327   3.739  1.00  0.00
ATOM   2170 HD21 LEU   133     -17.489   5.520   2.711  1.00  0.00
ATOM   2171 HD22 LEU   133     -16.203   4.859   3.652  1.00  0.00
ATOM   2172 HD23 LEU   133     -17.999   4.737   4.157  1.00  0.00
ATOM   2173  C   LEU   133     -15.606   8.708   6.342  1.00  0.00
ATOM   2174  O   LEU   133     -16.436   9.043   7.188  1.00  0.00
ATOM   2175  N   TYR   134     -14.393   8.308   6.758  1.00  0.00
ATOM   2176  H   TYR   134     -13.763   8.012   6.022  1.00  0.00
ATOM   2177  CA  TYR   134     -13.902   8.382   8.103  1.00  0.00
ATOM   2178  HA  TYR   134     -14.490   7.732   8.752  1.00  0.00
ATOM   2179  CB  TYR   134     -12.545   7.693   8.149  1.00  0.00
ATOM   2180  HB2 TYR   134     -11.793   8.169   7.519  1.00  0.00
ATOM   2181  HB3 TYR   134     -12.159   7.811   9.162  1.00  0.00
ATOM   2182  CG  TYR   134     -12.465   6.245   7.873  1.00  0.00
ATOM   2183  CD1 TYR   134     -13.573   5.360   7.742  1.00  0.00
ATOM   2184  HD1 TYR   134     -14.499   5.865   7.512  1.00  0.00
ATOM   2185  CE1 TYR   134     -13.343   3.971   7.676  1.00  0.00
ATOM   2186  HE1 TYR   134     -14.163   3.293   7.493  1.00  0.00
ATOM   2187  CZ  TYR   134     -12.041   3.423   7.820  1.00  0.00
ATOM   2188  OH  TYR   134     -11.882   2.068   7.865  1.00  0.00
ATOM   2189  HH  TYR   134     -10.978   1.771   7.994  1.00  0.00
ATOM   2190  CE2 TYR   134     -10.955   4.299   7.775  1.00  0.00
ATOM   2191  HE2 TYR   134      -9.946   3.945   7.930  1.00  0.00
ATOM   2192  CD2 TYR   134     -11.180   5.690   7.906  1.00  0.00
ATOM   2193  HD2 TYR   134     -10.327   6.324   8.097  1.00  0.00
ATOM   2194  C   TYR   134     -13.897   9.782   8.799  1.00  0.00
ATOM   2195  O   TYR   134     -14.142   9.913   9.954  1.00  0.00
ATOM   2196  N   TYR   135     -13.725  10.816   7.969  1.00  0.00
ATOM   2197  H   TYR   135     -13.368  10.587   7.049  1.00  0.00
ATOM   2198  CA  TYR   135     -13.872  12.257   8.348  1.00  0.00
ATOM   2199  HA  TYR   135     -13.379  12.298   9.320  1.00  0.00
ATOM   2200  CB  TYR   135     -13.153  13.132   7.305  1.00  0.00
ATOM   2201  HB2 TYR   135     -12.142  12.735   7.216  1.00  0.00
ATOM   2202  HB3 TYR   135     -13.536  12.946   6.301  1.00  0.00
ATOM   2203  CG  TYR   135     -13.168  14.639   7.557  1.00  0.00
ATOM   2204  CD1 TYR   135     -14.054  15.543   6.932  1.00  0.00
ATOM   2205  HD1 TYR   135     -14.630  15.136   6.114  1.00  0.00
ATOM   2206  CE1 TYR   135     -14.042  16.862   7.284  1.00  0.00
ATOM   2207  HE1 TYR   135     -14.596  17.609   6.736  1.00  0.00
ATOM   2208  CZ  TYR   135     -13.215  17.230   8.361  1.00  0.00
ATOM   2209  OH  TYR   135     -13.167  18.526   8.746  1.00  0.00
ATOM   2210  HH  TYR   135     -12.911  19.022   7.965  1.00  0.00
ATOM   2211  CE2 TYR   135     -12.461  16.310   9.100  1.00  0.00
ATOM   2212  HE2 TYR   135     -12.074  16.607  10.064  1.00  0.00
ATOM   2213  CD2 TYR   135     -12.390  15.006   8.687  1.00  0.00
ATOM   2214  HD2 TYR   135     -11.700  14.311   9.144  1.00  0.00
ATOM   2215  C   TYR   135     -15.359  12.749   8.514  1.00  0.00
ATOM   2216  O   TYR   135     -15.652  13.491   9.430  1.00  0.00
ATOM   2217  N   GLY   136     -16.314  12.139   7.732  1.00  0.00
ATOM   2218  H   GLY   136     -16.037  11.454   7.039  1.00  0.00
ATOM   2219  CA  GLY   136     -17.754  12.487   7.900  1.00  0.00
ATOM   2220  HA2 GLY   136     -17.846  13.556   8.097  1.00  0.00
ATOM   2221  HA3 GLY   136     -18.302  12.236   6.992  1.00  0.00
ATOM   2222  C   GLY   136     -18.330  11.730   9.075  1.00  0.00
ATOM   2223  O   GLY   136     -19.146  12.205   9.793  1.00  0.00
ATOM   2224  N   ILE   137     -17.899  10.473   9.248  1.00  0.00
ATOM   2225  H   ILE   137     -17.402   9.965   8.526  1.00  0.00
ATOM   2226  CA  ILE   137     -18.262   9.666  10.409  1.00  0.00
ATOM   2227  HA  ILE   137     -19.342   9.527  10.448  1.00  0.00
ATOM   2228  CB  ILE   137     -17.688   8.283  10.192  1.00  0.00
ATOM   2229  HB  ILE   137     -16.610   8.303  10.035  1.00  0.00
ATOM   2230  CG2 ILE   137     -17.890   7.475  11.528  1.00  0.00
ATOM   2231 HG21 ILE   137     -18.973   7.487  11.652  1.00  0.00
ATOM   2232 HG22 ILE   137     -17.498   7.972  12.416  1.00  0.00
ATOM   2233 HG23 ILE   137     -17.565   6.438  11.437  1.00  0.00
ATOM   2234  CG1 ILE   137     -18.440   7.447   9.102  1.00  0.00
ATOM   2235 HG12 ILE   137     -19.449   7.185   9.419  1.00  0.00
ATOM   2236 HG13 ILE   137     -18.547   8.057   8.205  1.00  0.00
ATOM   2237  CD1 ILE   137     -17.749   6.165   8.578  1.00  0.00
ATOM   2238 HD11 ILE   137     -17.868   5.428   9.373  1.00  0.00
ATOM   2239 HD12 ILE   137     -16.714   6.489   8.465  1.00  0.00
ATOM   2240 HD13 ILE   137     -18.078   5.846   7.589  1.00  0.00
ATOM   2241  C   ILE   137     -17.730  10.340  11.672  1.00  0.00
ATOM   2242  O   ILE   137     -18.478  10.385  12.583  1.00  0.00
ATOM   2243  N   ALA   138     -16.501  10.871  11.666  1.00  0.00
ATOM   2244  H   ALA   138     -15.885  10.710  10.877  1.00  0.00
ATOM   2245  CA  ALA   138     -15.860  11.557  12.807  1.00  0.00
ATOM   2246  HA  ALA   138     -15.808  10.945  13.708  1.00  0.00
ATOM   2247  CB  ALA   138     -14.421  12.029  12.454  1.00  0.00
ATOM   2248  HB1 ALA   138     -13.965  12.640  13.233  1.00  0.00
ATOM   2249  HB2 ALA   138     -14.484  12.622  11.542  1.00  0.00
ATOM   2250  HB3 ALA   138     -13.746  11.196  12.258  1.00  0.00
ATOM   2251  C   ALA   138     -16.736  12.739  13.238  1.00  0.00
ATOM   2252  O   ALA   138     -16.968  12.952  14.410  1.00  0.00
ATOM   2253  N   LYS   139     -17.087  13.484  12.201  1.00  0.00
ATOM   2254  H   LYS   139     -16.863  13.184  11.259  1.00  0.00
ATOM   2255  CA  LYS   139     -17.941  14.625  12.475  1.00  0.00
ATOM   2256  HA  LYS   139     -17.433  15.292  13.172  1.00  0.00
ATOM   2257  CB  LYS   139     -18.147  15.425  11.117  1.00  0.00
ATOM   2258  HB2 LYS   139     -18.209  14.746  10.267  1.00  0.00
ATOM   2259  HB3 LYS   139     -19.088  15.975  11.143  1.00  0.00
ATOM   2260  CG  LYS   139     -17.018  16.393  11.065  1.00  0.00
ATOM   2261  HG2 LYS   139     -17.251  17.179  11.783  1.00  0.00
ATOM   2262  HG3 LYS   139     -16.082  16.020  11.482  1.00  0.00
ATOM   2263  CD  LYS   139     -16.793  16.986   9.683  1.00  0.00
ATOM   2264  HD2 LYS   139     -16.045  17.753   9.885  1.00  0.00
ATOM   2265  HD3 LYS   139     -16.342  16.267   9.000  1.00  0.00
ATOM   2266  CE  LYS   139     -17.945  17.633   8.967  1.00  0.00
ATOM   2267  HE2 LYS   139     -18.608  16.794   8.755  1.00  0.00
ATOM   2268  HE3 LYS   139     -18.405  18.421   9.563  1.00  0.00
ATOM   2269  NZ  LYS   139     -17.679  18.233   7.678  1.00  0.00
ATOM   2270  HZ1 LYS   139     -18.505  18.706   7.339  1.00  0.00
ATOM   2271  HZ2 LYS   139     -17.355  17.474   7.096  1.00  0.00
ATOM   2272  HZ3 LYS   139     -17.044  19.009   7.799  1.00  0.00
ATOM   2273  C   LYS   139     -19.242  14.162  13.091  1.00  0.00
ATOM   2274  O   LYS   139     -19.813  14.812  13.981  1.00  0.00
ATOM   2275  N   THR   140     -19.852  13.168  12.390  1.00  0.00
ATOM   2276  H   THR   140     -19.405  12.756  11.580  1.00  0.00
ATOM   2277  CA  THR   140     -21.201  12.757  12.779  1.00  0.00
ATOM   2278  HA  THR   140     -21.739  13.695  12.641  1.00  0.00
ATOM   2279  CB  THR   140     -21.726  11.740  11.731  1.00  0.00
ATOM   2280  HB  THR   140     -21.104  10.846  11.772  1.00  0.00
ATOM   2281  CG2 THR   140     -23.170  11.221  12.015  1.00  0.00
ATOM   2282 HG21 THR   140     -23.881  12.047  11.994  1.00  0.00
ATOM   2283 HG22 THR   140     -23.295  10.944  13.061  1.00  0.00
ATOM   2284 HG23 THR   140     -23.409  10.314  11.460  1.00  0.00
ATOM   2285  OG1 THR   140     -21.708  12.175  10.399  1.00  0.00
ATOM   2286  HG1 THR   140     -20.839  12.045  10.012  1.00  0.00
ATOM   2287  C   THR   140     -21.385  12.363  14.138  1.00  0.00
ATOM   2288  O   THR   140     -22.187  12.897  14.869  1.00  0.00
ATOM   2289  N   SER   141     -20.583  11.417  14.637  1.00  0.00
ATOM   2290  H   SER   141     -19.939  10.897  14.053  1.00  0.00
ATOM   2291  CA  SER   141     -20.561  10.959  16.051  1.00  0.00
ATOM   2292  HA  SER   141     -20.724  11.818  16.702  1.00  0.00
ATOM   2293  CB  SER   141     -21.740  10.002  16.214  1.00  0.00
ATOM   2294  HB2 SER   141     -22.697  10.386  15.860  1.00  0.00
ATOM   2295  HB3 SER   141     -21.524   9.033  15.763  1.00  0.00
ATOM   2296  OG  SER   141     -21.899   9.766  17.614  1.00  0.00
ATOM   2297  HG  SER   141     -22.291  10.526  18.051  1.00  0.00
ATOM   2298  C   SER   141     -19.185  10.415  16.469  1.00  0.00
ATOM   2299  O   SER   141     -18.523   9.703  15.721  1.00  0.00
ATOM   2300  N   LEU   142     -18.742  10.780  17.719  1.00  0.00
ATOM   2301  H   LEU   142     -19.288  11.527  18.131  1.00  0.00
ATOM   2302  CA  LEU   142     -17.828   9.992  18.596  1.00  0.00
ATOM   2303  HA  LEU   142     -16.812  10.208  18.266  1.00  0.00
ATOM   2304  CB  LEU   142     -17.945  10.477  20.031  1.00  0.00
ATOM   2305  HB2 LEU   142     -17.831  11.559  20.112  1.00  0.00
ATOM   2306  HB3 LEU   142     -18.956  10.288  20.391  1.00  0.00
ATOM   2307  CG  LEU   142     -17.123   9.705  21.131  1.00  0.00
ATOM   2308  HG  LEU   142     -17.264   8.626  21.071  1.00  0.00
ATOM   2309  CD1 LEU   142     -15.635   9.966  21.133  1.00  0.00
ATOM   2310 HD11 LEU   142     -15.466  11.043  21.139  1.00  0.00
ATOM   2311 HD12 LEU   142     -15.204   9.777  20.150  1.00  0.00
ATOM   2312 HD13 LEU   142     -15.050   9.486  21.917  1.00  0.00
ATOM   2313  CD2 LEU   142     -17.533  10.142  22.531  1.00  0.00
ATOM   2314 HD21 LEU   142     -18.619  10.165  22.619  1.00  0.00
ATOM   2315 HD22 LEU   142     -17.109   9.385  23.191  1.00  0.00
ATOM   2316 HD23 LEU   142     -17.118  11.134  22.708  1.00  0.00
ATOM   2317  C   LEU   142     -18.086   8.485  18.573  1.00  0.00
ATOM   2318  O   LEU   142     -17.177   7.637  18.476  1.00  0.00
ATOM   2319  N   ASN   143     -19.340   8.043  18.450  1.00  0.00
ATOM   2320  H   ASN   143     -20.060   8.754  18.395  1.00  0.00
ATOM   2321  CA  ASN   143     -19.831   6.612  18.521  1.00  0.00
ATOM   2322  HA  ASN   143     -18.961   6.022  18.811  1.00  0.00
ATOM   2323  CB  ASN   143     -20.899   6.469  19.664  1.00  0.00
ATOM   2324  HB2 ASN   143     -21.737   7.132  19.450  1.00  0.00
ATOM   2325  HB3 ASN   143     -21.258   5.443  19.746  1.00  0.00
ATOM   2326  CG  ASN   143     -20.129   6.837  20.948  1.00  0.00
ATOM   2327  OD1 ASN   143     -20.361   7.791  21.612  1.00  0.00
ATOM   2328  ND2 ASN   143     -19.267   5.988  21.421  1.00  0.00
ATOM   2329 HD21 ASN   143     -19.220   5.139  20.870  1.00  0.00
ATOM   2330 HD22 ASN   143     -18.784   6.180  22.291  1.00  0.00
ATOM   2331  C   ASN   143     -20.319   5.899  17.225  1.00  0.00
ATOM   2332  O   ASN   143     -20.690   4.773  17.282  1.00  0.00
ATOM   2333  N   LEU   144     -20.091   6.386  16.010  1.00  0.00
ATOM   2334  H   LEU   144     -19.671   7.299  15.885  1.00  0.00
ATOM   2335  CA  LEU   144     -20.357   5.724  14.663  1.00  0.00
ATOM   2336  HA  LEU   144     -20.931   4.829  14.902  1.00  0.00
ATOM   2337  CB  LEU   144     -21.225   6.676  13.806  1.00  0.00
ATOM   2338  HB2 LEU   144     -20.815   7.674  13.964  1.00  0.00
ATOM   2339  HB3 LEU   144     -21.043   6.380  12.773  1.00  0.00
ATOM   2340  CG  LEU   144     -22.735   6.681  14.252  1.00  0.00
ATOM   2341  HG  LEU   144     -22.811   6.740  15.337  1.00  0.00
ATOM   2342  CD1 LEU   144     -23.475   7.868  13.592  1.00  0.00
ATOM   2343 HD11 LEU   144     -23.718   7.550  12.578  1.00  0.00
ATOM   2344 HD12 LEU   144     -22.882   8.779  13.522  1.00  0.00
ATOM   2345 HD13 LEU   144     -24.363   8.053  14.197  1.00  0.00
ATOM   2346  CD2 LEU   144     -23.441   5.445  13.760  1.00  0.00
ATOM   2347 HD21 LEU   144     -24.529   5.422  13.695  1.00  0.00
ATOM   2348 HD22 LEU   144     -23.117   5.190  12.751  1.00  0.00
ATOM   2349 HD23 LEU   144     -23.116   4.618  14.392  1.00  0.00
ATOM   2350  C   LEU   144     -19.026   5.262  13.931  1.00  0.00
ATOM   2351  O   LEU   144     -17.937   5.780  14.106  1.00  0.00
ATOM   2352  N   SER   145     -19.130   4.187  13.123  1.00  0.00
ATOM   2353  H   SER   145     -19.989   3.657  13.199  1.00  0.00
ATOM   2354  CA  SER   145     -17.967   3.532  12.527  1.00  0.00
ATOM   2355  HA  SER   145     -17.251   4.326  12.314  1.00  0.00
ATOM   2356  CB  SER   145     -17.398   2.589  13.604  1.00  0.00
ATOM   2357  HB2 SER   145     -17.070   3.228  14.424  1.00  0.00
ATOM   2358  HB3 SER   145     -18.075   1.757  13.798  1.00  0.00
ATOM   2359  OG  SER   145     -16.253   1.906  13.185  1.00  0.00
ATOM   2360  HG  SER   145     -15.547   2.542  13.049  1.00  0.00
ATOM   2361  C   SER   145     -18.326   2.816  11.220  1.00  0.00
ATOM   2362  O   SER   145     -19.518   2.841  10.908  1.00  0.00
ATOM   2363  N   PHE   146     -17.342   2.287  10.455  1.00  0.00
ATOM   2364  H   PHE   146     -16.353   2.435  10.620  1.00  0.00
ATOM   2365  CA  PHE   146     -17.563   1.615   9.187  1.00  0.00
ATOM   2366  HA  PHE   146     -18.374   0.900   9.323  1.00  0.00
ATOM   2367  CB  PHE   146     -17.912   2.653   8.136  1.00  0.00
ATOM   2368  HB2 PHE   146     -18.801   3.223   8.408  1.00  0.00
ATOM   2369  HB3 PHE   146     -17.067   3.340   8.118  1.00  0.00
ATOM   2370  CG  PHE   146     -18.010   1.990   6.759  1.00  0.00
ATOM   2371  CD1 PHE   146     -19.171   1.266   6.451  1.00  0.00
ATOM   2372  HD1 PHE   146     -19.949   1.162   7.193  1.00  0.00
ATOM   2373  CE1 PHE   146     -19.152   0.507   5.290  1.00  0.00
ATOM   2374  HE1 PHE   146     -20.035  -0.081   5.088  1.00  0.00
ATOM   2375  CZ  PHE   146     -18.097   0.579   4.360  1.00  0.00
ATOM   2376  HZ  PHE   146     -18.253   0.044   3.435  1.00  0.00
ATOM   2377  CE2 PHE   146     -17.013   1.434   4.621  1.00  0.00
ATOM   2378  HE2 PHE   146     -16.275   1.460   3.833  1.00  0.00
ATOM   2379  CD2 PHE   146     -16.958   2.174   5.843  1.00  0.00
ATOM   2380  HD2 PHE   146     -16.161   2.883   6.014  1.00  0.00
ATOM   2381  C   PHE   146     -16.322   0.801   8.770  1.00  0.00
ATOM   2382  O   PHE   146     -15.275   1.396   8.633  1.00  0.00
ATOM   2383  N   PRO   147     -16.379  -0.547   8.433  1.00  0.00
ATOM   2384  CD  PRO   147     -17.508  -1.456   8.739  1.00  0.00
ATOM   2385  HD2 PRO   147     -18.452  -1.142   8.277  1.00  0.00
ATOM   2386  HD3 PRO   147     -17.747  -1.506   9.808  1.00  0.00
ATOM   2387  CG  PRO   147     -16.963  -2.797   8.245  1.00  0.00
ATOM   2388  HG2 PRO   147     -16.932  -2.758   7.156  1.00  0.00
ATOM   2389  HG3 PRO   147     -17.511  -3.643   8.660  1.00  0.00
ATOM   2390  CB  PRO   147     -15.489  -2.811   8.661  1.00  0.00
ATOM   2391  HB2 PRO   147     -14.893  -3.594   8.193  1.00  0.00
ATOM   2392  HB3 PRO   147     -15.391  -3.048   9.720  1.00  0.00
ATOM   2393  CA  PRO   147     -15.168  -1.329   8.307  1.00  0.00
ATOM   2394  HA  PRO   147     -14.418  -1.036   9.041  1.00  0.00
ATOM   2395  C   PRO   147     -14.368  -1.279   6.964  1.00  0.00
ATOM   2396  O   PRO   147     -14.160  -2.271   6.367  1.00  0.00
ATOM   2397  N   GLY   148     -13.996  -0.122   6.499  1.00  0.00
ATOM   2398  H   GLY   148     -14.186   0.630   7.150  1.00  0.00
ATOM   2399  CA  GLY   148     -13.306   0.228   5.243  1.00  0.00
ATOM   2400  HA2 GLY   148     -13.934  -0.144   4.434  1.00  0.00
ATOM   2401  HA3 GLY   148     -13.204   1.314   5.247  1.00  0.00
ATOM   2402  C   GLY   148     -11.915  -0.403   5.092  1.00  0.00
ATOM   2403  O   GLY   148     -11.520  -0.827   3.950  1.00  0.00
ATOM   2404  N   GLY   149     -11.072  -0.441   6.155  1.00  0.00
ATOM   2405  H   GLY   149     -11.246   0.106   6.990  1.00  0.00
ATOM   2406  CA  GLY   149      -9.720  -0.977   6.075  1.00  0.00
ATOM   2407  HA2 GLY   149      -9.681  -2.065   6.132  1.00  0.00
ATOM   2408  HA3 GLY   149      -9.228  -0.745   5.130  1.00  0.00
ATOM   2409  C   GLY   149      -8.854  -0.326   7.148  1.00  0.00
ATOM   2410  O   GLY   149      -9.307   0.451   8.004  1.00  0.00
ATOM   2411  N   VAL   150      -7.596  -0.682   7.234  1.00  0.00
ATOM   2412  H   VAL   150      -7.215  -1.215   6.461  1.00  0.00
ATOM   2413  CA  VAL   150      -6.597   0.019   8.021  1.00  0.00
ATOM   2414  HA  VAL   150      -7.079   0.243   8.972  1.00  0.00
ATOM   2415  CB  VAL   150      -5.414  -1.004   8.242  1.00  0.00
ATOM   2416  HB  VAL   150      -4.996  -1.260   7.268  1.00  0.00
ATOM   2417  CG1 VAL   150      -4.244  -0.535   9.123  1.00  0.00
ATOM   2418 HG11 VAL   150      -4.493  -0.240  10.142  1.00  0.00
ATOM   2419 HG12 VAL   150      -3.430  -1.235   9.315  1.00  0.00
ATOM   2420 HG13 VAL   150      -3.845   0.355   8.637  1.00  0.00
ATOM   2421  CG2 VAL   150      -5.866  -2.421   8.848  1.00  0.00
ATOM   2422 HG21 VAL   150      -6.553  -2.259   9.678  1.00  0.00
ATOM   2423 HG22 VAL   150      -5.060  -3.058   9.212  1.00  0.00
ATOM   2424 HG23 VAL   150      -6.389  -3.004   8.090  1.00  0.00
ATOM   2425  C   VAL   150      -6.079   1.214   7.285  1.00  0.00
ATOM   2426  O   VAL   150      -6.166   2.278   7.924  1.00  0.00
ATOM   2427  N   ALA   151      -5.716   1.287   5.968  1.00  0.00
ATOM   2428  H   ALA   151      -5.822   0.458   5.396  1.00  0.00
ATOM   2429  CA  ALA   151      -5.458   2.564   5.329  1.00  0.00
ATOM   2430  HA  ALA   151      -4.953   3.245   6.014  1.00  0.00
ATOM   2431  CB  ALA   151      -4.534   2.224   4.117  1.00  0.00
ATOM   2432  HB1 ALA   151      -3.552   1.868   4.427  1.00  0.00
ATOM   2433  HB2 ALA   151      -4.253   3.135   3.588  1.00  0.00
ATOM   2434  HB3 ALA   151      -5.088   1.609   3.408  1.00  0.00
ATOM   2435  C   ALA   151      -6.744   3.339   4.887  1.00  0.00
ATOM   2436  O   ALA   151      -7.841   2.816   4.970  1.00  0.00
ATOM   2437  N   HID   152      -6.545   4.585   4.394  1.00  0.00
ATOM   2438  H   HID   152      -5.593   4.931   4.413  1.00  0.00
ATOM   2439  CA  HID   152      -7.649   5.583   4.045  1.00  0.00
ATOM   2440  HA  HID   152      -8.618   5.124   4.241  1.00  0.00
ATOM   2441  CB  HID   152      -7.627   6.655   5.185  1.00  0.00
ATOM   2442  HB2 HID   152      -8.522   7.262   5.048  1.00  0.00
ATOM   2443  HB3 HID   152      -7.716   6.229   6.184  1.00  0.00
ATOM   2444  CG  HID   152      -6.396   7.583   5.247  1.00  0.00
ATOM   2445  ND1 HID   152      -6.250   8.847   4.672  1.00  0.00
ATOM   2446  HD1 HID   152      -6.802   9.172   3.891  1.00  0.00
ATOM   2447  CE1 HID   152      -5.061   9.345   5.102  1.00  0.00
ATOM   2448  HE1 HID   152      -4.664  10.309   4.819  1.00  0.00
ATOM   2449  NE2 HID   152      -4.520   8.557   6.051  1.00  0.00
ATOM   2450  CD2 HID   152      -5.359   7.477   6.202  1.00  0.00
ATOM   2451  HD2 HID   152      -5.390   6.808   7.049  1.00  0.00
ATOM   2452  C   HID   152      -7.732   6.118   2.605  1.00  0.00
ATOM   2453  O   HID   152      -8.804   6.540   2.161  1.00  0.00
ATOM   2454  N   THR   153      -6.582   6.182   1.908  1.00  0.00
ATOM   2455  H   THR   153      -5.694   6.028   2.370  1.00  0.00
ATOM   2456  CA  THR   153      -6.550   6.863   0.665  1.00  0.00
ATOM   2457  HA  THR   153      -7.264   7.652   0.901  1.00  0.00
ATOM   2458  CB  THR   153      -5.102   7.432   0.316  1.00  0.00
ATOM   2459  HB  THR   153      -5.199   8.085  -0.551  1.00  0.00
ATOM   2460  CG2 THR   153      -4.582   8.384   1.462  1.00  0.00
ATOM   2461 HG21 THR   153      -3.546   8.710   1.366  1.00  0.00
ATOM   2462 HG22 THR   153      -4.922   7.987   2.418  1.00  0.00
ATOM   2463 HG23 THR   153      -5.004   9.389   1.472  1.00  0.00
ATOM   2464  OG1 THR   153      -4.061   6.429   0.029  1.00  0.00
ATOM   2465  HG1 THR   153      -4.289   5.928  -0.757  1.00  0.00
ATOM   2466  C   THR   153      -7.132   6.047  -0.517  1.00  0.00
ATOM   2467  O   THR   153      -7.148   6.502  -1.636  1.00  0.00
ATOM   2468  N   ILE   154      -7.586   4.770  -0.227  1.00  0.00
ATOM   2469  H   ILE   154      -7.511   4.479   0.740  1.00  0.00
ATOM   2470  CA  ILE   154      -8.347   3.751  -1.045  1.00  0.00
ATOM   2471  HA  ILE   154      -7.685   3.349  -1.812  1.00  0.00
ATOM   2472  CB  ILE   154      -8.718   2.469  -0.156  1.00  0.00
ATOM   2473  HB  ILE   154      -9.363   2.830   0.645  1.00  0.00
ATOM   2474  CG2 ILE   154      -9.397   1.263  -0.854  1.00  0.00
ATOM   2475 HG21 ILE   154      -9.674   0.453  -0.179  1.00  0.00
ATOM   2476 HG22 ILE   154      -8.672   0.934  -1.598  1.00  0.00
ATOM   2477 HG23 ILE   154     -10.256   1.664  -1.392  1.00  0.00
ATOM   2478  CG1 ILE   154      -7.555   1.889   0.616  1.00  0.00
ATOM   2479 HG12 ILE   154      -7.004   1.207  -0.032  1.00  0.00
ATOM   2480 HG13 ILE   154      -6.870   2.679   0.925  1.00  0.00
ATOM   2481  CD1 ILE   154      -7.903   1.161   1.909  1.00  0.00
ATOM   2482 HD11 ILE   154      -8.447   1.658   2.713  1.00  0.00
ATOM   2483 HD12 ILE   154      -6.969   0.814   2.350  1.00  0.00
ATOM   2484 HD13 ILE   154      -8.415   0.225   1.688  1.00  0.00
ATOM   2485  C   ILE   154      -9.628   4.359  -1.563  1.00  0.00
ATOM   2486  O   ILE   154     -10.298   5.111  -0.835  1.00  0.00
ATOM   2487  N   GLY   155     -10.020   4.024  -2.823  1.00  0.00
ATOM   2488  H   GLY   155      -9.447   3.317  -3.269  1.00  0.00
ATOM   2489  CA  GLY   155     -11.189   4.460  -3.566  1.00  0.00
ATOM   2490  HA2 GLY   155     -11.293   5.532  -3.398  1.00  0.00
ATOM   2491  HA3 GLY   155     -11.116   4.453  -4.654  1.00  0.00
ATOM   2492  C   GLY   155     -12.452   3.713  -3.108  1.00  0.00
ATOM   2493  O   GLY   155     -12.566   2.464  -3.104  1.00  0.00
ATOM   2494  N   VAL   156     -13.480   4.532  -2.827  1.00  0.00
ATOM   2495  H   VAL   156     -13.370   5.538  -2.872  1.00  0.00
ATOM   2496  CA  VAL   156     -14.904   4.010  -2.500  1.00  0.00
ATOM   2497  HA  VAL   156     -14.731   3.413  -1.604  1.00  0.00
ATOM   2498  CB  VAL   156     -15.855   5.110  -2.049  1.00  0.00
ATOM   2499  HB  VAL   156     -15.656   6.031  -2.597  1.00  0.00
ATOM   2500  CG1 VAL   156     -17.354   4.625  -2.189  1.00  0.00
ATOM   2501 HG11 VAL   156     -17.627   3.798  -1.532  1.00  0.00
ATOM   2502 HG12 VAL   156     -17.992   5.501  -2.078  1.00  0.00
ATOM   2503 HG13 VAL   156     -17.581   4.450  -3.240  1.00  0.00
ATOM   2504  CG2 VAL   156     -15.514   5.519  -0.569  1.00  0.00
ATOM   2505 HG21 VAL   156     -14.490   5.885  -0.505  1.00  0.00
ATOM   2506 HG22 VAL   156     -15.514   4.585  -0.008  1.00  0.00
ATOM   2507 HG23 VAL   156     -16.263   6.163  -0.107  1.00  0.00
ATOM   2508  C   VAL   156     -15.450   3.004  -3.553  1.00  0.00
ATOM   2509  O   VAL   156     -15.929   1.885  -3.198  1.00  0.00
ATOM   2510  N   GLY   157     -15.303   3.296  -4.863  1.00  0.00
ATOM   2511  H   GLY   157     -14.981   4.221  -5.119  1.00  0.00
ATOM   2512  CA  GLY   157     -15.830   2.482  -5.978  1.00  0.00
ATOM   2513  HA2 GLY   157     -16.873   2.272  -5.745  1.00  0.00
ATOM   2514  HA3 GLY   157     -15.970   3.020  -6.915  1.00  0.00
ATOM   2515  C   GLY   157     -15.091   1.103  -6.178  1.00  0.00
ATOM   2516  O   GLY   157     -15.694   0.176  -6.637  1.00  0.00
ATOM   2517  N   GLY   158     -13.807   1.022  -5.846  1.00  0.00
ATOM   2518  H   GLY   158     -13.329   1.857  -5.532  1.00  0.00
ATOM   2519  CA  GLY   158     -13.082  -0.219  -5.960  1.00  0.00
ATOM   2520  HA2 GLY   158     -13.329  -0.696  -6.909  1.00  0.00
ATOM   2521  HA3 GLY   158     -12.045   0.087  -6.100  1.00  0.00
ATOM   2522  C   GLY   158     -13.220  -1.198  -4.792  1.00  0.00
ATOM   2523  O   GLY   158     -13.522  -2.343  -5.082  1.00  0.00
ATOM   2524  N   GLN   159     -12.931  -0.720  -3.537  1.00  0.00
ATOM   2525  H   GLN   159     -12.691   0.262  -3.605  1.00  0.00
ATOM   2526  CA  GLN   159     -12.835  -1.536  -2.289  1.00  0.00
ATOM   2527  HA  GLN   159     -12.097  -2.338  -2.322  1.00  0.00
ATOM   2528  CB  GLN   159     -12.424  -0.604  -1.185  1.00  0.00
ATOM   2529  HB2 GLN   159     -11.476  -0.230  -1.571  1.00  0.00
ATOM   2530  HB3 GLN   159     -13.261   0.087  -1.092  1.00  0.00
ATOM   2531  CG  GLN   159     -12.249  -1.274   0.212  1.00  0.00
ATOM   2532  HG2 GLN   159     -12.197  -0.450   0.923  1.00  0.00
ATOM   2533  HG3 GLN   159     -13.234  -1.663   0.470  1.00  0.00
ATOM   2534  CD  GLN   159     -11.298  -2.457   0.342  1.00  0.00
ATOM   2535  OE1 GLN   159     -10.786  -3.108  -0.565  1.00  0.00
ATOM   2536  NE2 GLN   159     -11.038  -2.733   1.591  1.00  0.00
ATOM   2537 HE21 GLN   159     -10.418  -3.510   1.787  1.00  0.00
ATOM   2538 HE22 GLN   159     -11.369  -2.114   2.321  1.00  0.00
ATOM   2539  C   GLN   159     -14.128  -2.238  -1.871  1.00  0.00
ATOM   2540  O   GLN   159     -14.073  -3.370  -1.442  1.00  0.00
ATOM   2541  N   LEU   160     -15.262  -1.497  -1.896  1.00  0.00
ATOM   2542  H   LEU   160     -15.113  -0.522  -2.125  1.00  0.00
ATOM   2543  CA  LEU   160     -16.582  -2.053  -1.495  1.00  0.00
ATOM   2544  HA  LEU   160     -16.568  -2.464  -0.486  1.00  0.00
ATOM   2545  CB  LEU   160     -17.714  -0.963  -1.359  1.00  0.00
ATOM   2546  HB2 LEU   160     -17.460  -0.382  -2.246  1.00  0.00
ATOM   2547  HB3 LEU   160     -18.737  -1.337  -1.329  1.00  0.00
ATOM   2548  CG  LEU   160     -17.533  -0.217   0.074  1.00  0.00
ATOM   2549  HG  LEU   160     -17.920  -0.709   0.966  1.00  0.00
ATOM   2550  CD1 LEU   160     -16.152   0.294   0.410  1.00  0.00
ATOM   2551 HD11 LEU   160     -15.553  -0.600   0.581  1.00  0.00
ATOM   2552 HD12 LEU   160     -16.262   0.829   1.353  1.00  0.00
ATOM   2553 HD13 LEU   160     -15.676   0.854  -0.395  1.00  0.00
ATOM   2554  CD2 LEU   160     -18.253   1.118  -0.160  1.00  0.00
ATOM   2555 HD21 LEU   160     -17.798   1.568  -1.042  1.00  0.00
ATOM   2556 HD22 LEU   160     -19.324   0.959  -0.284  1.00  0.00
ATOM   2557 HD23 LEU   160     -18.325   1.808   0.681  1.00  0.00
ATOM   2558  C   LEU   160     -17.107  -3.189  -2.398  1.00  0.00
ATOM   2559  O   LEU   160     -17.964  -3.983  -1.976  1.00  0.00
ATOM   2560  N   GLY   161     -16.580  -3.196  -3.626  1.00  0.00
ATOM   2561  H   GLY   161     -15.867  -2.517  -3.865  1.00  0.00
ATOM   2562  CA  GLY   161     -16.737  -4.356  -4.587  1.00  0.00
ATOM   2563  HA2 GLY   161     -17.777  -4.593  -4.816  1.00  0.00
ATOM   2564  HA3 GLY   161     -16.306  -4.041  -5.537  1.00  0.00
ATOM   2565  C   GLY   161     -16.150  -5.732  -4.256  1.00  0.00
ATOM   2566  O   GLY   161     -16.375  -6.765  -4.860  1.00  0.00
ATOM   2567  N   GLY   162     -15.383  -5.766  -3.214  1.00  0.00
ATOM   2568  H   GLY   162     -15.165  -4.906  -2.725  1.00  0.00
ATOM   2569  CA  GLY   162     -15.049  -7.023  -2.564  1.00  0.00
ATOM   2570  HA2 GLY   162     -15.836  -7.346  -1.883  1.00  0.00
ATOM   2571  HA3 GLY   162     -14.881  -7.780  -3.330  1.00  0.00
ATOM   2572  C   GLY   162     -13.789  -6.934  -1.727  1.00  0.00
ATOM   2573  O   GLY   162     -12.767  -7.251  -2.261  1.00  0.00
ATOM   2574  N   GLY   163     -13.881  -6.563  -0.516  1.00  0.00
ATOM   2575  H   GLY   163     -14.771  -6.280  -0.124  1.00  0.00
ATOM   2576  CA  GLY   163     -12.694  -6.299   0.336  1.00  0.00
ATOM   2577  HA2 GLY   163     -12.177  -7.247   0.488  1.00  0.00
ATOM   2578  HA3 GLY   163     -11.976  -5.595  -0.085  1.00  0.00
ATOM   2579  C   GLY   163     -13.129  -5.632   1.682  1.00  0.00
ATOM   2580  O   GLY   163     -14.262  -5.280   1.885  1.00  0.00
ATOM   2581  N   GLY   164     -12.052  -5.418   2.490  1.00  0.00
ATOM   2582  H   GLY   164     -11.185  -5.737   2.075  1.00  0.00
ATOM   2583  CA  GLY   164     -12.087  -4.875   3.874  1.00  0.00
ATOM   2584  HA2 GLY   164     -11.432  -4.009   3.966  1.00  0.00
ATOM   2585  HA3 GLY   164     -13.109  -4.552   4.070  1.00  0.00
ATOM   2586  C   GLY   164     -11.637  -5.797   5.036  1.00  0.00
ATOM   2587  O   GLY   164     -12.317  -5.754   6.060  1.00  0.00
ATOM   2588  N   TYR   165     -10.412  -6.325   4.977  1.00  0.00
ATOM   2589  H   TYR   165      -9.744  -6.349   4.216  1.00  0.00
ATOM   2590  CA  TYR   165      -9.748  -6.758   6.233  1.00  0.00
ATOM   2591  HA  TYR   165     -10.486  -7.330   6.796  1.00  0.00
ATOM   2592  CB  TYR   165      -8.623  -7.728   5.824  1.00  0.00
ATOM   2593  HB2 TYR   165      -8.950  -8.426   5.052  1.00  0.00
ATOM   2594  HB3 TYR   165      -7.768  -7.162   5.453  1.00  0.00
ATOM   2595  CG  TYR   165      -8.126  -8.487   7.071  1.00  0.00
ATOM   2596  CD1 TYR   165      -8.818  -9.706   7.271  1.00  0.00
ATOM   2597  HD1 TYR   165      -9.508 -10.083   6.531  1.00  0.00
ATOM   2598  CE1 TYR   165      -8.495 -10.418   8.462  1.00  0.00
ATOM   2599  HE1 TYR   165      -9.063 -11.298   8.725  1.00  0.00
ATOM   2600  CZ  TYR   165      -7.603  -9.877   9.428  1.00  0.00
ATOM   2601  OH  TYR   165      -7.448 -10.425  10.654  1.00  0.00
ATOM   2602  HH  TYR   165      -8.051 -11.169  10.723  1.00  0.00
ATOM   2603  CE2 TYR   165      -6.845  -8.761   9.101  1.00  0.00
ATOM   2604  HE2 TYR   165      -6.056  -8.464   9.776  1.00  0.00
ATOM   2605  CD2 TYR   165      -7.040  -8.094   7.869  1.00  0.00
ATOM   2606  HD2 TYR   165      -6.461  -7.186   7.783  1.00  0.00
ATOM   2607  C   TYR   165      -9.218  -5.593   7.001  1.00  0.00
ATOM   2608  O   TYR   165      -8.856  -4.575   6.450  1.00  0.00
ATOM   2609  N   GLY   166      -9.099  -5.752   8.376  1.00  0.00
ATOM   2610  H   GLY   166      -9.457  -6.660   8.649  1.00  0.00
ATOM   2611  CA  GLY   166      -8.729  -4.705   9.311  1.00  0.00
ATOM   2612  HA2 GLY   166      -7.700  -4.457   9.050  1.00  0.00
ATOM   2613  HA3 GLY   166      -9.230  -3.752   9.139  1.00  0.00
ATOM   2614  C   GLY   166      -8.823  -5.063  10.743  1.00  0.00
ATOM   2615  O   GLY   166      -9.403  -6.135  11.045  1.00  0.00
ATOM   2616  N   TYR   167      -8.263  -4.206  11.624  1.00  0.00
ATOM   2617  H   TYR   167      -7.901  -3.326  11.275  1.00  0.00
ATOM   2618  CA  TYR   167      -8.257  -4.356  13.062  1.00  0.00
ATOM   2619  HA  TYR   167      -7.868  -5.346  13.302  1.00  0.00
ATOM   2620  CB  TYR   167      -7.255  -3.361  13.668  1.00  0.00
ATOM   2621  HB2 TYR   167      -7.589  -2.325  13.603  1.00  0.00
ATOM   2622  HB3 TYR   167      -7.259  -3.542  14.743  1.00  0.00
ATOM   2623  CG  TYR   167      -5.855  -3.454  13.125  1.00  0.00
ATOM   2624  CD1 TYR   167      -5.165  -2.380  12.442  1.00  0.00
ATOM   2625  HD1 TYR   167      -5.689  -1.461  12.224  1.00  0.00
ATOM   2626  CE1 TYR   167      -3.781  -2.612  12.198  1.00  0.00
ATOM   2627  HE1 TYR   167      -3.232  -1.815  11.718  1.00  0.00
ATOM   2628  CZ  TYR   167      -3.055  -3.678  12.589  1.00  0.00
ATOM   2629  OH  TYR   167      -1.704  -3.768  12.394  1.00  0.00
ATOM   2630  HH  TYR   167      -1.455  -2.960  11.938  1.00  0.00
ATOM   2631  CE2 TYR   167      -3.752  -4.674  13.329  1.00  0.00
ATOM   2632  HE2 TYR   167      -3.175  -5.544  13.604  1.00  0.00
ATOM   2633  CD2 TYR   167      -5.156  -4.604  13.404  1.00  0.00
ATOM   2634  HD2 TYR   167      -5.679  -5.397  13.917  1.00  0.00
ATOM   2635  C   TYR   167      -9.681  -4.265  13.712  1.00  0.00
ATOM   2636  O   TYR   167      -9.734  -4.441  14.917  1.00  0.00
ATOM   2637  N   SER   168     -10.763  -4.150  12.936  1.00  0.00
ATOM   2638  H   SER   168     -10.615  -3.958  11.952  1.00  0.00
ATOM   2639  CA  SER   168     -12.159  -4.139  13.369  1.00  0.00
ATOM   2640  HA  SER   168     -12.220  -4.393  14.428  1.00  0.00
ATOM   2641  CB  SER   168     -12.869  -2.723  13.322  1.00  0.00
ATOM   2642  HB2 SER   168     -13.243  -2.454  12.334  1.00  0.00
ATOM   2643  HB3 SER   168     -13.826  -2.721  13.842  1.00  0.00
ATOM   2644  OG  SER   168     -11.896  -1.834  13.878  1.00  0.00
ATOM   2645  HG  SER   168     -11.760  -2.068  14.799  1.00  0.00
ATOM   2646  C   SER   168     -12.982  -5.196  12.659  1.00  0.00
ATOM   2647  O   SER   168     -14.190  -5.375  12.917  1.00  0.00
ATOM   2648  N   THR   169     -12.347  -5.945  11.750  1.00  0.00
ATOM   2649  H   THR   169     -11.353  -5.784  11.639  1.00  0.00
ATOM   2650  CA  THR   169     -12.974  -6.974  10.780  1.00  0.00
ATOM   2651  HA  THR   169     -13.786  -6.422  10.306  1.00  0.00
ATOM   2652  CB  THR   169     -11.982  -7.462   9.679  1.00  0.00
ATOM   2653  HB  THR   169     -11.009  -7.781  10.052  1.00  0.00
ATOM   2654  CG2 THR   169     -12.620  -8.650   8.893  1.00  0.00
ATOM   2655 HG21 THR   169     -12.127  -8.870   7.946  1.00  0.00
ATOM   2656 HG22 THR   169     -13.579  -8.303   8.506  1.00  0.00
ATOM   2657 HG23 THR   169     -12.771  -9.544   9.498  1.00  0.00
ATOM   2658  OG1 THR   169     -11.763  -6.422   8.781  1.00  0.00
ATOM   2659  HG1 THR   169     -12.485  -6.225   8.181  1.00  0.00
ATOM   2660  C   THR   169     -13.797  -8.047  11.574  1.00  0.00
ATOM   2661  O   THR   169     -14.923  -8.401  11.271  1.00  0.00
ATOM   2662  N   ARG   170     -13.173  -8.491  12.692  1.00  0.00
ATOM   2663  H   ARG   170     -12.177  -8.352  12.809  1.00  0.00
ATOM   2664  CA  ARG   170     -13.826  -9.589  13.531  1.00  0.00
ATOM   2665  HA  ARG   170     -14.238 -10.388  12.914  1.00  0.00
ATOM   2666  CB  ARG   170     -12.780 -10.194  14.448  1.00  0.00
ATOM   2667  HB2 ARG   170     -12.343  -9.383  15.031  1.00  0.00
ATOM   2668  HB3 ARG   170     -13.288 -10.817  15.185  1.00  0.00
ATOM   2669  CG  ARG   170     -11.854 -11.106  13.583  1.00  0.00
ATOM   2670  HG2 ARG   170     -12.503 -11.799  13.048  1.00  0.00
ATOM   2671  HG3 ARG   170     -11.330 -10.554  12.803  1.00  0.00
ATOM   2672  CD  ARG   170     -10.664 -11.738  14.336  1.00  0.00
ATOM   2673  HD2 ARG   170      -9.989 -12.104  13.562  1.00  0.00
ATOM   2674  HD3 ARG   170     -10.099 -11.066  14.982  1.00  0.00
ATOM   2675  NE  ARG   170     -11.087 -12.866  15.148  1.00  0.00
ATOM   2676  HE  ARG   170     -11.162 -13.799  14.769  1.00  0.00
ATOM   2677  CZ  ARG   170     -11.361 -12.801  16.439  1.00  0.00
ATOM   2678  NH1 ARG   170     -11.257 -11.734  17.191  1.00  0.00
ATOM   2679 HH11 ARG   170     -10.822 -10.882  16.866  1.00  0.00
ATOM   2680 HH12 ARG   170     -11.743 -11.702  18.076  1.00  0.00
ATOM   2681  NH2 ARG   170     -11.802 -13.951  16.998  1.00  0.00
ATOM   2682 HH21 ARG   170     -11.885 -14.757  16.396  1.00  0.00
ATOM   2683 HH22 ARG   170     -12.184 -13.990  17.932  1.00  0.00
ATOM   2684  C   ARG   170     -15.091  -9.061  14.174  1.00  0.00
ATOM   2685  O   ARG   170     -16.040  -9.799  14.258  1.00  0.00
ATOM   2686  N   LYS   171     -15.132  -7.784  14.630  1.00  0.00
ATOM   2687  H   LYS   171     -14.261  -7.285  14.495  1.00  0.00
ATOM   2688  CA  LYS   171     -16.242  -7.051  15.177  1.00  0.00
ATOM   2689  HA  LYS   171     -16.691  -7.703  15.927  1.00  0.00
ATOM   2690  CB  LYS   171     -15.822  -5.803  15.933  1.00  0.00
ATOM   2691  HB2 LYS   171     -15.000  -6.171  16.547  1.00  0.00
ATOM   2692  HB3 LYS   171     -15.502  -5.007  15.261  1.00  0.00
ATOM   2693  CG  LYS   171     -16.849  -5.250  16.829  1.00  0.00
ATOM   2694  HG2 LYS   171     -17.481  -4.842  16.041  1.00  0.00
ATOM   2695  HG3 LYS   171     -17.291  -6.092  17.361  1.00  0.00
ATOM   2696  CD  LYS   171     -16.289  -4.129  17.825  1.00  0.00
ATOM   2697  HD2 LYS   171     -15.654  -4.482  18.638  1.00  0.00
ATOM   2698  HD3 LYS   171     -15.740  -3.412  17.215  1.00  0.00
ATOM   2699  CE  LYS   171     -17.508  -3.509  18.489  1.00  0.00
ATOM   2700  HE2 LYS   171     -17.231  -2.670  19.126  1.00  0.00
ATOM   2701  HE3 LYS   171     -18.201  -3.068  17.773  1.00  0.00
ATOM   2702  NZ  LYS   171     -18.216  -4.437  19.411  1.00  0.00
ATOM   2703  HZ1 LYS   171     -17.478  -4.990  19.824  1.00  0.00
ATOM   2704  HZ2 LYS   171     -18.807  -5.081  18.905  1.00  0.00
ATOM   2705  HZ3 LYS   171     -18.762  -3.999  20.139  1.00  0.00
ATOM   2706  C   LYS   171     -17.367  -6.810  14.142  1.00  0.00
ATOM   2707  O   LYS   171     -18.516  -6.899  14.520  1.00  0.00
ATOM   2708  N   TYR   172     -17.062  -6.613  12.856  1.00  0.00
ATOM   2709  H   TYR   172     -16.079  -6.454  12.665  1.00  0.00
ATOM   2710  CA  TYR   172     -18.022  -6.044  11.848  1.00  0.00
ATOM   2711  HA  TYR   172     -19.044  -6.206  12.190  1.00  0.00
ATOM   2712  CB  TYR   172     -17.716  -4.528  11.750  1.00  0.00
ATOM   2713  HB2 TYR   172     -16.736  -4.385  11.296  1.00  0.00
ATOM   2714  HB3 TYR   172     -18.447  -4.175  11.023  1.00  0.00
ATOM   2715  CG  TYR   172     -17.818  -3.607  12.926  1.00  0.00
ATOM   2716  CD1 TYR   172     -18.802  -3.736  13.919  1.00  0.00
ATOM   2717  HD1 TYR   172     -19.453  -4.595  13.860  1.00  0.00
ATOM   2718  CE1 TYR   172     -19.011  -2.843  15.007  1.00  0.00
ATOM   2719  HE1 TYR   172     -19.778  -2.894  15.765  1.00  0.00
ATOM   2720  CZ  TYR   172     -17.970  -1.889  15.167  1.00  0.00
ATOM   2721  OH  TYR   172     -18.011  -1.031  16.229  1.00  0.00
ATOM   2722  HH  TYR   172     -18.878  -0.727  16.507  1.00  0.00
ATOM   2723  CE2 TYR   172     -16.950  -1.797  14.206  1.00  0.00
ATOM   2724  HE2 TYR   172     -16.267  -0.961  14.224  1.00  0.00
ATOM   2725  CD2 TYR   172     -16.875  -2.621  13.091  1.00  0.00
ATOM   2726  HD2 TYR   172     -16.166  -2.424  12.300  1.00  0.00
ATOM   2727  C   TYR   172     -18.201  -6.810  10.444  1.00  0.00
ATOM   2728  O   TYR   172     -19.255  -6.698   9.818  1.00  0.00
ATOM   2729  N   GLY   173     -17.261  -7.692  10.057  1.00  0.00
ATOM   2730  H   GLY   173     -16.429  -7.793  10.626  1.00  0.00
ATOM   2731  CA  GLY   173     -17.226  -8.370   8.823  1.00  0.00
ATOM   2732  HA2 GLY   173     -16.763  -9.357   8.828  1.00  0.00
ATOM   2733  HA3 GLY   173     -18.267  -8.445   8.506  1.00  0.00
ATOM   2734  C   GLY   173     -16.423  -7.499   7.876  1.00  0.00
ATOM   2735  O   GLY   173     -15.649  -6.628   8.328  1.00  0.00
ATOM   2736  N   LEU   174     -16.465  -7.800   6.573  1.00  0.00
ATOM   2737  H   LEU   174     -17.282  -8.340   6.312  1.00  0.00
ATOM   2738  CA  LEU   174     -15.691  -7.111   5.483  1.00  0.00
ATOM   2739  HA  LEU   174     -14.717  -6.831   5.885  1.00  0.00
ATOM   2740  CB  LEU   174     -15.487  -8.058   4.297  1.00  0.00
ATOM   2741  HB2 LEU   174     -16.400  -8.208   3.720  1.00  0.00
ATOM   2742  HB3 LEU   174     -14.631  -7.704   3.723  1.00  0.00
ATOM   2743  CG  LEU   174     -15.047  -9.469   4.717  1.00  0.00
ATOM   2744  HG  LEU   174     -15.811 -10.057   5.227  1.00  0.00
ATOM   2745  CD1 LEU   174     -14.886 -10.258   3.461  1.00  0.00
ATOM   2746 HD11 LEU   174     -14.244  -9.612   2.861  1.00  0.00
ATOM   2747 HD12 LEU   174     -15.915 -10.384   3.126  1.00  0.00
ATOM   2748 HD13 LEU   174     -14.372 -11.175   3.747  1.00  0.00
ATOM   2749  CD2 LEU   174     -13.641  -9.560   5.440  1.00  0.00
ATOM   2750 HD21 LEU   174     -13.812  -9.243   6.468  1.00  0.00
ATOM   2751 HD22 LEU   174     -13.162 -10.539   5.413  1.00  0.00
ATOM   2752 HD23 LEU   174     -13.020  -8.857   4.885  1.00  0.00
ATOM   2753  C   LEU   174     -16.468  -5.795   5.119  1.00  0.00
ATOM   2754  O   LEU   174     -17.601  -5.559   5.513  1.00  0.00
ATOM   2755  N   ALA   175     -15.903  -4.915   4.324  1.00  0.00
ATOM   2756  H   ALA   175     -15.075  -5.168   3.797  1.00  0.00
ATOM   2757  CA  ALA   175     -16.620  -3.672   4.047  1.00  0.00
ATOM   2758  HA  ALA   175     -16.954  -3.204   4.973  1.00  0.00
ATOM   2759  CB  ALA   175     -15.701  -2.594   3.360  1.00  0.00
ATOM   2760  HB1 ALA   175     -14.681  -2.500   3.730  1.00  0.00
ATOM   2761  HB2 ALA   175     -16.226  -1.639   3.368  1.00  0.00
ATOM   2762  HB3 ALA   175     -15.601  -2.924   2.326  1.00  0.00
ATOM   2763  C   ALA   175     -17.784  -3.876   3.067  1.00  0.00
ATOM   2764  O   ALA   175     -18.801  -3.232   3.204  1.00  0.00
ATOM   2765  N   SER   176     -17.735  -4.992   2.286  1.00  0.00
ATOM   2766  H   SER   176     -16.883  -5.501   2.082  1.00  0.00
ATOM   2767  CA  SER   176     -18.768  -5.325   1.308  1.00  0.00
ATOM   2768  HA  SER   176     -18.939  -4.406   0.746  1.00  0.00
ATOM   2769  CB  SER   176     -18.274  -6.410   0.331  1.00  0.00
ATOM   2770  HB2 SER   176     -18.060  -7.315   0.900  1.00  0.00
ATOM   2771  HB3 SER   176     -19.070  -6.508  -0.406  1.00  0.00
ATOM   2772  OG  SER   176     -17.088  -6.125  -0.340  1.00  0.00
ATOM   2773  HG  SER   176     -17.338  -5.610  -1.110  1.00  0.00
ATOM   2774  C   SER   176     -20.142  -5.862   1.926  1.00  0.00
ATOM   2775  O   SER   176     -21.202  -5.458   1.486  1.00  0.00
ATOM   2776  N   ASP   177     -20.034  -6.599   2.998  1.00  0.00
ATOM   2777  H   ASP   177     -19.104  -6.780   3.356  1.00  0.00
ATOM   2778  CA  ASP   177     -21.080  -7.166   3.809  1.00  0.00
ATOM   2779  HA  ASP   177     -21.627  -7.858   3.169  1.00  0.00
ATOM   2780  CB  ASP   177     -20.528  -7.963   5.026  1.00  0.00
ATOM   2781  HB2 ASP   177     -20.161  -7.187   5.698  1.00  0.00
ATOM   2782  HB3 ASP   177     -21.350  -8.503   5.495  1.00  0.00
ATOM   2783  CG  ASP   177     -19.449  -8.972   4.721  1.00  0.00
ATOM   2784  OD1 ASP   177     -19.383  -9.389   3.583  1.00  0.00
ATOM   2785  OD2 ASP   177     -18.598  -9.332   5.525  1.00  0.00
ATOM   2786  C   ASP   177     -22.030  -5.991   4.247  1.00  0.00
ATOM   2787  O   ASP   177     -23.219  -6.218   4.509  1.00  0.00
ATOM   2788  N   ASN   178     -21.463  -4.775   4.336  1.00  0.00
ATOM   2789  H   ASN   178     -20.451  -4.743   4.348  1.00  0.00
ATOM   2790  CA  ASN   178     -22.170  -3.574   4.900  1.00  0.00
ATOM   2791  HA  ASN   178     -23.063  -3.995   5.362  1.00  0.00
ATOM   2792  CB  ASN   178     -21.219  -2.982   6.007  1.00  0.00
ATOM   2793  HB2 ASN   178     -20.324  -2.601   5.516  1.00  0.00
ATOM   2794  HB3 ASN   178     -21.803  -2.136   6.372  1.00  0.00
ATOM   2795  CG  ASN   178     -20.967  -3.926   7.099  1.00  0.00
ATOM   2796  OD1 ASN   178     -21.808  -4.062   7.978  1.00  0.00
ATOM   2797  ND2 ASN   178     -19.890  -4.687   7.145  1.00  0.00
ATOM   2798 HD21 ASN   178     -19.133  -4.684   6.471  1.00  0.00
ATOM   2799 HD22 ASN   178     -19.745  -5.332   7.913  1.00  0.00
ATOM   2800  C   ASN   178     -22.761  -2.645   3.829  1.00  0.00
ATOM   2801  O   ASN   178     -23.315  -1.611   4.189  1.00  0.00
ATOM   2802  N   VAL   179     -22.609  -3.026   2.552  1.00  0.00
ATOM   2803  H   VAL   179     -22.116  -3.906   2.460  1.00  0.00
ATOM   2804  CA  VAL   179     -23.312  -2.197   1.485  1.00  0.00
ATOM   2805  HA  VAL   179     -23.356  -1.139   1.744  1.00  0.00
ATOM   2806  CB  VAL   179     -22.571  -2.406   0.119  1.00  0.00
ATOM   2807  HB  VAL   179     -22.772  -3.438  -0.170  1.00  0.00
ATOM   2808  CG1 VAL   179     -23.275  -1.635  -0.935  1.00  0.00
ATOM   2809 HG11 VAL   179     -24.223  -2.069  -1.256  1.00  0.00
ATOM   2810 HG12 VAL   179     -23.347  -0.585  -0.653  1.00  0.00
ATOM   2811 HG13 VAL   179     -22.704  -1.690  -1.862  1.00  0.00
ATOM   2812  CG2 VAL   179     -21.047  -2.080   0.202  1.00  0.00
ATOM   2813 HG21 VAL   179     -20.633  -2.331  -0.774  1.00  0.00
ATOM   2814 HG22 VAL   179     -20.513  -2.786   0.838  1.00  0.00
ATOM   2815 HG23 VAL   179     -20.854  -1.040   0.466  1.00  0.00
ATOM   2816  C   VAL   179     -24.769  -2.642   1.353  1.00  0.00
ATOM   2817  O   VAL   179     -25.000  -3.872   1.321  1.00  0.00
ATOM   2818  N   ILE   180     -25.742  -1.671   1.289  1.00  0.00
ATOM   2819  H   ILE   180     -25.463  -0.705   1.166  1.00  0.00
ATOM   2820  CA  ILE   180     -27.155  -1.967   1.297  1.00  0.00
ATOM   2821  HA  ILE   180     -27.267  -3.051   1.257  1.00  0.00
ATOM   2822  CB  ILE   180     -27.745  -1.623   2.767  1.00  0.00
ATOM   2823  HB  ILE   180     -28.809  -1.837   2.665  1.00  0.00
ATOM   2824  CG2 ILE   180     -27.283  -2.599   3.851  1.00  0.00
ATOM   2825 HG21 ILE   180     -28.066  -2.557   4.608  1.00  0.00
ATOM   2826 HG22 ILE   180     -26.266  -2.383   4.179  1.00  0.00
ATOM   2827 HG23 ILE   180     -27.299  -3.616   3.459  1.00  0.00
ATOM   2828  CG1 ILE   180     -27.522  -0.127   3.093  1.00  0.00
ATOM   2829 HG12 ILE   180     -26.529  -0.016   3.530  1.00  0.00
ATOM   2830 HG13 ILE   180     -27.703   0.423   2.169  1.00  0.00
ATOM   2831  CD1 ILE   180     -28.446   0.358   4.199  1.00  0.00
ATOM   2832 HD11 ILE   180     -28.700   1.400   4.008  1.00  0.00
ATOM   2833 HD12 ILE   180     -27.962   0.325   5.175  1.00  0.00
ATOM   2834 HD13 ILE   180     -29.350  -0.252   4.200  1.00  0.00
ATOM   2835  C   ILE   180     -28.062  -1.553   0.175  1.00  0.00
ATOM   2836  O   ILE   180     -29.145  -2.070   0.049  1.00  0.00
ATOM   2837  N   ASP   181     -27.582  -0.697  -0.804  1.00  0.00
ATOM   2838  H   ASP   181     -26.673  -0.320  -0.563  1.00  0.00
ATOM   2839  CA  ASP   181     -28.110  -0.460  -2.206  1.00  0.00
ATOM   2840  HA  ASP   181     -28.374  -1.428  -2.633  1.00  0.00
ATOM   2841  CB  ASP   181     -29.410   0.394  -2.079  1.00  0.00
ATOM   2842  HB2 ASP   181     -30.183  -0.086  -1.479  1.00  0.00
ATOM   2843  HB3 ASP   181     -29.264   1.302  -1.494  1.00  0.00
ATOM   2844  CG  ASP   181     -29.887   1.018  -3.407  1.00  0.00
ATOM   2845  OD1 ASP   181     -30.401   0.193  -4.205  1.00  0.00
ATOM   2846  OD2 ASP   181     -29.598   2.215  -3.607  1.00  0.00
ATOM   2847  C   ASP   181     -26.974   0.144  -3.048  1.00  0.00
ATOM   2848  O   ASP   181     -25.859   0.285  -2.523  1.00  0.00
ATOM   2849  N   ALA   182     -27.223   0.426  -4.322  1.00  0.00
ATOM   2850  H   ALA   182     -28.094   0.313  -4.826  1.00  0.00
ATOM   2851  CA  ALA   182     -26.200   0.941  -5.328  1.00  0.00
ATOM   2852  HA  ALA   182     -25.634   1.687  -4.772  1.00  0.00
ATOM   2853  CB  ALA   182     -25.221  -0.109  -5.823  1.00  0.00
ATOM   2854  HB1 ALA   182     -25.024  -0.793  -4.997  1.00  0.00
ATOM   2855  HB2 ALA   182     -24.325   0.404  -6.173  1.00  0.00
ATOM   2856  HB3 ALA   182     -25.613  -0.770  -6.595  1.00  0.00
ATOM   2857  C   ALA   182     -26.846   1.632  -6.514  1.00  0.00
ATOM   2858  O   ALA   182     -27.898   1.219  -6.966  1.00  0.00
ATOM   2859  N   GLN   183     -26.166   2.649  -7.071  1.00  0.00
ATOM   2860  H   GLN   183     -25.267   2.844  -6.647  1.00  0.00
ATOM   2861  CA  GLN   183     -26.469   3.248  -8.402  1.00  0.00
ATOM   2862  HA  GLN   183     -27.435   3.036  -8.860  1.00  0.00
ATOM   2863  CB  GLN   183     -26.239   4.752  -8.336  1.00  0.00
ATOM   2864  HB2 GLN   183     -25.251   4.981  -7.936  1.00  0.00
ATOM   2865  HB3 GLN   183     -26.211   5.154  -9.349  1.00  0.00
ATOM   2866  CG  GLN   183     -27.162   5.522  -7.392  1.00  0.00
ATOM   2867  HG2 GLN   183     -28.170   5.371  -7.778  1.00  0.00
ATOM   2868  HG3 GLN   183     -27.029   5.113  -6.390  1.00  0.00
ATOM   2869  CD  GLN   183     -26.851   7.021  -7.186  1.00  0.00
ATOM   2870  OE1 GLN   183     -26.152   7.638  -7.946  1.00  0.00
ATOM   2871  NE2 GLN   183     -27.388   7.608  -6.071  1.00  0.00
ATOM   2872 HE21 GLN   183     -27.448   8.619  -6.057  1.00  0.00
ATOM   2873 HE22 GLN   183     -27.962   7.120  -5.394  1.00  0.00
ATOM   2874  C   GLN   183     -25.393   2.589  -9.311  1.00  0.00
ATOM   2875  O   GLN   183     -24.212   2.837  -9.241  1.00  0.00
ATOM   2876  N   LEU   184     -25.838   1.714 -10.247  1.00  0.00
ATOM   2877  H   LEU   184     -26.817   1.499 -10.099  1.00  0.00
ATOM   2878  CA  LEU   184     -25.031   1.073 -11.337  1.00  0.00
ATOM   2879  HA  LEU   184     -23.986   1.363 -11.227  1.00  0.00
ATOM   2880  CB  LEU   184     -25.086  -0.458 -11.001  1.00  0.00
ATOM   2881  HB2 LEU   184     -24.791  -0.700  -9.980  1.00  0.00
ATOM   2882  HB3 LEU   184     -26.133  -0.716 -11.159  1.00  0.00
ATOM   2883  CG  LEU   184     -24.418  -1.507 -11.937  1.00  0.00
ATOM   2884  HG  LEU   184     -24.570  -1.209 -12.974  1.00  0.00
ATOM   2885  CD1 LEU   184     -22.956  -1.615 -11.821  1.00  0.00
ATOM   2886 HD11 LEU   184     -22.547  -2.019 -12.747  1.00  0.00
ATOM   2887 HD12 LEU   184     -22.616  -2.261 -11.012  1.00  0.00
ATOM   2888 HD13 LEU   184     -22.589  -0.594 -11.722  1.00  0.00
ATOM   2889  CD2 LEU   184     -24.936  -2.964 -11.868  1.00  0.00
ATOM   2890 HD21 LEU   184     -25.983  -3.126 -12.123  1.00  0.00
ATOM   2891 HD22 LEU   184     -24.438  -3.686 -12.515  1.00  0.00
ATOM   2892 HD23 LEU   184     -24.852  -3.297 -10.833  1.00  0.00
ATOM   2893  C   LEU   184     -25.584   1.223 -12.707  1.00  0.00
ATOM   2894  O   LEU   184     -26.776   1.019 -12.935  1.00  0.00
ATOM   2895  N   ILE   185     -24.650   1.451 -13.651  1.00  0.00
ATOM   2896  H   ILE   185     -23.764   1.734 -13.250  1.00  0.00
ATOM   2897  CA  ILE   185     -24.854   1.704 -15.090  1.00  0.00
ATOM   2898  HA  ILE   185     -25.823   2.173 -15.262  1.00  0.00
ATOM   2899  CB  ILE   185     -23.836   2.722 -15.521  1.00  0.00
ATOM   2900  HB  ILE   185     -22.857   2.383 -15.183  1.00  0.00
ATOM   2901  CG2 ILE   185     -23.635   2.954 -17.015  1.00  0.00
ATOM   2902 HG21 ILE   185     -22.812   3.625 -17.257  1.00  0.00
ATOM   2903 HG22 ILE   185     -24.559   3.367 -17.421  1.00  0.00
ATOM   2904 HG23 ILE   185     -23.461   2.065 -17.621  1.00  0.00
ATOM   2905  CG1 ILE   185     -24.050   4.077 -14.795  1.00  0.00
ATOM   2906 HG12 ILE   185     -25.014   4.508 -15.066  1.00  0.00
ATOM   2907 HG13 ILE   185     -24.037   3.931 -13.714  1.00  0.00
ATOM   2908  CD1 ILE   185     -23.052   5.227 -15.140  1.00  0.00
ATOM   2909 HD11 ILE   185     -23.105   5.590 -16.166  1.00  0.00
ATOM   2910 HD12 ILE   185     -22.087   4.845 -14.806  1.00  0.00
ATOM   2911 HD13 ILE   185     -23.438   6.109 -14.630  1.00  0.00
ATOM   2912  C   ILE   185     -24.837   0.409 -15.827  1.00  0.00
ATOM   2913  O   ILE   185     -23.880  -0.404 -15.776  1.00  0.00
ATOM   2914  N   ASP   186     -25.973   0.238 -16.542  1.00  0.00
ATOM   2915  H   ASP   186     -26.671   0.961 -16.414  1.00  0.00
ATOM   2916  CA  ASP   186     -26.078  -0.782 -17.635  1.00  0.00
ATOM   2917  HA  ASP   186     -25.585  -1.671 -17.243  1.00  0.00
ATOM   2918  CB  ASP   186     -27.597  -1.120 -17.800  1.00  0.00
ATOM   2919  HB2 ASP   186     -27.477  -2.098 -18.266  1.00  0.00
ATOM   2920  HB3 ASP   186     -28.160  -1.150 -16.867  1.00  0.00
ATOM   2921  CG  ASP   186     -28.335  -0.238 -18.805  1.00  0.00
ATOM   2922  OD1 ASP   186     -29.315  -0.821 -19.346  1.00  0.00
ATOM   2923  OD2 ASP   186     -27.937   0.892 -19.128  1.00  0.00
ATOM   2924  C   ASP   186     -25.426  -0.466 -18.978  1.00  0.00
ATOM   2925  O   ASP   186     -25.032   0.676 -19.142  1.00  0.00
ATOM   2926  N   ALA   187     -25.317  -1.445 -19.907  1.00  0.00
ATOM   2927  H   ALA   187     -25.575  -2.371 -19.588  1.00  0.00
ATOM   2928  CA  ALA   187     -24.906  -1.213 -21.305  1.00  0.00
ATOM   2929  HA  ALA   187     -23.816  -1.197 -21.303  1.00  0.00
ATOM   2930  CB  ALA   187     -25.297  -2.559 -22.031  1.00  0.00
ATOM   2931  HB1 ALA   187     -24.779  -3.420 -21.609  1.00  0.00
ATOM   2932  HB2 ALA   187     -24.996  -2.419 -23.069  1.00  0.00
ATOM   2933  HB3 ALA   187     -26.369  -2.661 -21.860  1.00  0.00
ATOM   2934  C   ALA   187     -25.512  -0.024 -22.056  1.00  0.00
ATOM   2935  O   ALA   187     -24.933   0.388 -23.025  1.00  0.00
ATOM   2936  N   ARG   188     -26.676   0.473 -21.683  1.00  0.00
ATOM   2937  H   ARG   188     -26.871   0.119 -20.754  1.00  0.00
ATOM   2938  CA  ARG   188     -27.441   1.524 -22.311  1.00  0.00
ATOM   2939  HA  ARG   188     -27.003   1.621 -23.304  1.00  0.00
ATOM   2940  CB  ARG   188     -28.960   1.258 -22.512  1.00  0.00
ATOM   2941  HB2 ARG   188     -29.389   1.385 -21.518  1.00  0.00
ATOM   2942  HB3 ARG   188     -29.337   1.957 -23.258  1.00  0.00
ATOM   2943  CG  ARG   188     -29.268  -0.164 -22.998  1.00  0.00
ATOM   2944  HG2 ARG   188     -28.653  -0.327 -23.883  1.00  0.00
ATOM   2945  HG3 ARG   188     -28.973  -0.935 -22.286  1.00  0.00
ATOM   2946  CD  ARG   188     -30.754  -0.453 -23.435  1.00  0.00
ATOM   2947  HD2 ARG   188     -31.350  -0.244 -22.547  1.00  0.00
ATOM   2948  HD3 ARG   188     -31.025   0.288 -24.188  1.00  0.00
ATOM   2949  NE  ARG   188     -31.055  -1.831 -23.927  1.00  0.00
ATOM   2950  HE  ARG   188     -30.471  -2.599 -23.626  1.00  0.00
ATOM   2951  CZ  ARG   188     -32.111  -2.196 -24.671  1.00  0.00
ATOM   2952  NH1 ARG   188     -33.171  -1.452 -24.935  1.00  0.00
ATOM   2953 HH11 ARG   188     -33.220  -0.559 -24.465  1.00  0.00
ATOM   2954 HH12 ARG   188     -33.620  -1.664 -25.815  1.00  0.00
ATOM   2955  NH2 ARG   188     -32.044  -3.381 -25.218  1.00  0.00
ATOM   2956 HH21 ARG   188     -31.178  -3.892 -25.310  1.00  0.00
ATOM   2957 HH22 ARG   188     -32.778  -3.880 -25.699  1.00  0.00
ATOM   2958  C   ARG   188     -27.249   2.928 -21.527  1.00  0.00
ATOM   2959  O   ARG   188     -27.766   3.896 -21.992  1.00  0.00
ATOM   2960  N   GLY   189     -26.574   3.002 -20.394  1.00  0.00
ATOM   2961  H   GLY   189     -26.188   2.140 -20.027  1.00  0.00
ATOM   2962  CA  GLY   189     -26.475   4.267 -19.656  1.00  0.00
ATOM   2963  HA2 GLY   189     -25.519   4.228 -19.135  1.00  0.00
ATOM   2964  HA3 GLY   189     -26.340   5.051 -20.401  1.00  0.00
ATOM   2965  C   GLY   189     -27.697   4.486 -18.754  1.00  0.00
ATOM   2966  O   GLY   189     -27.747   5.513 -18.081  1.00  0.00
ATOM   2967  N   ARG   190     -28.624   3.528 -18.744  1.00  0.00
ATOM   2968  H   ARG   190     -28.365   2.686 -19.245  1.00  0.00
ATOM   2969  CA  ARG   190     -29.599   3.375 -17.642  1.00  0.00
ATOM   2970  HA  ARG   190     -30.074   4.353 -17.578  1.00  0.00
ATOM   2971  CB  ARG   190     -30.721   2.305 -18.034  1.00  0.00
ATOM   2972  HB2 ARG   190     -30.284   1.307 -18.037  1.00  0.00
ATOM   2973  HB3 ARG   190     -31.511   2.279 -17.284  1.00  0.00
ATOM   2974  CG  ARG   190     -31.304   2.644 -19.437  1.00  0.00
ATOM   2975  HG2 ARG   190     -31.659   3.674 -19.458  1.00  0.00
ATOM   2976  HG3 ARG   190     -30.570   2.654 -20.243  1.00  0.00
ATOM   2977  CD  ARG   190     -32.392   1.668 -19.803  1.00  0.00
ATOM   2978  HD2 ARG   190     -33.034   1.541 -18.931  1.00  0.00
ATOM   2979  HD3 ARG   190     -32.938   2.023 -20.677  1.00  0.00
ATOM   2980  NE  ARG   190     -31.792   0.316 -20.044  1.00  0.00
ATOM   2981  HE  ARG   190     -30.866   0.107 -19.698  1.00  0.00
ATOM   2982  CZ  ARG   190     -32.370  -0.811 -20.374  1.00  0.00
ATOM   2983  NH1 ARG   190     -33.629  -0.859 -20.636  1.00  0.00
ATOM   2984 HH11 ARG   190     -34.086   0.038 -20.720  1.00  0.00
ATOM   2985 HH12 ARG   190     -34.058  -1.771 -20.707  1.00  0.00
ATOM   2986  NH2 ARG   190     -31.763  -1.895 -20.408  1.00  0.00
ATOM   2987 HH21 ARG   190     -30.760  -1.784 -20.456  1.00  0.00
ATOM   2988 HH22 ARG   190     -32.300  -2.649 -20.811  1.00  0.00
ATOM   2989  C   ARG   190     -28.904   3.112 -16.318  1.00  0.00
ATOM   2990  O   ARG   190     -28.012   2.252 -16.202  1.00  0.00
ATOM   2991  N   ILE   191     -29.483   3.786 -15.313  1.00  0.00
ATOM   2992  H   ILE   191     -30.156   4.502 -15.561  1.00  0.00
ATOM   2993  CA  ILE   191     -29.042   3.641 -13.951  1.00  0.00
ATOM   2994  HA  ILE   191     -28.061   3.165 -13.933  1.00  0.00
ATOM   2995  CB  ILE   191     -28.945   4.974 -13.197  1.00  0.00
ATOM   2996  HB  ILE   191     -29.966   5.353 -13.144  1.00  0.00
ATOM   2997  CG2 ILE   191     -28.294   4.689 -11.839  1.00  0.00
ATOM   2998 HG21 ILE   191     -28.194   5.636 -11.309  1.00  0.00
ATOM   2999 HG22 ILE   191     -27.317   4.206 -11.872  1.00  0.00
ATOM   3000 HG23 ILE   191     -28.868   4.024 -11.194  1.00  0.00
ATOM   3001  CG1 ILE   191     -27.947   5.953 -13.958  1.00  0.00
ATOM   3002 HG12 ILE   191     -26.914   5.726 -13.695  1.00  0.00
ATOM   3003 HG13 ILE   191     -27.974   5.840 -15.041  1.00  0.00
ATOM   3004  CD1 ILE   191     -28.398   7.405 -13.681  1.00  0.00
ATOM   3005 HD11 ILE   191     -27.506   7.989 -13.906  1.00  0.00
ATOM   3006 HD12 ILE   191     -28.523   7.517 -12.604  1.00  0.00
ATOM   3007 HD13 ILE   191     -29.301   7.674 -14.229  1.00  0.00
ATOM   3008  C   ILE   191     -30.108   2.789 -13.250  1.00  0.00
ATOM   3009  O   ILE   191     -31.240   3.172 -13.137  1.00  0.00
ATOM   3010  N   LEU   192     -29.728   1.583 -12.762  1.00  0.00
ATOM   3011  H   LEU   192     -28.747   1.330 -12.752  1.00  0.00
ATOM   3012  CA  LEU   192     -30.567   0.642 -11.995  1.00  0.00
ATOM   3013  HA  LEU   192     -31.584   1.013 -12.125  1.00  0.00
ATOM   3014  CB  LEU   192     -30.515  -0.807 -12.537  1.00  0.00
ATOM   3015  HB2 LEU   192     -29.650  -1.309 -12.103  1.00  0.00
ATOM   3016  HB3 LEU   192     -31.374  -1.366 -12.164  1.00  0.00
ATOM   3017  CG  LEU   192     -30.384  -0.844 -14.061  1.00  0.00
ATOM   3018  HG  LEU   192     -29.417  -0.430 -14.346  1.00  0.00
ATOM   3019  CD1 LEU   192     -30.295  -2.255 -14.591  1.00  0.00
ATOM   3020 HD11 LEU   192     -29.488  -2.884 -14.214  1.00  0.00
ATOM   3021 HD12 LEU   192     -30.036  -2.118 -15.641  1.00  0.00
ATOM   3022 HD13 LEU   192     -31.263  -2.739 -14.466  1.00  0.00
ATOM   3023  CD2 LEU   192     -31.584  -0.208 -14.791  1.00  0.00
ATOM   3024 HD21 LEU   192     -31.527  -0.382 -15.866  1.00  0.00
ATOM   3025 HD22 LEU   192     -32.426  -0.823 -14.472  1.00  0.00
ATOM   3026 HD23 LEU   192     -31.722   0.859 -14.615  1.00  0.00
ATOM   3027  C   LEU   192     -30.211   0.794 -10.516  1.00  0.00
ATOM   3028  O   LEU   192     -29.138   1.256 -10.132  1.00  0.00
ATOM   3029  N   ASP   193     -31.170   0.474  -9.650  1.00  0.00
ATOM   3030  H   ASP   193     -31.974   0.004 -10.050  1.00  0.00
ATOM   3031  CA  ASP   193     -31.024   0.470  -8.223  1.00  0.00
ATOM   3032  HA  ASP   193     -30.002   0.796  -8.031  1.00  0.00
ATOM   3033  CB  ASP   193     -32.135   1.388  -7.613  1.00  0.00
ATOM   3034  HB2 ASP   193     -31.818   1.515  -6.578  1.00  0.00
ATOM   3035  HB3 ASP   193     -32.221   2.368  -8.083  1.00  0.00
ATOM   3036  CG  ASP   193     -33.511   0.779  -7.688  1.00  0.00
ATOM   3037  OD1 ASP   193     -33.699  -0.352  -8.144  1.00  0.00
ATOM   3038  OD2 ASP   193     -34.429   1.571  -7.483  1.00  0.00
ATOM   3039  C   ASP   193     -30.931  -1.082  -7.723  1.00  0.00
ATOM   3040  O   ASP   193     -31.039  -2.040  -8.584  1.00  0.00
ATOM   3041  N   ARG   194     -30.963  -1.404  -6.420  1.00  0.00
ATOM   3042  H   ARG   194     -30.835  -0.717  -5.686  1.00  0.00
ATOM   3043  CA  ARG   194     -31.090  -2.803  -5.923  1.00  0.00
ATOM   3044  HA  ARG   194     -30.214  -3.336  -6.294  1.00  0.00
ATOM   3045  CB  ARG   194     -30.980  -2.781  -4.453  1.00  0.00
ATOM   3046  HB2 ARG   194     -30.082  -2.258  -4.124  1.00  0.00
ATOM   3047  HB3 ARG   194     -31.825  -2.197  -4.088  1.00  0.00
ATOM   3048  CG  ARG   194     -30.955  -4.226  -3.842  1.00  0.00
ATOM   3049  HG2 ARG   194     -31.724  -4.898  -4.222  1.00  0.00
ATOM   3050  HG3 ARG   194     -29.949  -4.627  -3.961  1.00  0.00
ATOM   3051  CD  ARG   194     -31.119  -4.114  -2.341  1.00  0.00
ATOM   3052  HD2 ARG   194     -30.437  -3.426  -1.841  1.00  0.00
ATOM   3053  HD3 ARG   194     -32.118  -3.769  -2.078  1.00  0.00
ATOM   3054  NE  ARG   194     -30.859  -5.414  -1.726  1.00  0.00
ATOM   3055  HE  ARG   194     -30.944  -6.188  -2.369  1.00  0.00
ATOM   3056  CZ  ARG   194     -30.375  -5.694  -0.525  1.00  0.00
ATOM   3057  NH1 ARG   194     -29.944  -4.721   0.252  1.00  0.00
ATOM   3058 HH11 ARG   194     -29.807  -3.766  -0.050  1.00  0.00
ATOM   3059 HH12 ARG   194     -29.545  -5.070   1.111  1.00  0.00
ATOM   3060  NH2 ARG   194     -30.132  -6.890  -0.131  1.00  0.00
ATOM   3061 HH21 ARG   194     -30.234  -7.721  -0.695  1.00  0.00
ATOM   3062 HH22 ARG   194     -29.823  -7.069   0.814  1.00  0.00
ATOM   3063  C   ARG   194     -32.355  -3.509  -6.508  1.00  0.00
ATOM   3064  O   ARG   194     -32.323  -4.575  -6.990  1.00  0.00
ATOM   3065  N   LYS   195     -33.456  -2.796  -6.484  1.00  0.00
ATOM   3066  H   LYS   195     -33.317  -1.897  -6.039  1.00  0.00
ATOM   3067  CA  LYS   195     -34.825  -3.181  -6.821  1.00  0.00
ATOM   3068  HA  LYS   195     -34.979  -4.106  -6.264  1.00  0.00
ATOM   3069  CB  LYS   195     -35.904  -2.258  -6.229  1.00  0.00
ATOM   3070  HB2 LYS   195     -35.775  -1.229  -6.565  1.00  0.00
ATOM   3071  HB3 LYS   195     -36.912  -2.559  -6.515  1.00  0.00
ATOM   3072  CG  LYS   195     -35.742  -2.232  -4.675  1.00  0.00
ATOM   3073  HG2 LYS   195     -35.635  -3.237  -4.267  1.00  0.00
ATOM   3074  HG3 LYS   195     -34.817  -1.689  -4.478  1.00  0.00
ATOM   3075  CD  LYS   195     -36.825  -1.538  -3.883  1.00  0.00
ATOM   3076  HD2 LYS   195     -37.111  -0.693  -4.509  1.00  0.00
ATOM   3077  HD3 LYS   195     -37.568  -2.329  -3.788  1.00  0.00
ATOM   3078  CE  LYS   195     -36.385  -1.145  -2.547  1.00  0.00
ATOM   3079  HE2 LYS   195     -36.185  -2.018  -1.925  1.00  0.00
ATOM   3080  HE3 LYS   195     -35.458  -0.587  -2.677  1.00  0.00
ATOM   3081  NZ  LYS   195     -37.300  -0.160  -1.904  1.00  0.00
ATOM   3082  HZ1 LYS   195     -36.985   0.370  -1.103  1.00  0.00
ATOM   3083  HZ2 LYS   195     -38.191  -0.590  -1.701  1.00  0.00
ATOM   3084  HZ3 LYS   195     -37.636   0.502  -2.589  1.00  0.00
ATOM   3085  C   LYS   195     -35.017  -3.553  -8.255  1.00  0.00
ATOM   3086  O   LYS   195     -36.003  -4.063  -8.635  1.00  0.00
ATOM   3087  N   THR   196     -34.080  -3.086  -9.076  1.00  0.00
ATOM   3088  H   THR   196     -33.476  -2.404  -8.632  1.00  0.00
ATOM   3089  CA  THR   196     -34.144  -3.156 -10.556  1.00  0.00
ATOM   3090  HA  THR   196     -34.980  -3.802 -10.824  1.00  0.00
ATOM   3091  CB  THR   196     -34.409  -1.773 -11.207  1.00  0.00
ATOM   3092  HB  THR   196     -34.123  -1.782 -12.258  1.00  0.00
ATOM   3093  CG2 THR   196     -35.931  -1.423 -11.208  1.00  0.00
ATOM   3094 HG21 THR   196     -36.234  -1.404 -10.161  1.00  0.00
ATOM   3095 HG22 THR   196     -36.471  -2.181 -11.776  1.00  0.00
ATOM   3096 HG23 THR   196     -36.052  -0.435 -11.653  1.00  0.00
ATOM   3097  OG1 THR   196     -33.640  -0.702 -10.679  1.00  0.00
ATOM   3098  HG1 THR   196     -33.843  -0.669  -9.742  1.00  0.00
ATOM   3099  C   THR   196     -32.911  -3.824 -11.196  1.00  0.00
ATOM   3100  O   THR   196     -33.010  -4.389 -12.310  1.00  0.00
ATOM   3101  N   MET   197     -31.747  -3.855 -10.542  1.00  0.00
ATOM   3102  H   MET   197     -31.671  -3.190  -9.781  1.00  0.00
ATOM   3103  CA  MET   197     -30.709  -4.699 -10.978  1.00  0.00
ATOM   3104  HA  MET   197     -30.568  -4.624 -12.056  1.00  0.00
ATOM   3105  CB  MET   197     -29.336  -4.158 -10.398  1.00  0.00
ATOM   3106  HB2 MET   197     -28.497  -4.567 -10.960  1.00  0.00
ATOM   3107  HB3 MET   197     -29.321  -3.110 -10.697  1.00  0.00
ATOM   3108  CG  MET   197     -29.055  -4.534  -8.970  1.00  0.00
ATOM   3109  HG2 MET   197     -29.698  -3.981  -8.286  1.00  0.00
ATOM   3110  HG3 MET   197     -29.174  -5.591  -8.731  1.00  0.00
ATOM   3111  SD  MET   197     -27.361  -4.201  -8.576  1.00  0.00
ATOM   3112  CE  MET   197     -27.379  -2.330  -8.289  1.00  0.00
ATOM   3113  HE1 MET   197     -26.929  -1.686  -9.054  1.00  0.00
ATOM   3114  HE2 MET   197     -28.439  -2.049  -8.251  1.00  0.00
ATOM   3115  HE3 MET   197     -26.847  -2.152  -7.347  1.00  0.00
ATOM   3116  C   MET   197     -31.093  -6.197 -10.616  1.00  0.00
ATOM   3117  O   MET   197     -30.492  -7.149 -11.047  1.00  0.00
ATOM   3118  N   GLY   198     -32.010  -6.367  -9.615  1.00  0.00
ATOM   3119  H   GLY   198     -32.351  -5.519  -9.178  1.00  0.00
ATOM   3120  CA  GLY   198     -32.321  -7.684  -8.964  1.00  0.00
ATOM   3121  HA2 GLY   198     -33.310  -7.453  -8.569  1.00  0.00
ATOM   3122  HA3 GLY   198     -32.247  -8.489  -9.695  1.00  0.00
ATOM   3123  C   GLY   198     -31.319  -8.038  -7.858  1.00  0.00
ATOM   3124  O   GLY   198     -30.217  -7.657  -7.854  1.00  0.00
ATOM   3125  N   GLU   199     -31.830  -8.966  -7.021  1.00  0.00
ATOM   3126  H   GLU   199     -32.721  -9.424  -7.175  1.00  0.00
ATOM   3127  CA  GLU   199     -31.162  -9.237  -5.753  1.00  0.00
ATOM   3128  HA  GLU   199     -30.910  -8.274  -5.310  1.00  0.00
ATOM   3129  CB  GLU   199     -32.115  -9.997  -4.852  1.00  0.00
ATOM   3130  HB2 GLU   199     -33.046  -9.445  -4.725  1.00  0.00
ATOM   3131  HB3 GLU   199     -32.372 -10.981  -5.243  1.00  0.00
ATOM   3132  CG  GLU   199     -31.545 -10.319  -3.388  1.00  0.00
ATOM   3133  HG2 GLU   199     -32.370 -10.848  -2.911  1.00  0.00
ATOM   3134  HG3 GLU   199     -30.737 -11.014  -3.616  1.00  0.00
ATOM   3135  CD  GLU   199     -31.102  -9.026  -2.650  1.00  0.00
ATOM   3136  OE1 GLU   199     -30.244  -9.245  -1.741  1.00  0.00
ATOM   3137  OE2 GLU   199     -31.749  -7.977  -2.834  1.00  0.00
ATOM   3138  C   GLU   199     -29.779  -9.936  -5.942  1.00  0.00
ATOM   3139  O   GLU   199     -28.839  -9.741  -5.162  1.00  0.00
ATOM   3140  N   ASP   200     -29.569 -10.623  -7.052  1.00  0.00
ATOM   3141  H   ASP   200     -30.389 -10.746  -7.634  1.00  0.00
ATOM   3142  CA  ASP   200     -28.412 -11.417  -7.497  1.00  0.00
ATOM   3143  HA  ASP   200     -27.974 -12.013  -6.697  1.00  0.00
ATOM   3144  CB  ASP   200     -28.882 -12.520  -8.468  1.00  0.00
ATOM   3145  HB2 ASP   200     -29.252 -12.096  -9.402  1.00  0.00
ATOM   3146  HB3 ASP   200     -28.178 -13.270  -8.827  1.00  0.00
ATOM   3147  CG  ASP   200     -30.083 -13.288  -7.931  1.00  0.00
ATOM   3148  OD1 ASP   200     -31.003 -13.560  -8.723  1.00  0.00
ATOM   3149  OD2 ASP   200     -30.184 -13.756  -6.738  1.00  0.00
ATOM   3150  C   ASP   200     -27.288 -10.604  -8.101  1.00  0.00
ATOM   3151  O   ASP   200     -26.124 -10.800  -7.738  1.00  0.00
ATOM   3152  N   LEU   201     -27.696  -9.622  -8.906  1.00  0.00
ATOM   3153  H   LEU   201     -28.623  -9.719  -9.303  1.00  0.00
ATOM   3154  CA  LEU   201     -26.761  -8.640  -9.450  1.00  0.00
ATOM   3155  HA  LEU   201     -25.943  -9.124  -9.983  1.00  0.00
ATOM   3156  CB  LEU   201     -27.525  -7.780 -10.520  1.00  0.00
ATOM   3157  HB2 LEU   201     -28.031  -8.496 -11.168  1.00  0.00
ATOM   3158  HB3 LEU   201     -28.234  -7.143  -9.991  1.00  0.00
ATOM   3159  CG  LEU   201     -26.657  -6.844 -11.367  1.00  0.00
ATOM   3160  HG  LEU   201     -26.448  -5.875 -10.913  1.00  0.00
ATOM   3161  CD1 LEU   201     -25.300  -7.298 -11.934  1.00  0.00
ATOM   3162 HD11 LEU   201     -25.231  -8.228 -12.497  1.00  0.00
ATOM   3163 HD12 LEU   201     -24.610  -7.341 -11.091  1.00  0.00
ATOM   3164 HD13 LEU   201     -25.022  -6.442 -12.550  1.00  0.00
ATOM   3165  CD2 LEU   201     -27.582  -6.573 -12.583  1.00  0.00
ATOM   3166 HD21 LEU   201     -28.601  -6.351 -12.266  1.00  0.00
ATOM   3167 HD22 LEU   201     -27.309  -5.632 -13.059  1.00  0.00
ATOM   3168 HD23 LEU   201     -27.613  -7.401 -13.292  1.00  0.00
ATOM   3169  C   LEU   201     -26.193  -7.841  -8.297  1.00  0.00
ATOM   3170  O   LEU   201     -25.062  -7.451  -8.384  1.00  0.00
ATOM   3171  N   PHE   202     -26.936  -7.628  -7.205  1.00  0.00
ATOM   3172  H   PHE   202     -27.938  -7.778  -7.191  1.00  0.00
ATOM   3173  CA  PHE   202     -26.467  -6.842  -6.080  1.00  0.00
ATOM   3174  HA  PHE   202     -25.885  -6.054  -6.559  1.00  0.00
ATOM   3175  CB  PHE   202     -27.610  -6.395  -5.187  1.00  0.00
ATOM   3176  HB2 PHE   202     -28.303  -5.708  -5.673  1.00  0.00
ATOM   3177  HB3 PHE   202     -28.033  -7.358  -4.897  1.00  0.00
ATOM   3178  CG  PHE   202     -27.095  -5.604  -4.033  1.00  0.00
ATOM   3179  CD1 PHE   202     -26.353  -4.379  -4.303  1.00  0.00
ATOM   3180  HD1 PHE   202     -26.066  -4.144  -5.318  1.00  0.00
ATOM   3181  CE1 PHE   202     -25.919  -3.596  -3.274  1.00  0.00
ATOM   3182  HE1 PHE   202     -25.327  -2.757  -3.609  1.00  0.00
ATOM   3183  CZ  PHE   202     -26.373  -3.855  -1.961  1.00  0.00
ATOM   3184  HZ  PHE   202     -26.110  -3.195  -1.147  1.00  0.00
ATOM   3185  CE2 PHE   202     -27.203  -4.974  -1.710  1.00  0.00
ATOM   3186  HE2 PHE   202     -27.501  -5.119  -0.683  1.00  0.00
ATOM   3187  CD2 PHE   202     -27.517  -5.879  -2.692  1.00  0.00
ATOM   3188  HD2 PHE   202     -28.212  -6.674  -2.465  1.00  0.00
ATOM   3189  C   PHE   202     -25.446  -7.714  -5.248  1.00  0.00
ATOM   3190  O   PHE   202     -24.397  -7.226  -4.803  1.00  0.00
ATOM   3191  N   TRP   203     -25.704  -9.011  -5.019  1.00  0.00
ATOM   3192  H   TRP   203     -26.508  -9.384  -5.510  1.00  0.00
ATOM   3193  CA  TRP   203     -24.722  -9.917  -4.421  1.00  0.00
ATOM   3194  HA  TRP   203     -24.501  -9.766  -3.365  1.00  0.00
ATOM   3195  CB  TRP   203     -25.373 -11.287  -4.474  1.00  0.00
ATOM   3196  HB2 TRP   203     -26.163 -11.086  -3.750  1.00  0.00
ATOM   3197  HB3 TRP   203     -25.969 -11.583  -5.337  1.00  0.00
ATOM   3198  CG  TRP   203     -24.482 -12.472  -4.304  1.00  0.00
ATOM   3199  CD1 TRP   203     -24.321 -12.916  -3.113  1.00  0.00
ATOM   3200  HD1 TRP   203     -24.643 -12.412  -2.213  1.00  0.00
ATOM   3201  NE1 TRP   203     -23.428 -14.004  -3.190  1.00  0.00
ATOM   3202  HE1 TRP   203     -23.359 -14.695  -2.457  1.00  0.00
ATOM   3203  CE2 TRP   203     -23.131 -14.266  -4.450  1.00  0.00
ATOM   3204  CZ2 TRP   203     -22.342 -15.344  -5.014  1.00  0.00
ATOM   3205  HZ2 TRP   203     -21.850 -16.011  -4.321  1.00  0.00
ATOM   3206  CH2 TRP   203     -22.310 -15.499  -6.372  1.00  0.00
ATOM   3207  HH2 TRP   203     -21.714 -16.305  -6.773  1.00  0.00
ATOM   3208  CZ3 TRP   203     -23.000 -14.588  -7.263  1.00  0.00
ATOM   3209  HZ3 TRP   203     -22.840 -14.560  -8.331  1.00  0.00
ATOM   3210  CE3 TRP   203     -23.729 -13.540  -6.591  1.00  0.00
ATOM   3211  HE3 TRP   203     -24.151 -12.789  -7.243  1.00  0.00
ATOM   3212  CD2 TRP   203     -23.910 -13.378  -5.215  1.00  0.00
ATOM   3213  C   TRP   203     -23.369  -9.848  -5.244  1.00  0.00
ATOM   3214  O   TRP   203     -22.205  -9.783  -4.765  1.00  0.00
ATOM   3215  N   ALA   204     -23.553  -9.939  -6.603  1.00  0.00
ATOM   3216  H   ALA   204     -24.485  -9.943  -7.000  1.00  0.00
ATOM   3217  CA  ALA   204     -22.470 -10.105  -7.539  1.00  0.00
ATOM   3218  HA  ALA   204     -22.017 -11.034  -7.195  1.00  0.00
ATOM   3219  CB  ALA   204     -23.090 -10.306  -8.877  1.00  0.00
ATOM   3220  HB1 ALA   204     -23.693 -11.213  -8.914  1.00  0.00
ATOM   3221  HB2 ALA   204     -22.225 -10.438  -9.527  1.00  0.00
ATOM   3222  HB3 ALA   204     -23.628  -9.472  -9.329  1.00  0.00
ATOM   3223  C   ALA   204     -21.362  -8.972  -7.603  1.00  0.00
ATOM   3224  O   ALA   204     -20.264  -9.204  -7.249  1.00  0.00
ATOM   3225  N   ILE   205     -21.680  -7.700  -7.873  1.00  0.00
ATOM   3226  H   ILE   205     -22.651  -7.525  -8.101  1.00  0.00
ATOM   3227  CA  ILE   205     -20.831  -6.465  -7.883  1.00  0.00
ATOM   3228  HA  ILE   205     -20.050  -6.556  -8.639  1.00  0.00
ATOM   3229  CB  ILE   205     -21.712  -5.227  -8.342  1.00  0.00
ATOM   3230  HB  ILE   205     -20.892  -4.514  -8.435  1.00  0.00
ATOM   3231  CG2 ILE   205     -22.206  -5.508  -9.749  1.00  0.00
ATOM   3232 HG21 ILE   205     -21.362  -6.004 -10.228  1.00  0.00
ATOM   3233 HG22 ILE   205     -22.439  -4.604 -10.311  1.00  0.00
ATOM   3234 HG23 ILE   205     -23.030  -6.222  -9.728  1.00  0.00
ATOM   3235  CG1 ILE   205     -22.768  -4.742  -7.316  1.00  0.00
ATOM   3236 HG12 ILE   205     -23.474  -5.571  -7.281  1.00  0.00
ATOM   3237 HG13 ILE   205     -22.476  -4.606  -6.274  1.00  0.00
ATOM   3238  CD1 ILE   205     -23.449  -3.472  -7.866  1.00  0.00
ATOM   3239 HD11 ILE   205     -22.592  -2.810  -7.745  1.00  0.00
ATOM   3240 HD12 ILE   205     -24.301  -3.189  -7.247  1.00  0.00
ATOM   3241 HD13 ILE   205     -23.699  -3.509  -8.926  1.00  0.00
ATOM   3242  C   ILE   205     -20.107  -6.222  -6.545  1.00  0.00
ATOM   3243  O   ILE   205     -19.208  -5.371  -6.545  1.00  0.00
ATOM   3244  N   ARG   206     -20.567  -6.756  -5.402  1.00  0.00
ATOM   3245  H   ARG   206     -21.308  -7.439  -5.501  1.00  0.00
ATOM   3246  CA  ARG   206     -20.065  -6.588  -4.006  1.00  0.00
ATOM   3247  HA  ARG   206     -19.606  -5.599  -3.995  1.00  0.00
ATOM   3248  CB  ARG   206     -21.242  -6.628  -3.063  1.00  0.00
ATOM   3249  HB2 ARG   206     -21.849  -7.520  -3.218  1.00  0.00
ATOM   3250  HB3 ARG   206     -20.960  -6.603  -2.011  1.00  0.00
ATOM   3251  CG  ARG   206     -22.159  -5.421  -3.261  1.00  0.00
ATOM   3252  HG2 ARG   206     -21.740  -4.455  -3.540  1.00  0.00
ATOM   3253  HG3 ARG   206     -22.865  -5.570  -4.077  1.00  0.00
ATOM   3254  CD  ARG   206     -22.987  -5.260  -2.026  1.00  0.00
ATOM   3255  HD2 ARG   206     -22.273  -5.172  -1.207  1.00  0.00
ATOM   3256  HD3 ARG   206     -23.587  -4.352  -2.082  1.00  0.00
ATOM   3257  NE  ARG   206     -23.987  -6.355  -1.774  1.00  0.00
ATOM   3258  HE  ARG   206     -24.666  -6.526  -2.503  1.00  0.00
ATOM   3259  CZ  ARG   206     -24.185  -6.994  -0.642  1.00  0.00
ATOM   3260  NH1 ARG   206     -23.705  -6.677   0.499  1.00  0.00
ATOM   3261 HH11 ARG   206     -23.085  -5.881   0.529  1.00  0.00
ATOM   3262 HH12 ARG   206     -23.936  -7.303   1.257  1.00  0.00
ATOM   3263  NH2 ARG   206     -25.126  -7.948  -0.658  1.00  0.00
ATOM   3264 HH21 ARG   206     -25.576  -8.206  -1.526  1.00  0.00
ATOM   3265 HH22 ARG   206     -25.111  -8.530   0.167  1.00  0.00
ATOM   3266  C   ARG   206     -19.030  -7.666  -3.563  1.00  0.00
ATOM   3267  O   ARG   206     -18.460  -7.526  -2.487  1.00  0.00
ATOM   3268  N   GLY   207     -18.834  -8.752  -4.320  1.00  0.00
ATOM   3269  H   GLY   207     -19.425  -8.966  -5.115  1.00  0.00
ATOM   3270  CA  GLY   207     -17.611  -9.633  -4.051  1.00  0.00
ATOM   3271  HA2 GLY   207     -16.936  -9.120  -3.365  1.00  0.00
ATOM   3272  HA3 GLY   207     -17.888 -10.548  -3.529  1.00  0.00
ATOM   3273  C   GLY   207     -16.765 -10.122  -5.222  1.00  0.00
ATOM   3274  O   GLY   207     -15.674 -10.576  -5.027  1.00  0.00
ATOM   3275  N   GLY   208     -17.348  -9.951  -6.399  1.00  0.00
ATOM   3276  H   GLY   208     -18.273  -9.537  -6.385  1.00  0.00
ATOM   3277  CA  GLY   208     -16.710 -10.210  -7.714  1.00  0.00
ATOM   3278  HA2 GLY   208     -16.147 -11.142  -7.774  1.00  0.00
ATOM   3279  HA3 GLY   208     -17.509 -10.464  -8.411  1.00  0.00
ATOM   3280  C   GLY   208     -15.844  -9.088  -8.265  1.00  0.00
ATOM   3281  O   GLY   208     -15.222  -9.368  -9.247  1.00  0.00
ATOM   3282  N   GLY   209     -15.879  -7.890  -7.726  1.00  0.00
ATOM   3283  H   GLY   209     -16.476  -7.822  -6.910  1.00  0.00
ATOM   3284  CA  GLY   209     -15.463  -6.661  -8.422  1.00  0.00
ATOM   3285  HA2 GLY   209     -15.021  -5.957  -7.717  1.00  0.00
ATOM   3286  HA3 GLY   209     -14.635  -6.752  -9.125  1.00  0.00
ATOM   3287  C   GLY   209     -16.554  -5.987  -9.203  1.00  0.00
ATOM   3288  O   GLY   209     -17.029  -6.675 -10.050  1.00  0.00
ATOM   3289  N   ALA   210     -16.913  -4.692  -9.053  1.00  0.00
ATOM   3290  H   ALA   210     -16.511  -4.107  -8.330  1.00  0.00
ATOM   3291  CA  ALA   210     -18.010  -4.172  -9.827  1.00  0.00
ATOM   3292  HA  ALA   210     -18.850  -4.863  -9.895  1.00  0.00
ATOM   3293  CB  ALA   210     -18.560  -2.984  -9.098  1.00  0.00
ATOM   3294  HB1 ALA   210     -18.781  -3.135  -8.041  1.00  0.00
ATOM   3295  HB2 ALA   210     -19.539  -2.632  -9.423  1.00  0.00
ATOM   3296  HB3 ALA   210     -17.811  -2.204  -9.236  1.00  0.00
ATOM   3297  C   ALA   210     -17.512  -3.950 -11.274  1.00  0.00
ATOM   3298  O   ALA   210     -18.262  -3.902 -12.278  1.00  0.00
ATOM   3299  N   GLY   211     -16.173  -3.859 -11.484  1.00  0.00
ATOM   3300  H   GLY   211     -15.542  -4.079 -10.723  1.00  0.00
ATOM   3301  CA  GLY   211     -15.470  -3.549 -12.707  1.00  0.00
ATOM   3302  HA2 GLY   211     -15.822  -2.582 -13.064  1.00  0.00
ATOM   3303  HA3 GLY   211     -14.399  -3.451 -12.528  1.00  0.00
ATOM   3304  C   GLY   211     -15.566  -4.601 -13.829  1.00  0.00
ATOM   3305  O   GLY   211     -15.094  -4.400 -14.914  1.00  0.00
ATOM   3306  N   SER   212     -16.299  -5.692 -13.602  1.00  0.00
ATOM   3307  H   SER   212     -16.635  -5.677 -12.647  1.00  0.00
ATOM   3308  CA  SER   212     -16.736  -6.769 -14.512  1.00  0.00
ATOM   3309  HA  SER   212     -16.034  -6.895 -15.336  1.00  0.00
ATOM   3310  CB  SER   212     -16.491  -8.056 -13.672  1.00  0.00
ATOM   3311  HB2 SER   212     -16.939  -7.955 -12.683  1.00  0.00
ATOM   3312  HB3 SER   212     -17.120  -8.909 -13.928  1.00  0.00
ATOM   3313  OG  SER   212     -15.210  -8.517 -13.620  1.00  0.00
ATOM   3314  HG  SER   212     -14.843  -8.164 -12.806  1.00  0.00
ATOM   3315  C   SER   212     -18.211  -6.668 -15.043  1.00  0.00
ATOM   3316  O   SER   212     -18.617  -7.393 -15.942  1.00  0.00
ATOM   3317  N   PHE   213     -19.112  -5.832 -14.397  1.00  0.00
ATOM   3318  H   PHE   213     -18.767  -5.270 -13.629  1.00  0.00
ATOM   3319  CA  PHE   213     -20.578  -5.796 -14.614  1.00  0.00
ATOM   3320  HA  PHE   213     -20.899  -6.541 -15.343  1.00  0.00
ATOM   3321  CB  PHE   213     -21.240  -6.345 -13.308  1.00  0.00
ATOM   3322  HB2 PHE   213     -21.035  -5.499 -12.650  1.00  0.00
ATOM   3323  HB3 PHE   213     -22.297  -6.547 -13.482  1.00  0.00
ATOM   3324  CG  PHE   213     -20.705  -7.648 -12.871  1.00  0.00
ATOM   3325  CD1 PHE   213     -19.647  -7.772 -11.914  1.00  0.00
ATOM   3326  HD1 PHE   213     -19.233  -6.842 -11.551  1.00  0.00
ATOM   3327  CE1 PHE   213     -19.114  -8.985 -11.513  1.00  0.00
ATOM   3328  HE1 PHE   213     -18.286  -9.118 -10.833  1.00  0.00
ATOM   3329  CZ  PHE   213     -19.739 -10.134 -11.924  1.00  0.00
ATOM   3330  HZ  PHE   213     -19.531 -11.087 -11.460  1.00  0.00
ATOM   3331  CE2 PHE   213     -20.758 -10.096 -12.914  1.00  0.00
ATOM   3332  HE2 PHE   213     -21.000 -10.982 -13.482  1.00  0.00
ATOM   3333  CD2 PHE   213     -21.277  -8.853 -13.410  1.00  0.00
ATOM   3334  HD2 PHE   213     -22.102  -8.686 -14.087  1.00  0.00
ATOM   3335  C   PHE   213     -21.190  -4.397 -14.998  1.00  0.00
ATOM   3336  O   PHE   213     -22.217  -4.382 -15.629  1.00  0.00
ATOM   3337  N   GLY   214     -20.390  -3.399 -14.749  1.00  0.00
ATOM   3338  H   GLY   214     -19.620  -3.430 -14.092  1.00  0.00
ATOM   3339  CA  GLY   214     -20.726  -2.111 -15.340  1.00  0.00
ATOM   3340  HA2 GLY   214     -20.554  -2.150 -16.416  1.00  0.00
ATOM   3341  HA3 GLY   214     -21.732  -1.692 -15.326  1.00  0.00
ATOM   3342  C   GLY   214     -19.825  -1.025 -14.778  1.00  0.00
ATOM   3343  O   GLY   214     -18.704  -1.376 -14.428  1.00  0.00
ATOM   3344  N   ILE   215     -20.376   0.166 -14.515  1.00  0.00
ATOM   3345  H   ILE   215     -21.313   0.398 -14.822  1.00  0.00
ATOM   3346  CA  ILE   215     -19.839   1.254 -13.712  1.00  0.00
ATOM   3347  HA  ILE   215     -18.887   0.979 -13.259  1.00  0.00
ATOM   3348  CB  ILE   215     -19.278   2.489 -14.396  1.00  0.00
ATOM   3349  HB  ILE   215     -20.236   2.997 -14.510  1.00  0.00
ATOM   3350  CG2 ILE   215     -18.264   3.250 -13.394  1.00  0.00
ATOM   3351 HG21 ILE   215     -17.459   2.616 -13.022  1.00  0.00
ATOM   3352 HG22 ILE   215     -18.769   3.401 -12.440  1.00  0.00
ATOM   3353 HG23 ILE   215     -18.000   4.260 -13.709  1.00  0.00
ATOM   3354  CG1 ILE   215     -18.520   2.146 -15.757  1.00  0.00
ATOM   3355 HG12 ILE   215     -17.627   2.771 -15.776  1.00  0.00
ATOM   3356 HG13 ILE   215     -18.138   1.128 -15.690  1.00  0.00
ATOM   3357  CD1 ILE   215     -19.530   2.339 -16.944  1.00  0.00
ATOM   3358 HD11 ILE   215     -19.103   1.746 -17.753  1.00  0.00
ATOM   3359 HD12 ILE   215     -19.626   3.409 -17.123  1.00  0.00
ATOM   3360 HD13 ILE   215     -20.525   1.959 -16.712  1.00  0.00
ATOM   3361  C   ILE   215     -20.790   1.687 -12.614  1.00  0.00
ATOM   3362  O   ILE   215     -21.882   2.272 -12.877  1.00  0.00
ATOM   3363  N   VAL   216     -20.415   1.429 -11.324  1.00  0.00
ATOM   3364  H   VAL   216     -19.536   0.930 -11.262  1.00  0.00
ATOM   3365  CA  VAL   216     -21.083   2.053 -10.165  1.00  0.00
ATOM   3366  HA  VAL   216     -22.154   1.953 -10.346  1.00  0.00
ATOM   3367  CB  VAL   216     -20.803   1.278  -8.818  1.00  0.00
ATOM   3368  HB  VAL   216     -19.716   1.232  -8.754  1.00  0.00
ATOM   3369  CG1 VAL   216     -21.325   1.868  -7.400  1.00  0.00
ATOM   3370 HG11 VAL   216     -22.381   1.685  -7.200  1.00  0.00
ATOM   3371 HG12 VAL   216     -20.788   1.407  -6.571  1.00  0.00
ATOM   3372 HG13 VAL   216     -21.074   2.915  -7.226  1.00  0.00
ATOM   3373  CG2 VAL   216     -21.255  -0.160  -8.763  1.00  0.00
ATOM   3374 HG21 VAL   216     -20.708  -0.743  -9.504  1.00  0.00
ATOM   3375 HG22 VAL   216     -22.342  -0.205  -8.831  1.00  0.00
ATOM   3376 HG23 VAL   216     -20.901  -0.548  -7.808  1.00  0.00
ATOM   3377  C   VAL   216     -20.871   3.569 -10.093  1.00  0.00
ATOM   3378  O   VAL   216     -19.700   3.986 -10.149  1.00  0.00
ATOM   3379  N   LEU   217     -21.913   4.382  -9.900  1.00  0.00
ATOM   3380  H   LEU   217     -22.818   3.930  -9.947  1.00  0.00
ATOM   3381  CA  LEU   217     -21.839   5.793  -9.577  1.00  0.00
ATOM   3382  HA  LEU   217     -20.863   6.125  -9.932  1.00  0.00
ATOM   3383  CB  LEU   217     -22.995   6.503 -10.283  1.00  0.00
ATOM   3384  HB2 LEU   217     -22.854   6.253 -11.334  1.00  0.00
ATOM   3385  HB3 LEU   217     -23.962   6.070 -10.028  1.00  0.00
ATOM   3386  CG  LEU   217     -23.210   7.959 -10.120  1.00  0.00
ATOM   3387  HG  LEU   217     -23.598   8.178  -9.126  1.00  0.00
ATOM   3388  CD1 LEU   217     -21.949   8.896 -10.306  1.00  0.00
ATOM   3389 HD11 LEU   217     -21.037   8.608  -9.783  1.00  0.00
ATOM   3390 HD12 LEU   217     -22.215   9.903  -9.984  1.00  0.00
ATOM   3391 HD13 LEU   217     -21.738   8.843 -11.374  1.00  0.00
ATOM   3392  CD2 LEU   217     -24.151   8.432 -11.239  1.00  0.00
ATOM   3393 HD21 LEU   217     -23.787   8.311 -12.259  1.00  0.00
ATOM   3394 HD22 LEU   217     -25.006   7.759 -11.305  1.00  0.00
ATOM   3395 HD23 LEU   217     -24.463   9.446 -10.992  1.00  0.00
ATOM   3396  C   LEU   217     -21.797   6.040  -8.007  1.00  0.00
ATOM   3397  O   LEU   217     -21.132   6.959  -7.563  1.00  0.00
ATOM   3398  N   ALA   218     -22.541   5.275  -7.234  1.00  0.00
ATOM   3399  H   ALA   218     -23.224   4.718  -7.733  1.00  0.00
ATOM   3400  CA  ALA   218     -22.778   5.452  -5.794  1.00  0.00
ATOM   3401  HA  ALA   218     -21.833   5.752  -5.342  1.00  0.00
ATOM   3402  CB  ALA   218     -23.793   6.522  -5.560  1.00  0.00
ATOM   3403  HB1 ALA   218     -24.801   6.115  -5.632  1.00  0.00
ATOM   3404  HB2 ALA   218     -23.887   7.365  -6.244  1.00  0.00
ATOM   3405  HB3 ALA   218     -23.764   6.825  -4.514  1.00  0.00
ATOM   3406  C   ALA   218     -23.084   4.100  -5.076  1.00  0.00
ATOM   3407  O   ALA   218     -23.899   3.377  -5.599  1.00  0.00
ATOM   3408  N   TRP   219     -22.625   3.951  -3.846  1.00  0.00
ATOM   3409  H   TRP   219     -22.098   4.753  -3.521  1.00  0.00
ATOM   3410  CA  TRP   219     -23.213   3.056  -2.868  1.00  0.00
ATOM   3411  HA  TRP   219     -23.779   2.307  -3.421  1.00  0.00
ATOM   3412  CB  TRP   219     -22.144   2.370  -2.053  1.00  0.00
ATOM   3413  HB2 TRP   219     -21.766   3.032  -1.274  1.00  0.00
ATOM   3414  HB3 TRP   219     -22.542   1.606  -1.385  1.00  0.00
ATOM   3415  CG  TRP   219     -20.988   1.825  -2.778  1.00  0.00
ATOM   3416  CD1 TRP   219     -19.756   2.312  -2.795  1.00  0.00
ATOM   3417  HD1 TRP   219     -19.448   3.167  -2.213  1.00  0.00
ATOM   3418  NE1 TRP   219     -19.003   1.482  -3.547  1.00  0.00
ATOM   3419  HE1 TRP   219     -17.996   1.552  -3.522  1.00  0.00
ATOM   3420  CE2 TRP   219     -19.659   0.392  -4.010  1.00  0.00
ATOM   3421  CZ2 TRP   219     -19.352  -0.756  -4.901  1.00  0.00
ATOM   3422  HZ2 TRP   219     -18.373  -0.783  -5.358  1.00  0.00
ATOM   3423  CH2 TRP   219     -20.261  -1.707  -5.185  1.00  0.00
ATOM   3424  HH2 TRP   219     -20.056  -2.530  -5.854  1.00  0.00
ATOM   3425  CZ3 TRP   219     -21.576  -1.505  -4.752  1.00  0.00
ATOM   3426  HZ3 TRP   219     -22.371  -2.228  -4.863  1.00  0.00
ATOM   3427  CE3 TRP   219     -21.929  -0.432  -3.934  1.00  0.00
ATOM   3428  HE3 TRP   219     -22.915  -0.435  -3.495  1.00  0.00
ATOM   3429  CD2 TRP   219     -21.039   0.598  -3.608  1.00  0.00
ATOM   3430  C   TRP   219     -24.175   3.651  -1.823  1.00  0.00
ATOM   3431  O   TRP   219     -24.093   4.793  -1.419  1.00  0.00
ATOM   3432  N   LYS   220     -25.168   2.928  -1.314  1.00  0.00
ATOM   3433  H   LYS   220     -25.311   2.023  -1.747  1.00  0.00
ATOM   3434  CA  LYS   220     -25.921   3.238  -0.067  1.00  0.00
ATOM   3435  HA  LYS   220     -25.645   4.232   0.284  1.00  0.00
ATOM   3436  CB  LYS   220     -27.476   3.167  -0.226  1.00  0.00
ATOM   3437  HB2 LYS   220     -27.624   3.789  -1.109  1.00  0.00
ATOM   3438  HB3 LYS   220     -27.824   2.140  -0.337  1.00  0.00
ATOM   3439  CG  LYS   220     -28.069   3.854   0.966  1.00  0.00
ATOM   3440  HG2 LYS   220     -27.844   3.339   1.900  1.00  0.00
ATOM   3441  HG3 LYS   220     -27.779   4.905   0.957  1.00  0.00
ATOM   3442  CD  LYS   220     -29.622   3.839   0.875  1.00  0.00
ATOM   3443  HD2 LYS   220     -29.906   2.928   0.349  1.00  0.00
ATOM   3444  HD3 LYS   220     -29.953   3.848   1.913  1.00  0.00
ATOM   3445  CE  LYS   220     -30.215   4.982   0.074  1.00  0.00
ATOM   3446  HE2 LYS   220     -29.716   5.862   0.479  1.00  0.00
ATOM   3447  HE3 LYS   220     -29.965   4.848  -0.979  1.00  0.00
ATOM   3448  NZ  LYS   220     -31.700   4.993   0.316  1.00  0.00
ATOM   3449  HZ1 LYS   220     -32.235   4.450  -0.347  1.00  0.00
ATOM   3450  HZ2 LYS   220     -32.157   5.893   0.302  1.00  0.00
ATOM   3451  HZ3 LYS   220     -31.808   4.494   1.187  1.00  0.00
ATOM   3452  C   LYS   220     -25.441   2.196   0.857  1.00  0.00
ATOM   3453  O   LYS   220     -25.653   1.038   0.559  1.00  0.00
ATOM   3454  N   ILE   221     -24.828   2.613   2.040  1.00  0.00
ATOM   3455  H   ILE   221     -24.658   3.611   2.053  1.00  0.00
ATOM   3456  CA  ILE   221     -24.024   1.804   3.023  1.00  0.00
ATOM   3457  HA  ILE   221     -24.134   0.747   2.778  1.00  0.00
ATOM   3458  CB  ILE   221     -22.477   2.106   3.055  1.00  0.00
ATOM   3459  HB  ILE   221     -22.056   1.464   3.829  1.00  0.00
ATOM   3460  CG2 ILE   221     -21.801   1.775   1.760  1.00  0.00
ATOM   3461 HG21 ILE   221     -20.742   2.025   1.688  1.00  0.00
ATOM   3462 HG22 ILE   221     -22.253   2.245   0.887  1.00  0.00
ATOM   3463 HG23 ILE   221     -21.840   0.693   1.636  1.00  0.00
ATOM   3464  CG1 ILE   221     -22.212   3.579   3.395  1.00  0.00
ATOM   3465 HG12 ILE   221     -22.578   4.204   2.580  1.00  0.00
ATOM   3466 HG13 ILE   221     -22.782   3.876   4.276  1.00  0.00
ATOM   3467  CD1 ILE   221     -20.763   3.903   3.547  1.00  0.00
ATOM   3468 HD11 ILE   221     -20.313   3.261   4.304  1.00  0.00
ATOM   3469 HD12 ILE   221     -20.577   4.930   3.863  1.00  0.00
ATOM   3470 HD13 ILE   221     -20.183   3.750   2.637  1.00  0.00
ATOM   3471  C   ILE   221     -24.611   1.924   4.394  1.00  0.00
ATOM   3472  O   ILE   221     -25.137   2.943   4.785  1.00  0.00
ATOM   3473  N   ARG   222     -24.540   0.894   5.183  1.00  0.00
ATOM   3474  H   ARG   222     -24.220  -0.000   4.829  1.00  0.00
ATOM   3475  CA  ARG   222     -24.825   1.004   6.568  1.00  0.00
ATOM   3476  HA  ARG   222     -25.639   1.729   6.542  1.00  0.00
ATOM   3477  CB  ARG   222     -25.494  -0.242   7.201  1.00  0.00
ATOM   3478  HB2 ARG   222     -26.179   0.131   7.962  1.00  0.00
ATOM   3479  HB3 ARG   222     -26.097  -0.623   6.376  1.00  0.00
ATOM   3480  CG  ARG   222     -24.533  -1.272   7.772  1.00  0.00
ATOM   3481  HG2 ARG   222     -23.864  -1.535   6.952  1.00  0.00
ATOM   3482  HG3 ARG   222     -23.920  -0.857   8.572  1.00  0.00
ATOM   3483  CD  ARG   222     -25.401  -2.471   8.184  1.00  0.00
ATOM   3484  HD2 ARG   222     -25.978  -2.144   9.049  1.00  0.00
ATOM   3485  HD3 ARG   222     -26.126  -2.770   7.427  1.00  0.00
ATOM   3486  NE  ARG   222     -24.619  -3.664   8.563  1.00  0.00
ATOM   3487  HE  ARG   222     -23.616  -3.598   8.468  1.00  0.00
ATOM   3488  CZ  ARG   222     -25.079  -4.782   9.058  1.00  0.00
ATOM   3489  NH1 ARG   222     -26.349  -4.983   9.141  1.00  0.00
ATOM   3490 HH11 ARG   222     -27.064  -4.287   8.985  1.00  0.00
ATOM   3491 HH12 ARG   222     -26.777  -5.867   9.377  1.00  0.00
ATOM   3492  NH2 ARG   222     -24.236  -5.687   9.370  1.00  0.00
ATOM   3493 HH21 ARG   222     -23.253  -5.489   9.491  1.00  0.00
ATOM   3494 HH22 ARG   222     -24.636  -6.547   9.716  1.00  0.00
ATOM   3495  C   ARG   222     -23.590   1.538   7.327  1.00  0.00
ATOM   3496  O   ARG   222     -22.409   1.216   7.049  1.00  0.00
ATOM   3497  N   LEU   223     -23.783   2.220   8.410  1.00  0.00
ATOM   3498  H   LEU   223     -24.743   2.529   8.504  1.00  0.00
ATOM   3499  CA  LEU   223     -22.875   2.412   9.573  1.00  0.00
ATOM   3500  HA  LEU   223     -21.803   2.419   9.378  1.00  0.00
ATOM   3501  CB  LEU   223     -23.187   3.781  10.163  1.00  0.00
ATOM   3502  HB2 LEU   223     -24.163   3.910  10.631  1.00  0.00
ATOM   3503  HB3 LEU   223     -22.497   3.960  10.988  1.00  0.00
ATOM   3504  CG  LEU   223     -22.970   4.926   9.171  1.00  0.00
ATOM   3505  HG  LEU   223     -23.741   4.961   8.401  1.00  0.00
ATOM   3506  CD1 LEU   223     -23.184   6.248   9.850  1.00  0.00
ATOM   3507 HD11 LEU   223     -22.810   7.053   9.217  1.00  0.00
ATOM   3508 HD12 LEU   223     -22.749   6.375  10.842  1.00  0.00
ATOM   3509 HD13 LEU   223     -24.236   6.532   9.873  1.00  0.00
ATOM   3510  CD2 LEU   223     -21.561   4.962   8.502  1.00  0.00
ATOM   3511 HD21 LEU   223     -21.418   4.035   7.946  1.00  0.00
ATOM   3512 HD22 LEU   223     -21.524   5.813   7.822  1.00  0.00
ATOM   3513 HD23 LEU   223     -20.759   4.991   9.239  1.00  0.00
ATOM   3514  C   LEU   223     -23.033   1.399  10.684  1.00  0.00
ATOM   3515  O   LEU   223     -23.880   0.527  10.652  1.00  0.00
ATOM   3516  N   VAL   224     -22.118   1.410  11.652  1.00  0.00
ATOM   3517  H   VAL   224     -21.417   2.140  11.653  1.00  0.00
ATOM   3518  CA  VAL   224     -22.301   0.636  12.988  1.00  0.00
ATOM   3519  HA  VAL   224     -23.179   0.012  13.151  1.00  0.00
ATOM   3520  CB  VAL   224     -21.341  -0.549  12.977  1.00  0.00
ATOM   3521  HB  VAL   224     -21.305  -0.962  13.985  1.00  0.00
ATOM   3522  CG1 VAL   224     -21.785  -1.619  11.984  1.00  0.00
ATOM   3523 HG11 VAL   224     -21.176  -2.504  12.170  1.00  0.00
ATOM   3524 HG12 VAL   224     -22.771  -2.003  12.246  1.00  0.00
ATOM   3525 HG13 VAL   224     -21.696  -1.182  10.990  1.00  0.00
ATOM   3526  CG2 VAL   224     -19.892  -0.173  12.762  1.00  0.00
ATOM   3527 HG21 VAL   224     -19.307  -1.085  12.650  1.00  0.00
ATOM   3528 HG22 VAL   224     -19.594   0.275  13.710  1.00  0.00
ATOM   3529 HG23 VAL   224     -19.835   0.561  11.958  1.00  0.00
ATOM   3530  C   VAL   224     -21.903   1.529  14.184  1.00  0.00
ATOM   3531  O   VAL   224     -21.159   2.460  14.052  1.00  0.00
ATOM   3532  N   ASN   225     -22.447   1.212  15.306  1.00  0.00
ATOM   3533  H   ASN   225     -23.179   0.512  15.270  1.00  0.00
ATOM   3534  CA  ASN   225     -22.081   1.864  16.571  1.00  0.00
ATOM   3535  HA  ASN   225     -21.787   2.904  16.424  1.00  0.00
ATOM   3536  CB  ASN   225     -23.225   1.711  17.656  1.00  0.00
ATOM   3537  HB2 ASN   225     -23.333   0.627  17.686  1.00  0.00
ATOM   3538  HB3 ASN   225     -22.919   2.164  18.599  1.00  0.00
ATOM   3539  CG  ASN   225     -24.545   2.361  17.255  1.00  0.00
ATOM   3540  OD1 ASN   225     -25.427   1.754  16.755  1.00  0.00
ATOM   3541  ND2 ASN   225     -24.842   3.676  17.589  1.00  0.00
ATOM   3542 HD21 ASN   225     -24.209   4.336  18.025  1.00  0.00
ATOM   3543 HD22 ASN   225     -25.810   3.955  17.477  1.00  0.00
ATOM   3544  C   ASN   225     -20.732   1.226  17.136  1.00  0.00
ATOM   3545  O   ASN   225     -20.442   0.082  17.009  1.00  0.00
ATOM   3546  N   THR   226     -19.903   2.060  17.779  1.00  0.00
ATOM   3547  H   THR   226     -20.112   2.996  18.107  1.00  0.00
ATOM   3548  CA  THR   226     -18.592   1.743  18.296  1.00  0.00
ATOM   3549  HA  THR   226     -18.570   0.665  18.454  1.00  0.00
ATOM   3550  CB  THR   226     -17.512   2.180  17.296  1.00  0.00
ATOM   3551  HB  THR   226     -17.890   1.880  16.319  1.00  0.00
ATOM   3552  CG2 THR   226     -17.054   3.641  17.251  1.00  0.00
ATOM   3553 HG21 THR   226     -16.409   3.811  18.113  1.00  0.00
ATOM   3554 HG22 THR   226     -17.942   4.275  17.256  1.00  0.00
ATOM   3555 HG23 THR   226     -16.404   3.670  16.377  1.00  0.00
ATOM   3556  OG1 THR   226     -16.367   1.403  17.372  1.00  0.00
ATOM   3557  HG1 THR   226     -16.406   0.636  16.796  1.00  0.00
ATOM   3558  C   THR   226     -18.490   2.315  19.689  1.00  0.00
ATOM   3559  O   THR   226     -18.956   3.436  19.931  1.00  0.00
ATOM   3560  N   PRO   227     -17.846   1.647  20.640  1.00  0.00
ATOM   3561  CD  PRO   227     -17.233   0.340  20.583  1.00  0.00
ATOM   3562  HD2 PRO   227     -16.703   0.152  19.641  1.00  0.00
ATOM   3563  HD3 PRO   227     -17.881  -0.526  20.765  1.00  0.00
ATOM   3564  CG  PRO   227     -16.189   0.486  21.632  1.00  0.00
ATOM   3565  HG2 PRO   227     -15.331   0.967  21.160  1.00  0.00
ATOM   3566  HG3 PRO   227     -15.870  -0.473  22.040  1.00  0.00
ATOM   3567  CB  PRO   227     -16.901   1.205  22.806  1.00  0.00
ATOM   3568  HB2 PRO   227     -16.325   1.764  23.543  1.00  0.00
ATOM   3569  HB3 PRO   227     -17.570   0.468  23.251  1.00  0.00
ATOM   3570  CA  PRO   227     -17.664   2.326  22.010  1.00  0.00
ATOM   3571  HA  PRO   227     -18.586   2.526  22.555  1.00  0.00
ATOM   3572  C   PRO   227     -16.782   3.617  22.018  1.00  0.00
ATOM   3573  O   PRO   227     -16.011   3.872  21.103  1.00  0.00
ATOM   3574  N   SER   228     -16.887   4.358  23.119  1.00  0.00
ATOM   3575  H   SER   228     -17.524   3.979  23.809  1.00  0.00
ATOM   3576  CA  SER   228     -16.305   5.653  23.276  1.00  0.00
ATOM   3577  HA  SER   228     -16.510   6.187  22.348  1.00  0.00
ATOM   3578  CB  SER   228     -16.874   6.371  24.448  1.00  0.00
ATOM   3579  HB2 SER   228     -16.726   5.732  25.319  1.00  0.00
ATOM   3580  HB3 SER   228     -16.357   7.321  24.576  1.00  0.00
ATOM   3581  OG  SER   228     -18.271   6.484  24.186  1.00  0.00
ATOM   3582  HG  SER   228     -18.742   5.811  24.684  1.00  0.00
ATOM   3583  C   SER   228     -14.760   5.548  23.420  1.00  0.00
ATOM   3584  O   SER   228     -14.074   6.516  23.654  1.00  0.00
ATOM   3585  N   THR   229     -14.253   4.300  23.504  1.00  0.00
ATOM   3586  H   THR   229     -14.863   3.548  23.206  1.00  0.00
ATOM   3587  CA  THR   229     -12.903   3.925  23.790  1.00  0.00
ATOM   3588  HA  THR   229     -12.262   4.759  23.504  1.00  0.00
ATOM   3589  CB  THR   229     -12.642   3.806  25.324  1.00  0.00
ATOM   3590  HB  THR   229     -13.325   3.076  25.759  1.00  0.00
ATOM   3591  CG2 THR   229     -11.268   3.244  25.598  1.00  0.00
ATOM   3592 HG21 THR   229     -11.235   3.049  26.670  1.00  0.00
ATOM   3593 HG22 THR   229     -10.534   4.015  25.367  1.00  0.00
ATOM   3594 HG23 THR   229     -11.060   2.290  25.113  1.00  0.00
ATOM   3595  OG1 THR   229     -12.817   4.981  26.112  1.00  0.00
ATOM   3596  HG1 THR   229     -12.374   5.663  25.600  1.00  0.00
ATOM   3597  C   THR   229     -12.446   2.708  23.019  1.00  0.00
ATOM   3598  O   THR   229     -13.204   1.747  22.842  1.00  0.00
ATOM   3599  N   VAL   230     -11.216   2.685  22.606  1.00  0.00
ATOM   3600  H   VAL   230     -10.613   3.466  22.834  1.00  0.00
ATOM   3601  CA  VAL   230     -10.481   1.609  21.904  1.00  0.00
ATOM   3602  HA  VAL   230     -10.809   0.655  22.317  1.00  0.00
ATOM   3603  CB  VAL   230     -10.690   1.776  20.402  1.00  0.00
ATOM   3604  HB  VAL   230     -10.303   2.754  20.116  1.00  0.00
ATOM   3605  CG1 VAL   230      -9.946   0.646  19.593  1.00  0.00
ATOM   3606 HG11 VAL   230     -10.176   0.965  18.576  1.00  0.00
ATOM   3607 HG12 VAL   230      -8.867   0.791  19.628  1.00  0.00
ATOM   3608 HG13 VAL   230     -10.310  -0.377  19.690  1.00  0.00
ATOM   3609  CG2 VAL   230     -12.165   1.761  19.932  1.00  0.00
ATOM   3610 HG21 VAL   230     -12.616   2.745  20.055  1.00  0.00
ATOM   3611 HG22 VAL   230     -12.689   1.062  20.585  1.00  0.00
ATOM   3612 HG23 VAL   230     -12.243   1.451  18.890  1.00  0.00
ATOM   3613  C   VAL   230      -9.037   1.691  22.254  1.00  0.00
ATOM   3614  O   VAL   230      -8.450   2.802  22.324  1.00  0.00
ATOM   3615  N   THR   231      -8.408   0.536  22.570  1.00  0.00
ATOM   3616  H   THR   231      -8.976  -0.282  22.388  1.00  0.00
ATOM   3617  CA  THR   231      -7.074   0.326  22.952  1.00  0.00
ATOM   3618  HA  THR   231      -6.627   1.287  23.206  1.00  0.00
ATOM   3619  CB  THR   231      -7.036  -0.561  24.158  1.00  0.00
ATOM   3620  HB  THR   231      -7.566  -1.475  23.890  1.00  0.00
ATOM   3621  CG2 THR   231      -5.619  -0.897  24.613  1.00  0.00
ATOM   3622 HG21 THR   231      -5.526  -1.689  25.357  1.00  0.00
ATOM   3623 HG22 THR   231      -5.208  -0.007  25.089  1.00  0.00
ATOM   3624 HG23 THR   231      -4.989  -1.098  23.748  1.00  0.00
ATOM   3625  OG1 THR   231      -7.669   0.163  25.248  1.00  0.00
ATOM   3626  HG1 THR   231      -8.571  -0.153  25.163  1.00  0.00
ATOM   3627  C   THR   231      -6.187  -0.288  21.827  1.00  0.00
ATOM   3628  O   THR   231      -6.392  -1.424  21.467  1.00  0.00
ATOM   3629  N   ILE   232      -5.221   0.451  21.322  1.00  0.00
ATOM   3630  H   ILE   232      -5.095   1.391  21.679  1.00  0.00
ATOM   3631  CA  ILE   232      -4.128  -0.030  20.440  1.00  0.00
ATOM   3632  HA  ILE   232      -4.394  -1.036  20.117  1.00  0.00
ATOM   3633  CB  ILE   232      -4.063   0.830  19.131  1.00  0.00
ATOM   3634  HB  ILE   232      -3.585   0.128  18.447  1.00  0.00
ATOM   3635  CG2 ILE   232      -5.468   1.121  18.554  1.00  0.00
ATOM   3636 HG21 ILE   232      -5.914   1.839  19.242  1.00  0.00
ATOM   3637 HG22 ILE   232      -6.077   0.219  18.510  1.00  0.00
ATOM   3638 HG23 ILE   232      -5.486   1.613  17.582  1.00  0.00
ATOM   3639  CG1 ILE   232      -3.132   2.022  19.310  1.00  0.00
ATOM   3640 HG12 ILE   232      -3.503   2.669  20.105  1.00  0.00
ATOM   3641 HG13 ILE   232      -2.123   1.705  19.571  1.00  0.00
ATOM   3642  CD1 ILE   232      -2.957   2.993  18.137  1.00  0.00
ATOM   3643 HD11 ILE   232      -3.893   3.397  17.752  1.00  0.00
ATOM   3644 HD12 ILE   232      -2.380   2.548  17.325  1.00  0.00
ATOM   3645 HD13 ILE   232      -2.474   3.880  18.546  1.00  0.00
ATOM   3646  C   ILE   232      -2.760  -0.365  21.074  1.00  0.00
ATOM   3647  O   ILE   232      -2.292   0.354  21.939  1.00  0.00
ATOM   3648  N   PHE   233      -2.032  -1.405  20.730  1.00  0.00
ATOM   3649  H   PHE   233      -2.421  -2.075  20.077  1.00  0.00
ATOM   3650  CA  PHE   233      -0.764  -1.845  21.233  1.00  0.00
ATOM   3651  HA  PHE   233      -0.285  -0.987  21.705  1.00  0.00
ATOM   3652  CB  PHE   233      -1.026  -2.976  22.287  1.00  0.00
ATOM   3653  HB2 PHE   233      -1.372  -2.487  23.197  1.00  0.00
ATOM   3654  HB3 PHE   233      -1.716  -3.714  21.877  1.00  0.00
ATOM   3655  CG  PHE   233       0.205  -3.843  22.730  1.00  0.00
ATOM   3656  CD1 PHE   233       1.259  -3.291  23.461  1.00  0.00
ATOM   3657  HD1 PHE   233       1.193  -2.288  23.858  1.00  0.00
ATOM   3658  CE1 PHE   233       2.282  -4.156  23.807  1.00  0.00
ATOM   3659  HE1 PHE   233       3.044  -3.777  24.472  1.00  0.00
ATOM   3660  CZ  PHE   233       2.438  -5.498  23.335  1.00  0.00
ATOM   3661  HZ  PHE   233       3.314  -6.075  23.591  1.00  0.00
ATOM   3662  CE2 PHE   233       1.329  -6.064  22.779  1.00  0.00
ATOM   3663  HE2 PHE   233       1.394  -7.067  22.385  1.00  0.00
ATOM   3664  CD2 PHE   233       0.309  -5.212  22.294  1.00  0.00
ATOM   3665  HD2 PHE   233      -0.449  -5.510  21.585  1.00  0.00
ATOM   3666  C   PHE   233       0.193  -2.398  20.180  1.00  0.00
ATOM   3667  O   PHE   233      -0.214  -3.086  19.261  1.00  0.00
ATOM   3668  N   GLU   234       1.467  -2.092  20.214  1.00  0.00
ATOM   3669  H   GLU   234       1.773  -1.576  21.030  1.00  0.00
ATOM   3670  CA  GLU   234       2.353  -2.989  19.499  1.00  0.00
ATOM   3671  HA  GLU   234       1.909  -3.953  19.250  1.00  0.00
ATOM   3672  CB  GLU   234       2.602  -2.343  18.093  1.00  0.00
ATOM   3673  HB2 GLU   234       3.201  -2.985  17.447  1.00  0.00
ATOM   3674  HB3 GLU   234       1.711  -2.092  17.519  1.00  0.00
ATOM   3675  CG  GLU   234       3.356  -1.035  17.970  1.00  0.00
ATOM   3676  HG2 GLU   234       3.159  -0.651  16.969  1.00  0.00
ATOM   3677  HG3 GLU   234       3.044  -0.323  18.734  1.00  0.00
ATOM   3678  CD  GLU   234       4.829  -1.111  18.280  1.00  0.00
ATOM   3679  OE1 GLU   234       5.540  -1.874  17.580  1.00  0.00
ATOM   3680  OE2 GLU   234       5.291  -0.319  19.115  1.00  0.00
ATOM   3681  C   GLU   234       3.659  -3.295  20.265  1.00  0.00
ATOM   3682  O   GLU   234       4.079  -2.566  21.188  1.00  0.00
ATOM   3683  N   ALA   235       4.330  -4.348  19.870  1.00  0.00
ATOM   3684  H   ALA   235       3.856  -4.950  19.207  1.00  0.00
ATOM   3685  CA  ALA   235       5.658  -4.760  20.470  1.00  0.00
ATOM   3686  HA  ALA   235       6.184  -3.822  20.645  1.00  0.00
ATOM   3687  CB  ALA   235       5.493  -5.334  21.872  1.00  0.00
ATOM   3688  HB1 ALA   235       6.465  -5.320  22.366  1.00  0.00
ATOM   3689  HB2 ALA   235       5.093  -6.345  21.809  1.00  0.00
ATOM   3690  HB3 ALA   235       4.892  -4.644  22.464  1.00  0.00
ATOM   3691  C   ALA   235       6.571  -5.671  19.544  1.00  0.00
ATOM   3692  O   ALA   235       6.152  -6.150  18.465  1.00  0.00
ATOM   3693  N   VAL   236       7.776  -5.882  20.065  1.00  0.00
ATOM   3694  H   VAL   236       7.982  -5.533  20.994  1.00  0.00
ATOM   3695  CA  VAL   236       8.796  -6.564  19.292  1.00  0.00
ATOM   3696  HA  VAL   236       8.331  -7.319  18.658  1.00  0.00
ATOM   3697  CB  VAL   236       9.559  -5.700  18.216  1.00  0.00
ATOM   3698  HB  VAL   236       8.825  -4.976  17.862  1.00  0.00
ATOM   3699  CG1 VAL   236      10.713  -4.796  18.743  1.00  0.00
ATOM   3700 HG11 VAL   236      10.336  -4.107  19.499  1.00  0.00
ATOM   3701 HG12 VAL   236      11.462  -5.459  19.177  1.00  0.00
ATOM   3702 HG13 VAL   236      11.098  -4.202  17.914  1.00  0.00
ATOM   3703  CG2 VAL   236       9.987  -6.502  16.939  1.00  0.00
ATOM   3704 HG21 VAL   236      10.778  -5.984  16.397  1.00  0.00
ATOM   3705 HG22 VAL   236       9.175  -6.776  16.265  1.00  0.00
ATOM   3706 HG23 VAL   236      10.498  -7.409  17.261  1.00  0.00
ATOM   3707  C   VAL   236       9.675  -7.399  20.231  1.00  0.00
ATOM   3708  O   VAL   236       9.995  -6.918  21.324  1.00  0.00
ATOM   3709  N   ARG   237       9.804  -8.673  19.935  1.00  0.00
ATOM   3710  H   ARG   237       9.501  -8.935  19.004  1.00  0.00
ATOM   3711  CA  ARG   237      10.274  -9.720  20.850  1.00  0.00
ATOM   3712  HA  ARG   237      10.958  -9.304  21.590  1.00  0.00
ATOM   3713  CB  ARG   237       8.992 -10.407  21.485  1.00  0.00
ATOM   3714  HB2 ARG   237       8.304 -10.645  20.673  1.00  0.00
ATOM   3715  HB3 ARG   237       9.180 -11.371  21.957  1.00  0.00
ATOM   3716  CG  ARG   237       8.138  -9.582  22.505  1.00  0.00
ATOM   3717  HG2 ARG   237       7.816  -8.718  21.925  1.00  0.00
ATOM   3718  HG3 ARG   237       7.312 -10.228  22.803  1.00  0.00
ATOM   3719  CD  ARG   237       8.957  -8.959  23.726  1.00  0.00
ATOM   3720  HD2 ARG   237       9.380  -9.728  24.372  1.00  0.00
ATOM   3721  HD3 ARG   237       9.833  -8.437  23.342  1.00  0.00
ATOM   3722  NE  ARG   237       8.174  -8.040  24.634  1.00  0.00
ATOM   3723  HE  ARG   237       7.785  -8.430  25.481  1.00  0.00
ATOM   3724  CZ  ARG   237       7.872  -6.763  24.409  1.00  0.00
ATOM   3725  NH1 ARG   237       8.498  -5.986  23.625  1.00  0.00
ATOM   3726 HH11 ARG   237       9.356  -6.385  23.273  1.00  0.00
ATOM   3727 HH12 ARG   237       8.275  -5.009  23.749  1.00  0.00
ATOM   3728  NH2 ARG   237       6.759  -6.330  24.999  1.00  0.00
ATOM   3729 HH21 ARG   237       6.361  -6.887  25.741  1.00  0.00
ATOM   3730 HH22 ARG   237       6.453  -5.370  24.928  1.00  0.00
ATOM   3731  C   ARG   237      11.173 -10.725  20.061  1.00  0.00
ATOM   3732  O   ARG   237      10.985 -11.057  18.918  1.00  0.00
ATOM   3733  N   SER   238      12.226 -11.245  20.670  1.00  0.00
ATOM   3734  H   SER   238      12.434 -11.123  21.654  1.00  0.00
ATOM   3735  CA  SER   238      13.107 -12.201  20.052  1.00  0.00
ATOM   3736  HA  SER   238      13.395 -11.832  19.068  1.00  0.00
ATOM   3737  CB  SER   238      14.264 -12.566  21.055  1.00  0.00
ATOM   3738  HB2 SER   238      14.787 -11.624  21.222  1.00  0.00
ATOM   3739  HB3 SER   238      13.781 -12.795  22.005  1.00  0.00
ATOM   3740  OG  SER   238      15.219 -13.559  20.595  1.00  0.00
ATOM   3741  HG  SER   238      15.642 -13.267  19.784  1.00  0.00
ATOM   3742  C   SER   238      12.350 -13.533  19.711  1.00  0.00
ATOM   3743  O   SER   238      11.648 -13.986  20.551  1.00  0.00
ATOM   3744  N   TRP   239      12.604 -14.182  18.588  1.00  0.00
ATOM   3745  H   TRP   239      13.233 -13.706  17.953  1.00  0.00
ATOM   3746  CA  TRP   239      12.371 -15.633  18.308  1.00  0.00
ATOM   3747  HA  TRP   239      11.369 -15.822  18.693  1.00  0.00
ATOM   3748  CB  TRP   239      12.385 -16.040  16.845  1.00  0.00
ATOM   3749  HB2 TRP   239      11.826 -15.271  16.313  1.00  0.00
ATOM   3750  HB3 TRP   239      13.401 -15.895  16.478  1.00  0.00
ATOM   3751  CG  TRP   239      12.016 -17.378  16.534  1.00  0.00
ATOM   3752  CD1 TRP   239      12.733 -18.329  15.912  1.00  0.00
ATOM   3753  HD1 TRP   239      13.729 -18.266  15.500  1.00  0.00
ATOM   3754  NE1 TRP   239      12.021 -19.464  15.814  1.00  0.00
ATOM   3755  HE1 TRP   239      12.361 -20.257  15.289  1.00  0.00
ATOM   3756  CE2 TRP   239      10.695 -19.387  16.311  1.00  0.00
ATOM   3757  CZ2 TRP   239       9.672 -20.278  16.475  1.00  0.00
ATOM   3758  HZ2 TRP   239       9.843 -21.275  16.095  1.00  0.00
ATOM   3759  CH2 TRP   239       8.408 -19.796  16.881  1.00  0.00
ATOM   3760  HH2 TRP   239       7.557 -20.454  16.978  1.00  0.00
ATOM   3761  CZ3 TRP   239       8.315 -18.379  17.287  1.00  0.00
ATOM   3762  HZ3 TRP   239       7.344 -18.005  17.576  1.00  0.00
ATOM   3763  CE3 TRP   239       9.458 -17.578  17.289  1.00  0.00
ATOM   3764  HE3 TRP   239       9.431 -16.549  17.615  1.00  0.00
ATOM   3765  CD2 TRP   239      10.674 -18.025  16.803  1.00  0.00
ATOM   3766  C   TRP   239      13.135 -16.609  19.239  1.00  0.00
ATOM   3767  O   TRP   239      12.799 -17.738  19.446  1.00  0.00
ATOM   3768  N   GLU   240      14.174 -16.158  19.939  1.00  0.00
ATOM   3769  H   GLU   240      14.431 -15.180  19.881  1.00  0.00
ATOM   3770  CA  GLU   240      15.022 -17.055  20.640  1.00  0.00
ATOM   3771  HA  GLU   240      14.958 -18.052  20.203  1.00  0.00
ATOM   3772  CB  GLU   240      16.489 -16.724  20.520  1.00  0.00
ATOM   3773  HB2 GLU   240      16.633 -16.483  19.467  1.00  0.00
ATOM   3774  HB3 GLU   240      16.798 -15.848  21.091  1.00  0.00
ATOM   3775  CG  GLU   240      17.481 -17.912  20.998  1.00  0.00
ATOM   3776  HG2 GLU   240      18.515 -17.584  20.890  1.00  0.00
ATOM   3777  HG3 GLU   240      17.391 -17.900  22.085  1.00  0.00
ATOM   3778  CD  GLU   240      17.316 -19.291  20.324  1.00  0.00
ATOM   3779  OE1 GLU   240      17.957 -20.284  20.812  1.00  0.00
ATOM   3780  OE2 GLU   240      16.702 -19.399  19.282  1.00  0.00
ATOM   3781  C   GLU   240      14.525 -17.266  22.114  1.00  0.00
ATOM   3782  O   GLU   240      14.904 -18.245  22.767  1.00  0.00
ATOM   3783  N   ASN   241      13.747 -16.318  22.626  1.00  0.00
ATOM   3784  H   ASN   241      13.322 -15.698  21.947  1.00  0.00
ATOM   3785  CA  ASN   241      13.014 -16.410  23.885  1.00  0.00
ATOM   3786  HA  ASN   241      13.778 -16.638  24.629  1.00  0.00
ATOM   3787  CB  ASN   241      12.366 -15.005  24.102  1.00  0.00
ATOM   3788  HB2 ASN   241      13.218 -14.326  24.073  1.00  0.00
ATOM   3789  HB3 ASN   241      11.550 -14.692  23.450  1.00  0.00
ATOM   3790  CG  ASN   241      11.718 -14.877  25.461  1.00  0.00
ATOM   3791  OD1 ASN   241      10.962 -15.751  25.859  1.00  0.00
ATOM   3792  ND2 ASN   241      11.944 -13.824  26.219  1.00  0.00
ATOM   3793 HD21 ASN   241      12.449 -13.003  25.908  1.00  0.00
ATOM   3794 HD22 ASN   241      11.422 -13.605  27.059  1.00  0.00
ATOM   3795  C   ASN   241      11.921 -17.488  23.870  1.00  0.00
ATOM   3796  O   ASN   241      11.019 -17.419  22.998  1.00  0.00
ATOM   3797  N   ASN   242      11.986 -18.480  24.681  1.00  0.00
ATOM   3798  H   ASN   242      12.520 -18.495  25.542  1.00  0.00
ATOM   3799  CA  ASN   242      10.966 -19.499  24.610  1.00  0.00
ATOM   3800  HA  ASN   242      11.003 -20.021  23.655  1.00  0.00
ATOM   3801  CB  ASN   242      11.423 -20.536  25.642  1.00  0.00
ATOM   3802  HB2 ASN   242      11.917 -20.065  26.491  1.00  0.00
ATOM   3803  HB3 ASN   242      10.626 -21.145  26.069  1.00  0.00
ATOM   3804  CG  ASN   242      12.361 -21.608  25.110  1.00  0.00
ATOM   3805  OD1 ASN   242      11.918 -22.581  24.598  1.00  0.00
ATOM   3806  ND2 ASN   242      13.701 -21.537  25.257  1.00  0.00
ATOM   3807 HD21 ASN   242      14.155 -20.788  25.766  1.00  0.00
ATOM   3808 HD22 ASN   242      14.121 -22.459  25.256  1.00  0.00
ATOM   3809  C   ASN   242       9.564 -19.099  24.960  1.00  0.00
ATOM   3810  O   ASN   242       8.623 -19.820  24.535  1.00  0.00
ATOM   3811  N   THR   243       9.348 -18.086  25.668  1.00  0.00
ATOM   3812  H   THR   243      10.150 -17.504  25.877  1.00  0.00
ATOM   3813  CA  THR   243       7.939 -17.566  25.880  1.00  0.00
ATOM   3814  HA  THR   243       7.315 -18.460  25.875  1.00  0.00
ATOM   3815  CB  THR   243       7.757 -16.846  27.149  1.00  0.00
ATOM   3816  HB  THR   243       8.488 -16.041  27.226  1.00  0.00
ATOM   3817  CG2 THR   243       6.307 -16.245  27.288  1.00  0.00
ATOM   3818 HG21 THR   243       6.104 -15.440  26.582  1.00  0.00
ATOM   3819 HG22 THR   243       6.171 -15.788  28.268  1.00  0.00
ATOM   3820 HG23 THR   243       5.462 -16.923  27.162  1.00  0.00
ATOM   3821  OG1 THR   243       7.952 -17.785  28.166  1.00  0.00
ATOM   3822  HG1 THR   243       8.879 -18.035  28.138  1.00  0.00
ATOM   3823  C   THR   243       7.406 -16.794  24.624  1.00  0.00
ATOM   3824  O   THR   243       6.226 -16.958  24.327  1.00  0.00
ATOM   3825  N   THR   244       8.231 -16.255  23.726  1.00  0.00
ATOM   3826  H   THR   244       9.224 -16.087  23.836  1.00  0.00
ATOM   3827  CA  THR   244       7.838 -15.804  22.415  1.00  0.00
ATOM   3828  HA  THR   244       6.988 -15.135  22.547  1.00  0.00
ATOM   3829  CB  THR   244       8.851 -15.093  21.529  1.00  0.00
ATOM   3830  HB  THR   244       9.554 -15.880  21.258  1.00  0.00
ATOM   3831  CG2 THR   244       8.355 -14.661  20.127  1.00  0.00
ATOM   3832 HG21 THR   244       8.095 -15.525  19.515  1.00  0.00
ATOM   3833 HG22 THR   244       9.169 -14.115  19.652  1.00  0.00
ATOM   3834 HG23 THR   244       7.474 -14.020  20.162  1.00  0.00
ATOM   3835  OG1 THR   244       9.418 -14.118  22.289  1.00  0.00
ATOM   3836  HG1 THR   244       9.934 -13.633  21.641  1.00  0.00
ATOM   3837  C   THR   244       7.324 -17.058  21.625  1.00  0.00
ATOM   3838  O   THR   244       6.384 -17.019  20.860  1.00  0.00
ATOM   3839  N   LYS   245       8.010 -18.196  21.717  1.00  0.00
ATOM   3840  H   LYS   245       8.862 -18.314  22.252  1.00  0.00
ATOM   3841  CA  LYS   245       7.548 -19.377  20.950  1.00  0.00
ATOM   3842  HA  LYS   245       7.328 -19.092  19.921  1.00  0.00
ATOM   3843  CB  LYS   245       8.697 -20.325  20.950  1.00  0.00
ATOM   3844  HB2 LYS   245       9.005 -20.694  21.928  1.00  0.00
ATOM   3845  HB3 LYS   245       8.210 -21.129  20.396  1.00  0.00
ATOM   3846  CG  LYS   245       9.896 -19.800  20.248  1.00  0.00
ATOM   3847  HG2 LYS   245       9.583 -19.199  19.394  1.00  0.00
ATOM   3848  HG3 LYS   245      10.528 -19.162  20.865  1.00  0.00
ATOM   3849  CD  LYS   245      10.760 -21.015  19.725  1.00  0.00
ATOM   3850  HD2 LYS   245      11.260 -21.596  20.500  1.00  0.00
ATOM   3851  HD3 LYS   245      10.073 -21.654  19.170  1.00  0.00
ATOM   3852  CE  LYS   245      11.968 -20.478  18.960  1.00  0.00
ATOM   3853  HE2 LYS   245      11.664 -19.636  18.337  1.00  0.00
ATOM   3854  HE3 LYS   245      12.688 -20.081  19.674  1.00  0.00
ATOM   3855  NZ  LYS   245      12.681 -21.592  18.256  1.00  0.00
ATOM   3856  HZ1 LYS   245      12.164 -22.019  17.501  1.00  0.00
ATOM   3857  HZ2 LYS   245      12.804 -22.337  18.927  1.00  0.00
ATOM   3858  HZ3 LYS   245      13.516 -21.330  17.753  1.00  0.00
ATOM   3859  C   LYS   245       6.212 -19.984  21.472  1.00  0.00
ATOM   3860  O   LYS   245       5.415 -20.372  20.598  1.00  0.00
ATOM   3861  N   LYS   246       5.924 -19.805  22.804  1.00  0.00
ATOM   3862  H   LYS   246       6.659 -19.454  23.407  1.00  0.00
ATOM   3863  CA  LYS   246       4.612 -19.978  23.487  1.00  0.00
ATOM   3864  HA  LYS   246       4.304 -20.942  23.081  1.00  0.00
ATOM   3865  CB  LYS   246       4.834 -19.978  24.989  1.00  0.00
ATOM   3866  HB2 LYS   246       5.243 -19.027  25.330  1.00  0.00
ATOM   3867  HB3 LYS   246       3.857 -20.097  25.459  1.00  0.00
ATOM   3868  CG  LYS   246       5.575 -21.206  25.464  1.00  0.00
ATOM   3869  HG2 LYS   246       5.038 -22.062  25.056  1.00  0.00
ATOM   3870  HG3 LYS   246       6.545 -21.226  24.967  1.00  0.00
ATOM   3871  CD  LYS   246       5.836 -21.346  26.994  1.00  0.00
ATOM   3872  HD2 LYS   246       6.536 -22.176  27.094  1.00  0.00
ATOM   3873  HD3 LYS   246       6.375 -20.466  27.346  1.00  0.00
ATOM   3874  CE  LYS   246       4.529 -21.495  27.874  1.00  0.00
ATOM   3875  HE2 LYS   246       4.812 -21.306  28.910  1.00  0.00
ATOM   3876  HE3 LYS   246       3.862 -20.700  27.540  1.00  0.00
ATOM   3877  NZ  LYS   246       3.882 -22.805  27.843  1.00  0.00
ATOM   3878  HZ1 LYS   246       3.468 -23.005  26.944  1.00  0.00
ATOM   3879  HZ2 LYS   246       3.150 -22.700  28.531  1.00  0.00
ATOM   3880  HZ3 LYS   246       4.504 -23.531  28.168  1.00  0.00
ATOM   3881  C   LYS   246       3.479 -19.049  23.022  1.00  0.00
ATOM   3882  O   LYS   246       2.339 -19.473  22.751  1.00  0.00
ATOM   3883  N   PHE   247       3.790 -17.732  22.932  1.00  0.00
ATOM   3884  H   PHE   247       4.672 -17.436  23.331  1.00  0.00
ATOM   3885  CA  PHE   247       2.750 -16.814  22.485  1.00  0.00
ATOM   3886  HA  PHE   247       1.812 -16.914  23.030  1.00  0.00
ATOM   3887  CB  PHE   247       3.253 -15.424  22.667  1.00  0.00
ATOM   3888  HB2 PHE   247       3.263 -15.260  23.745  1.00  0.00
ATOM   3889  HB3 PHE   247       4.241 -15.216  22.255  1.00  0.00
ATOM   3890  CG  PHE   247       2.243 -14.442  22.169  1.00  0.00
ATOM   3891  CD1 PHE   247       0.869 -14.510  22.494  1.00  0.00
ATOM   3892  HD1 PHE   247       0.551 -15.290  23.170  1.00  0.00
ATOM   3893  CE1 PHE   247      -0.044 -13.557  21.916  1.00  0.00
ATOM   3894  HE1 PHE   247      -1.111 -13.553  22.082  1.00  0.00
ATOM   3895  CZ  PHE   247       0.427 -12.591  21.013  1.00  0.00
ATOM   3896  HZ  PHE   247      -0.297 -11.970  20.506  1.00  0.00
ATOM   3897  CE2 PHE   247       1.850 -12.561  20.707  1.00  0.00
ATOM   3898  HE2 PHE   247       2.225 -11.841  19.995  1.00  0.00
ATOM   3899  CD2 PHE   247       2.726 -13.548  21.220  1.00  0.00
ATOM   3900  HD2 PHE   247       3.783 -13.540  20.999  1.00  0.00
ATOM   3901  C   PHE   247       2.391 -17.083  20.988  1.00  0.00
ATOM   3902  O   PHE   247       1.196 -17.160  20.760  1.00  0.00
ATOM   3903  N   ILE   248       3.309 -17.509  20.123  1.00  0.00
ATOM   3904  H   ILE   248       4.314 -17.445  20.240  1.00  0.00
ATOM   3905  CA  ILE   248       2.834 -17.816  18.793  1.00  0.00
ATOM   3906  HA  ILE   248       2.113 -17.047  18.514  1.00  0.00
ATOM   3907  CB  ILE   248       4.047 -17.815  17.769  1.00  0.00
ATOM   3908  HB  ILE   248       4.889 -18.455  18.036  1.00  0.00
ATOM   3909  CG2 ILE   248       3.351 -18.145  16.439  1.00  0.00
ATOM   3910 HG21 ILE   248       2.611 -17.411  16.119  1.00  0.00
ATOM   3911 HG22 ILE   248       2.823 -19.090  16.312  1.00  0.00
ATOM   3912 HG23 ILE   248       4.156 -18.014  15.716  1.00  0.00
ATOM   3913  CG1 ILE   248       4.699 -16.392  17.629  1.00  0.00
ATOM   3914 HG12 ILE   248       5.467 -16.173  18.370  1.00  0.00
ATOM   3915 HG13 ILE   248       5.236 -16.226  16.695  1.00  0.00
ATOM   3916  CD1 ILE   248       3.754 -15.109  17.688  1.00  0.00
ATOM   3917 HD11 ILE   248       4.293 -14.220  17.358  1.00  0.00
ATOM   3918 HD12 ILE   248       3.362 -14.985  18.698  1.00  0.00
ATOM   3919 HD13 ILE   248       2.886 -15.350  17.075  1.00  0.00
ATOM   3920  C   ILE   248       2.039 -19.176  18.788  1.00  0.00
ATOM   3921  O   ILE   248       1.021 -19.264  18.108  1.00  0.00
ATOM   3922  N   ARG   249       2.427 -20.206  19.552  1.00  0.00
ATOM   3923  H   ARG   249       3.129 -19.953  20.237  1.00  0.00
ATOM   3924  CA  ARG   249       1.947 -21.577  19.593  1.00  0.00
ATOM   3925  HA  ARG   249       1.993 -22.034  18.604  1.00  0.00
ATOM   3926  CB  ARG   249       2.923 -22.298  20.511  1.00  0.00
ATOM   3927  HB2 ARG   249       3.870 -22.277  19.972  1.00  0.00
ATOM   3928  HB3 ARG   249       3.045 -21.889  21.514  1.00  0.00
ATOM   3929  CG  ARG   249       2.674 -23.868  20.637  1.00  0.00
ATOM   3930  HG2 ARG   249       1.690 -24.078  21.056  1.00  0.00
ATOM   3931  HG3 ARG   249       2.656 -24.278  19.627  1.00  0.00
ATOM   3932  CD  ARG   249       3.716 -24.444  21.613  1.00  0.00
ATOM   3933  HD2 ARG   249       3.404 -24.255  22.640  1.00  0.00
ATOM   3934  HD3 ARG   249       3.734 -25.530  21.524  1.00  0.00
ATOM   3935  NE  ARG   249       5.143 -23.945  21.441  1.00  0.00
ATOM   3936  HE  ARG   249       5.456 -23.609  20.542  1.00  0.00
ATOM   3937  CZ  ARG   249       6.169 -24.148  22.226  1.00  0.00
ATOM   3938  NH1 ARG   249       5.872 -24.539  23.419  1.00  0.00
ATOM   3939 HH11 ARG   249       4.933 -24.773  23.707  1.00  0.00
ATOM   3940 HH12 ARG   249       6.621 -24.766  24.058  1.00  0.00
ATOM   3941  NH2 ARG   249       7.391 -23.933  21.906  1.00  0.00
ATOM   3942 HH21 ARG   249       7.588 -23.871  20.918  1.00  0.00
ATOM   3943 HH22 ARG   249       8.162 -23.761  22.535  1.00  0.00
ATOM   3944  C   ARG   249       0.473 -21.558  20.116  1.00  0.00
ATOM   3945  O   ARG   249      -0.416 -22.165  19.487  1.00  0.00
ATOM   3946  N   ARG   250       0.193 -20.696  21.108  1.00  0.00
ATOM   3947  H   ARG   250       0.991 -20.140  21.392  1.00  0.00
ATOM   3948  CA  ARG   250      -1.221 -20.305  21.562  1.00  0.00
ATOM   3949  HA  ARG   250      -1.696 -21.276  21.701  1.00  0.00
ATOM   3950  CB  ARG   250      -1.151 -19.642  22.943  1.00  0.00
ATOM   3951  HB2 ARG   250      -0.582 -20.322  23.577  1.00  0.00
ATOM   3952  HB3 ARG   250      -0.596 -18.711  22.829  1.00  0.00
ATOM   3953  CG  ARG   250      -2.514 -19.212  23.597  1.00  0.00
ATOM   3954  HG2 ARG   250      -2.303 -18.803  24.585  1.00  0.00
ATOM   3955  HG3 ARG   250      -3.124 -18.435  23.137  1.00  0.00
ATOM   3956  CD  ARG   250      -3.265 -20.426  23.821  1.00  0.00
ATOM   3957  HD2 ARG   250      -4.308 -20.225  24.063  1.00  0.00
ATOM   3958  HD3 ARG   250      -3.377 -21.089  22.964  1.00  0.00
ATOM   3959  NE  ARG   250      -2.811 -21.183  25.002  1.00  0.00
ATOM   3960  HE  ARG   250      -1.901 -21.001  25.400  1.00  0.00
ATOM   3961  CZ  ARG   250      -3.568 -22.133  25.571  1.00  0.00
ATOM   3962  NH1 ARG   250      -4.815 -22.419  25.239  1.00  0.00
ATOM   3963 HH11 ARG   250      -5.264 -21.800  24.580  1.00  0.00
ATOM   3964 HH12 ARG   250      -5.421 -22.879  25.904  1.00  0.00
ATOM   3965  NH2 ARG   250      -3.042 -22.915  26.483  1.00  0.00
ATOM   3966 HH21 ARG   250      -2.145 -22.559  26.782  1.00  0.00
ATOM   3967 HH22 ARG   250      -3.593 -23.650  26.904  1.00  0.00
ATOM   3968  C   ARG   250      -1.946 -19.532  20.511  1.00  0.00
ATOM   3969  O   ARG   250      -3.100 -19.729  20.392  1.00  0.00
ATOM   3970  N   TYR   251      -1.292 -18.495  19.847  1.00  0.00
ATOM   3971  H   TYR   251      -0.347 -18.335  20.175  1.00  0.00
ATOM   3972  CA  TYR   251      -1.901 -17.653  18.785  1.00  0.00
ATOM   3973  HA  TYR   251      -2.665 -17.039  19.261  1.00  0.00
ATOM   3974  CB  TYR   251      -0.834 -16.694  18.215  1.00  0.00
ATOM   3975  HB2 TYR   251      -0.617 -16.004  19.031  1.00  0.00
ATOM   3976  HB3 TYR   251       0.159 -17.116  18.064  1.00  0.00
ATOM   3977  CG  TYR   251      -1.168 -16.026  16.925  1.00  0.00
ATOM   3978  CD1 TYR   251      -0.930 -16.688  15.667  1.00  0.00
ATOM   3979  HD1 TYR   251      -0.506 -17.675  15.552  1.00  0.00
ATOM   3980  CE1 TYR   251      -1.409 -16.154  14.489  1.00  0.00
ATOM   3981  HE1 TYR   251      -1.295 -16.746  13.592  1.00  0.00
ATOM   3982  CZ  TYR   251      -2.045 -14.949  14.500  1.00  0.00
ATOM   3983  OH  TYR   251      -2.582 -14.477  13.356  1.00  0.00
ATOM   3984  HH  TYR   251      -2.021 -13.724  13.156  1.00  0.00
ATOM   3985  CE2 TYR   251      -2.038 -14.166  15.703  1.00  0.00
ATOM   3986  HE2 TYR   251      -2.477 -13.179  15.683  1.00  0.00
ATOM   3987  CD2 TYR   251      -1.569 -14.744  16.880  1.00  0.00
ATOM   3988  HD2 TYR   251      -1.664 -14.173  17.792  1.00  0.00
ATOM   3989  C   TYR   251      -2.440 -18.487  17.656  1.00  0.00
ATOM   3990  O   TYR   251      -3.396 -18.213  16.979  1.00  0.00
ATOM   3991  N   GLN   252      -1.739 -19.602  17.339  1.00  0.00
ATOM   3992  H   GLN   252      -0.803 -19.673  17.718  1.00  0.00
ATOM   3993  CA  GLN   252      -2.103 -20.423  16.230  1.00  0.00
ATOM   3994  HA  GLN   252      -2.226 -19.882  15.292  1.00  0.00
ATOM   3995  CB  GLN   252      -1.056 -21.518  15.977  1.00  0.00
ATOM   3996  HB2 GLN   252      -0.846 -21.977  16.943  1.00  0.00
ATOM   3997  HB3 GLN   252      -1.470 -22.317  15.362  1.00  0.00
ATOM   3998  CG  GLN   252       0.324 -20.990  15.396  1.00  0.00
ATOM   3999  HG2 GLN   252       0.171 -19.927  15.211  1.00  0.00
ATOM   4000  HG3 GLN   252       1.124 -21.060  16.133  1.00  0.00
ATOM   4001  CD  GLN   252       0.705 -21.782  14.136  1.00  0.00
ATOM   4002  OE1 GLN   252      -0.037 -21.874  13.208  1.00  0.00
ATOM   4003  NE2 GLN   252       1.869 -22.339  14.220  1.00  0.00
ATOM   4004 HE21 GLN   252       2.245 -22.928  13.487  1.00  0.00
ATOM   4005 HE22 GLN   252       2.501 -22.252  15.007  1.00  0.00
ATOM   4006  C   GLN   252      -3.425 -21.103  16.639  1.00  0.00
ATOM   4007  O   GLN   252      -4.263 -21.275  15.721  1.00  0.00
ATOM   4008  N   ARG   253      -3.654 -21.413  17.906  1.00  0.00
ATOM   4009  H   ARG   253      -2.881 -21.371  18.559  1.00  0.00
ATOM   4010  CA  ARG   253      -4.884 -22.117  18.379  1.00  0.00
ATOM   4011  HA  ARG   253      -5.252 -22.836  17.648  1.00  0.00
ATOM   4012  CB  ARG   253      -4.517 -22.924  19.610  1.00  0.00
ATOM   4013  HB2 ARG   253      -4.000 -22.209  20.250  1.00  0.00
ATOM   4014  HB3 ARG   253      -5.445 -23.234  20.090  1.00  0.00
ATOM   4015  CG  ARG   253      -3.700 -24.192  19.152  1.00  0.00
ATOM   4016  HG2 ARG   253      -4.294 -24.756  18.433  1.00  0.00
ATOM   4017  HG3 ARG   253      -2.809 -23.748  18.709  1.00  0.00
ATOM   4018  CD  ARG   253      -3.385 -24.994  20.358  1.00  0.00
ATOM   4019  HD2 ARG   253      -2.653 -24.409  20.914  1.00  0.00
ATOM   4020  HD3 ARG   253      -4.295 -25.279  20.886  1.00  0.00
ATOM   4021  NE  ARG   253      -2.686 -26.258  19.978  1.00  0.00
ATOM   4022  HE  ARG   253      -3.126 -26.963  19.404  1.00  0.00
ATOM   4023  CZ  ARG   253      -1.381 -26.472  20.018  1.00  0.00
ATOM   4024  NH1 ARG   253      -0.435 -25.727  20.541  1.00  0.00
ATOM   4025 HH11 ARG   253      -0.679 -25.118  21.309  1.00  0.00
ATOM   4026 HH12 ARG   253       0.501 -26.102  20.488  1.00  0.00
ATOM   4027  NH2 ARG   253      -0.884 -27.425  19.177  1.00  0.00
ATOM   4028 HH21 ARG   253      -1.490 -28.138  18.796  1.00  0.00
ATOM   4029 HH22 ARG   253       0.102 -27.238  19.065  1.00  0.00
ATOM   4030  C   ARG   253      -6.085 -21.234  18.643  1.00  0.00
ATOM   4031  O   ARG   253      -7.182 -21.711  18.702  1.00  0.00
ATOM   4032  N   ARG   254      -5.808 -19.935  18.924  1.00  0.00
ATOM   4033  H   ARG   254      -4.834 -19.656  18.912  1.00  0.00
ATOM   4034  CA  ARG   254      -6.773 -19.064  19.545  1.00  0.00
ATOM   4035  HA  ARG   254      -7.771 -19.488  19.435  1.00  0.00
ATOM   4036  CB  ARG   254      -6.449 -18.967  21.067  1.00  0.00
ATOM   4037  HB2 ARG   254      -6.322 -19.892  21.630  1.00  0.00
ATOM   4038  HB3 ARG   254      -5.545 -18.372  21.197  1.00  0.00
ATOM   4039  CG  ARG   254      -7.393 -18.098  21.780  1.00  0.00
ATOM   4040  HG2 ARG   254      -6.945 -17.745  22.709  1.00  0.00
ATOM   4041  HG3 ARG   254      -7.581 -17.216  21.168  1.00  0.00
ATOM   4042  CD  ARG   254      -8.623 -18.967  21.932  1.00  0.00
ATOM   4043  HD2 ARG   254      -9.013 -19.218  20.945  1.00  0.00
ATOM   4044  HD3 ARG   254      -8.286 -19.919  22.343  1.00  0.00
ATOM   4045  NE  ARG   254      -9.615 -18.271  22.755  1.00  0.00
ATOM   4046  HE  ARG   254      -9.220 -17.514  23.295  1.00  0.00
ATOM   4047  CZ  ARG   254     -10.811 -18.746  23.094  1.00  0.00
ATOM   4048  NH1 ARG   254     -11.308 -19.948  22.762  1.00  0.00
ATOM   4049 HH11 ARG   254     -10.788 -20.637  22.238  1.00  0.00
ATOM   4050 HH12 ARG   254     -12.213 -20.155  23.158  1.00  0.00
ATOM   4051  NH2 ARG   254     -11.603 -18.009  23.773  1.00  0.00
ATOM   4052 HH21 ARG   254     -11.156 -17.139  24.026  1.00  0.00
ATOM   4053 HH22 ARG   254     -12.559 -18.291  23.936  1.00  0.00
ATOM   4054  C   ARG   254      -6.973 -17.810  18.699  1.00  0.00
ATOM   4055  O   ARG   254      -8.037 -17.254  18.775  1.00  0.00
ATOM   4056  N   ALA   255      -6.144 -17.221  17.830  1.00  0.00
ATOM   4057  H   ALA   255      -5.275 -17.671  17.566  1.00  0.00
ATOM   4058  CA  ALA   255      -6.399 -15.876  17.289  1.00  0.00
ATOM   4059  HA  ALA   255      -6.658 -15.244  18.138  1.00  0.00
ATOM   4060  CB  ALA   255      -5.138 -15.304  16.705  1.00  0.00
ATOM   4061  HB1 ALA   255      -4.334 -15.550  17.398  1.00  0.00
ATOM   4062  HB2 ALA   255      -5.276 -14.238  16.524  1.00  0.00
ATOM   4063  HB3 ALA   255      -4.862 -15.684  15.721  1.00  0.00
ATOM   4064  C   ALA   255      -7.563 -15.834  16.306  1.00  0.00
ATOM   4065  O   ALA   255      -8.188 -14.812  16.157  1.00  0.00
ATOM   4066  N   SER   256      -7.946 -16.971  15.565  1.00  0.00
ATOM   4067  H   SER   256      -7.429 -17.840  15.513  1.00  0.00
ATOM   4068  CA  SER   256      -9.304 -17.066  14.980  1.00  0.00
ATOM   4069  HA  SER   256      -9.476 -16.164  14.393  1.00  0.00
ATOM   4070  CB  SER   256      -9.406 -18.125  13.946  1.00  0.00
ATOM   4071  HB2 SER   256      -8.744 -17.846  13.126  1.00  0.00
ATOM   4072  HB3 SER   256      -9.136 -19.127  14.278  1.00  0.00
ATOM   4073  OG  SER   256     -10.738 -18.086  13.417  1.00  0.00
ATOM   4074  HG  SER   256     -10.842 -17.365  12.792  1.00  0.00
ATOM   4075  C   SER   256     -10.447 -17.096  16.027  1.00  0.00
ATOM   4076  O   SER   256     -11.435 -16.387  15.823  1.00  0.00
ATOM   4077  N   LYS   257     -10.418 -17.934  17.093  1.00  0.00
ATOM   4078  H   LYS   257      -9.659 -18.603  17.053  1.00  0.00
ATOM   4079  CA  LYS   257     -11.505 -18.273  18.019  1.00  0.00
ATOM   4080  HA  LYS   257     -12.447 -18.195  17.475  1.00  0.00
ATOM   4081  CB  LYS   257     -11.413 -19.783  18.403  1.00  0.00
ATOM   4082  HB2 LYS   257     -10.473 -20.065  18.876  1.00  0.00
ATOM   4083  HB3 LYS   257     -12.158 -19.936  19.184  1.00  0.00
ATOM   4084  CG  LYS   257     -11.696 -20.731  17.247  1.00  0.00
ATOM   4085  HG2 LYS   257     -10.872 -20.478  16.578  1.00  0.00
ATOM   4086  HG3 LYS   257     -11.443 -21.708  17.659  1.00  0.00
ATOM   4087  CD  LYS   257     -13.060 -20.735  16.623  1.00  0.00
ATOM   4088  HD2 LYS   257     -13.356 -19.744  16.279  1.00  0.00
ATOM   4089  HD3 LYS   257     -12.978 -21.310  15.701  1.00  0.00
ATOM   4090  CE  LYS   257     -14.089 -21.067  17.738  1.00  0.00
ATOM   4091  HE2 LYS   257     -13.817 -21.954  18.309  1.00  0.00
ATOM   4092  HE3 LYS   257     -14.049 -20.276  18.488  1.00  0.00
ATOM   4093  NZ  LYS   257     -15.450 -21.285  17.226  1.00  0.00
ATOM   4094  HZ1 LYS   257     -16.027 -21.820  17.859  1.00  0.00
ATOM   4095  HZ2 LYS   257     -15.498 -21.673  16.295  1.00  0.00
ATOM   4096  HZ3 LYS   257     -15.922 -20.392  17.200  1.00  0.00
ATOM   4097  C   LYS   257     -11.630 -17.349  19.250  1.00  0.00
ATOM   4098  O   LYS   257     -12.540 -17.642  20.025  1.00  0.00
ATOM   4099  N   THR   258     -10.779 -16.356  19.484  1.00  0.00
ATOM   4100  H   THR   258     -10.063 -16.241  18.777  1.00  0.00
ATOM   4101  CA  THR   258     -10.927 -15.453  20.623  1.00  0.00
ATOM   4102  HA  THR   258     -11.008 -16.043  21.536  1.00  0.00
ATOM   4103  CB  THR   258      -9.648 -14.714  20.787  1.00  0.00
ATOM   4104  HB  THR   258      -8.831 -15.436  20.786  1.00  0.00
ATOM   4105  CG2 THR   258      -9.355 -13.664  19.670  1.00  0.00
ATOM   4106 HG21 THR   258      -8.287 -13.453  19.717  1.00  0.00
ATOM   4107 HG22 THR   258      -9.970 -12.784  19.858  1.00  0.00
ATOM   4108 HG23 THR   258      -9.469 -14.054  18.658  1.00  0.00
ATOM   4109  OG1 THR   258      -9.669 -14.088  22.071  1.00  0.00
ATOM   4110  HG1 THR   258      -9.710 -14.727  22.787  1.00  0.00
ATOM   4111  C   THR   258     -12.137 -14.486  20.462  1.00  0.00
ATOM   4112  O   THR   258     -12.875 -14.593  19.443  1.00  0.00
ATOM   4113  N   ASP   259     -12.382 -13.662  21.490  1.00  0.00
ATOM   4114  H   ASP   259     -11.641 -13.677  22.181  1.00  0.00
ATOM   4115  CA  ASP   259     -13.436 -12.616  21.485  1.00  0.00
ATOM   4116  HA  ASP   259     -14.446 -13.022  21.548  1.00  0.00
ATOM   4117  CB  ASP   259     -13.298 -11.693  22.732  1.00  0.00
ATOM   4118  HB2 ASP   259     -13.158 -12.310  23.619  1.00  0.00
ATOM   4119  HB3 ASP   259     -12.371 -11.126  22.652  1.00  0.00
ATOM   4120  CG  ASP   259     -14.549 -10.772  22.914  1.00  0.00
ATOM   4121  OD1 ASP   259     -14.996 -10.592  24.099  1.00  0.00
ATOM   4122  OD2 ASP   259     -15.113 -10.196  21.985  1.00  0.00
ATOM   4123  C   ASP   259     -13.391 -11.762  20.209  1.00  0.00
ATOM   4124  O   ASP   259     -12.284 -11.383  19.778  1.00  0.00
ATOM   4125  N   LYS   260     -14.499 -11.517  19.479  1.00  0.00
ATOM   4126  H   LYS   260     -15.375 -11.906  19.808  1.00  0.00
ATOM   4127  CA  LYS   260     -14.484 -10.813  18.161  1.00  0.00
ATOM   4128  HA  LYS   260     -13.747 -11.302  17.524  1.00  0.00
ATOM   4129  CB  LYS   260     -15.793 -11.044  17.526  1.00  0.00
ATOM   4130  HB2 LYS   260     -15.626 -10.615  16.539  1.00  0.00
ATOM   4131  HB3 LYS   260     -15.973 -12.119  17.564  1.00  0.00
ATOM   4132  CG  LYS   260     -16.961 -10.322  18.095  1.00  0.00
ATOM   4133  HG2 LYS   260     -16.781 -10.382  19.169  1.00  0.00
ATOM   4134  HG3 LYS   260     -16.883  -9.265  17.843  1.00  0.00
ATOM   4135  CD  LYS   260     -18.334 -10.821  17.650  1.00  0.00
ATOM   4136  HD2 LYS   260     -18.674 -10.263  16.777  1.00  0.00
ATOM   4137  HD3 LYS   260     -18.148 -11.853  17.356  1.00  0.00
ATOM   4138  CE  LYS   260     -19.342 -10.676  18.777  1.00  0.00
ATOM   4139  HE2 LYS   260     -19.334  -9.639  19.111  1.00  0.00
ATOM   4140  HE3 LYS   260     -20.251 -11.011  18.277  1.00  0.00
ATOM   4141  NZ  LYS   260     -19.094 -11.534  19.969  1.00  0.00
ATOM   4142  HZ1 LYS   260     -19.913 -11.696  20.538  1.00  0.00
ATOM   4143  HZ2 LYS   260     -18.522 -10.997  20.605  1.00  0.00
ATOM   4144  HZ3 LYS   260     -18.585 -12.398  19.843  1.00  0.00
ATOM   4145  C   LYS   260     -14.054  -9.344  18.304  1.00  0.00
ATOM   4146  O   LYS   260     -13.580  -8.834  17.275  1.00  0.00
ATOM   4147  N   ASP   261     -14.159  -8.767  19.530  1.00  0.00
ATOM   4148  H   ASP   261     -14.352  -9.384  20.309  1.00  0.00
ATOM   4149  CA  ASP   261     -13.889  -7.352  19.735  1.00  0.00
ATOM   4150  HA  ASP   261     -14.349  -6.862  18.877  1.00  0.00
ATOM   4151  CB  ASP   261     -14.612  -6.834  20.950  1.00  0.00
ATOM   4152  HB2 ASP   261     -14.264  -7.261  21.891  1.00  0.00
ATOM   4153  HB3 ASP   261     -14.342  -5.779  20.928  1.00  0.00
ATOM   4154  CG  ASP   261     -16.140  -6.989  20.843  1.00  0.00
ATOM   4155  OD1 ASP   261     -16.715  -6.821  19.732  1.00  0.00
ATOM   4156  OD2 ASP   261     -16.843  -7.168  21.852  1.00  0.00
ATOM   4157  C   ASP   261     -12.323  -7.088  19.657  1.00  0.00
ATOM   4158  O   ASP   261     -11.906  -5.982  19.697  1.00  0.00
ATOM   4159  N   LEU   262     -11.540  -8.176  19.605  1.00  0.00
ATOM   4160  H   LEU   262     -11.985  -9.084  19.556  1.00  0.00
ATOM   4161  CA  LEU   262     -10.072  -8.241  19.714  1.00  0.00
ATOM   4162  HA  LEU   262      -9.665  -7.246  19.894  1.00  0.00
ATOM   4163  CB  LEU   262      -9.639  -9.371  20.708  1.00  0.00
ATOM   4164  HB2 LEU   262     -10.221  -9.188  21.610  1.00  0.00
ATOM   4165  HB3 LEU   262     -10.003 -10.370  20.468  1.00  0.00
ATOM   4166  CG  LEU   262      -8.124  -9.532  21.072  1.00  0.00
ATOM   4167  HG  LEU   262      -7.733  -9.756  20.079  1.00  0.00
ATOM   4168  CD1 LEU   262      -7.510  -8.272  21.716  1.00  0.00
ATOM   4169 HD11 LEU   262      -7.577  -7.427  21.031  1.00  0.00
ATOM   4170 HD12 LEU   262      -6.433  -8.383  21.839  1.00  0.00
ATOM   4171 HD13 LEU   262      -8.014  -8.198  22.680  1.00  0.00
ATOM   4172  CD2 LEU   262      -7.875 -10.735  21.880  1.00  0.00
ATOM   4173 HD21 LEU   262      -6.791 -10.831  21.951  1.00  0.00
ATOM   4174 HD22 LEU   262      -8.268 -10.594  22.887  1.00  0.00
ATOM   4175 HD23 LEU   262      -8.104 -11.689  21.404  1.00  0.00
ATOM   4176  C   LEU   262      -9.595  -8.514  18.279  1.00  0.00
ATOM   4177  O   LEU   262     -10.142  -9.276  17.511  1.00  0.00
ATOM   4178  N   THR   263      -8.457  -7.912  17.918  1.00  0.00
ATOM   4179  H   THR   263      -8.082  -7.290  18.623  1.00  0.00
ATOM   4180  CA  THR   263      -7.573  -8.337  16.768  1.00  0.00
ATOM   4181  HA  THR   263      -7.978  -9.271  16.378  1.00  0.00
ATOM   4182  CB  THR   263      -7.760  -7.412  15.518  1.00  0.00
ATOM   4183  HB  THR   263      -7.349  -6.438  15.785  1.00  0.00
ATOM   4184  CG2 THR   263      -7.138  -8.079  14.260  1.00  0.00
ATOM   4185 HG21 THR   263      -6.068  -7.877  14.303  1.00  0.00
ATOM   4186 HG22 THR   263      -7.446  -7.663  13.301  1.00  0.00
ATOM   4187 HG23 THR   263      -7.341  -9.150  14.258  1.00  0.00
ATOM   4188  OG1 THR   263      -9.155  -7.198  15.108  1.00  0.00
ATOM   4189  HG1 THR   263      -9.425  -6.295  15.288  1.00  0.00
ATOM   4190  C   THR   263      -6.169  -8.501  17.165  1.00  0.00
ATOM   4191  O   THR   263      -5.617  -7.672  17.871  1.00  0.00
ATOM   4192  N   ILE   264      -5.533  -9.503  16.586  1.00  0.00
ATOM   4193  H   ILE   264      -6.085 -10.124  16.007  1.00  0.00
ATOM   4194  CA  ILE   264      -4.097  -9.769  16.775  1.00  0.00
ATOM   4195  HA  ILE   264      -3.687  -8.834  17.159  1.00  0.00
ATOM   4196  CB  ILE   264      -3.907 -10.873  17.818  1.00  0.00
ATOM   4197  HB  ILE   264      -4.116 -11.821  17.323  1.00  0.00
ATOM   4198  CG2 ILE   264      -2.440 -10.864  18.420  1.00  0.00
ATOM   4199 HG21 ILE   264      -2.299  -9.980  19.043  1.00  0.00
ATOM   4200 HG22 ILE   264      -1.791 -10.867  17.545  1.00  0.00
ATOM   4201 HG23 ILE   264      -2.279 -11.832  18.895  1.00  0.00
ATOM   4202  CG1 ILE   264      -4.938 -10.732  18.922  1.00  0.00
ATOM   4203 HG12 ILE   264      -4.930  -9.756  19.407  1.00  0.00
ATOM   4204 HG13 ILE   264      -5.879 -10.943  18.412  1.00  0.00
ATOM   4205  CD1 ILE   264      -4.777 -11.867  19.947  1.00  0.00
ATOM   4206 HD11 ILE   264      -4.659 -12.827  19.445  1.00  0.00
ATOM   4207 HD12 ILE   264      -5.704 -11.848  20.519  1.00  0.00
ATOM   4208 HD13 ILE   264      -4.032 -11.503  20.654  1.00  0.00
ATOM   4209  C   ILE   264      -3.488 -10.134  15.387  1.00  0.00
ATOM   4210  O   ILE   264      -3.782 -11.081  14.678  1.00  0.00
ATOM   4211  N   PHE   265      -2.446  -9.324  15.098  1.00  0.00
ATOM   4212  H   PHE   265      -2.162  -8.593  15.739  1.00  0.00
ATOM   4213  CA  PHE   265      -1.496  -9.435  13.945  1.00  0.00
ATOM   4214  HA  PHE   265      -1.736 -10.394  13.487  1.00  0.00
ATOM   4215  CB  PHE   265      -1.778  -8.224  12.966  1.00  0.00
ATOM   4216  HB2 PHE   265      -2.838  -8.298  12.722  1.00  0.00
ATOM   4217  HB3 PHE   265      -1.530  -7.295  13.480  1.00  0.00
ATOM   4218  CG  PHE   265      -1.031  -8.167  11.639  1.00  0.00
ATOM   4219  CD1 PHE   265      -1.276  -9.100  10.670  1.00  0.00
ATOM   4220  HD1 PHE   265      -1.941  -9.922  10.891  1.00  0.00
ATOM   4221  CE1 PHE   265      -0.571  -9.123   9.450  1.00  0.00
ATOM   4222  HE1 PHE   265      -0.674  -9.984   8.806  1.00  0.00
ATOM   4223  CZ  PHE   265       0.264  -8.037   9.110  1.00  0.00
ATOM   4224  HZ  PHE   265       0.659  -7.944   8.110  1.00  0.00
ATOM   4225  CE2 PHE   265       0.372  -6.951  10.041  1.00  0.00
ATOM   4226  HE2 PHE   265       0.975  -6.068   9.885  1.00  0.00
ATOM   4227  CD2 PHE   265      -0.284  -7.045  11.284  1.00  0.00
ATOM   4228  HD2 PHE   265      -0.170  -6.172  11.910  1.00  0.00
ATOM   4229  C   PHE   265      -0.110  -9.620  14.459  1.00  0.00
ATOM   4230  O   PHE   265       0.197  -9.063  15.535  1.00  0.00
ATOM   4231  N   VAL   266       0.649 -10.584  13.935  1.00  0.00
ATOM   4232  H   VAL   266       0.269 -11.110  13.157  1.00  0.00
ATOM   4233  CA  VAL   266       2.128 -10.853  14.256  1.00  0.00
ATOM   4234  HA  VAL   266       2.670  -9.982  14.626  1.00  0.00
ATOM   4235  CB  VAL   266       2.171 -12.122  15.149  1.00  0.00
ATOM   4236  HB  VAL   266       3.189 -12.360  15.459  1.00  0.00
ATOM   4237  CG1 VAL   266       1.408 -11.925  16.490  1.00  0.00
ATOM   4238 HG11 VAL   266       0.364 -12.227  16.408  1.00  0.00
ATOM   4239 HG12 VAL   266       1.793 -12.556  17.291  1.00  0.00
ATOM   4240 HG13 VAL   266       1.507 -10.901  16.849  1.00  0.00
ATOM   4241  CG2 VAL   266       1.606 -13.478  14.541  1.00  0.00
ATOM   4242 HG21 VAL   266       2.212 -13.902  13.741  1.00  0.00
ATOM   4243 HG22 VAL   266       0.588 -13.265  14.215  1.00  0.00
ATOM   4244 HG23 VAL   266       1.712 -14.216  15.336  1.00  0.00
ATOM   4245  C   VAL   266       2.862 -11.229  12.940  1.00  0.00
ATOM   4246  O   VAL   266       2.212 -11.657  11.966  1.00  0.00
ATOM   4247  N   GLY   267       4.171 -11.013  13.034  1.00  0.00
ATOM   4248  H   GLY   267       4.537 -10.763  13.946  1.00  0.00
ATOM   4249  CA  GLY   267       5.043 -10.858  11.876  1.00  0.00
ATOM   4250  HA2 GLY   267       4.739 -11.466  11.024  1.00  0.00
ATOM   4251  HA3 GLY   267       4.863  -9.815  11.614  1.00  0.00
ATOM   4252  C   GLY   267       6.558 -11.147  12.183  1.00  0.00
ATOM   4253  O   GLY   267       6.912 -11.207  13.339  1.00  0.00
ATOM   4254  N   PHE   268       7.327 -11.296  11.188  1.00  0.00
ATOM   4255  H   PHE   268       7.020 -11.037  10.258  1.00  0.00
ATOM   4256  CA  PHE   268       8.655 -11.941  11.301  1.00  0.00
ATOM   4257  HA  PHE   268       9.178 -11.896  12.256  1.00  0.00
ATOM   4258  CB  PHE   268       8.535 -13.443  11.093  1.00  0.00
ATOM   4259  HB2 PHE   268       8.279 -13.647  10.054  1.00  0.00
ATOM   4260  HB3 PHE   268       9.492 -13.941  11.247  1.00  0.00
ATOM   4261  CG  PHE   268       7.571 -14.217  11.934  1.00  0.00
ATOM   4262  CD1 PHE   268       6.213 -14.523  11.652  1.00  0.00
ATOM   4263  HD1 PHE   268       5.755 -14.201  10.728  1.00  0.00
ATOM   4264  CE1 PHE   268       5.433 -15.313  12.488  1.00  0.00
ATOM   4265  HE1 PHE   268       4.392 -15.527  12.296  1.00  0.00
ATOM   4266  CZ  PHE   268       5.986 -15.754  13.716  1.00  0.00
ATOM   4267  HZ  PHE   268       5.296 -16.187  14.426  1.00  0.00
ATOM   4268  CE2 PHE   268       7.260 -15.335  14.009  1.00  0.00
ATOM   4269  HE2 PHE   268       7.581 -15.553  15.016  1.00  0.00
ATOM   4270  CD2 PHE   268       8.056 -14.628  13.192  1.00  0.00
ATOM   4271  HD2 PHE   268       9.016 -14.338  13.594  1.00  0.00
ATOM   4272  C   PHE   268       9.609 -11.382  10.307  1.00  0.00
ATOM   4273  O   PHE   268       9.342 -11.224   9.149  1.00  0.00
ATOM   4274  N   ARG   269      10.883 -11.145  10.791  1.00  0.00
ATOM   4275  H   ARG   269      11.040 -11.254  11.786  1.00  0.00
ATOM   4276  CA  ARG   269      11.933 -10.510  10.034  1.00  0.00
ATOM   4277  HA  ARG   269      11.795 -10.854   9.008  1.00  0.00
ATOM   4278  CB  ARG   269      11.838  -8.946  10.085  1.00  0.00
ATOM   4279  HB2 ARG   269      12.657  -8.570   9.472  1.00  0.00
ATOM   4280  HB3 ARG   269      10.858  -8.787   9.636  1.00  0.00
ATOM   4281  CG  ARG   269      11.784  -8.224  11.375  1.00  0.00
ATOM   4282  HG2 ARG   269      11.222  -8.722  12.165  1.00  0.00
ATOM   4283  HG3 ARG   269      12.799  -8.239  11.772  1.00  0.00
ATOM   4284  CD  ARG   269      11.264  -6.752  11.078  1.00  0.00
ATOM   4285  HD2 ARG   269      10.290  -6.847  10.598  1.00  0.00
ATOM   4286  HD3 ARG   269      11.163  -6.350  12.086  1.00  0.00
ATOM   4287  NE  ARG   269      12.176  -5.874  10.302  1.00  0.00
ATOM   4288  HE  ARG   269      13.157  -6.064  10.448  1.00  0.00
ATOM   4289  CZ  ARG   269      11.912  -5.056   9.300  1.00  0.00
ATOM   4290  NH1 ARG   269      10.785  -4.979   8.766  1.00  0.00
ATOM   4291 HH11 ARG   269      10.026  -5.185   9.400  1.00  0.00
ATOM   4292 HH12 ARG   269      10.692  -4.338   7.991  1.00  0.00
ATOM   4293  NH2 ARG   269      12.893  -4.467   8.737  1.00  0.00
ATOM   4294 HH21 ARG   269      13.812  -4.887   8.717  1.00  0.00
ATOM   4295 HH22 ARG   269      12.666  -3.749   8.064  1.00  0.00
ATOM   4296  C   ARG   269      13.331 -10.992  10.498  1.00  0.00
ATOM   4297  O   ARG   269      13.529 -11.364  11.621  1.00  0.00
ATOM   4298  N   THR   270      14.452 -10.928   9.676  1.00  0.00
ATOM   4299  H   THR   270      14.288 -10.748   8.692  1.00  0.00
ATOM   4300  CA  THR   270      15.772 -11.004  10.102  1.00  0.00
ATOM   4301  HA  THR   270      15.856 -11.577  11.025  1.00  0.00
ATOM   4302  CB  THR   270      16.688 -11.714   9.034  1.00  0.00
ATOM   4303  HB  THR   270      17.716 -11.370   9.149  1.00  0.00
ATOM   4304  CG2 THR   270      16.786 -13.249   9.244  1.00  0.00
ATOM   4305 HG21 THR   270      17.510 -13.603   8.511  1.00  0.00
ATOM   4306 HG22 THR   270      15.887 -13.843   9.077  1.00  0.00
ATOM   4307 HG23 THR   270      17.041 -13.404  10.292  1.00  0.00
ATOM   4308  OG1 THR   270      16.328 -11.414   7.711  1.00  0.00
ATOM   4309  HG1 THR   270      16.978 -11.834   7.142  1.00  0.00
ATOM   4310  C   THR   270      16.387  -9.716  10.534  1.00  0.00
ATOM   4311  O   THR   270      16.161  -8.728   9.826  1.00  0.00
ATOM   4312  N   THR   271      17.271  -9.704  11.489  1.00  0.00
ATOM   4313  H   THR   271      17.332 -10.616  11.924  1.00  0.00
ATOM   4314  CA  THR   271      18.020  -8.507  12.028  1.00  0.00
ATOM   4315  HA  THR   271      18.038  -7.719  11.275  1.00  0.00
ATOM   4316  CB  THR   271      17.335  -7.995  13.270  1.00  0.00
ATOM   4317  HB  THR   271      16.536  -8.701  13.493  1.00  0.00
ATOM   4318  CG2 THR   271      18.191  -7.660  14.494  1.00  0.00
ATOM   4319 HG21 THR   271      17.545  -7.178  15.228  1.00  0.00
ATOM   4320 HG22 THR   271      18.989  -6.979  14.198  1.00  0.00
ATOM   4321 HG23 THR   271      18.561  -8.625  14.840  1.00  0.00
ATOM   4322  OG1 THR   271      16.625  -6.811  12.866  1.00  0.00
ATOM   4323  HG1 THR   271      17.219  -6.083  12.669  1.00  0.00
ATOM   4324  C   THR   271      19.494  -8.944  12.244  1.00  0.00
ATOM   4325  O   THR   271      19.743 -10.125  12.659  1.00  0.00
ATOM   4326  N   SER   272      20.496  -8.058  11.951  1.00  0.00
ATOM   4327  H   SER   272      20.113  -7.149  11.720  1.00  0.00
ATOM   4328  CA  SER   272      21.941  -8.155  12.257  1.00  0.00
ATOM   4329  HA  SER   272      22.259  -9.190  12.381  1.00  0.00
ATOM   4330  CB  SER   272      22.799  -7.426  11.269  1.00  0.00
ATOM   4331  HB2 SER   272      23.864  -7.394  11.497  1.00  0.00
ATOM   4332  HB3 SER   272      22.702  -7.927  10.305  1.00  0.00
ATOM   4333  OG  SER   272      22.127  -6.180  11.120  1.00  0.00
ATOM   4334  HG  SER   272      22.066  -6.048  10.171  1.00  0.00
ATOM   4335  C   SER   272      22.221  -7.552  13.642  1.00  0.00
ATOM   4336  O   SER   272      21.395  -6.765  14.217  1.00  0.00
ATOM   4337  N   SER   273      23.465  -7.783  14.124  1.00  0.00
ATOM   4338  H   SER   273      23.995  -8.476  13.608  1.00  0.00
ATOM   4339  CA  SER   273      24.043  -7.172  15.388  1.00  0.00
ATOM   4340  HA  SER   273      23.540  -6.248  15.675  1.00  0.00
ATOM   4341  CB  SER   273      24.065  -8.188  16.505  1.00  0.00
ATOM   4342  HB2 SER   273      24.616  -9.059  16.149  1.00  0.00
ATOM   4343  HB3 SER   273      24.647  -7.767  17.325  1.00  0.00
ATOM   4344  OG  SER   273      22.682  -8.531  16.883  1.00  0.00
ATOM   4345  HG  SER   273      22.553  -8.277  17.800  1.00  0.00
ATOM   4346  C   SER   273      25.433  -6.667  14.964  1.00  0.00
ATOM   4347  O   SER   273      26.231  -7.497  14.517  1.00  0.00
ATOM   4348  N   THR   274      25.831  -5.441  15.303  1.00  0.00
ATOM   4349  H   THR   274      25.254  -4.917  15.950  1.00  0.00
ATOM   4350  CA  THR   274      27.051  -4.779  14.916  1.00  0.00
ATOM   4351  HA  THR   274      27.310  -5.021  13.885  1.00  0.00
ATOM   4352  CB  THR   274      26.991  -3.313  15.223  1.00  0.00
ATOM   4353  HB  THR   274      26.638  -3.223  16.250  1.00  0.00
ATOM   4354  CG2 THR   274      28.210  -2.433  15.079  1.00  0.00
ATOM   4355 HG21 THR   274      27.910  -1.385  15.080  1.00  0.00
ATOM   4356 HG22 THR   274      28.632  -2.730  14.119  1.00  0.00
ATOM   4357 HG23 THR   274      28.926  -2.502  15.898  1.00  0.00
ATOM   4358  OG1 THR   274      25.988  -2.692  14.434  1.00  0.00
ATOM   4359  HG1 THR   274      25.410  -3.339  14.023  1.00  0.00
ATOM   4360  C   THR   274      28.180  -5.389  15.774  1.00  0.00
ATOM   4361  O   THR   274      27.929  -5.878  16.831  1.00  0.00
ATOM   4362  N   ASP   275      29.416  -5.261  15.303  1.00  0.00
ATOM   4363  H   ASP   275      29.577  -4.823  14.404  1.00  0.00
ATOM   4364  CA  ASP   275      30.653  -5.730  15.995  1.00  0.00
ATOM   4365  HA  ASP   275      30.499  -5.402  17.023  1.00  0.00
ATOM   4366  CB  ASP   275      30.705  -7.303  15.850  1.00  0.00
ATOM   4367  HB2 ASP   275      29.729  -7.788  15.889  1.00  0.00
ATOM   4368  HB3 ASP   275      31.089  -7.516  14.852  1.00  0.00
ATOM   4369  CG  ASP   275      31.715  -8.024  16.726  1.00  0.00
ATOM   4370  OD1 ASP   275      32.342  -7.435  17.599  1.00  0.00
ATOM   4371  OD2 ASP   275      31.719  -9.281  16.704  1.00  0.00
ATOM   4372  C   ASP   275      31.940  -4.998  15.548  1.00  0.00
ATOM   4373  O   ASP   275      31.907  -4.258  14.537  1.00  0.00
ATOM   4374  N   GLU   276      33.099  -5.210  16.196  1.00  0.00
ATOM   4375  H   GLU   276      33.086  -6.033  16.786  1.00  0.00
ATOM   4376  CA  GLU   276      34.451  -4.744  15.687  1.00  0.00
ATOM   4377  HA  GLU   276      34.329  -3.693  15.422  1.00  0.00
ATOM   4378  CB  GLU   276      35.474  -4.714  16.782  1.00  0.00
ATOM   4379  HB2 GLU   276      35.684  -5.767  16.973  1.00  0.00
ATOM   4380  HB3 GLU   276      36.370  -4.275  16.344  1.00  0.00
ATOM   4381  CG  GLU   276      35.167  -3.964  18.142  1.00  0.00
ATOM   4382  HG2 GLU   276      34.635  -4.620  18.831  1.00  0.00
ATOM   4383  HG3 GLU   276      36.085  -3.620  18.619  1.00  0.00
ATOM   4384  CD  GLU   276      34.394  -2.791  17.979  1.00  0.00
ATOM   4385  OE1 GLU   276      33.466  -2.452  18.764  1.00  0.00
ATOM   4386  OE2 GLU   276      34.696  -1.915  17.138  1.00  0.00
ATOM   4387  C   GLU   276      35.032  -5.528  14.501  1.00  0.00
ATOM   4388  O   GLU   276      36.085  -5.299  13.992  1.00  0.00
ATOM   4389  N   GLU   277      34.143  -6.464  14.043  1.00  0.00
ATOM   4390  H   GLU   277      33.174  -6.415  14.333  1.00  0.00
ATOM   4391  CA  GLU   277      34.431  -7.596  13.194  1.00  0.00
ATOM   4392  HA  GLU   277      35.365  -7.444  12.653  1.00  0.00
ATOM   4393  CB  GLU   277      34.367  -8.861  13.942  1.00  0.00
ATOM   4394  HB2 GLU   277      33.419  -8.834  14.480  1.00  0.00
ATOM   4395  HB3 GLU   277      34.521  -9.729  13.302  1.00  0.00
ATOM   4396  CG  GLU   277      35.438  -9.011  14.992  1.00  0.00
ATOM   4397  HG2 GLU   277      35.127  -8.413  15.849  1.00  0.00
ATOM   4398  HG3 GLU   277      35.453 -10.085  15.174  1.00  0.00
ATOM   4399  CD  GLU   277      36.858  -8.633  14.623  1.00  0.00
ATOM   4400  OE1 GLU   277      37.362  -9.081  13.580  1.00  0.00
ATOM   4401  OE2 GLU   277      37.574  -8.093  15.468  1.00  0.00
ATOM   4402  C   GLU   277      33.434  -7.540  12.050  1.00  0.00
ATOM   4403  O   GLU   277      32.302  -7.099  12.258  1.00  0.00
ATOM   4404  N   GLY   278      33.742  -8.122  10.877  1.00  0.00
ATOM   4405  H   GLY   278      34.531  -8.756  10.851  1.00  0.00
ATOM   4406  CA  GLY   278      32.806  -8.045   9.792  1.00  0.00
ATOM   4407  HA2 GLY   278      32.576  -7.000   9.584  1.00  0.00
ATOM   4408  HA3 GLY   278      33.385  -8.546   9.017  1.00  0.00
ATOM   4409  C   GLY   278      31.541  -8.877  10.006  1.00  0.00
ATOM   4410  O   GLY   278      30.513  -8.582   9.405  1.00  0.00
ATOM   4411  N   ASN   279      31.598  -9.991  10.812  1.00  0.00
ATOM   4412  H   ASN   279      32.468 -10.181  11.296  1.00  0.00
ATOM   4413  CA  ASN   279      30.481 -10.935  11.055  1.00  0.00
ATOM   4414  HA  ASN   279      30.315 -11.419  10.093  1.00  0.00
ATOM   4415  CB  ASN   279      30.702 -11.954  12.115  1.00  0.00
ATOM   4416  HB2 ASN   279      29.754 -12.418  12.384  1.00  0.00
ATOM   4417  HB3 ASN   279      31.284 -12.720  11.603  1.00  0.00
ATOM   4418  CG  ASN   279      31.535 -11.497  13.303  1.00  0.00
ATOM   4419  OD1 ASN   279      32.587 -11.938  13.636  1.00  0.00
ATOM   4420  ND2 ASN   279      31.151 -10.381  13.928  1.00  0.00
ATOM   4421 HD21 ASN   279      30.350  -9.858  13.595  1.00  0.00
ATOM   4422 HD22 ASN   279      31.720  -9.992  14.671  1.00  0.00
ATOM   4423  C   ASN   279      29.196 -10.190  11.451  1.00  0.00
ATOM   4424  O   ASN   279      29.085  -9.376  12.415  1.00  0.00
ATOM   4425  N   GLU   280      28.125 -10.531  10.674  1.00  0.00
ATOM   4426  H   GLU   280      28.158 -11.288  10.001  1.00  0.00
ATOM   4427  CA  GLU   280      26.944  -9.713  10.620  1.00  0.00
ATOM   4428  HA  GLU   280      27.178  -8.649  10.641  1.00  0.00
ATOM   4429  CB  GLU   280      26.113  -9.985   9.302  1.00  0.00
ATOM   4430  HB2 GLU   280      25.519 -10.899   9.306  1.00  0.00
ATOM   4431  HB3 GLU   280      25.385  -9.175   9.249  1.00  0.00
ATOM   4432  CG  GLU   280      26.974  -9.940   8.059  1.00  0.00
ATOM   4433  HG2 GLU   280      26.283  -9.490   7.346  1.00  0.00
ATOM   4434  HG3 GLU   280      27.789  -9.258   8.297  1.00  0.00
ATOM   4435  CD  GLU   280      27.555 -11.278   7.614  1.00  0.00
ATOM   4436  OE1 GLU   280      27.647 -12.260   8.406  1.00  0.00
ATOM   4437  OE2 GLU   280      27.920 -11.408   6.415  1.00  0.00
ATOM   4438  C   GLU   280      25.925 -10.090  11.785  1.00  0.00
ATOM   4439  O   GLU   280      25.243  -9.155  12.212  1.00  0.00
ATOM   4440  N   ARG   281      25.932 -11.373  12.271  1.00  0.00
ATOM   4441  H   ARG   281      26.542 -11.976  11.732  1.00  0.00
ATOM   4442  CA  ARG   281      25.259 -11.986  13.424  1.00  0.00
ATOM   4443  HA  ARG   281      25.478 -13.051  13.358  1.00  0.00
ATOM   4444  CB  ARG   281      25.943 -11.392  14.700  1.00  0.00
ATOM   4445  HB2 ARG   281      25.797 -10.313  14.650  1.00  0.00
ATOM   4446  HB3 ARG   281      25.365 -11.842  15.506  1.00  0.00
ATOM   4447  CG  ARG   281      27.444 -11.642  14.940  1.00  0.00
ATOM   4448  HG2 ARG   281      27.646 -12.692  15.148  1.00  0.00
ATOM   4449  HG3 ARG   281      28.023 -11.290  14.086  1.00  0.00
ATOM   4450  CD  ARG   281      27.960 -10.793  16.155  1.00  0.00
ATOM   4451  HD2 ARG   281      27.863  -9.734  15.915  1.00  0.00
ATOM   4452  HD3 ARG   281      27.352 -10.994  17.037  1.00  0.00
ATOM   4453  NE  ARG   281      29.334 -11.056  16.432  1.00  0.00
ATOM   4454  HE  ARG   281      30.010 -10.518  15.908  1.00  0.00
ATOM   4455  CZ  ARG   281      29.967 -12.019  17.140  1.00  0.00
ATOM   4456  NH1 ARG   281      29.280 -12.877  17.839  1.00  0.00
ATOM   4457 HH11 ARG   281      28.273 -12.904  17.768  1.00  0.00
ATOM   4458 HH12 ARG   281      29.797 -13.466  18.476  1.00  0.00
ATOM   4459  NH2 ARG   281      31.225 -12.056  17.165  1.00  0.00
ATOM   4460 HH21 ARG   281      31.627 -11.151  16.966  1.00  0.00
ATOM   4461 HH22 ARG   281      31.715 -12.765  17.691  1.00  0.00
ATOM   4462  C   ARG   281      23.756 -11.767  13.347  1.00  0.00
ATOM   4463  O   ARG   281      23.126 -11.133  14.180  1.00  0.00
ATOM   4464  N   ILE   282      23.202 -12.431  12.320  1.00  0.00
ATOM   4465  H   ILE   282      23.880 -12.769  11.648  1.00  0.00
ATOM   4466  CA  ILE   282      21.769 -12.605  12.026  1.00  0.00
ATOM   4467  HA  ILE   282      21.382 -11.590  12.112  1.00  0.00
ATOM   4468  CB  ILE   282      21.481 -13.090  10.598  1.00  0.00
ATOM   4469  HB  ILE   282      21.693 -14.156  10.520  1.00  0.00
ATOM   4470  CG2 ILE   282      20.012 -12.917  10.248  1.00  0.00
ATOM   4471 HG21 ILE   282      19.945 -12.985   9.162  1.00  0.00
ATOM   4472 HG22 ILE   282      19.688 -11.898  10.459  1.00  0.00
ATOM   4473 HG23 ILE   282      19.405 -13.723  10.662  1.00  0.00
ATOM   4474  CG1 ILE   282      22.357 -12.391   9.546  1.00  0.00
ATOM   4475 HG12 ILE   282      23.401 -12.554   9.811  1.00  0.00
ATOM   4476 HG13 ILE   282      22.021 -12.834   8.609  1.00  0.00
ATOM   4477  CD1 ILE   282      22.157 -10.878   9.526  1.00  0.00
ATOM   4478 HD11 ILE   282      22.937 -10.468   8.884  1.00  0.00
ATOM   4479 HD12 ILE   282      22.287 -10.448  10.519  1.00  0.00
ATOM   4480 HD13 ILE   282      21.127 -10.687   9.225  1.00  0.00
ATOM   4481  C   ILE   282      20.938 -13.412  13.082  1.00  0.00
ATOM   4482  O   ILE   282      21.292 -14.547  13.338  1.00  0.00
ATOM   4483  N   SER   283      19.857 -12.807  13.513  1.00  0.00
ATOM   4484  H   SER   283      19.640 -11.877  13.173  1.00  0.00
ATOM   4485  CA  SER   283      18.826 -13.403  14.368  1.00  0.00
ATOM   4486  HA  SER   283      18.868 -14.491  14.416  1.00  0.00
ATOM   4487  CB  SER   283      19.122 -12.871  15.815  1.00  0.00
ATOM   4488  HB2 SER   283      18.503 -13.353  16.572  1.00  0.00
ATOM   4489  HB3 SER   283      20.189 -12.971  16.015  1.00  0.00
ATOM   4490  OG  SER   283      18.764 -11.471  15.946  1.00  0.00
ATOM   4491  HG  SER   283      19.566 -10.971  15.780  1.00  0.00
ATOM   4492  C   SER   283      17.423 -12.957  13.869  1.00  0.00
ATOM   4493  O   SER   283      17.290 -12.007  13.129  1.00  0.00
ATOM   4494  N   ILE   284      16.364 -13.587  14.348  1.00  0.00
ATOM   4495  H   ILE   284      16.517 -14.254  15.094  1.00  0.00
ATOM   4496  CA  ILE   284      15.018 -13.287  13.985  1.00  0.00
ATOM   4497  HA  ILE   284      14.792 -12.861  13.007  1.00  0.00
ATOM   4498  CB  ILE   284      14.273 -14.680  13.802  1.00  0.00
ATOM   4499  HB  ILE   284      14.343 -15.277  14.711  1.00  0.00
ATOM   4500  CG2 ILE   284      12.777 -14.557  13.482  1.00  0.00
ATOM   4501 HG21 ILE   284      12.213 -15.489  13.444  1.00  0.00
ATOM   4502 HG22 ILE   284      12.820 -14.105  12.491  1.00  0.00
ATOM   4503 HG23 ILE   284      12.279 -13.858  14.154  1.00  0.00
ATOM   4504  CG1 ILE   284      14.912 -15.440  12.567  1.00  0.00
ATOM   4505 HG12 ILE   284      14.941 -14.817  11.673  1.00  0.00
ATOM   4506 HG13 ILE   284      15.974 -15.565  12.780  1.00  0.00
ATOM   4507  CD1 ILE   284      14.378 -16.834  12.242  1.00  0.00
ATOM   4508 HD11 ILE   284      13.370 -16.761  11.835  1.00  0.00
ATOM   4509 HD12 ILE   284      14.196 -17.423  13.140  1.00  0.00
ATOM   4510 HD13 ILE   284      14.986 -17.349  11.498  1.00  0.00
ATOM   4511  C   ILE   284      14.452 -12.325  15.047  1.00  0.00
ATOM   4512  O   ILE   284      14.587 -12.600  16.228  1.00  0.00
ATOM   4513  N   LEU   285      13.659 -11.371  14.559  1.00  0.00
ATOM   4514  H   LEU   285      13.568 -11.424  13.552  1.00  0.00
ATOM   4515  CA  LEU   285      12.666 -10.666  15.396  1.00  0.00
ATOM   4516  HA  LEU   285      12.740 -10.950  16.445  1.00  0.00
ATOM   4517  CB  LEU   285      12.740  -9.142  15.348  1.00  0.00
ATOM   4518  HB2 LEU   285      12.444  -8.869  14.335  1.00  0.00
ATOM   4519  HB3 LEU   285      12.038  -8.758  16.087  1.00  0.00
ATOM   4520  CG  LEU   285      14.088  -8.399  15.710  1.00  0.00
ATOM   4521  HG  LEU   285      14.843  -8.513  14.933  1.00  0.00
ATOM   4522  CD1 LEU   285      13.775  -6.942  15.874  1.00  0.00
ATOM   4523 HD11 LEU   285      14.693  -6.361  15.960  1.00  0.00
ATOM   4524 HD12 LEU   285      13.181  -6.699  16.755  1.00  0.00
ATOM   4525 HD13 LEU   285      13.284  -6.552  14.982  1.00  0.00
ATOM   4526  CD2 LEU   285      14.709  -9.006  16.923  1.00  0.00
ATOM   4527 HD21 LEU   285      14.890 -10.064  16.732  1.00  0.00
ATOM   4528 HD22 LEU   285      15.680  -8.528  17.057  1.00  0.00
ATOM   4529 HD23 LEU   285      14.025  -8.924  17.767  1.00  0.00
ATOM   4530  C   LEU   285      11.186 -11.001  15.018  1.00  0.00
ATOM   4531  O   LEU   285      10.871 -11.003  13.868  1.00  0.00
ATOM   4532  N   THR   286      10.406 -11.313  16.044  1.00  0.00
ATOM   4533  H   THR   286      10.778 -11.256  16.985  1.00  0.00
ATOM   4534  CA  THR   286       8.927 -11.542  16.137  1.00  0.00
ATOM   4535  HA  THR   286       8.645 -12.047  15.213  1.00  0.00
ATOM   4536  CB  THR   286       8.690 -12.648  17.125  1.00  0.00
ATOM   4537  HB  THR   286       9.175 -12.534  18.095  1.00  0.00
ATOM   4538  CG2 THR   286       7.117 -12.779  17.334  1.00  0.00
ATOM   4539 HG21 THR   286       6.617 -13.021  16.396  1.00  0.00
ATOM   4540 HG22 THR   286       6.648 -11.867  17.701  1.00  0.00
ATOM   4541 HG23 THR   286       6.882 -13.688  17.888  1.00  0.00
ATOM   4542  OG1 THR   286       9.200 -13.848  16.548  1.00  0.00
ATOM   4543  HG1 THR   286      10.150 -13.770  16.662  1.00  0.00
ATOM   4544  C   THR   286       8.232 -10.170  16.524  1.00  0.00
ATOM   4545  O   THR   286       8.504  -9.580  17.565  1.00  0.00
ATOM   4546  N   ILE   287       7.327  -9.676  15.639  1.00  0.00
ATOM   4547  H   ILE   287       7.175 -10.253  14.820  1.00  0.00
ATOM   4548  CA  ILE   287       6.446  -8.542  15.767  1.00  0.00
ATOM   4549  HA  ILE   287       6.883  -7.805  16.440  1.00  0.00
ATOM   4550  CB  ILE   287       6.173  -8.125  14.322  1.00  0.00
ATOM   4551  HB  ILE   287       5.955  -9.015  13.732  1.00  0.00
ATOM   4552  CG2 ILE   287       4.933  -7.082  14.203  1.00  0.00
ATOM   4553 HG21 ILE   287       4.861  -6.802  13.152  1.00  0.00
ATOM   4554 HG22 ILE   287       5.054  -6.162  14.776  1.00  0.00
ATOM   4555 HG23 ILE   287       4.021  -7.634  14.429  1.00  0.00
ATOM   4556  CG1 ILE   287       7.308  -7.314  13.724  1.00  0.00
ATOM   4557 HG12 ILE   287       7.078  -6.434  13.124  1.00  0.00
ATOM   4558 HG13 ILE   287       7.926  -6.834  14.483  1.00  0.00
ATOM   4559  CD1 ILE   287       8.249  -8.242  12.918  1.00  0.00
ATOM   4560 HD11 ILE   287       9.081  -7.686  12.486  1.00  0.00
ATOM   4561 HD12 ILE   287       7.703  -8.665  12.075  1.00  0.00
ATOM   4562 HD13 ILE   287       8.641  -9.072  13.506  1.00  0.00
ATOM   4563  C   ILE   287       5.070  -8.994  16.432  1.00  0.00
ATOM   4564  O   ILE   287       4.573 -10.062  16.085  1.00  0.00
ATOM   4565  N   VAL   288       4.462  -8.172  17.230  1.00  0.00
ATOM   4566  H   VAL   288       4.975  -7.331  17.467  1.00  0.00
ATOM   4567  CA  VAL   288       2.971  -8.247  17.631  1.00  0.00
ATOM   4568  HA  VAL   288       2.513  -8.895  16.884  1.00  0.00
ATOM   4569  CB  VAL   288       2.798  -8.901  18.986  1.00  0.00
ATOM   4570  HB  VAL   288       3.170  -9.900  18.761  1.00  0.00
ATOM   4571  CG1 VAL   288       3.703  -8.309  20.125  1.00  0.00
ATOM   4572 HG11 VAL   288       3.664  -9.004  20.964  1.00  0.00
ATOM   4573 HG12 VAL   288       4.757  -8.300  19.848  1.00  0.00
ATOM   4574 HG13 VAL   288       3.438  -7.276  20.352  1.00  0.00
ATOM   4575  CG2 VAL   288       1.319  -9.001  19.393  1.00  0.00
ATOM   4576 HG21 VAL   288       0.680  -9.320  18.570  1.00  0.00
ATOM   4577 HG22 VAL   288       1.018  -8.007  19.723  1.00  0.00
ATOM   4578 HG23 VAL   288       1.167  -9.793  20.127  1.00  0.00
ATOM   4579  C   VAL   288       2.409  -6.814  17.543  1.00  0.00
ATOM   4580  O   VAL   288       3.012  -5.800  17.777  1.00  0.00
ATOM   4581  N   SER   289       1.159  -6.779  17.140  1.00  0.00
ATOM   4582  H   SER   289       0.734  -7.681  16.961  1.00  0.00
ATOM   4583  CA  SER   289       0.378  -5.594  16.766  1.00  0.00
ATOM   4584  HA  SER   289       0.584  -4.782  17.464  1.00  0.00
ATOM   4585  CB  SER   289       0.658  -5.105  15.338  1.00  0.00
ATOM   4586  HB2 SER   289      -0.080  -4.309  15.234  1.00  0.00
ATOM   4587  HB3 SER   289       1.632  -4.617  15.313  1.00  0.00
ATOM   4588  OG  SER   289       0.534  -6.120  14.394  1.00  0.00
ATOM   4589  HG  SER   289      -0.157  -6.710  14.702  1.00  0.00
ATOM   4590  C   SER   289      -1.131  -6.012  16.879  1.00  0.00
ATOM   4591  O   SER   289      -1.644  -6.821  16.151  1.00  0.00
ATOM   4592  N   ALA   290      -1.730  -5.376  17.928  1.00  0.00
ATOM   4593  H   ALA   290      -1.241  -4.626  18.404  1.00  0.00
ATOM   4594  CA  ALA   290      -3.093  -5.766  18.412  1.00  0.00
ATOM   4595  HA  ALA   290      -3.565  -6.202  17.532  1.00  0.00
ATOM   4596  CB  ALA   290      -2.966  -6.821  19.500  1.00  0.00
ATOM   4597  HB1 ALA   290      -2.037  -7.366  19.333  1.00  0.00
ATOM   4598  HB2 ALA   290      -3.832  -7.477  19.411  1.00  0.00
ATOM   4599  HB3 ALA   290      -3.020  -6.245  20.424  1.00  0.00
ATOM   4600  C   ALA   290      -4.028  -4.542  18.783  1.00  0.00
ATOM   4601  O   ALA   290      -3.586  -3.448  19.222  1.00  0.00
ATOM   4602  N   THR   291      -5.310  -4.777  18.597  1.00  0.00
ATOM   4603  H   THR   291      -5.576  -5.707  18.296  1.00  0.00
ATOM   4604  CA  THR   291      -6.456  -3.817  18.870  1.00  0.00
ATOM   4605  HA  THR   291      -6.048  -2.937  19.365  1.00  0.00
ATOM   4606  CB  THR   291      -7.023  -3.307  17.493  1.00  0.00
ATOM   4607  HB  THR   291      -7.182  -4.053  16.715  1.00  0.00
ATOM   4608  CG2 THR   291      -8.334  -2.502  17.571  1.00  0.00
ATOM   4609 HG21 THR   291      -9.063  -3.222  17.943  1.00  0.00
ATOM   4610 HG22 THR   291      -8.719  -2.149  16.614  1.00  0.00
ATOM   4611 HG23 THR   291      -8.216  -1.589  18.155  1.00  0.00
ATOM   4612  OG1 THR   291      -6.105  -2.391  16.932  1.00  0.00
ATOM   4613  HG1 THR   291      -5.249  -2.776  16.730  1.00  0.00
ATOM   4614  C   THR   291      -7.585  -4.483  19.600  1.00  0.00
ATOM   4615  O   THR   291      -8.177  -5.464  19.147  1.00  0.00
ATOM   4616  N   PHE   292      -8.069  -3.618  20.522  1.00  0.00
ATOM   4617  H   PHE   292      -7.622  -2.724  20.687  1.00  0.00
ATOM   4618  CA  PHE   292      -9.234  -4.105  21.326  1.00  0.00
ATOM   4619  HA  PHE   292      -9.786  -4.853  20.756  1.00  0.00
ATOM   4620  CB  PHE   292      -8.851  -4.790  22.637  1.00  0.00
ATOM   4621  HB2 PHE   292      -8.344  -5.679  22.261  1.00  0.00
ATOM   4622  HB3 PHE   292      -8.210  -4.064  23.138  1.00  0.00
ATOM   4623  CG  PHE   292     -10.028  -5.197  23.405  1.00  0.00
ATOM   4624  CD1 PHE   292     -10.673  -6.358  23.050  1.00  0.00
ATOM   4625  HD1 PHE   292     -10.346  -6.996  22.243  1.00  0.00
ATOM   4626  CE1 PHE   292     -11.807  -6.761  23.792  1.00  0.00
ATOM   4627  HE1 PHE   292     -12.261  -7.713  23.563  1.00  0.00
ATOM   4628  CZ  PHE   292     -12.294  -6.025  24.911  1.00  0.00
ATOM   4629  HZ  PHE   292     -13.209  -6.318  25.404  1.00  0.00
ATOM   4630  CE2 PHE   292     -11.574  -4.864  25.253  1.00  0.00
ATOM   4631  HE2 PHE   292     -11.933  -4.141  25.971  1.00  0.00
ATOM   4632  CD2 PHE   292     -10.425  -4.475  24.534  1.00  0.00
ATOM   4633  HD2 PHE   292      -9.891  -3.598  24.869  1.00  0.00
ATOM   4634  C   PHE   292     -10.229  -2.944  21.553  1.00  0.00
ATOM   4635  O   PHE   292      -9.883  -1.850  22.013  1.00  0.00
ATOM   4636  N   HID   293     -11.473  -3.184  21.155  1.00  0.00
ATOM   4637  H   HID   293     -11.641  -3.986  20.559  1.00  0.00
ATOM   4638  CA  HID   293     -12.576  -2.256  21.276  1.00  0.00
ATOM   4639  HA  HID   293     -12.150  -1.274  21.068  1.00  0.00
ATOM   4640  CB  HID   293     -13.571  -2.386  20.098  1.00  0.00
ATOM   4641  HB2 HID   293     -14.164  -3.274  20.314  1.00  0.00
ATOM   4642  HB3 HID   293     -14.335  -1.608  20.073  1.00  0.00
ATOM   4643  CG  HID   293     -13.041  -2.585  18.735  1.00  0.00
ATOM   4644  ND1 HID   293     -12.609  -3.823  18.240  1.00  0.00
ATOM   4645  HD1 HID   293     -12.640  -4.701  18.739  1.00  0.00
ATOM   4646  CE1 HID   293     -11.929  -3.616  17.118  1.00  0.00
ATOM   4647  HE1 HID   293     -11.316  -4.406  16.709  1.00  0.00
ATOM   4648  NE2 HID   293     -12.014  -2.331  16.737  1.00  0.00
ATOM   4649  CD2 HID   293     -12.738  -1.656  17.747  1.00  0.00
ATOM   4650  HD2 HID   293     -12.809  -0.579  17.786  1.00  0.00
ATOM   4651  C   HID   293     -13.177  -2.129  22.709  1.00  0.00
ATOM   4652  O   HID   293     -14.221  -2.617  23.053  1.00  0.00
ATOM   4653  N   GLY   294     -12.458  -1.303  23.450  1.00  0.00
ATOM   4654  H   GLY   294     -11.626  -0.932  23.007  1.00  0.00
ATOM   4655  CA  GLY   294     -12.674  -0.782  24.792  1.00  0.00
ATOM   4656  HA2 GLY   294     -13.162   0.192  24.815  1.00  0.00
ATOM   4657  HA3 GLY   294     -13.359  -1.268  25.486  1.00  0.00
ATOM   4658  C   GLY   294     -11.337  -0.471  25.548  1.00  0.00
ATOM   4659  O   GLY   294     -10.223  -0.473  25.069  1.00  0.00
ATOM   4660  N   SER   295     -11.478  -0.140  26.822  1.00  0.00
ATOM   4661  H   SER   295     -12.390  -0.158  27.262  1.00  0.00
ATOM   4662  CA  SER   295     -10.417   0.312  27.743  1.00  0.00
ATOM   4663  HA  SER   295      -9.842   1.139  27.328  1.00  0.00
ATOM   4664  CB  SER   295     -10.946   0.744  29.129  1.00  0.00
ATOM   4665  HB2 SER   295     -10.209   1.329  29.678  1.00  0.00
ATOM   4666  HB3 SER   295     -11.731   1.498  29.069  1.00  0.00
ATOM   4667  OG  SER   295     -11.439  -0.363  29.799  1.00  0.00
ATOM   4668  HG  SER   295     -10.780  -0.695  30.412  1.00  0.00
ATOM   4669  C   SER   295      -9.287  -0.661  28.027  1.00  0.00
ATOM   4670  O   SER   295      -9.441  -1.867  27.784  1.00  0.00
ATOM   4671  N   LYS   296      -8.061  -0.223  28.356  1.00  0.00
ATOM   4672  H   LYS   296      -8.021   0.769  28.554  1.00  0.00
ATOM   4673  CA  LYS   296      -6.768  -0.998  28.154  1.00  0.00
ATOM   4674  HA  LYS   296      -6.828  -1.502  27.189  1.00  0.00
ATOM   4675  CB  LYS   296      -5.583   0.030  28.062  1.00  0.00
ATOM   4676  HB2 LYS   296      -4.679  -0.504  27.770  1.00  0.00
ATOM   4677  HB3 LYS   296      -5.748   0.827  27.337  1.00  0.00
ATOM   4678  CG  LYS   296      -5.303   0.772  29.475  1.00  0.00
ATOM   4679  HG2 LYS   296      -6.270   0.983  29.932  1.00  0.00
ATOM   4680  HG3 LYS   296      -4.907   0.026  30.164  1.00  0.00
ATOM   4681  CD  LYS   296      -4.409   1.977  29.237  1.00  0.00
ATOM   4682  HD2 LYS   296      -3.571   1.769  28.572  1.00  0.00
ATOM   4683  HD3 LYS   296      -5.065   2.686  28.732  1.00  0.00
ATOM   4684  CE  LYS   296      -3.999   2.618  30.547  1.00  0.00
ATOM   4685  HE2 LYS   296      -4.911   2.777  31.121  1.00  0.00
ATOM   4686  HE3 LYS   296      -3.341   1.848  30.951  1.00  0.00
ATOM   4687  NZ  LYS   296      -3.279   3.894  30.327  1.00  0.00
ATOM   4688  HZ1 LYS   296      -2.605   4.106  31.048  1.00  0.00
ATOM   4689  HZ2 LYS   296      -3.936   4.642  30.157  1.00  0.00
ATOM   4690  HZ3 LYS   296      -2.785   3.864  29.447  1.00  0.00
ATOM   4691  C   LYS   296      -6.651  -2.110  29.260  1.00  0.00
ATOM   4692  O   LYS   296      -5.950  -3.039  29.040  1.00  0.00
ATOM   4693  N   ASP   297      -7.318  -1.934  30.369  1.00  0.00
ATOM   4694  H   ASP   297      -7.804  -1.049  30.457  1.00  0.00
ATOM   4695  CA  ASP   297      -7.541  -2.774  31.534  1.00  0.00
ATOM   4696  HA  ASP   297      -6.662  -3.370  31.778  1.00  0.00
ATOM   4697  CB  ASP   297      -7.873  -1.986  32.837  1.00  0.00
ATOM   4698  HB2 ASP   297      -8.059  -2.700  33.639  1.00  0.00
ATOM   4699  HB3 ASP   297      -7.008  -1.391  33.130  1.00  0.00
ATOM   4700  CG  ASP   297      -9.136  -1.076  32.703  1.00  0.00
ATOM   4701  OD1 ASP   297      -9.450  -0.655  31.535  1.00  0.00
ATOM   4702  OD2 ASP   297      -9.734  -0.713  33.729  1.00  0.00
ATOM   4703  C   ASP   297      -8.593  -3.928  31.281  1.00  0.00
ATOM   4704  O   ASP   297      -8.399  -4.995  31.828  1.00  0.00
ATOM   4705  N   ARG   298      -9.583  -3.702  30.394  1.00  0.00
ATOM   4706  H   ARG   298      -9.611  -2.861  29.831  1.00  0.00
ATOM   4707  CA  ARG   298     -10.512  -4.786  29.905  1.00  0.00
ATOM   4708  HA  ARG   298     -10.914  -5.437  30.682  1.00  0.00
ATOM   4709  CB  ARG   298     -11.760  -4.178  29.237  1.00  0.00
ATOM   4710  HB2 ARG   298     -11.422  -3.355  28.607  1.00  0.00
ATOM   4711  HB3 ARG   298     -12.218  -4.957  28.626  1.00  0.00
ATOM   4712  CG  ARG   298     -12.650  -3.655  30.293  1.00  0.00
ATOM   4713  HG2 ARG   298     -12.990  -4.405  31.007  1.00  0.00
ATOM   4714  HG3 ARG   298     -12.141  -2.778  30.694  1.00  0.00
ATOM   4715  CD  ARG   298     -13.882  -3.051  29.471  1.00  0.00
ATOM   4716  HD2 ARG   298     -13.517  -2.298  28.772  1.00  0.00
ATOM   4717  HD3 ARG   298     -14.272  -3.898  28.907  1.00  0.00
ATOM   4718  NE  ARG   298     -14.846  -2.476  30.441  1.00  0.00
ATOM   4719  HE  ARG   298     -15.512  -3.042  30.947  1.00  0.00
ATOM   4720  CZ  ARG   298     -15.297  -1.227  30.410  1.00  0.00
ATOM   4721  NH1 ARG   298     -14.487  -0.247  30.179  1.00  0.00
ATOM   4722 HH11 ARG   298     -13.517  -0.527  30.203  1.00  0.00
ATOM   4723 HH12 ARG   298     -14.687   0.740  30.259  1.00  0.00
ATOM   4724  NH2 ARG   298     -16.459  -0.959  30.816  1.00  0.00
ATOM   4725 HH21 ARG   298     -17.163  -1.669  30.678  1.00  0.00
ATOM   4726 HH22 ARG   298     -16.737   0.012  30.846  1.00  0.00
ATOM   4727  C   ARG   298      -9.776  -5.735  28.957  1.00  0.00
ATOM   4728  O   ARG   298     -10.057  -6.889  28.853  1.00  0.00
ATOM   4729  N   LEU   299      -8.799  -5.231  28.242  1.00  0.00
ATOM   4730  H   LEU   299      -8.673  -4.228  28.315  1.00  0.00
ATOM   4731  CA  LEU   299      -7.886  -5.975  27.445  1.00  0.00
ATOM   4732  HA  LEU   299      -8.425  -6.610  26.742  1.00  0.00
ATOM   4733  CB  LEU   299      -7.161  -4.953  26.578  1.00  0.00
ATOM   4734  HB2 LEU   299      -7.840  -4.800  25.739  1.00  0.00
ATOM   4735  HB3 LEU   299      -7.158  -4.012  27.129  1.00  0.00
ATOM   4736  CG  LEU   299      -5.906  -5.449  25.955  1.00  0.00
ATOM   4737  HG  LEU   299      -5.259  -5.804  26.757  1.00  0.00
ATOM   4738  CD1 LEU   299      -6.143  -6.594  25.024  1.00  0.00
ATOM   4739 HD11 LEU   299      -6.864  -6.333  24.249  1.00  0.00
ATOM   4740 HD12 LEU   299      -6.387  -7.552  25.482  1.00  0.00
ATOM   4741 HD13 LEU   299      -5.279  -6.823  24.399  1.00  0.00
ATOM   4742  CD2 LEU   299      -5.086  -4.301  25.388  1.00  0.00
ATOM   4743 HD21 LEU   299      -4.134  -4.654  24.992  1.00  0.00
ATOM   4744 HD22 LEU   299      -5.659  -3.809  24.602  1.00  0.00
ATOM   4745 HD23 LEU   299      -4.820  -3.592  26.172  1.00  0.00
ATOM   4746  C   LEU   299      -6.934  -6.803  28.356  1.00  0.00
ATOM   4747  O   LEU   299      -6.769  -7.989  28.245  1.00  0.00
ATOM   4748  N   LEU   300      -6.454  -6.241  29.476  1.00  0.00
ATOM   4749  H   LEU   300      -6.596  -5.242  29.560  1.00  0.00
ATOM   4750  CA  LEU   300      -5.563  -6.887  30.398  1.00  0.00
ATOM   4751  HA  LEU   300      -4.702  -7.145  29.781  1.00  0.00
ATOM   4752  CB  LEU   300      -5.120  -5.764  31.370  1.00  0.00
ATOM   4753  HB2 LEU   300      -5.219  -4.808  30.857  1.00  0.00
ATOM   4754  HB3 LEU   300      -5.794  -5.600  32.211  1.00  0.00
ATOM   4755  CG  LEU   300      -3.750  -5.952  32.075  1.00  0.00
ATOM   4756  HG  LEU   300      -3.661  -5.048  32.677  1.00  0.00
ATOM   4757  CD1 LEU   300      -3.600  -7.188  32.911  1.00  0.00
ATOM   4758 HD11 LEU   300      -3.859  -8.052  32.298  1.00  0.00
ATOM   4759 HD12 LEU   300      -4.112  -7.194  33.873  1.00  0.00
ATOM   4760 HD13 LEU   300      -2.528  -7.291  33.079  1.00  0.00
ATOM   4761  CD2 LEU   300      -2.606  -5.854  31.130  1.00  0.00
ATOM   4762 HD21 LEU   300      -1.777  -5.378  31.653  1.00  0.00
ATOM   4763 HD22 LEU   300      -2.348  -6.885  30.886  1.00  0.00
ATOM   4764 HD23 LEU   300      -2.953  -5.264  30.281  1.00  0.00
ATOM   4765  C   LEU   300      -6.217  -8.067  31.198  1.00  0.00
ATOM   4766  O   LEU   300      -5.589  -9.131  31.322  1.00  0.00
ATOM   4767  N   GLN   301      -7.447  -7.805  31.714  1.00  0.00
ATOM   4768  H   GLN   301      -7.804  -6.864  31.597  1.00  0.00
ATOM   4769  CA  GLN   301      -8.282  -8.911  32.175  1.00  0.00
ATOM   4770  HA  GLN   301      -7.786  -9.399  33.014  1.00  0.00
ATOM   4771  CB  GLN   301      -9.650  -8.391  32.547  1.00  0.00
ATOM   4772  HB2 GLN   301      -9.905  -7.734  31.716  1.00  0.00
ATOM   4773  HB3 GLN   301     -10.391  -9.176  32.700  1.00  0.00
ATOM   4774  CG  GLN   301      -9.757  -7.495  33.805  1.00  0.00
ATOM   4775  HG2 GLN   301      -9.783  -8.047  34.745  1.00  0.00
ATOM   4776  HG3 GLN   301      -8.882  -6.845  33.792  1.00  0.00
ATOM   4777  CD  GLN   301     -10.994  -6.549  33.593  1.00  0.00
ATOM   4778  OE1 GLN   301     -11.925  -6.721  32.812  1.00  0.00
ATOM   4779  NE2 GLN   301     -10.979  -5.553  34.398  1.00  0.00
ATOM   4780 HE21 GLN   301     -11.476  -4.707  34.143  1.00  0.00
ATOM   4781 HE22 GLN   301     -10.231  -5.373  35.057  1.00  0.00
ATOM   4782  C   GLN   301      -8.422 -10.022  31.185  1.00  0.00
ATOM   4783  O   GLN   301      -8.289 -11.181  31.606  1.00  0.00
ATOM   4784  N   LEU   302      -8.675  -9.692  29.959  1.00  0.00
ATOM   4785  H   LEU   302      -8.786  -8.718  29.702  1.00  0.00
ATOM   4786  CA  LEU   302      -8.863 -10.702  28.876  1.00  0.00
ATOM   4787  HA  LEU   302      -9.565 -11.436  29.272  1.00  0.00
ATOM   4788  CB  LEU   302      -9.641 -10.117  27.705  1.00  0.00
ATOM   4789  HB2 LEU   302     -10.652  -9.999  28.095  1.00  0.00
ATOM   4790  HB3 LEU   302      -9.087  -9.244  27.361  1.00  0.00
ATOM   4791  CG  LEU   302      -9.788 -11.109  26.504  1.00  0.00
ATOM   4792  HG  LEU   302      -8.843 -11.523  26.153  1.00  0.00
ATOM   4793  CD1 LEU   302     -10.938 -12.158  26.622  1.00  0.00
ATOM   4794 HD11 LEU   302     -11.921 -11.687  26.641  1.00  0.00
ATOM   4795 HD12 LEU   302     -10.794 -12.831  27.467  1.00  0.00
ATOM   4796 HD13 LEU   302     -10.857 -12.747  25.708  1.00  0.00
ATOM   4797  CD2 LEU   302     -10.251 -10.189  25.386  1.00  0.00
ATOM   4798 HD21 LEU   302     -10.870  -9.347  25.696  1.00  0.00
ATOM   4799 HD22 LEU   302      -9.449  -9.502  25.115  1.00  0.00
ATOM   4800 HD23 LEU   302     -10.622 -10.671  24.482  1.00  0.00
ATOM   4801  C   LEU   302      -7.585 -11.502  28.693  1.00  0.00
ATOM   4802  O   LEU   302      -7.571 -12.750  28.639  1.00  0.00
ATOM   4803  N   VAL   303      -6.506 -10.778  28.537  1.00  0.00
ATOM   4804  H   VAL   303      -6.574  -9.767  28.536  1.00  0.00
ATOM   4805  CA  VAL   303      -5.210 -11.238  28.148  1.00  0.00
ATOM   4806  HA  VAL   303      -5.420 -11.881  27.293  1.00  0.00
ATOM   4807  CB  VAL   303      -4.261 -10.030  27.869  1.00  0.00
ATOM   4808  HB  VAL   303      -4.401  -9.234  28.600  1.00  0.00
ATOM   4809  CG1 VAL   303      -2.763 -10.430  27.829  1.00  0.00
ATOM   4810 HG11 VAL   303      -2.660 -11.163  27.028  1.00  0.00
ATOM   4811 HG12 VAL   303      -2.164  -9.523  27.743  1.00  0.00
ATOM   4812 HG13 VAL   303      -2.424 -10.853  28.775  1.00  0.00
ATOM   4813  CG2 VAL   303      -4.628  -9.650  26.427  1.00  0.00
ATOM   4814 HG21 VAL   303      -4.434 -10.443  25.704  1.00  0.00
ATOM   4815 HG22 VAL   303      -4.075  -8.758  26.134  1.00  0.00
ATOM   4816 HG23 VAL   303      -5.682  -9.374  26.389  1.00  0.00
ATOM   4817  C   VAL   303      -4.595 -12.234  29.111  1.00  0.00
ATOM   4818  O   VAL   303      -3.951 -13.153  28.655  1.00  0.00
ATOM   4819  N   GLN   304      -4.859 -12.015  30.408  1.00  0.00
ATOM   4820  H   GLN   304      -5.213 -11.121  30.726  1.00  0.00
ATOM   4821  CA  GLN   304      -4.337 -12.946  31.421  1.00  0.00
ATOM   4822  HA  GLN   304      -3.258 -13.098  31.423  1.00  0.00
ATOM   4823  CB  GLN   304      -4.783 -12.371  32.808  1.00  0.00
ATOM   4824  HB2 GLN   304      -4.288 -11.437  33.073  1.00  0.00
ATOM   4825  HB3 GLN   304      -5.861 -12.217  32.872  1.00  0.00
ATOM   4826  CG  GLN   304      -4.479 -13.401  33.914  1.00  0.00
ATOM   4827  HG2 GLN   304      -4.705 -12.985  34.896  1.00  0.00
ATOM   4828  HG3 GLN   304      -5.142 -14.262  33.832  1.00  0.00
ATOM   4829  CD  GLN   304      -3.024 -13.846  33.887  1.00  0.00
ATOM   4830  OE1 GLN   304      -2.055 -13.193  33.716  1.00  0.00
ATOM   4831  NE2 GLN   304      -2.796 -15.139  34.040  1.00  0.00
ATOM   4832 HE21 GLN   304      -1.855 -15.510  33.976  1.00  0.00
ATOM   4833 HE22 GLN   304      -3.596 -15.727  34.241  1.00  0.00
ATOM   4834  C   GLN   304      -4.905 -14.359  31.240  1.00  0.00
ATOM   4835  O   GLN   304      -4.261 -15.378  31.433  1.00  0.00
ATOM   4836  N   LYS   305      -6.205 -14.473  30.896  1.00  0.00
ATOM   4837  H   LYS   305      -6.653 -13.580  30.733  1.00  0.00
ATOM   4838  CA  LYS   305      -7.051 -15.726  30.681  1.00  0.00
ATOM   4839  HA  LYS   305      -6.606 -16.428  31.386  1.00  0.00
ATOM   4840  CB  LYS   305      -8.492 -15.633  31.040  1.00  0.00
ATOM   4841  HB2 LYS   305      -8.993 -15.019  30.292  1.00  0.00
ATOM   4842  HB3 LYS   305      -9.051 -16.569  31.018  1.00  0.00
ATOM   4843  CG  LYS   305      -8.747 -15.021  32.454  1.00  0.00
ATOM   4844  HG2 LYS   305      -8.040 -14.205  32.608  1.00  0.00
ATOM   4845  HG3 LYS   305      -9.742 -14.587  32.546  1.00  0.00
ATOM   4846  CD  LYS   305      -8.651 -16.205  33.423  1.00  0.00
ATOM   4847  HD2 LYS   305      -9.222 -17.096  33.161  1.00  0.00
ATOM   4848  HD3 LYS   305      -7.603 -16.471  33.562  1.00  0.00
ATOM   4849  CE  LYS   305      -9.168 -15.866  34.875  1.00  0.00
ATOM   4850  HE2 LYS   305     -10.230 -15.644  34.974  1.00  0.00
ATOM   4851  HE3 LYS   305      -9.225 -16.767  35.487  1.00  0.00
ATOM   4852  NZ  LYS   305      -8.385 -14.870  35.558  1.00  0.00
ATOM   4853  HZ1 LYS   305      -8.461 -13.937  35.178  1.00  0.00
ATOM   4854  HZ2 LYS   305      -7.418 -15.134  35.432  1.00  0.00
ATOM   4855  HZ3 LYS   305      -8.597 -15.042  36.530  1.00  0.00
ATOM   4856  C   LYS   305      -6.812 -16.285  29.260  1.00  0.00
ATOM   4857  O   LYS   305      -6.665 -17.484  29.178  1.00  0.00
ATOM   4858  N   GLU   306      -6.708 -15.429  28.264  1.00  0.00
ATOM   4859  H   GLU   306      -7.043 -14.500  28.493  1.00  0.00
ATOM   4860  CA  GLU   306      -6.438 -15.797  26.876  1.00  0.00
ATOM   4861  HA  GLU   306      -7.008 -16.687  26.607  1.00  0.00
ATOM   4862  CB  GLU   306      -7.025 -14.780  25.870  1.00  0.00
ATOM   4863  HB2 GLU   306      -6.689 -13.793  26.186  1.00  0.00
ATOM   4864  HB3 GLU   306      -6.617 -14.935  24.871  1.00  0.00
ATOM   4865  CG  GLU   306      -8.558 -14.779  25.781  1.00  0.00
ATOM   4866  HG2 GLU   306      -8.964 -14.775  26.792  1.00  0.00
ATOM   4867  HG3 GLU   306      -8.879 -13.862  25.285  1.00  0.00
ATOM   4868  CD  GLU   306      -9.143 -15.917  25.027  1.00  0.00
ATOM   4869  OE1 GLU   306      -9.883 -15.660  24.058  1.00  0.00
ATOM   4870  OE2 GLU   306      -9.026 -17.029  25.562  1.00  0.00
ATOM   4871  C   GLU   306      -5.033 -16.070  26.341  1.00  0.00
ATOM   4872  O   GLU   306      -4.863 -17.124  25.824  1.00  0.00
ATOM   4873  N   PHE   307      -4.108 -15.064  26.561  1.00  0.00
ATOM   4874  H   PHE   307      -4.400 -14.283  27.136  1.00  0.00
ATOM   4875  CA  PHE   307      -2.786 -14.951  25.928  1.00  0.00
ATOM   4876  HA  PHE   307      -2.500 -15.970  25.668  1.00  0.00
ATOM   4877  CB  PHE   307      -2.807 -13.996  24.702  1.00  0.00
ATOM   4878  HB2 PHE   307      -3.120 -13.006  25.033  1.00  0.00
ATOM   4879  HB3 PHE   307      -1.811 -14.020  24.260  1.00  0.00
ATOM   4880  CG  PHE   307      -3.737 -14.413  23.582  1.00  0.00
ATOM   4881  CD1 PHE   307      -3.311 -15.385  22.653  1.00  0.00
ATOM   4882  HD1 PHE   307      -2.372 -15.889  22.825  1.00  0.00
ATOM   4883  CE1 PHE   307      -4.164 -15.669  21.527  1.00  0.00
ATOM   4884  HE1 PHE   307      -3.944 -16.505  20.880  1.00  0.00
ATOM   4885  CZ  PHE   307      -5.384 -15.112  21.424  1.00  0.00
ATOM   4886  HZ  PHE   307      -5.981 -15.439  20.585  1.00  0.00
ATOM   4887  CE2 PHE   307      -5.820 -14.088  22.311  1.00  0.00
ATOM   4888  HE2 PHE   307      -6.823 -13.704  22.193  1.00  0.00
ATOM   4889  CD2 PHE   307      -4.980 -13.784  23.392  1.00  0.00
ATOM   4890  HD2 PHE   307      -5.370 -13.028  24.057  1.00  0.00
ATOM   4891  C   PHE   307      -1.729 -14.475  26.976  1.00  0.00
ATOM   4892  O   PHE   307      -1.010 -13.545  26.719  1.00  0.00
ATOM   4893  N   PRO   308      -1.549 -15.049  28.169  1.00  0.00
ATOM   4894  CD  PRO   308      -2.396 -16.161  28.713  1.00  0.00
ATOM   4895  HD2 PRO   308      -2.526 -17.013  28.035  1.00  0.00
ATOM   4896  HD3 PRO   308      -3.376 -15.736  28.964  1.00  0.00
ATOM   4897  CG  PRO   308      -1.642 -16.705  29.934  1.00  0.00
ATOM   4898  HG2 PRO   308      -0.891 -17.437  29.638  1.00  0.00
ATOM   4899  HG3 PRO   308      -2.393 -17.140  30.594  1.00  0.00
ATOM   4900  CB  PRO   308      -0.944 -15.409  30.442  1.00  0.00
ATOM   4901  HB2 PRO   308      -0.145 -15.714  31.118  1.00  0.00
ATOM   4902  HB3 PRO   308      -1.597 -14.834  31.099  1.00  0.00
ATOM   4903  CA  PRO   308      -0.487 -14.670  29.199  1.00  0.00
ATOM   4904  HA  PRO   308      -0.660 -13.626  29.460  1.00  0.00
ATOM   4905  C   PRO   308       0.995 -14.913  28.852  1.00  0.00
ATOM   4906  O   PRO   308       1.860 -14.284  29.461  1.00  0.00
ATOM   4907  N   ASP   309       1.277 -15.684  27.774  1.00  0.00
ATOM   4908  H   ASP   309       0.488 -16.176  27.373  1.00  0.00
ATOM   4909  CA  ASP   309       2.564 -15.702  27.084  1.00  0.00
ATOM   4910  HA  ASP   309       3.317 -15.935  27.837  1.00  0.00
ATOM   4911  CB  ASP   309       2.625 -16.991  26.203  1.00  0.00
ATOM   4912  HB2 ASP   309       1.911 -16.888  25.386  1.00  0.00
ATOM   4913  HB3 ASP   309       3.643 -17.036  25.818  1.00  0.00
ATOM   4914  CG  ASP   309       2.439 -18.218  26.962  1.00  0.00
ATOM   4915  OD1 ASP   309       1.718 -19.049  26.418  1.00  0.00
ATOM   4916  OD2 ASP   309       2.978 -18.372  28.122  1.00  0.00
ATOM   4917  C   ASP   309       3.004 -14.355  26.445  1.00  0.00
ATOM   4918  O   ASP   309       4.108 -14.246  25.976  1.00  0.00
ATOM   4919  N   LEU   310       2.038 -13.418  26.357  1.00  0.00
ATOM   4920  H   LEU   310       1.079 -13.723  26.473  1.00  0.00
ATOM   4921  CA  LEU   310       2.286 -12.075  25.730  1.00  0.00
ATOM   4922  HA  LEU   310       2.912 -12.217  24.850  1.00  0.00
ATOM   4923  CB  LEU   310       0.881 -11.529  25.389  1.00  0.00
ATOM   4924  HB2 LEU   310       0.390 -12.253  24.739  1.00  0.00
ATOM   4925  HB3 LEU   310       0.293 -11.423  26.301  1.00  0.00
ATOM   4926  CG  LEU   310       0.921 -10.151  24.814  1.00  0.00
ATOM   4927  HG  LEU   310       1.223  -9.420  25.564  1.00  0.00
ATOM   4928  CD1 LEU   310       1.989  -9.949  23.653  1.00  0.00
ATOM   4929 HD11 LEU   310       1.987 -10.940  23.200  1.00  0.00
ATOM   4930 HD12 LEU   310       2.932  -9.646  24.109  1.00  0.00
ATOM   4931 HD13 LEU   310       1.668  -9.200  22.930  1.00  0.00
ATOM   4932  CD2 LEU   310      -0.389  -9.757  24.192  1.00  0.00
ATOM   4933 HD21 LEU   310      -1.226 -10.030  24.834  1.00  0.00
ATOM   4934 HD22 LEU   310      -0.382  -8.686  23.992  1.00  0.00
ATOM   4935 HD23 LEU   310      -0.546 -10.351  23.291  1.00  0.00
ATOM   4936  C   LEU   310       2.996 -11.151  26.692  1.00  0.00
ATOM   4937  O   LEU   310       3.775 -10.330  26.199  1.00  0.00
ATOM   4938  N   GLY   311       2.737 -11.270  28.038  1.00  0.00
ATOM   4939  H   GLY   311       1.883 -11.718  28.347  1.00  0.00
ATOM   4940  CA  GLY   311       3.520 -10.467  28.968  1.00  0.00
ATOM   4941  HA2 GLY   311       3.388 -10.860  29.976  1.00  0.00
ATOM   4942  HA3 GLY   311       4.592 -10.547  28.787  1.00  0.00
ATOM   4943  C   GLY   311       3.108  -8.947  28.949  1.00  0.00
ATOM   4944  O   GLY   311       3.993  -8.127  29.162  1.00  0.00
ATOM   4945  N   LEU   312       1.835  -8.654  28.609  1.00  0.00
ATOM   4946  H   LEU   312       1.136  -9.380  28.711  1.00  0.00
ATOM   4947  CA  LEU   312       1.412  -7.332  28.462  1.00  0.00
ATOM   4948  HA  LEU   312       2.044  -6.770  27.775  1.00  0.00
ATOM   4949  CB  LEU   312       0.011  -7.483  27.838  1.00  0.00
ATOM   4950  HB2 LEU   312       0.107  -8.023  26.896  1.00  0.00
ATOM   4951  HB3 LEU   312      -0.480  -8.174  28.523  1.00  0.00
ATOM   4952  CG  LEU   312      -0.742  -6.174  27.707  1.00  0.00
ATOM   4953  HG  LEU   312      -0.798  -5.548  28.598  1.00  0.00
ATOM   4954  CD1 LEU   312      -0.135  -5.408  26.439  1.00  0.00
ATOM   4955 HD11 LEU   312       0.776  -4.934  26.805  1.00  0.00
ATOM   4956 HD12 LEU   312      -0.753  -4.582  26.089  1.00  0.00
ATOM   4957 HD13 LEU   312       0.120  -6.036  25.585  1.00  0.00
ATOM   4958  CD2 LEU   312      -2.199  -6.461  27.255  1.00  0.00
ATOM   4959 HD21 LEU   312      -2.796  -6.984  28.002  1.00  0.00
ATOM   4960 HD22 LEU   312      -2.658  -5.518  26.957  1.00  0.00
ATOM   4961 HD23 LEU   312      -2.086  -6.993  26.311  1.00  0.00
ATOM   4962  C   LEU   312       1.390  -6.442  29.746  1.00  0.00
ATOM   4963  O   LEU   312       0.969  -6.968  30.762  1.00  0.00
ATOM   4964  N   VAL   313       1.687  -5.180  29.627  1.00  0.00
ATOM   4965  H   VAL   313       2.148  -4.876  28.778  1.00  0.00
ATOM   4966  CA  VAL   313       1.465  -4.135  30.613  1.00  0.00
ATOM   4967  HA  VAL   313       0.968  -4.619  31.454  1.00  0.00
ATOM   4968  CB  VAL   313       2.889  -3.518  30.890  1.00  0.00
ATOM   4969  HB  VAL   313       3.366  -3.302  29.934  1.00  0.00
ATOM   4970  CG1 VAL   313       2.564  -2.228  31.784  1.00  0.00
ATOM   4971 HG11 VAL   313       2.365  -2.575  32.798  1.00  0.00
ATOM   4972 HG12 VAL   313       3.518  -1.705  31.850  1.00  0.00
ATOM   4973 HG13 VAL   313       1.770  -1.575  31.420  1.00  0.00
ATOM   4974  CG2 VAL   313       3.914  -4.378  31.676  1.00  0.00
ATOM   4975 HG21 VAL   313       4.871  -3.866  31.781  1.00  0.00
ATOM   4976 HG22 VAL   313       4.080  -5.350  31.212  1.00  0.00
ATOM   4977 HG23 VAL   313       3.569  -4.604  32.685  1.00  0.00
ATOM   4978  C   VAL   313       0.451  -3.103  30.026  1.00  0.00
ATOM   4979  O   VAL   313       0.555  -2.504  28.933  1.00  0.00
ATOM   4980  N   SER   314      -0.616  -2.941  30.841  1.00  0.00
ATOM   4981  H   SER   314      -0.618  -3.400  31.745  1.00  0.00
ATOM   4982  CA  SER   314      -1.700  -2.020  30.475  1.00  0.00
ATOM   4983  HA  SER   314      -2.145  -2.265  29.511  1.00  0.00
ATOM   4984  CB  SER   314      -2.818  -2.087  31.577  1.00  0.00
ATOM   4985  HB2 SER   314      -3.344  -1.140  31.450  1.00  0.00
ATOM   4986  HB3 SER   314      -3.479  -2.922  31.345  1.00  0.00
ATOM   4987  OG  SER   314      -2.183  -2.081  32.831  1.00  0.00
ATOM   4988  HG  SER   314      -1.757  -2.919  33.024  1.00  0.00
ATOM   4989  C   SER   314      -1.170  -0.590  30.169  1.00  0.00
ATOM   4990  O   SER   314      -1.635   0.073  29.250  1.00  0.00
ATOM   4991  N   GLU   315      -0.187  -0.161  30.907  1.00  0.00
ATOM   4992  H   GLU   315       0.062  -0.726  31.710  1.00  0.00
ATOM   4993  CA  GLU   315       0.450   1.127  30.584  1.00  0.00
ATOM   4994  HA  GLU   315      -0.377   1.834  30.525  1.00  0.00
ATOM   4995  CB  GLU   315       1.344   1.573  31.798  1.00  0.00
ATOM   4996  HB2 GLU   315       2.141   0.865  32.026  1.00  0.00
ATOM   4997  HB3 GLU   315       1.890   2.462  31.483  1.00  0.00
ATOM   4998  CG  GLU   315       0.656   1.960  33.115  1.00  0.00
ATOM   4999  HG2 GLU   315       0.291   1.156  33.754  1.00  0.00
ATOM   5000  HG3 GLU   315       1.439   2.392  33.739  1.00  0.00
ATOM   5001  CD  GLU   315      -0.388   3.069  32.889  1.00  0.00
ATOM   5002  OE1 GLU   315      -1.487   3.005  33.474  1.00  0.00
ATOM   5003  OE2 GLU   315      -0.190   4.049  32.111  1.00  0.00
ATOM   5004  C   GLU   315       1.269   1.228  29.279  1.00  0.00
ATOM   5005  O   GLU   315       1.730   2.311  28.922  1.00  0.00
ATOM   5006  N   GLU   316       1.628   0.113  28.651  1.00  0.00
ATOM   5007  H   GLU   316       1.362  -0.762  29.087  1.00  0.00
ATOM   5008  CA  GLU   316       2.295   0.106  27.369  1.00  0.00
ATOM   5009  HA  GLU   316       3.081   0.859  27.322  1.00  0.00
ATOM   5010  CB  GLU   316       2.994  -1.258  27.233  1.00  0.00
ATOM   5011  HB2 GLU   316       3.533  -1.533  28.139  1.00  0.00
ATOM   5012  HB3 GLU   316       2.196  -1.988  27.100  1.00  0.00
ATOM   5013  CG  GLU   316       3.974  -1.310  26.028  1.00  0.00
ATOM   5014  HG2 GLU   316       4.033  -2.374  25.798  1.00  0.00
ATOM   5015  HG3 GLU   316       3.451  -0.934  25.149  1.00  0.00
ATOM   5016  CD  GLU   316       5.301  -0.564  26.283  1.00  0.00
ATOM   5017  OE1 GLU   316       5.932  -0.845  27.352  1.00  0.00
ATOM   5018  OE2 GLU   316       5.489   0.368  25.518  1.00  0.00
ATOM   5019  C   GLU   316       1.441   0.463  26.087  1.00  0.00
ATOM   5020  O   GLU   316       1.917   0.803  24.998  1.00  0.00
ATOM   5021  N   CYS   317       0.058   0.430  26.285  1.00  0.00
ATOM   5022  H   CYS   317      -0.296   0.113  27.180  1.00  0.00
ATOM   5023  CA  CYS   317      -1.008   0.520  25.296  1.00  0.00
ATOM   5024  HA  CYS   317      -0.584   0.079  24.393  1.00  0.00
ATOM   5025  CB  CYS   317      -2.299  -0.069  25.813  1.00  0.00
ATOM   5026  HB2 CYS   317      -2.560   0.513  26.697  1.00  0.00
ATOM   5027  HB3 CYS   317      -3.050   0.003  25.026  1.00  0.00
ATOM   5028  SG  CYS   317      -2.225  -1.855  26.232  1.00  0.00
ATOM   5029  HG  CYS   317      -1.502  -1.769  27.351  1.00  0.00
ATOM   5030  C   CYS   317      -1.264   2.003  24.963  1.00  0.00
ATOM   5031  O   CYS   317      -0.731   2.861  25.692  1.00  0.00
ATOM   5032  N   THR   318      -2.120   2.291  23.984  1.00  0.00
ATOM   5033  H   THR   318      -2.511   1.530  23.443  1.00  0.00
ATOM   5034  CA  THR   318      -2.668   3.660  23.881  1.00  0.00
ATOM   5035  HA  THR   318      -2.532   4.267  24.776  1.00  0.00
ATOM   5036  CB  THR   318      -2.191   4.268  22.604  1.00  0.00
ATOM   5037  HB  THR   318      -2.437   3.695  21.710  1.00  0.00
ATOM   5038  CG2 THR   318      -2.835   5.622  22.436  1.00  0.00
ATOM   5039 HG21 THR   318      -2.400   6.181  21.608  1.00  0.00
ATOM   5040 HG22 THR   318      -2.646   6.201  23.341  1.00  0.00
ATOM   5041 HG23 THR   318      -3.914   5.571  22.284  1.00  0.00
ATOM   5042  OG1 THR   318      -0.791   4.577  22.672  1.00  0.00
ATOM   5043  HG1 THR   318      -0.309   3.761  22.522  1.00  0.00
ATOM   5044  C   THR   318      -4.178   3.475  23.747  1.00  0.00
ATOM   5045  O   THR   318      -4.684   2.798  22.891  1.00  0.00
ATOM   5046  N   GLU   319      -4.926   4.077  24.712  1.00  0.00
ATOM   5047  H   GLU   319      -4.363   4.622  25.354  1.00  0.00
ATOM   5048  CA  GLU   319      -6.399   4.400  24.669  1.00  0.00
ATOM   5049  HA  GLU   319      -6.954   3.543  24.289  1.00  0.00
ATOM   5050  CB  GLU   319      -6.978   4.752  26.029  1.00  0.00
ATOM   5051  HB2 GLU   319      -6.316   5.355  26.650  1.00  0.00
ATOM   5052  HB3 GLU   319      -7.870   5.369  25.923  1.00  0.00
ATOM   5053  CG  GLU   319      -7.462   3.375  26.626  1.00  0.00
ATOM   5054  HG2 GLU   319      -8.322   3.003  26.069  1.00  0.00
ATOM   5055  HG3 GLU   319      -6.723   2.574  26.618  1.00  0.00
ATOM   5056  CD  GLU   319      -7.881   3.489  28.051  1.00  0.00
ATOM   5057  OE1 GLU   319      -7.911   4.639  28.517  1.00  0.00
ATOM   5058  OE2 GLU   319      -8.141   2.517  28.795  1.00  0.00
ATOM   5059  C   GLU   319      -6.653   5.587  23.773  1.00  0.00
ATOM   5060  O   GLU   319      -5.874   6.546  23.830  1.00  0.00
ATOM   5061  N   MET   320      -7.707   5.542  22.996  1.00  0.00
ATOM   5062  H   MET   320      -8.218   4.668  22.986  1.00  0.00
ATOM   5063  CA  MET   320      -8.289   6.526  22.058  1.00  0.00
ATOM   5064  HA  MET   320      -8.298   7.526  22.492  1.00  0.00
ATOM   5065  CB  MET   320      -7.309   6.627  20.904  1.00  0.00
ATOM   5066  HB2 MET   320      -7.531   7.507  20.301  1.00  0.00
ATOM   5067  HB3 MET   320      -6.298   6.780  21.282  1.00  0.00
ATOM   5068  CG  MET   320      -7.160   5.407  20.111  1.00  0.00
ATOM   5069  HG2 MET   320      -6.666   4.654  20.725  1.00  0.00
ATOM   5070  HG3 MET   320      -8.160   5.077  19.831  1.00  0.00
ATOM   5071  SD  MET   320      -5.975   5.440  18.604  1.00  0.00
ATOM   5072  CE  MET   320      -4.445   6.104  19.311  1.00  0.00
ATOM   5073  HE1 MET   320      -4.538   7.006  19.929  1.00  0.00
ATOM   5074  HE2 MET   320      -3.997   5.288  19.890  1.00  0.00
ATOM   5075  HE3 MET   320      -3.698   6.299  18.532  1.00  0.00
ATOM   5076  C   MET   320      -9.690   6.285  21.602  1.00  0.00
ATOM   5077  O   MET   320     -10.207   5.144  21.654  1.00  0.00
ATOM   5078  N   SER   321     -10.322   7.306  21.054  1.00  0.00
ATOM   5079  H   SER   321      -9.797   8.132  20.796  1.00  0.00
ATOM   5080  CA  SER   321     -11.507   7.127  20.210  1.00  0.00
ATOM   5081  HA  SER   321     -12.248   6.519  20.731  1.00  0.00
ATOM   5082  CB  SER   321     -12.030   8.435  19.856  1.00  0.00
ATOM   5083  HB2 SER   321     -12.892   8.316  19.199  1.00  0.00
ATOM   5084  HB3 SER   321     -12.390   9.005  20.712  1.00  0.00
ATOM   5085  OG  SER   321     -11.037   9.183  19.280  1.00  0.00
ATOM   5086  HG  SER   321     -11.346   9.546  18.447  1.00  0.00
ATOM   5087  C   SER   321     -11.135   6.284  18.927  1.00  0.00
ATOM   5088  O   SER   321     -10.012   6.319  18.469  1.00  0.00
ATOM   5089  N   TRP   322     -12.158   5.739  18.229  1.00  0.00
ATOM   5090  H   TRP   322     -13.033   5.633  18.727  1.00  0.00
ATOM   5091  CA  TRP   322     -12.021   4.867  17.040  1.00  0.00
ATOM   5092  HA  TRP   322     -11.234   4.192  17.377  1.00  0.00
ATOM   5093  CB  TRP   322     -13.341   4.291  16.658  1.00  0.00
ATOM   5094  HB2 TRP   322     -13.658   3.767  17.560  1.00  0.00
ATOM   5095  HB3 TRP   322     -14.072   5.089  16.526  1.00  0.00
ATOM   5096  CG  TRP   322     -13.181   3.302  15.524  1.00  0.00
ATOM   5097  CD1 TRP   322     -12.548   2.074  15.651  1.00  0.00
ATOM   5098  HD1 TRP   322     -12.217   1.646  16.585  1.00  0.00
ATOM   5099  NE1 TRP   322     -12.444   1.504  14.371  1.00  0.00
ATOM   5100  HE1 TRP   322     -12.326   0.507  14.258  1.00  0.00
ATOM   5101  CE2 TRP   322     -12.960   2.363  13.407  1.00  0.00
ATOM   5102  CZ2 TRP   322     -13.000   2.251  12.003  1.00  0.00
ATOM   5103  HZ2 TRP   322     -12.594   1.330  11.612  1.00  0.00
ATOM   5104  CH2 TRP   322     -13.664   3.205  11.276  1.00  0.00
ATOM   5105  HH2 TRP   322     -13.758   3.109  10.204  1.00  0.00
ATOM   5106  CZ3 TRP   322     -14.164   4.311  11.875  1.00  0.00
ATOM   5107  HZ3 TRP   322     -14.549   5.092  11.236  1.00  0.00
ATOM   5108  CE3 TRP   322     -14.067   4.493  13.230  1.00  0.00
ATOM   5109  HE3 TRP   322     -14.406   5.422  13.664  1.00  0.00
ATOM   5110  CD2 TRP   322     -13.401   3.539  14.074  1.00  0.00
ATOM   5111  C   TRP   322     -11.320   5.559  15.872  1.00  0.00
ATOM   5112  O   TRP   322     -10.349   5.024  15.462  1.00  0.00
ATOM   5113  N   VAL   323     -11.734   6.758  15.336  1.00  0.00
ATOM   5114  H   VAL   323     -12.645   7.091  15.628  1.00  0.00
ATOM   5115  CA  VAL   323     -11.122   7.273  14.053  1.00  0.00
ATOM   5116  HA  VAL   323     -11.101   6.378  13.430  1.00  0.00
ATOM   5117  CB  VAL   323     -11.908   8.436  13.445  1.00  0.00
ATOM   5118  HB  VAL   323     -11.736   9.326  14.051  1.00  0.00
ATOM   5119  CG1 VAL   323     -11.325   8.634  12.043  1.00  0.00
ATOM   5120 HG11 VAL   323     -11.875   9.388  11.481  1.00  0.00
ATOM   5121 HG12 VAL   323     -10.296   8.985  12.130  1.00  0.00
ATOM   5122 HG13 VAL   323     -11.347   7.708  11.469  1.00  0.00
ATOM   5123  CG2 VAL   323     -13.385   8.188  13.268  1.00  0.00
ATOM   5124 HG21 VAL   323     -13.848   8.007  14.238  1.00  0.00
ATOM   5125 HG22 VAL   323     -13.552   7.311  12.643  1.00  0.00
ATOM   5126 HG23 VAL   323     -13.896   9.024  12.790  1.00  0.00
ATOM   5127  C   VAL   323      -9.610   7.647  14.257  1.00  0.00
ATOM   5128  O   VAL   323      -8.699   7.507  13.382  1.00  0.00
ATOM   5129  N   ARG   324      -9.200   8.122  15.442  1.00  0.00
ATOM   5130  H   ARG   324      -9.940   8.268  16.117  1.00  0.00
ATOM   5131  CA  ARG   324      -7.762   8.488  15.708  1.00  0.00
ATOM   5132  HA  ARG   324      -7.515   9.336  15.070  1.00  0.00
ATOM   5133  CB  ARG   324      -7.532   8.904  17.192  1.00  0.00
ATOM   5134  HB2 ARG   324      -8.422   9.471  17.464  1.00  0.00
ATOM   5135  HB3 ARG   324      -7.491   7.954  17.725  1.00  0.00
ATOM   5136  CG  ARG   324      -6.321   9.698  17.510  1.00  0.00
ATOM   5137  HG2 ARG   324      -6.298   9.749  18.599  1.00  0.00
ATOM   5138  HG3 ARG   324      -5.396   9.160  17.299  1.00  0.00
ATOM   5139  CD  ARG   324      -6.383  11.102  16.957  1.00  0.00
ATOM   5140  HD2 ARG   324      -5.573  11.652  17.436  1.00  0.00
ATOM   5141  HD3 ARG   324      -6.233  11.077  15.878  1.00  0.00
ATOM   5142  NE  ARG   324      -7.595  11.862  17.061  1.00  0.00
ATOM   5143  HE  ARG   324      -8.263  11.677  16.326  1.00  0.00
ATOM   5144  CZ  ARG   324      -7.965  12.740  17.937  1.00  0.00
ATOM   5145  NH1 ARG   324      -7.233  12.914  19.008  1.00  0.00
ATOM   5146 HH11 ARG   324      -6.361  12.432  19.171  1.00  0.00
ATOM   5147 HH12 ARG   324      -7.480  13.720  19.564  1.00  0.00
ATOM   5148  NH2 ARG   324      -8.997  13.411  17.717  1.00  0.00
ATOM   5149 HH21 ARG   324      -9.586  13.163  16.935  1.00  0.00
ATOM   5150 HH22 ARG   324      -9.537  13.872  18.436  1.00  0.00
ATOM   5151  C   ARG   324      -6.882   7.299  15.419  1.00  0.00
ATOM   5152  O   ARG   324      -5.754   7.546  15.049  1.00  0.00
ATOM   5153  N   SER   325      -7.247   5.996  15.609  1.00  0.00
ATOM   5154  H   SER   325      -8.152   5.904  16.053  1.00  0.00
ATOM   5155  CA  SER   325      -6.422   4.811  15.299  1.00  0.00
ATOM   5156  HA  SER   325      -5.566   4.841  15.974  1.00  0.00
ATOM   5157  CB  SER   325      -7.203   3.542  15.611  1.00  0.00
ATOM   5158  HB2 SER   325      -6.476   2.744  15.462  1.00  0.00
ATOM   5159  HB3 SER   325      -7.567   3.495  16.637  1.00  0.00
ATOM   5160  OG  SER   325      -8.288   3.455  14.696  1.00  0.00
ATOM   5161  HG  SER   325      -8.893   4.147  14.974  1.00  0.00
ATOM   5162  C   SER   325      -5.845   4.710  13.913  1.00  0.00
ATOM   5163  O   SER   325      -4.668   4.278  13.821  1.00  0.00
ATOM   5164  N   ILE   326      -6.580   5.104  12.874  1.00  0.00
ATOM   5165  H   ILE   326      -7.505   5.432  13.125  1.00  0.00
ATOM   5166  CA  ILE   326      -6.201   5.142  11.505  1.00  0.00
ATOM   5167  HA  ILE   326      -5.939   4.116  11.247  1.00  0.00
ATOM   5168  CB  ILE   326      -7.494   5.526  10.746  1.00  0.00
ATOM   5169  HB  ILE   326      -7.640   6.589  10.939  1.00  0.00
ATOM   5170  CG2 ILE   326      -7.358   5.318   9.218  1.00  0.00
ATOM   5171 HG21 ILE   326      -8.361   5.489   8.825  1.00  0.00
ATOM   5172 HG22 ILE   326      -7.128   4.304   8.889  1.00  0.00
ATOM   5173 HG23 ILE   326      -6.627   6.039   8.853  1.00  0.00
ATOM   5174  CG1 ILE   326      -8.723   4.725  11.235  1.00  0.00
ATOM   5175 HG12 ILE   326      -8.841   4.769  12.317  1.00  0.00
ATOM   5176 HG13 ILE   326      -9.568   5.113  10.667  1.00  0.00
ATOM   5177  CD1 ILE   326      -8.719   3.206  10.933  1.00  0.00
ATOM   5178 HD11 ILE   326      -9.578   2.657  11.320  1.00  0.00
ATOM   5179 HD12 ILE   326      -7.849   2.701  11.352  1.00  0.00
ATOM   5180 HD13 ILE   326      -8.720   3.032   9.857  1.00  0.00
ATOM   5181  C   ILE   326      -5.053   6.082  11.268  1.00  0.00
ATOM   5182  O   ILE   326      -4.185   5.719  10.534  1.00  0.00
ATOM   5183  N   ILE   327      -4.946   7.228  11.942  1.00  0.00
ATOM   5184  H   ILE   327      -5.680   7.519  12.577  1.00  0.00
ATOM   5185  CA  ILE   327      -3.777   8.132  11.830  1.00  0.00
ATOM   5186  HA  ILE   327      -3.633   8.444  10.795  1.00  0.00
ATOM   5187  CB  ILE   327      -4.161   9.399  12.593  1.00  0.00
ATOM   5188  HB  ILE   327      -4.490   9.147  13.601  1.00  0.00
ATOM   5189  CG2 ILE   327      -2.960  10.330  12.928  1.00  0.00
ATOM   5190 HG21 ILE   327      -3.207  11.336  13.268  1.00  0.00
ATOM   5191 HG22 ILE   327      -2.443  10.462  11.977  1.00  0.00
ATOM   5192 HG23 ILE   327      -2.278   9.897  13.659  1.00  0.00
ATOM   5193  CG1 ILE   327      -5.351  10.133  11.835  1.00  0.00
ATOM   5194 HG12 ILE   327      -5.030  11.103  11.454  1.00  0.00
ATOM   5195 HG13 ILE   327      -5.622   9.542  10.960  1.00  0.00
ATOM   5196  CD1 ILE   327      -6.700  10.285  12.589  1.00  0.00
ATOM   5197 HD11 ILE   327      -7.181   9.320  12.743  1.00  0.00
ATOM   5198 HD12 ILE   327      -7.348  10.933  11.999  1.00  0.00
ATOM   5199 HD13 ILE   327      -6.513  10.621  13.609  1.00  0.00
ATOM   5200  C   ILE   327      -2.495   7.473  12.366  1.00  0.00
ATOM   5201  O   ILE   327      -1.464   7.753  11.869  1.00  0.00
ATOM   5202  N   HID   328      -2.674   6.455  13.271  1.00  0.00
ATOM   5203  H   HID   328      -3.651   6.258  13.450  1.00  0.00
ATOM   5204  CA  HID   328      -1.685   5.579  13.982  1.00  0.00
ATOM   5205  HA  HID   328      -0.733   6.097  13.871  1.00  0.00
ATOM   5206  CB  HID   328      -2.040   5.542  15.542  1.00  0.00
ATOM   5207  HB2 HID   328      -3.003   5.055  15.695  1.00  0.00
ATOM   5208  HB3 HID   328      -1.272   4.999  16.092  1.00  0.00
ATOM   5209  CG  HID   328      -1.930   6.929  16.104  1.00  0.00
ATOM   5210  ND1 HID   328      -2.954   7.825  16.058  1.00  0.00
ATOM   5211  HD1 HID   328      -3.929   7.657  15.856  1.00  0.00
ATOM   5212  CE1 HID   328      -2.456   8.941  16.608  1.00  0.00
ATOM   5213  HE1 HID   328      -3.169   9.693  16.912  1.00  0.00
ATOM   5214  NE2 HID   328      -1.159   8.823  17.006  1.00  0.00
ATOM   5215  CD2 HID   328      -0.795   7.519  16.579  1.00  0.00
ATOM   5216  HD2 HID   328       0.201   7.101  16.576  1.00  0.00
ATOM   5217  C   HID   328      -1.335   4.244  13.402  1.00  0.00
ATOM   5218  O   HID   328      -0.223   3.878  13.601  1.00  0.00
ATOM   5219  N   PHE   329      -2.148   3.443  12.725  1.00  0.00
ATOM   5220  H   PHE   329      -3.134   3.630  12.585  1.00  0.00
ATOM   5221  CA  PHE   329      -1.715   2.217  12.098  1.00  0.00
ATOM   5222  HA  PHE   329      -1.122   1.594  12.767  1.00  0.00
ATOM   5223  CB  PHE   329      -2.759   1.268  11.696  1.00  0.00
ATOM   5224  HB2 PHE   329      -3.248   1.796  10.877  1.00  0.00
ATOM   5225  HB3 PHE   329      -2.416   0.360  11.199  1.00  0.00
ATOM   5226  CG  PHE   329      -3.824   0.941  12.835  1.00  0.00
ATOM   5227  CD1 PHE   329      -5.112   1.356  12.614  1.00  0.00
ATOM   5228  HD1 PHE   329      -5.401   2.048  11.837  1.00  0.00
ATOM   5229  CE1 PHE   329      -6.032   1.025  13.585  1.00  0.00
ATOM   5230  HE1 PHE   329      -7.023   1.443  13.485  1.00  0.00
ATOM   5231  CZ  PHE   329      -5.717   0.263  14.675  1.00  0.00
ATOM   5232  HZ  PHE   329      -6.497   0.038  15.388  1.00  0.00
ATOM   5233  CE2 PHE   329      -4.383  -0.121  14.841  1.00  0.00
ATOM   5234  HE2 PHE   329      -4.166  -0.769  15.678  1.00  0.00
ATOM   5235  CD2 PHE   329      -3.389   0.143  13.896  1.00  0.00
ATOM   5236  HD2 PHE   329      -2.374  -0.209  14.011  1.00  0.00
ATOM   5237  C   PHE   329      -0.733   2.430  10.919  1.00  0.00
ATOM   5238  O   PHE   329       0.033   1.577  10.566  1.00  0.00
ATOM   5239  N   ASN   330      -0.951   3.597  10.317  1.00  0.00
ATOM   5240  H   ASN   330      -1.596   4.240  10.761  1.00  0.00
ATOM   5241  CA  ASN   330      -0.429   4.027   9.017  1.00  0.00
ATOM   5242  HA  ASN   330      -0.060   3.211   8.395  1.00  0.00
ATOM   5243  CB  ASN   330      -1.639   4.539   8.209  1.00  0.00
ATOM   5244  HB2 ASN   330      -2.025   5.421   8.721  1.00  0.00
ATOM   5245  HB3 ASN   330      -1.385   4.861   7.199  1.00  0.00
ATOM   5246  CG  ASN   330      -2.792   3.560   8.047  1.00  0.00
ATOM   5247  OD1 ASN   330      -2.717   2.478   7.547  1.00  0.00
ATOM   5248  ND2 ASN   330      -3.998   3.941   8.444  1.00  0.00
ATOM   5249 HD21 ASN   330      -4.064   4.742   9.060  1.00  0.00
ATOM   5250 HD22 ASN   330      -4.728   3.247   8.546  1.00  0.00
ATOM   5251  C   ASN   330       0.651   5.163   9.138  1.00  0.00
ATOM   5252  O   ASN   330       0.810   5.861  10.136  1.00  0.00
ATOM   5253  N   LEU   331       1.595   5.327   8.156  1.00  0.00
ATOM   5254  H   LEU   331       1.572   4.609   7.442  1.00  0.00
ATOM   5255  CA  LEU   331       2.679   6.369   8.157  1.00  0.00
ATOM   5256  HA  LEU   331       3.332   6.132   8.997  1.00  0.00
ATOM   5257  CB  LEU   331       3.655   6.237   6.984  1.00  0.00
ATOM   5258  HB2 LEU   331       3.179   6.687   6.112  1.00  0.00
ATOM   5259  HB3 LEU   331       4.557   6.835   7.116  1.00  0.00
ATOM   5260  CG  LEU   331       4.074   4.849   6.536  1.00  0.00
ATOM   5261  HG  LEU   331       3.233   4.330   6.075  1.00  0.00
ATOM   5262  CD1 LEU   331       5.221   4.943   5.553  1.00  0.00
ATOM   5263 HD11 LEU   331       6.137   5.214   6.078  1.00  0.00
ATOM   5264 HD12 LEU   331       4.892   5.625   4.769  1.00  0.00
ATOM   5265 HD13 LEU   331       5.309   3.979   5.050  1.00  0.00
ATOM   5266  CD2 LEU   331       4.712   3.896   7.612  1.00  0.00
ATOM   5267 HD21 LEU   331       5.631   4.343   7.990  1.00  0.00
ATOM   5268 HD22 LEU   331       3.947   3.691   8.362  1.00  0.00
ATOM   5269 HD23 LEU   331       4.865   2.919   7.154  1.00  0.00
ATOM   5270  C   LEU   331       2.204   7.823   8.392  1.00  0.00
ATOM   5271  O   LEU   331       1.239   8.358   7.808  1.00  0.00
ATOM   5272  N   PHE   332       2.852   8.527   9.251  1.00  0.00
ATOM   5273  H   PHE   332       3.579   8.016   9.737  1.00  0.00
ATOM   5274  CA  PHE   332       2.501   9.914   9.796  1.00  0.00
ATOM   5275  HA  PHE   332       1.906  10.415   9.032  1.00  0.00
ATOM   5276  CB  PHE   332       1.640   9.772  11.053  1.00  0.00
ATOM   5277  HB2 PHE   332       0.814   9.098  10.829  1.00  0.00
ATOM   5278  HB3 PHE   332       2.323   9.224  11.703  1.00  0.00
ATOM   5279  CG  PHE   332       1.128  11.052  11.537  1.00  0.00
ATOM   5280  CD1 PHE   332       1.463  11.511  12.859  1.00  0.00
ATOM   5281  HD1 PHE   332       1.975  10.857  13.550  1.00  0.00
ATOM   5282  CE1 PHE   332       1.017  12.802  13.315  1.00  0.00
ATOM   5283  HE1 PHE   332       1.089  13.046  14.364  1.00  0.00
ATOM   5284  CZ  PHE   332       0.343  13.644  12.459  1.00  0.00
ATOM   5285  HZ  PHE   332       0.057  14.627  12.802  1.00  0.00
ATOM   5286  CE2 PHE   332       0.221  13.286  11.103  1.00  0.00
ATOM   5287  HE2 PHE   332      -0.346  13.885  10.405  1.00  0.00
ATOM   5288  CD2 PHE   332       0.517  11.989  10.638  1.00  0.00
ATOM   5289  HD2 PHE   332       0.282  11.713   9.621  1.00  0.00
ATOM   5290  C   PHE   332       3.778  10.773  10.033  1.00  0.00
ATOM   5291  O   PHE   332       4.745  10.138  10.375  1.00  0.00
ATOM   5292  N   GLY   333       3.736  12.152   9.911  1.00  0.00
ATOM   5293  H   GLY   333       2.846  12.547   9.629  1.00  0.00
ATOM   5294  CA  GLY   333       4.827  12.958  10.381  1.00  0.00
ATOM   5295  HA2 GLY   333       4.974  12.883  11.458  1.00  0.00
ATOM   5296  HA3 GLY   333       5.757  12.733   9.858  1.00  0.00
ATOM   5297  C   GLY   333       4.522  14.440  10.308  1.00  0.00
ATOM   5298  O   GLY   333       3.436  14.855   9.983  1.00  0.00
ATOM   5299  N   ASP   334       5.461  15.348  10.535  1.00  0.00
ATOM   5300  H   ASP   334       6.439  15.117  10.658  1.00  0.00
ATOM   5301  CA  ASP   334       5.360  16.834  10.519  1.00  0.00
ATOM   5302  HA  ASP   334       6.246  17.163  11.063  1.00  0.00
ATOM   5303  CB  ASP   334       5.501  17.267   9.086  1.00  0.00
ATOM   5304  HB2 ASP   334       4.566  16.919   8.647  1.00  0.00
ATOM   5305  HB3 ASP   334       5.438  18.355   9.071  1.00  0.00
ATOM   5306  CG  ASP   334       6.659  16.827   8.250  1.00  0.00
ATOM   5307  OD1 ASP   334       6.452  16.601   7.009  1.00  0.00
ATOM   5308  OD2 ASP   334       7.788  16.701   8.731  1.00  0.00
ATOM   5309  C   ASP   334       4.194  17.599  11.250  1.00  0.00
ATOM   5310  O   ASP   334       4.289  18.791  11.309  1.00  0.00
ATOM   5311  N   GLU   335       3.138  16.962  11.786  1.00  0.00
ATOM   5312  H   GLU   335       3.185  15.959  11.649  1.00  0.00
ATOM   5313  CA  GLU   335       1.885  17.641  12.281  1.00  0.00
ATOM   5314  HA  GLU   335       2.035  18.716  12.374  1.00  0.00
ATOM   5315  CB  GLU   335       0.777  17.666  11.215  1.00  0.00
ATOM   5316  HB2 GLU   335       0.399  16.664  11.008  1.00  0.00
ATOM   5317  HB3 GLU   335      -0.083  18.208  11.607  1.00  0.00
ATOM   5318  CG  GLU   335       1.178  18.420   9.879  1.00  0.00
ATOM   5319  HG2 GLU   335       2.001  19.115  10.044  1.00  0.00
ATOM   5320  HG3 GLU   335       1.555  17.669   9.185  1.00  0.00
ATOM   5321  CD  GLU   335       0.144  19.242   9.190  1.00  0.00
ATOM   5322  OE1 GLU   335       0.124  19.252   7.939  1.00  0.00
ATOM   5323  OE2 GLU   335      -0.533  20.142   9.789  1.00  0.00
ATOM   5324  C   GLU   335       1.237  17.199  13.640  1.00  0.00
ATOM   5325  O   GLU   335       1.799  16.244  14.227  1.00  0.00
ATOM   5326  N   VAL   336       0.093  17.827  14.067  1.00  0.00
ATOM   5327  H   VAL   336      -0.182  18.667  13.572  1.00  0.00
ATOM   5328  CA  VAL   336      -0.664  17.325  15.217  1.00  0.00
ATOM   5329  HA  VAL   336       0.084  16.997  15.939  1.00  0.00
ATOM   5330  CB  VAL   336      -1.642  18.407  15.770  1.00  0.00
ATOM   5331  HB  VAL   336      -2.199  18.735  14.893  1.00  0.00
ATOM   5332  CG1 VAL   336      -2.635  17.907  16.771  1.00  0.00
ATOM   5333 HG11 VAL   336      -3.207  18.706  17.242  1.00  0.00
ATOM   5334 HG12 VAL   336      -3.344  17.229  16.295  1.00  0.00
ATOM   5335 HG13 VAL   336      -2.119  17.482  17.632  1.00  0.00
ATOM   5336  CG2 VAL   336      -0.883  19.645  16.317  1.00  0.00
ATOM   5337 HG21 VAL   336      -0.186  19.159  17.000  1.00  0.00
ATOM   5338 HG22 VAL   336      -1.526  20.294  16.911  1.00  0.00
ATOM   5339 HG23 VAL   336      -0.390  20.199  15.518  1.00  0.00
ATOM   5340  C   VAL   336      -1.596  16.126  14.809  1.00  0.00
ATOM   5341  O   VAL   336      -2.235  16.224  13.785  1.00  0.00
ATOM   5342  N   PRO   337      -1.659  15.021  15.508  1.00  0.00
ATOM   5343  CD  PRO   337      -1.081  14.757  16.777  1.00  0.00
ATOM   5344  HD2 PRO   337      -1.184  15.499  17.579  1.00  0.00
ATOM   5345  HD3 PRO   337       0.004  14.692  16.632  1.00  0.00
ATOM   5346  CG  PRO   337      -1.635  13.428  17.263  1.00  0.00
ATOM   5347  HG2 PRO   337      -2.524  13.548  17.882  1.00  0.00
ATOM   5348  HG3 PRO   337      -0.874  12.905  17.841  1.00  0.00
ATOM   5349  CB  PRO   337      -2.168  12.756  15.954  1.00  0.00
ATOM   5350  HB2 PRO   337      -2.953  12.044  16.207  1.00  0.00
ATOM   5351  HB3 PRO   337      -1.368  12.177  15.493  1.00  0.00
ATOM   5352  CA  PRO   337      -2.618  13.991  15.170  1.00  0.00
ATOM   5353  HA  PRO   337      -2.406  13.814  14.115  1.00  0.00
ATOM   5354  C   PRO   337      -4.093  14.344  15.260  1.00  0.00
ATOM   5355  O   PRO   337      -4.603  14.371  16.368  1.00  0.00
ATOM   5356  N   LEU   338      -4.826  14.561  14.141  1.00  0.00
ATOM   5357  H   LEU   338      -4.314  14.539  13.267  1.00  0.00
ATOM   5358  CA  LEU   338      -6.236  15.038  14.046  1.00  0.00
ATOM   5359  HA  LEU   338      -6.811  14.920  14.965  1.00  0.00
ATOM   5360  CB  LEU   338      -6.404  16.507  13.698  1.00  0.00
ATOM   5361  HB2 LEU   338      -5.768  16.702  12.835  1.00  0.00
ATOM   5362  HB3 LEU   338      -7.433  16.764  13.448  1.00  0.00
ATOM   5363  CG  LEU   338      -5.925  17.510  14.758  1.00  0.00
ATOM   5364  HG  LEU   338      -4.917  17.343  15.139  1.00  0.00
ATOM   5365  CD1 LEU   338      -6.101  18.942  14.360  1.00  0.00
ATOM   5366 HD11 LEU   338      -5.349  19.211  13.617  1.00  0.00
ATOM   5367 HD12 LEU   338      -5.932  19.532  15.261  1.00  0.00
ATOM   5368 HD13 LEU   338      -7.117  19.253  14.118  1.00  0.00
ATOM   5369  CD2 LEU   338      -6.710  17.361  16.053  1.00  0.00
ATOM   5370 HD21 LEU   338      -6.299  17.970  16.858  1.00  0.00
ATOM   5371 HD22 LEU   338      -7.734  17.583  15.754  1.00  0.00
ATOM   5372 HD23 LEU   338      -6.719  16.321  16.379  1.00  0.00
ATOM   5373  C   LEU   338      -7.001  14.360  12.904  1.00  0.00
ATOM   5374  O   LEU   338      -6.357  13.956  11.922  1.00  0.00
ATOM   5375  N   GLU   339      -8.339  14.303  12.960  1.00  0.00
ATOM   5376  H   GLU   339      -8.845  14.579  13.793  1.00  0.00
ATOM   5377  CA  GLU   339      -9.044  13.525  11.826  1.00  0.00
ATOM   5378  HA  GLU   339      -8.390  12.726  11.476  1.00  0.00
ATOM   5379  CB  GLU   339     -10.507  13.103  12.244  1.00  0.00
ATOM   5380  HB2 GLU   339     -11.049  13.987  12.581  1.00  0.00
ATOM   5381  HB3 GLU   339     -11.044  12.713  11.380  1.00  0.00
ATOM   5382  CG  GLU   339     -10.487  11.975  13.313  1.00  0.00
ATOM   5383  HG2 GLU   339     -11.464  11.492  13.285  1.00  0.00
ATOM   5384  HG3 GLU   339      -9.749  11.183  13.192  1.00  0.00
ATOM   5385  CD  GLU   339     -10.211  12.479  14.707  1.00  0.00
ATOM   5386  OE1 GLU   339     -10.500  13.650  14.990  1.00  0.00
ATOM   5387  OE2 GLU   339     -10.016  11.673  15.668  1.00  0.00
ATOM   5388  C   GLU   339      -9.115  14.344  10.554  1.00  0.00
ATOM   5389  O   GLU   339      -9.357  13.736   9.543  1.00  0.00
ATOM   5390  N   VAL   340      -8.841  15.615  10.620  1.00  0.00
ATOM   5391  H   VAL   340      -8.509  16.071  11.462  1.00  0.00
ATOM   5392  CA  VAL   340      -8.740  16.456   9.402  1.00  0.00
ATOM   5393  HA  VAL   340      -9.559  16.302   8.699  1.00  0.00
ATOM   5394  CB  VAL   340      -8.803  17.973   9.837  1.00  0.00
ATOM   5395  HB  VAL   340      -9.489  18.155  10.665  1.00  0.00
ATOM   5396  CG1 VAL   340      -7.432  18.454  10.270  1.00  0.00
ATOM   5397 HG11 VAL   340      -6.684  18.182   9.525  1.00  0.00
ATOM   5398 HG12 VAL   340      -7.492  19.536  10.394  1.00  0.00
ATOM   5399 HG13 VAL   340      -7.199  17.971  11.219  1.00  0.00
ATOM   5400  CG2 VAL   340      -9.188  18.829   8.660  1.00  0.00
ATOM   5401 HG21 VAL   340      -9.240  19.893   8.891  1.00  0.00
ATOM   5402 HG22 VAL   340     -10.178  18.499   8.346  1.00  0.00
ATOM   5403 HG23 VAL   340      -8.520  18.711   7.807  1.00  0.00
ATOM   5404  C   VAL   340      -7.540  16.022   8.562  1.00  0.00
ATOM   5405  O   VAL   340      -7.464  16.482   7.420  1.00  0.00
ATOM   5406  N   LEU   341      -6.731  15.105   9.084  1.00  0.00
ATOM   5407  H   LEU   341      -6.725  14.788  10.046  1.00  0.00
ATOM   5408  CA  LEU   341      -5.721  14.571   8.097  1.00  0.00
ATOM   5409  HA  LEU   341      -5.341  15.383   7.476  1.00  0.00
ATOM   5410  CB  LEU   341      -4.524  13.952   8.822  1.00  0.00
ATOM   5411  HB2 LEU   341      -4.789  12.917   9.037  1.00  0.00
ATOM   5412  HB3 LEU   341      -3.718  13.813   8.102  1.00  0.00
ATOM   5413  CG  LEU   341      -3.936  14.774   9.972  1.00  0.00
ATOM   5414  HG  LEU   341      -4.687  15.259  10.596  1.00  0.00
ATOM   5415  CD1 LEU   341      -3.131  13.884  10.915  1.00  0.00
ATOM   5416 HD11 LEU   341      -2.391  13.349  10.320  1.00  0.00
ATOM   5417 HD12 LEU   341      -3.881  13.259  11.400  1.00  0.00
ATOM   5418 HD13 LEU   341      -2.638  14.493  11.673  1.00  0.00
ATOM   5419  CD2 LEU   341      -3.095  15.945   9.446  1.00  0.00
ATOM   5420 HD21 LEU   341      -3.739  16.559   8.817  1.00  0.00
ATOM   5421 HD22 LEU   341      -2.738  16.434  10.353  1.00  0.00
ATOM   5422 HD23 LEU   341      -2.214  15.605   8.900  1.00  0.00
ATOM   5423  C   LEU   341      -6.295  13.581   7.040  1.00  0.00
ATOM   5424  O   LEU   341      -5.703  13.358   6.014  1.00  0.00
ATOM   5425  N   LEU   342      -7.403  12.913   7.354  1.00  0.00
ATOM   5426  H   LEU   342      -7.753  13.067   8.293  1.00  0.00
ATOM   5427  CA  LEU   342      -7.963  11.863   6.540  1.00  0.00
ATOM   5428  HA  LEU   342      -7.310  10.996   6.440  1.00  0.00
ATOM   5429  CB  LEU   342      -9.203  11.289   7.309  1.00  0.00
ATOM   5430  HB2 LEU   342      -9.950  12.071   7.441  1.00  0.00
ATOM   5431  HB3 LEU   342      -9.626  10.474   6.722  1.00  0.00
ATOM   5432  CG  LEU   342      -8.761  10.657   8.543  1.00  0.00
ATOM   5433  HG  LEU   342      -8.151  11.306   9.171  1.00  0.00
ATOM   5434  CD1 LEU   342      -9.975  10.342   9.299  1.00  0.00
ATOM   5435 HD11 LEU   342     -10.717  11.137   9.374  1.00  0.00
ATOM   5436 HD12 LEU   342      -9.722  10.003  10.304  1.00  0.00
ATOM   5437 HD13 LEU   342     -10.463   9.536   8.749  1.00  0.00
ATOM   5438  CD2 LEU   342      -7.908   9.396   8.376  1.00  0.00
ATOM   5439 HD21 LEU   342      -8.359   8.676   7.693  1.00  0.00
ATOM   5440 HD22 LEU   342      -6.902   9.598   8.010  1.00  0.00
ATOM   5441 HD23 LEU   342      -7.829   8.942   9.364  1.00  0.00
ATOM   5442  C   LEU   342      -8.504  12.251   5.154  1.00  0.00
ATOM   5443  O   LEU   342      -8.731  11.433   4.284  1.00  0.00
ATOM   5444  N   ASN   343      -8.702  13.580   4.943  1.00  0.00
ATOM   5445  H   ASN   343      -8.590  14.229   5.713  1.00  0.00
ATOM   5446  CA  ASN   343      -9.011  14.172   3.645  1.00  0.00
ATOM   5447  HA  ASN   343      -9.784  13.537   3.212  1.00  0.00
ATOM   5448  CB  ASN   343      -9.505  15.572   3.739  1.00  0.00
ATOM   5449  HB2 ASN   343      -8.713  16.233   4.090  1.00  0.00
ATOM   5450  HB3 ASN   343      -9.831  15.942   2.767  1.00  0.00
ATOM   5451  CG  ASN   343     -10.759  15.621   4.722  1.00  0.00
ATOM   5452  OD1 ASN   343     -11.635  14.751   4.631  1.00  0.00
ATOM   5453  ND2 ASN   343     -10.825  16.491   5.638  1.00  0.00
ATOM   5454 HD21 ASN   343     -10.092  17.162   5.833  1.00  0.00
ATOM   5455 HD22 ASN   343     -11.567  16.241   6.281  1.00  0.00
ATOM   5456  C   ASN   343      -7.832  14.164   2.667  1.00  0.00
ATOM   5457  O   ASN   343      -7.987  14.491   1.517  1.00  0.00
ATOM   5458  N   ARG   344      -6.603  13.885   3.159  1.00  0.00
ATOM   5459  H   ARG   344      -6.496  13.756   4.158  1.00  0.00
ATOM   5460  CA  ARG   344      -5.314  13.985   2.353  1.00  0.00
ATOM   5461  HA  ARG   344      -5.342  14.775   1.602  1.00  0.00
ATOM   5462  CB  ARG   344      -4.169  14.336   3.423  1.00  0.00
ATOM   5463  HB2 ARG   344      -4.074  13.532   4.153  1.00  0.00
ATOM   5464  HB3 ARG   344      -3.238  14.407   2.859  1.00  0.00
ATOM   5465  CG  ARG   344      -4.434  15.686   4.084  1.00  0.00
ATOM   5466  HG2 ARG   344      -4.438  16.452   3.309  1.00  0.00
ATOM   5467  HG3 ARG   344      -5.429  15.786   4.517  1.00  0.00
ATOM   5468  CD  ARG   344      -3.458  16.040   5.181  1.00  0.00
ATOM   5469  HD2 ARG   344      -3.615  15.390   6.042  1.00  0.00
ATOM   5470  HD3 ARG   344      -2.481  15.734   4.806  1.00  0.00
ATOM   5471  NE  ARG   344      -3.573  17.434   5.606  1.00  0.00
ATOM   5472  HE  ARG   344      -4.486  17.841   5.457  1.00  0.00
ATOM   5473  CZ  ARG   344      -2.598  18.145   6.218  1.00  0.00
ATOM   5474  NH1 ARG   344      -1.457  17.682   6.493  1.00  0.00
ATOM   5475 HH11 ARG   344      -1.369  16.678   6.547  1.00  0.00
ATOM   5476 HH12 ARG   344      -0.752  18.229   6.967  1.00  0.00
ATOM   5477  NH2 ARG   344      -2.844  19.370   6.657  1.00  0.00
ATOM   5478 HH21 ARG   344      -3.781  19.668   6.424  1.00  0.00
ATOM   5479 HH22 ARG   344      -2.097  19.899   7.084  1.00  0.00
ATOM   5480  C   ARG   344      -5.032  12.649   1.576  1.00  0.00
ATOM   5481  O   ARG   344      -5.448  11.574   1.970  1.00  0.00
ATOM   5482  N   THR   345      -4.270  12.747   0.459  1.00  0.00
ATOM   5483  H   THR   345      -3.928  13.677   0.249  1.00  0.00
ATOM   5484  CA  THR   345      -4.192  11.645  -0.540  1.00  0.00
ATOM   5485  HA  THR   345      -4.453  10.745   0.016  1.00  0.00
ATOM   5486  CB  THR   345      -5.264  11.817  -1.611  1.00  0.00
ATOM   5487  HB  THR   345      -5.151  11.050  -2.377  1.00  0.00
ATOM   5488  CG2 THR   345      -6.724  11.687  -1.251  1.00  0.00
ATOM   5489 HG21 THR   345      -7.087  12.628  -0.838  1.00  0.00
ATOM   5490 HG22 THR   345      -6.914  10.912  -0.508  1.00  0.00
ATOM   5491 HG23 THR   345      -7.260  11.539  -2.189  1.00  0.00
ATOM   5492  OG1 THR   345      -5.039  12.982  -2.334  1.00  0.00
ATOM   5493  HG1 THR   345      -5.210  13.669  -1.686  1.00  0.00
ATOM   5494  C   THR   345      -2.832  11.318  -1.145  1.00  0.00
ATOM   5495  O   THR   345      -2.615  10.247  -1.716  1.00  0.00
ATOM   5496  N   LEU   346      -1.832  12.165  -0.867  1.00  0.00
ATOM   5497  H   LEU   346      -2.004  13.040  -0.386  1.00  0.00
ATOM   5498  CA  LEU   346      -0.402  11.720  -1.085  1.00  0.00
ATOM   5499  HA  LEU   346      -0.244  11.218  -2.039  1.00  0.00
ATOM   5500  CB  LEU   346       0.525  12.965  -1.046  1.00  0.00
ATOM   5501  HB2 LEU   346       0.558  13.383  -0.040  1.00  0.00
ATOM   5502  HB3 LEU   346       1.537  12.668  -1.320  1.00  0.00
ATOM   5503  CG  LEU   346       0.197  14.020  -2.137  1.00  0.00
ATOM   5504  HG  LEU   346      -0.677  14.567  -1.784  1.00  0.00
ATOM   5505  CD1 LEU   346       1.415  14.971  -2.234  1.00  0.00
ATOM   5506 HD11 LEU   346       2.211  14.469  -2.784  1.00  0.00
ATOM   5507 HD12 LEU   346       1.797  15.279  -1.261  1.00  0.00
ATOM   5508 HD13 LEU   346       1.106  15.825  -2.837  1.00  0.00
ATOM   5509  CD2 LEU   346       0.024  13.407  -3.574  1.00  0.00
ATOM   5510 HD21 LEU   346      -0.058  14.180  -4.339  1.00  0.00
ATOM   5511 HD22 LEU   346       0.892  12.789  -3.806  1.00  0.00
ATOM   5512 HD23 LEU   346      -0.932  12.889  -3.648  1.00  0.00
ATOM   5513  C   LEU   346       0.159  10.633  -0.143  1.00  0.00
ATOM   5514  O   LEU   346      -0.059  10.700   1.083  1.00  0.00
ATOM   5515  N   ASN   347       1.041   9.766  -0.663  1.00  0.00
ATOM   5516  H   ASN   347       1.290   9.956  -1.626  1.00  0.00
ATOM   5517  CA  ASN   347       1.768   8.694  -0.026  1.00  0.00
ATOM   5518  HA  ASN   347       1.583   8.810   1.042  1.00  0.00
ATOM   5519  CB  ASN   347       1.227   7.271  -0.449  1.00  0.00
ATOM   5520  HB2 ASN   347       1.362   7.093  -1.516  1.00  0.00
ATOM   5521  HB3 ASN   347       1.859   6.527   0.037  1.00  0.00
ATOM   5522  CG  ASN   347      -0.212   7.181  -0.121  1.00  0.00
ATOM   5523  OD1 ASN   347      -0.459   7.036   1.020  1.00  0.00
ATOM   5524  ND2 ASN   347      -1.185   7.200  -0.956  1.00  0.00
ATOM   5525 HD21 ASN   347      -0.948   7.463  -1.905  1.00  0.00
ATOM   5526 HD22 ASN   347      -2.109   7.063  -0.566  1.00  0.00
ATOM   5527  C   ASN   347       3.253   8.916  -0.307  1.00  0.00
ATOM   5528  O   ASN   347       3.670   9.817  -1.008  1.00  0.00
ATOM   5529  N   PHE   348       4.082   8.100   0.424  1.00  0.00
ATOM   5530  H   PHE   348       3.622   7.333   0.899  1.00  0.00
ATOM   5531  CA  PHE   348       5.533   8.221   0.473  1.00  0.00
ATOM   5532  HA  PHE   348       5.786   9.276   0.374  1.00  0.00
ATOM   5533  CB  PHE   348       5.976   7.698   1.822  1.00  0.00
ATOM   5534  HB2 PHE   348       5.318   8.125   2.579  1.00  0.00
ATOM   5535  HB3 PHE   348       5.656   6.657   1.869  1.00  0.00
ATOM   5536  CG  PHE   348       7.442   7.937   2.126  1.00  0.00
ATOM   5537  CD1 PHE   348       7.972   9.208   2.317  1.00  0.00
ATOM   5538  HD1 PHE   348       7.299  10.041   2.174  1.00  0.00
ATOM   5539  CE1 PHE   348       9.271   9.504   2.659  1.00  0.00
ATOM   5540  HE1 PHE   348       9.659  10.511   2.669  1.00  0.00
ATOM   5541  CZ  PHE   348      10.064   8.395   2.931  1.00  0.00
ATOM   5542  HZ  PHE   348      11.049   8.650   3.292  1.00  0.00
ATOM   5543  CE2 PHE   348       9.583   7.066   2.878  1.00  0.00
ATOM   5544  HE2 PHE   348      10.238   6.281   3.227  1.00  0.00
ATOM   5545  CD2 PHE   348       8.283   6.827   2.357  1.00  0.00
ATOM   5546  HD2 PHE   348       7.953   5.799   2.391  1.00  0.00
ATOM   5547  C   PHE   348       6.121   7.430  -0.706  1.00  0.00
ATOM   5548  O   PHE   348       5.487   6.435  -1.195  1.00  0.00
ATOM   5549  N   GLU   349       7.372   7.637  -1.166  1.00  0.00
ATOM   5550  H   GLU   349       7.901   8.321  -0.639  1.00  0.00
ATOM   5551  CA  GLU   349       8.142   6.861  -2.219  1.00  0.00
ATOM   5552  HA  GLU   349       7.371   6.486  -2.893  1.00  0.00
ATOM   5553  CB  GLU   349       9.156   7.663  -2.937  1.00  0.00
ATOM   5554  HB2 GLU   349       9.912   7.996  -2.226  1.00  0.00
ATOM   5555  HB3 GLU   349       9.569   7.114  -3.783  1.00  0.00
ATOM   5556  CG  GLU   349       8.614   8.893  -3.665  1.00  0.00
ATOM   5557  HG2 GLU   349       7.649   8.695  -4.131  1.00  0.00
ATOM   5558  HG3 GLU   349       8.451   9.637  -2.885  1.00  0.00
ATOM   5559  CD  GLU   349       9.594   9.521  -4.679  1.00  0.00
ATOM   5560  OE1 GLU   349      10.564  10.075  -4.121  1.00  0.00
ATOM   5561  OE2 GLU   349       9.513   9.388  -5.937  1.00  0.00
ATOM   5562  C   GLU   349       8.857   5.633  -1.496  1.00  0.00
ATOM   5563  O   GLU   349      10.104   5.718  -1.398  1.00  0.00
ATOM   5564  N   MET   350       8.071   4.673  -0.979  1.00  0.00
ATOM   5565  H   MET   350       7.121   4.771  -1.318  1.00  0.00
ATOM   5566  CA  MET   350       8.373   3.431  -0.332  1.00  0.00
ATOM   5567  HA  MET   350       8.937   3.665   0.571  1.00  0.00
ATOM   5568  CB  MET   350       7.008   2.754   0.032  1.00  0.00
ATOM   5569  HB2 MET   350       6.415   2.644  -0.877  1.00  0.00
ATOM   5570  HB3 MET   350       7.185   1.716   0.314  1.00  0.00
ATOM   5571  CG  MET   350       6.383   3.392   1.250  1.00  0.00
ATOM   5572  HG2 MET   350       7.091   3.518   2.069  1.00  0.00
ATOM   5573  HG3 MET   350       5.853   4.332   1.093  1.00  0.00
ATOM   5574  SD  MET   350       5.105   2.386   2.003  1.00  0.00
ATOM   5575  CE  MET   350       3.909   2.558   0.665  1.00  0.00
ATOM   5576  HE1 MET   350       2.928   2.095   0.831  1.00  0.00
ATOM   5577  HE2 MET   350       3.766   3.634   0.503  1.00  0.00
ATOM   5578  HE3 MET   350       4.244   2.126  -0.286  1.00  0.00
ATOM   5579  C   MET   350       9.232   2.522  -1.299  1.00  0.00
ATOM   5580  O   MET   350       9.479   2.940  -2.405  1.00  0.00
ATOM   5581  N   LYS   351       9.594   1.333  -0.796  1.00  0.00
ATOM   5582  H   LYS   351       9.284   1.103   0.141  1.00  0.00
ATOM   5583  CA  LYS   351      10.265   0.216  -1.543  1.00  0.00
ATOM   5584  HA  LYS   351      11.199   0.448  -2.056  1.00  0.00
ATOM   5585  CB  LYS   351      10.592  -0.893  -0.484  1.00  0.00
ATOM   5586  HB2 LYS   351       9.720  -0.992   0.163  1.00  0.00
ATOM   5587  HB3 LYS   351      10.858  -1.817  -0.998  1.00  0.00
ATOM   5588  CG  LYS   351      11.785  -0.469   0.426  1.00  0.00
ATOM   5589  HG2 LYS   351      12.685  -0.340  -0.176  1.00  0.00
ATOM   5590  HG3 LYS   351      11.498   0.519   0.785  1.00  0.00
ATOM   5591  CD  LYS   351      12.183  -1.445   1.511  1.00  0.00
ATOM   5592  HD2 LYS   351      12.587  -2.337   1.032  1.00  0.00
ATOM   5593  HD3 LYS   351      13.010  -0.981   2.048  1.00  0.00
ATOM   5594  CE  LYS   351      11.024  -1.873   2.516  1.00  0.00
ATOM   5595  HE2 LYS   351      10.751  -0.982   3.082  1.00  0.00
ATOM   5596  HE3 LYS   351      10.099  -2.126   1.998  1.00  0.00
ATOM   5597  NZ  LYS   351      11.661  -2.860   3.354  1.00  0.00
ATOM   5598  HZ1 LYS   351      10.976  -3.222   4.003  1.00  0.00
ATOM   5599  HZ2 LYS   351      12.318  -2.368   3.943  1.00  0.00
ATOM   5600  HZ3 LYS   351      12.055  -3.668   2.895  1.00  0.00
ATOM   5601  C   LYS   351       9.287  -0.419  -2.592  1.00  0.00
ATOM   5602  O   LYS   351       8.128  -0.603  -2.356  1.00  0.00
ATOM   5603  N   ALA   352       9.811  -0.907  -3.703  1.00  0.00
ATOM   5604  H   ALA   352      10.795  -0.677  -3.779  1.00  0.00
ATOM   5605  CA  ALA   352       9.242  -1.969  -4.672  1.00  0.00
ATOM   5606  HA  ALA   352       8.285  -1.631  -5.071  1.00  0.00
ATOM   5607  CB  ALA   352      10.261  -2.184  -5.803  1.00  0.00
ATOM   5608  HB1 ALA   352       9.817  -3.036  -6.317  1.00  0.00
ATOM   5609  HB2 ALA   352      11.270  -2.293  -5.406  1.00  0.00
ATOM   5610  HB3 ALA   352      10.158  -1.379  -6.532  1.00  0.00
ATOM   5611  C   ALA   352       8.905  -3.257  -3.903  1.00  0.00
ATOM   5612  O   ALA   352       9.712  -3.670  -3.039  1.00  0.00
ATOM   5613  N   PHE   353       7.760  -3.833  -4.106  1.00  0.00
ATOM   5614  H   PHE   353       7.018  -3.389  -4.634  1.00  0.00
ATOM   5615  CA  PHE   353       7.336  -5.076  -3.488  1.00  0.00
ATOM   5616  HA  PHE   353       8.166  -5.688  -3.133  1.00  0.00
ATOM   5617  CB  PHE   353       6.500  -4.789  -2.295  1.00  0.00
ATOM   5618  HB2 PHE   353       6.236  -5.706  -1.768  1.00  0.00
ATOM   5619  HB3 PHE   353       7.101  -4.255  -1.558  1.00  0.00
ATOM   5620  CG  PHE   353       5.138  -4.105  -2.419  1.00  0.00
ATOM   5621  CD1 PHE   353       3.939  -4.869  -2.347  1.00  0.00
ATOM   5622  HD1 PHE   353       4.009  -5.947  -2.354  1.00  0.00
ATOM   5623  CE1 PHE   353       2.680  -4.292  -2.557  1.00  0.00
ATOM   5624  HE1 PHE   353       1.774  -4.862  -2.695  1.00  0.00
ATOM   5625  CZ  PHE   353       2.625  -2.911  -2.510  1.00  0.00
ATOM   5626  HZ  PHE   353       1.694  -2.380  -2.637  1.00  0.00
ATOM   5627  CE2 PHE   353       3.749  -2.146  -2.236  1.00  0.00
ATOM   5628  HE2 PHE   353       3.699  -1.068  -2.204  1.00  0.00
ATOM   5629  CD2 PHE   353       5.038  -2.726  -2.240  1.00  0.00
ATOM   5630  HD2 PHE   353       5.946  -2.154  -2.117  1.00  0.00
ATOM   5631  C   PHE   353       6.577  -6.007  -4.398  1.00  0.00
ATOM   5632  O   PHE   353       6.075  -5.596  -5.440  1.00  0.00
ATOM   5633  N   LYS   354       6.532  -7.219  -3.919  1.00  0.00
ATOM   5634  H   LYS   354       7.152  -7.346  -3.128  1.00  0.00
ATOM   5635  CA  LYS   354       5.672  -8.418  -4.335  1.00  0.00
ATOM   5636  HA  LYS   354       4.809  -7.986  -4.842  1.00  0.00
ATOM   5637  CB  LYS   354       6.565  -9.285  -5.329  1.00  0.00
ATOM   5638  HB2 LYS   354       6.826  -8.507  -6.046  1.00  0.00
ATOM   5639  HB3 LYS   354       7.500  -9.623  -4.881  1.00  0.00
ATOM   5640  CG  LYS   354       5.712 -10.381  -5.969  1.00  0.00
ATOM   5641  HG2 LYS   354       5.934 -11.189  -5.272  1.00  0.00
ATOM   5642  HG3 LYS   354       4.658 -10.110  -6.028  1.00  0.00
ATOM   5643  CD  LYS   354       6.173 -10.676  -7.356  1.00  0.00
ATOM   5644  HD2 LYS   354       5.802  -9.944  -8.073  1.00  0.00
ATOM   5645  HD3 LYS   354       7.261 -10.620  -7.391  1.00  0.00
ATOM   5646  CE  LYS   354       5.626 -11.964  -7.900  1.00  0.00
ATOM   5647  HE2 LYS   354       6.175 -12.236  -8.801  1.00  0.00
ATOM   5648  HE3 LYS   354       5.885 -12.704  -7.144  1.00  0.00
ATOM   5649  NZ  LYS   354       4.135 -11.827  -8.125  1.00  0.00
ATOM   5650  HZ1 LYS   354       3.718 -11.909  -7.208  1.00  0.00
ATOM   5651  HZ2 LYS   354       3.708 -12.550  -8.687  1.00  0.00
ATOM   5652  HZ3 LYS   354       3.795 -10.981  -8.560  1.00  0.00
ATOM   5653  C   LYS   354       5.150  -9.181  -3.081  1.00  0.00
ATOM   5654  O   LYS   354       5.899  -9.424  -2.149  1.00  0.00
ATOM   5655  N   LEU   355       3.851  -9.539  -3.070  1.00  0.00
ATOM   5656  H   LEU   355       3.324  -9.375  -3.919  1.00  0.00
ATOM   5657  CA  LEU   355       3.074  -9.903  -1.872  1.00  0.00
ATOM   5658  HA  LEU   355       3.733 -10.254  -1.079  1.00  0.00
ATOM   5659  CB  LEU   355       2.419  -8.614  -1.420  1.00  0.00
ATOM   5660  HB2 LEU   355       3.144  -8.023  -0.859  1.00  0.00
ATOM   5661  HB3 LEU   355       2.259  -7.927  -2.251  1.00  0.00
ATOM   5662  CG  LEU   355       1.039  -8.706  -0.636  1.00  0.00
ATOM   5663  HG  LEU   355       0.314  -9.406  -1.051  1.00  0.00
ATOM   5664  CD1 LEU   355       1.413  -9.286   0.670  1.00  0.00
ATOM   5665 HD11 LEU   355       0.530  -9.256   1.307  1.00  0.00
ATOM   5666 HD12 LEU   355       2.237  -8.675   1.040  1.00  0.00
ATOM   5667 HD13 LEU   355       1.799 -10.301   0.565  1.00  0.00
ATOM   5668  CD2 LEU   355       0.357  -7.372  -0.455  1.00  0.00
ATOM   5669 HD21 LEU   355       1.047  -6.604  -0.107  1.00  0.00
ATOM   5670 HD22 LEU   355       0.018  -6.960  -1.405  1.00  0.00
ATOM   5671 HD23 LEU   355      -0.513  -7.576   0.170  1.00  0.00
ATOM   5672  C   LEU   355       2.074 -11.038  -2.171  1.00  0.00
ATOM   5673  O   LEU   355       1.416 -10.838  -3.186  1.00  0.00
ATOM   5674  N   ARG   356       1.918 -12.033  -1.276  1.00  0.00
ATOM   5675  H   ARG   356       2.643 -12.039  -0.568  1.00  0.00
ATOM   5676  CA  ARG   356       1.086 -13.160  -1.552  1.00  0.00
ATOM   5677  HA  ARG   356       0.321 -12.666  -2.152  1.00  0.00
ATOM   5678  CB  ARG   356       1.802 -14.209  -2.410  1.00  0.00
ATOM   5679  HB2 ARG   356       2.363 -13.778  -3.239  1.00  0.00
ATOM   5680  HB3 ARG   356       2.473 -14.758  -1.749  1.00  0.00
ATOM   5681  CG  ARG   356       0.777 -15.169  -2.986  1.00  0.00
ATOM   5682  HG2 ARG   356       0.629 -16.081  -2.407  1.00  0.00
ATOM   5683  HG3 ARG   356      -0.200 -14.697  -3.091  1.00  0.00
ATOM   5684  CD  ARG   356       1.221 -15.622  -4.395  1.00  0.00
ATOM   5685  HD2 ARG   356       1.270 -14.747  -5.043  1.00  0.00
ATOM   5686  HD3 ARG   356       2.194 -16.112  -4.369  1.00  0.00
ATOM   5687  NE  ARG   356       0.363 -16.702  -5.002  1.00  0.00
ATOM   5688  HE  ARG   356      -0.335 -17.028  -4.349  1.00  0.00
ATOM   5689  CZ  ARG   356       0.775 -17.509  -5.929  1.00  0.00
ATOM   5690  NH1 ARG   356       1.825 -17.326  -6.721  1.00  0.00
ATOM   5691 HH11 ARG   356       2.381 -16.493  -6.593  1.00  0.00
ATOM   5692 HH12 ARG   356       2.288 -18.054  -7.247  1.00  0.00
ATOM   5693  NH2 ARG   356       0.109 -18.595  -6.289  1.00  0.00
ATOM   5694 HH21 ARG   356      -0.736 -18.842  -5.793  1.00  0.00
ATOM   5695 HH22 ARG   356       0.471 -19.186  -7.024  1.00  0.00
ATOM   5696  C   ARG   356       0.633 -13.743  -0.230  1.00  0.00
ATOM   5697  O   ARG   356       1.319 -13.675   0.743  1.00  0.00
ATOM   5698  N   SER   357      -0.540 -14.306  -0.263  1.00  0.00
ATOM   5699  H   SER   357      -0.961 -14.415  -1.178  1.00  0.00
ATOM   5700  CA  SER   357      -1.153 -14.971   0.957  1.00  0.00
ATOM   5701  HA  SER   357      -0.383 -15.126   1.713  1.00  0.00
ATOM   5702  CB  SER   357      -2.230 -13.977   1.575  1.00  0.00
ATOM   5703  HB2 SER   357      -2.731 -14.379   2.456  1.00  0.00
ATOM   5704  HB3 SER   357      -1.759 -13.049   1.901  1.00  0.00
ATOM   5705  OG  SER   357      -3.269 -13.729   0.603  1.00  0.00
ATOM   5706  HG  SER   357      -2.860 -13.064   0.045  1.00  0.00
ATOM   5707  C   SER   357      -1.826 -16.288   0.591  1.00  0.00
ATOM   5708  O   SER   357      -1.981 -16.565  -0.564  1.00  0.00
ATOM   5709  N   ASP   358      -2.115 -17.083   1.669  1.00  0.00
ATOM   5710  H   ASP   358      -1.917 -16.733   2.599  1.00  0.00
ATOM   5711  CA  ASP   358      -2.674 -18.441   1.503  1.00  0.00
ATOM   5712  HA  ASP   358      -3.023 -18.555   0.476  1.00  0.00
ATOM   5713  CB  ASP   358      -1.668 -19.574   1.741  1.00  0.00
ATOM   5714  HB2 ASP   358      -0.896 -19.172   2.398  1.00  0.00
ATOM   5715  HB3 ASP   358      -2.209 -20.322   2.320  1.00  0.00
ATOM   5716  CG  ASP   358      -1.172 -20.234   0.524  1.00  0.00
ATOM   5717  OD1 ASP   358      -2.078 -20.647  -0.291  1.00  0.00
ATOM   5718  OD2 ASP   358       0.036 -20.483   0.249  1.00  0.00
ATOM   5719  C   ASP   358      -3.858 -18.519   2.517  1.00  0.00
ATOM   5720  O   ASP   358      -3.694 -18.134   3.661  1.00  0.00
ATOM   5721  N   TYR   359      -4.976 -19.184   2.144  1.00  0.00
ATOM   5722  H   TYR   359      -4.971 -19.211   1.131  1.00  0.00
ATOM   5723  CA  TYR   359      -6.157 -19.553   2.979  1.00  0.00
ATOM   5724  HA  TYR   359      -6.323 -18.763   3.712  1.00  0.00
ATOM   5725  CB  TYR   359      -7.375 -19.634   2.027  1.00  0.00
ATOM   5726  HB2 TYR   359      -7.071 -19.988   1.042  1.00  0.00
ATOM   5727  HB3 TYR   359      -8.115 -20.335   2.412  1.00  0.00
ATOM   5728  CG  TYR   359      -8.107 -18.275   2.010  1.00  0.00
ATOM   5729  CD1 TYR   359      -9.139 -18.098   2.887  1.00  0.00
ATOM   5730  HD1 TYR   359      -9.437 -18.850   3.603  1.00  0.00
ATOM   5731  CE1 TYR   359      -9.807 -16.875   2.987  1.00  0.00
ATOM   5732  HE1 TYR   359     -10.621 -16.648   3.659  1.00  0.00
ATOM   5733  CZ  TYR   359      -9.376 -15.848   2.062  1.00  0.00
ATOM   5734  OH  TYR   359      -9.924 -14.561   2.105  1.00  0.00
ATOM   5735  HH  TYR   359      -9.844 -14.112   2.950  1.00  0.00
ATOM   5736  CE2 TYR   359      -8.342 -15.977   1.124  1.00  0.00
ATOM   5737  HE2 TYR   359      -8.062 -15.189   0.440  1.00  0.00
ATOM   5738  CD2 TYR   359      -7.650 -17.223   1.106  1.00  0.00
ATOM   5739  HD2 TYR   359      -6.685 -17.337   0.635  1.00  0.00
ATOM   5740  C   TYR   359      -5.825 -20.752   3.811  1.00  0.00
ATOM   5741  O   TYR   359      -5.446 -21.755   3.258  1.00  0.00
ATOM   5742  N   VAL   360      -5.886 -20.733   5.154  1.00  0.00
ATOM   5743  H   VAL   360      -6.143 -19.827   5.527  1.00  0.00
ATOM   5744  CA  VAL   360      -5.454 -21.850   6.084  1.00  0.00
ATOM   5745  HA  VAL   360      -5.170 -22.721   5.494  1.00  0.00
ATOM   5746  CB  VAL   360      -4.127 -21.437   6.870  1.00  0.00
ATOM   5747  HB  VAL   360      -4.468 -20.890   7.749  1.00  0.00
ATOM   5748  CG1 VAL   360      -3.365 -22.751   7.213  1.00  0.00
ATOM   5749 HG11 VAL   360      -2.280 -22.664   7.275  1.00  0.00
ATOM   5750 HG12 VAL   360      -3.755 -23.127   8.159  1.00  0.00
ATOM   5751 HG13 VAL   360      -3.573 -23.506   6.456  1.00  0.00
ATOM   5752  CG2 VAL   360      -3.186 -20.533   6.115  1.00  0.00
ATOM   5753 HG21 VAL   360      -2.396 -20.182   6.778  1.00  0.00
ATOM   5754 HG22 VAL   360      -3.764 -19.667   5.792  1.00  0.00
ATOM   5755 HG23 VAL   360      -2.797 -21.061   5.244  1.00  0.00
ATOM   5756  C   VAL   360      -6.513 -22.354   7.123  1.00  0.00
ATOM   5757  O   VAL   360      -7.255 -21.576   7.722  1.00  0.00
ATOM   5758  N   GLN   361      -6.515 -23.672   7.411  1.00  0.00
ATOM   5759  H   GLN   361      -5.980 -24.335   6.863  1.00  0.00
ATOM   5760  CA  GLN   361      -7.524 -24.294   8.275  1.00  0.00
ATOM   5761  HA  GLN   361      -8.331 -23.585   8.463  1.00  0.00
ATOM   5762  CB  GLN   361      -8.149 -25.521   7.513  1.00  0.00
ATOM   5763  HB2 GLN   361      -7.348 -26.213   7.253  1.00  0.00
ATOM   5764  HB3 GLN   361      -8.845 -26.016   8.192  1.00  0.00
ATOM   5765  CG  GLN   361      -8.873 -25.155   6.216  1.00  0.00
ATOM   5766  HG2 GLN   361      -8.697 -24.114   5.945  1.00  0.00
ATOM   5767  HG3 GLN   361      -8.389 -25.698   5.405  1.00  0.00
ATOM   5768  CD  GLN   361     -10.419 -25.365   6.132  1.00  0.00
ATOM   5769  OE1 GLN   361     -11.007 -26.006   7.012  1.00  0.00
ATOM   5770  NE2 GLN   361     -11.017 -24.953   5.011  1.00  0.00
ATOM   5771 HE21 GLN   361     -11.965 -25.269   4.845  1.00  0.00
ATOM   5772 HE22 GLN   361     -10.526 -24.412   4.309  1.00  0.00
ATOM   5773  C   GLN   361      -7.150 -24.665   9.673  1.00  0.00
ATOM   5774  O   GLN   361      -8.024 -25.055  10.454  1.00  0.00
ATOM   5775  N   LYS   362      -5.857 -24.630   9.886  1.00  0.00
ATOM   5776  H   LYS   362      -5.243 -24.269   9.166  1.00  0.00
ATOM   5777  CA  LYS   362      -5.261 -25.319  11.128  1.00  0.00
ATOM   5778  HA  LYS   362      -5.982 -25.219  11.940  1.00  0.00
ATOM   5779  CB  LYS   362      -5.079 -26.868  10.913  1.00  0.00
ATOM   5780  HB2 LYS   362      -4.625 -27.304  11.803  1.00  0.00
ATOM   5781  HB3 LYS   362      -6.044 -27.329  10.700  1.00  0.00
ATOM   5782  CG  LYS   362      -4.052 -27.027   9.750  1.00  0.00
ATOM   5783  HG2 LYS   362      -4.261 -26.338   8.932  1.00  0.00
ATOM   5784  HG3 LYS   362      -3.035 -26.875  10.112  1.00  0.00
ATOM   5785  CD  LYS   362      -4.252 -28.444   9.225  1.00  0.00
ATOM   5786  HD2 LYS   362      -4.186 -29.110  10.085  1.00  0.00
ATOM   5787  HD3 LYS   362      -5.183 -28.539   8.666  1.00  0.00
ATOM   5788  CE  LYS   362      -3.154 -28.751   8.213  1.00  0.00
ATOM   5789  HE2 LYS   362      -3.059 -27.936   7.496  1.00  0.00
ATOM   5790  HE3 LYS   362      -2.200 -28.948   8.702  1.00  0.00
ATOM   5791  NZ  LYS   362      -3.486 -30.017   7.379  1.00  0.00
ATOM   5792  HZ1 LYS   362      -3.372 -30.828   7.970  1.00  0.00
ATOM   5793  HZ2 LYS   362      -2.843 -30.177   6.616  1.00  0.00
ATOM   5794  HZ3 LYS   362      -4.438 -30.164   7.076  1.00  0.00
ATOM   5795  C   LYS   362      -3.980 -24.714  11.611  1.00  0.00
ATOM   5796  O   LYS   362      -3.424 -24.033  10.808  1.00  0.00
ATOM   5797  N   PRO   363      -3.426 -24.972  12.795  1.00  0.00
ATOM   5798  CD  PRO   363      -4.116 -25.641  13.890  1.00  0.00
ATOM   5799  HD2 PRO   363      -3.965 -26.725  13.815  1.00  0.00
ATOM   5800  HD3 PRO   363      -5.172 -25.434  14.100  1.00  0.00
ATOM   5801  CG  PRO   363      -3.279 -25.246  15.157  1.00  0.00
ATOM   5802  HG2 PRO   363      -3.338 -25.866  16.052  1.00  0.00
ATOM   5803  HG3 PRO   363      -3.508 -24.229  15.474  1.00  0.00
ATOM   5804  CB  PRO   363      -1.825 -25.273  14.536  1.00  0.00
ATOM   5805  HB2 PRO   363      -1.597 -26.336  14.615  1.00  0.00
ATOM   5806  HB3 PRO   363      -1.032 -24.781  15.100  1.00  0.00
ATOM   5807  CA  PRO   363      -2.060 -24.651  13.141  1.00  0.00
ATOM   5808  HA  PRO   363      -1.926 -23.570  13.176  1.00  0.00
ATOM   5809  C   PRO   363      -0.988 -25.230  12.276  1.00  0.00
ATOM   5810  O   PRO   363      -0.985 -26.408  11.777  1.00  0.00
ATOM   5811  N   ILE   364      -0.067 -24.415  11.892  1.00  0.00
ATOM   5812  H   ILE   364      -0.096 -23.466  12.247  1.00  0.00
ATOM   5813  CA  ILE   364       1.104 -24.775  11.219  1.00  0.00
ATOM   5814  HA  ILE   364       0.806 -25.403  10.380  1.00  0.00
ATOM   5815  CB  ILE   364       1.938 -23.614  10.657  1.00  0.00
ATOM   5816  HB  ILE   364       2.402 -23.077  11.484  1.00  0.00
ATOM   5817  CG2 ILE   364       3.075 -24.285   9.893  1.00  0.00
ATOM   5818 HG21 ILE   364       3.738 -23.597   9.368  1.00  0.00
ATOM   5819 HG22 ILE   364       2.721 -25.020   9.170  1.00  0.00
ATOM   5820 HG23 ILE   364       3.729 -24.828  10.576  1.00  0.00
ATOM   5821  CG1 ILE   364       1.214 -22.590   9.725  1.00  0.00
ATOM   5822 HG12 ILE   364       0.492 -21.944  10.226  1.00  0.00
ATOM   5823 HG13 ILE   364       1.890 -21.786   9.435  1.00  0.00
ATOM   5824  CD1 ILE   364       0.478 -23.203   8.486  1.00  0.00
ATOM   5825 HD11 ILE   364       1.128 -24.005   8.137  1.00  0.00
ATOM   5826 HD12 ILE   364       0.434 -22.546   7.617  1.00  0.00
ATOM   5827 HD13 ILE   364      -0.471 -23.561   8.885  1.00  0.00
ATOM   5828  C   ILE   364       1.889 -25.589  12.277  1.00  0.00
ATOM   5829  O   ILE   364       2.133 -25.033  13.352  1.00  0.00
ATOM   5830  N   PRO   365       2.203 -26.858  12.078  1.00  0.00
ATOM   5831  CD  PRO   365       1.945 -27.704  10.868  1.00  0.00
ATOM   5832  HD2 PRO   365       2.687 -27.426  10.110  1.00  0.00
ATOM   5833  HD3 PRO   365       0.905 -27.673  10.520  1.00  0.00
ATOM   5834  CG  PRO   365       2.307 -29.075  11.275  1.00  0.00
ATOM   5835  HG2 PRO   365       2.485 -29.640  10.361  1.00  0.00
ATOM   5836  HG3 PRO   365       1.508 -29.587  11.812  1.00  0.00
ATOM   5837  CB  PRO   365       3.538 -28.838  12.234  1.00  0.00
ATOM   5838  HB2 PRO   365       4.483 -28.567  11.763  1.00  0.00
ATOM   5839  HB3 PRO   365       3.551 -29.678  12.929  1.00  0.00
ATOM   5840  CA  PRO   365       3.113 -27.601  12.976  1.00  0.00
ATOM   5841  HA  PRO   365       2.567 -27.827  13.892  1.00  0.00
ATOM   5842  C   PRO   365       4.452 -26.873  13.422  1.00  0.00
ATOM   5843  O   PRO   365       5.092 -26.311  12.584  1.00  0.00
ATOM   5844  N   ASP   366       4.860 -26.942  14.696  1.00  0.00
ATOM   5845  H   ASP   366       4.343 -27.547  15.323  1.00  0.00
ATOM   5846  CA  ASP   366       5.915 -26.036  15.326  1.00  0.00
ATOM   5847  HA  ASP   366       5.649 -24.985  15.212  1.00  0.00
ATOM   5848  CB  ASP   366       5.986 -26.356  16.832  1.00  0.00
ATOM   5849  HB2 ASP   366       6.430 -27.299  17.154  1.00  0.00
ATOM   5850  HB3 ASP   366       6.756 -25.658  17.160  1.00  0.00
ATOM   5851  CG  ASP   366       4.671 -26.120  17.597  1.00  0.00
ATOM   5852  OD1 ASP   366       3.807 -25.390  17.105  1.00  0.00
ATOM   5853  OD2 ASP   366       4.549 -26.756  18.668  1.00  0.00
ATOM   5854  C   ASP   366       7.329 -26.243  14.693  1.00  0.00
ATOM   5855  O   ASP   366       8.197 -25.370  14.776  1.00  0.00
ATOM   5856  N   ASP   367       7.590 -27.379  14.130  1.00  0.00
ATOM   5857  H   ASP   367       6.865 -28.086  14.091  1.00  0.00
ATOM   5858  CA  ASP   367       8.739 -27.794  13.344  1.00  0.00
ATOM   5859  HA  ASP   367       9.646 -27.368  13.775  1.00  0.00
ATOM   5860  CB  ASP   367       8.894 -29.303  13.306  1.00  0.00
ATOM   5861  HB2 ASP   367       9.611 -29.548  12.523  1.00  0.00
ATOM   5862  HB3 ASP   367       9.137 -29.612  14.323  1.00  0.00
ATOM   5863  CG  ASP   367       7.571 -30.042  12.926  1.00  0.00
ATOM   5864  OD1 ASP   367       7.753 -31.229  12.481  1.00  0.00
ATOM   5865  OD2 ASP   367       6.405 -29.570  13.058  1.00  0.00
ATOM   5866  C   ASP   367       8.580 -27.346  11.820  1.00  0.00
ATOM   5867  O   ASP   367       9.604 -26.946  11.171  1.00  0.00
ATOM   5868  N   VAL   368       7.347 -27.405  11.236  1.00  0.00
ATOM   5869  H   VAL   368       6.587 -27.758  11.805  1.00  0.00
ATOM   5870  CA  VAL   368       7.058 -26.830   9.851  1.00  0.00
ATOM   5871  HA  VAL   368       7.735 -27.303   9.139  1.00  0.00
ATOM   5872  CB  VAL   368       5.639 -27.225   9.445  1.00  0.00
ATOM   5873  HB  VAL   368       4.966 -27.014  10.276  1.00  0.00
ATOM   5874  CG1 VAL   368       5.032 -26.511   8.201  1.00  0.00
ATOM   5875 HG11 VAL   368       5.276 -25.452   8.108  1.00  0.00
ATOM   5876 HG12 VAL   368       5.612 -27.002   7.419  1.00  0.00
ATOM   5877 HG13 VAL   368       3.975 -26.778   8.205  1.00  0.00
ATOM   5878  CG2 VAL   368       5.601 -28.751   9.078  1.00  0.00
ATOM   5879 HG21 VAL   368       6.432 -28.989   8.414  1.00  0.00
ATOM   5880 HG22 VAL   368       4.630 -29.063   8.693  1.00  0.00
ATOM   5881 HG23 VAL   368       5.767 -29.353   9.972  1.00  0.00
ATOM   5882  C   VAL   368       7.263 -25.341   9.959  1.00  0.00
ATOM   5883  O   VAL   368       7.819 -24.763   9.053  1.00  0.00
ATOM   5884  N   LEU   369       6.738 -24.724  10.999  1.00  0.00
ATOM   5885  H   LEU   369       6.118 -25.267  11.588  1.00  0.00
ATOM   5886  CA  LEU   369       6.842 -23.281  11.417  1.00  0.00
ATOM   5887  HA  LEU   369       6.545 -22.584  10.633  1.00  0.00
ATOM   5888  CB  LEU   369       5.969 -23.090  12.619  1.00  0.00
ATOM   5889  HB2 LEU   369       4.936 -23.356  12.395  1.00  0.00
ATOM   5890  HB3 LEU   369       6.263 -23.713  13.464  1.00  0.00
ATOM   5891  CG  LEU   369       5.906 -21.640  13.034  1.00  0.00
ATOM   5892  HG  LEU   369       6.892 -21.203  12.878  1.00  0.00
ATOM   5893  CD1 LEU   369       5.009 -20.860  12.087  1.00  0.00
ATOM   5894 HD11 LEU   369       5.094 -21.066  11.020  1.00  0.00
ATOM   5895 HD12 LEU   369       5.135 -19.804  12.323  1.00  0.00
ATOM   5896 HD13 LEU   369       4.011 -21.226  12.328  1.00  0.00
ATOM   5897  CD2 LEU   369       5.431 -21.257  14.457  1.00  0.00
ATOM   5898 HD21 LEU   369       6.051 -21.878  15.104  1.00  0.00
ATOM   5899 HD22 LEU   369       5.541 -20.209  14.736  1.00  0.00
ATOM   5900 HD23 LEU   369       4.439 -21.641  14.695  1.00  0.00
ATOM   5901  C   LEU   369       8.334 -22.870  11.677  1.00  0.00
ATOM   5902  O   LEU   369       8.832 -21.944  11.022  1.00  0.00
ATOM   5903  N   GLU   370       9.101 -23.603  12.452  1.00  0.00
ATOM   5904  H   GLU   370       8.690 -24.215  13.147  1.00  0.00
ATOM   5905  CA  GLU   370      10.517 -23.271  12.681  1.00  0.00
ATOM   5906  HA  GLU   370      10.600 -22.247  13.044  1.00  0.00
ATOM   5907  CB  GLU   370      11.144 -24.393  13.606  1.00  0.00
ATOM   5908  HB2 GLU   370      10.534 -24.604  14.484  1.00  0.00
ATOM   5909  HB3 GLU   370      11.106 -25.229  12.907  1.00  0.00
ATOM   5910  CG  GLU   370      12.560 -24.170  14.170  1.00  0.00
ATOM   5911  HG2 GLU   370      12.820 -25.059  14.745  1.00  0.00
ATOM   5912  HG3 GLU   370      13.238 -24.040  13.326  1.00  0.00
ATOM   5913  CD  GLU   370      12.622 -22.982  15.176  1.00  0.00
ATOM   5914  OE1 GLU   370      12.267 -23.380  16.302  1.00  0.00
ATOM   5915  OE2 GLU   370      13.144 -21.827  14.966  1.00  0.00
ATOM   5916  C   GLU   370      11.352 -23.333  11.408  1.00  0.00
ATOM   5917  O   GLU   370      12.278 -22.551  11.235  1.00  0.00
ATOM   5918  N   LYS   371      10.958 -24.176  10.427  1.00  0.00
ATOM   5919  H   LYS   371      10.257 -24.853  10.704  1.00  0.00
ATOM   5920  CA  LYS   371      11.521 -24.426   9.115  1.00  0.00
ATOM   5921  HA  LYS   371      12.604 -24.325   9.180  1.00  0.00
ATOM   5922  CB  LYS   371      11.116 -25.755   8.508  1.00  0.00
ATOM   5923  HB2 LYS   371      11.119 -26.499   9.306  1.00  0.00
ATOM   5924  HB3 LYS   371      10.045 -25.752   8.305  1.00  0.00
ATOM   5925  CG  LYS   371      11.893 -26.236   7.241  1.00  0.00
ATOM   5926  HG2 LYS   371      11.444 -27.112   6.773  1.00  0.00
ATOM   5927  HG3 LYS   371      11.837 -25.452   6.486  1.00  0.00
ATOM   5928  CD  LYS   371      13.333 -26.613   7.354  1.00  0.00
ATOM   5929  HD2 LYS   371      13.755 -26.950   6.407  1.00  0.00
ATOM   5930  HD3 LYS   371      13.868 -25.703   7.627  1.00  0.00
ATOM   5931  CE  LYS   371      13.501 -27.685   8.478  1.00  0.00
ATOM   5932  HE2 LYS   371      13.051 -27.457   9.445  1.00  0.00
ATOM   5933  HE3 LYS   371      12.857 -28.491   8.127  1.00  0.00
ATOM   5934  NZ  LYS   371      14.961 -28.106   8.730  1.00  0.00
ATOM   5935  HZ1 LYS   371      14.918 -28.859   9.401  1.00  0.00
ATOM   5936  HZ2 LYS   371      15.552 -27.330   8.990  1.00  0.00
ATOM   5937  HZ3 LYS   371      15.340 -28.661   7.976  1.00  0.00
ATOM   5938  C   LYS   371      11.134 -23.347   8.136  1.00  0.00
ATOM   5939  O   LYS   371      11.913 -22.797   7.402  1.00  0.00
ATOM   5940  N   LEU   372       9.823 -23.009   8.243  1.00  0.00
ATOM   5941  H   LEU   372       9.191 -23.495   8.868  1.00  0.00
ATOM   5942  CA  LEU   372       9.253 -21.887   7.447  1.00  0.00
ATOM   5943  HA  LEU   372       9.285 -21.957   6.360  1.00  0.00
ATOM   5944  CB  LEU   372       7.737 -21.881   7.784  1.00  0.00
ATOM   5945  HB2 LEU   372       7.278 -22.672   7.191  1.00  0.00
ATOM   5946  HB3 LEU   372       7.515 -22.192   8.805  1.00  0.00
ATOM   5947  CG  LEU   372       6.897 -20.578   7.365  1.00  0.00
ATOM   5948  HG  LEU   372       7.327 -19.695   7.839  1.00  0.00
ATOM   5949  CD1 LEU   372       6.987 -20.288   5.874  1.00  0.00
ATOM   5950 HD11 LEU   372       6.341 -19.424   5.715  1.00  0.00
ATOM   5951 HD12 LEU   372       6.559 -21.145   5.354  1.00  0.00
ATOM   5952 HD13 LEU   372       8.058 -20.232   5.683  1.00  0.00
ATOM   5953  CD2 LEU   372       5.424 -20.613   7.722  1.00  0.00
ATOM   5954 HD21 LEU   372       5.312 -21.218   8.622  1.00  0.00
ATOM   5955 HD22 LEU   372       5.053 -19.628   8.008  1.00  0.00
ATOM   5956 HD23 LEU   372       4.907 -21.022   6.855  1.00  0.00
ATOM   5957  C   LEU   372       9.928 -20.552   7.839  1.00  0.00
ATOM   5958  O   LEU   372      10.387 -19.806   7.018  1.00  0.00
ATOM   5959  N   LEU   373      10.158 -20.303   9.172  1.00  0.00
ATOM   5960  H   LEU   373       9.841 -21.008   9.827  1.00  0.00
ATOM   5961  CA  LEU   373      10.827 -19.039   9.645  1.00  0.00
ATOM   5962  HA  LEU   373      10.221 -18.275   9.157  1.00  0.00
ATOM   5963  CB  LEU   373      10.665 -18.980  11.201  1.00  0.00
ATOM   5964  HB2 LEU   373      11.280 -19.761  11.647  1.00  0.00
ATOM   5965  HB3 LEU   373      11.220 -18.108  11.549  1.00  0.00
ATOM   5966  CG  LEU   373       9.290 -18.856  11.838  1.00  0.00
ATOM   5967  HG  LEU   373       8.581 -19.599  11.473  1.00  0.00
ATOM   5968  CD1 LEU   373       9.351 -19.075  13.369  1.00  0.00
[truncated: 4,640,500 more chars]
