# Supplementary material for: Multiscale machine learning molecular mechanics for mechanism and stereoselectivity of Diels-Alderase catalysis
Source: Nat Commun. 2026 May 13;17:6437. doi: 10.1038/s41467-026-72904-9 (PMC13377127; doi:10.1038/s41467-026-72904-9)
Supplement: Supplementary file 5 — Supplementary Dataset 3 [file 41467_2026_72904_MOESM5_ESM.txt]

CRYST1   95.184   98.441   98.363  90.00  90.00  90.00 P 1           1
ATOM      1  O1  MOL     1       8.066  -2.177   1.935  1.00  0.00
ATOM      2  O2  MOL     1      11.774  -3.612   4.587  1.00  0.00
ATOM      3  O3  MOL     1      10.274 -11.711  -0.754  1.00  0.00
ATOM      4  O4  MOL     1      11.035  -7.357   1.226  1.00  0.00
ATOM      5  C1  MOL     1      10.315  -5.002   1.576  1.00  0.00
ATOM      6  C2  MOL     1      11.069  -4.807   2.706  1.00  0.00
ATOM      7  C3  MOL     1       9.278  -4.072   1.429  1.00  0.00
ATOM      8  C4  MOL     1      10.840  -3.753   3.637  1.00  0.00
ATOM      9  C5  MOL     1       8.989  -3.070   2.286  1.00  0.00
ATOM     10  C6  MOL     1       9.699  -2.962   3.554  1.00  0.00
ATOM     11  C7  MOL     1       9.428  -1.932   4.551  1.00  0.00
ATOM     12  C8  MOL     1       8.258  -1.438   4.878  1.00  0.00
ATOM     13  C9  MOL     1       8.022  -0.599   6.055  1.00  0.00
ATOM     14  C10 MOL     1       8.995  -0.164   6.891  1.00  0.00
ATOM     15  C11 MOL     1       6.583  -0.100   6.252  1.00  0.00
ATOM     16  C12 MOL     1      10.165  -7.653  -0.923  1.00  0.00
ATOM     17  C13 MOL     1      10.835  -8.268   0.172  1.00  0.00
ATOM     18  C14 MOL     1      10.940  -9.627   0.277  1.00  0.00
ATOM     19  C15 MOL     1      10.481 -10.386  -0.821  1.00  0.00
ATOM     20  C16 MOL     1       9.851  -9.786  -1.923  1.00  0.00
ATOM     21  C17 MOL     1       9.605  -8.426  -1.941  1.00  0.00
ATOM     22  C18 MOL     1      10.054  -6.199  -0.628  1.00  0.00
ATOM     23  C19 MOL     1      10.495  -6.157   0.702  1.00  0.00
ATOM     24  H1  MOL     1       8.140  -2.258   0.969  1.00  0.00
ATOM     25  H2  MOL     1      11.295  -3.097   5.260  1.00  0.00
ATOM     26  H3  MOL     1      10.141 -11.919   0.187  1.00  0.00
ATOM     27  H4  MOL     1      11.881  -5.512   2.858  1.00  0.00
ATOM     28  H5  MOL     1       8.673  -4.220   0.540  1.00  0.00
ATOM     29  H6  MOL     1      10.187  -1.154   4.497  1.00  0.00
ATOM     30  H7  MOL     1       7.497  -1.942   4.285  1.00  0.00
ATOM     31  H8  MOL     1      11.296 -10.123   1.175  1.00  0.00
ATOM     32  H9  MOL     1       9.354 -10.396  -2.671  1.00  0.00
ATOM     33  H10 MOL     1       9.018  -7.915  -2.699  1.00  0.00
ATOM     34  H11 MOL     1       9.526  -5.458  -1.216  1.00  0.00
ATOM     35  H12 MOL     1       9.753   0.391   6.343  1.00  0.00
ATOM     36  H13 MOL     1       8.613   0.596   7.569  1.00  0.00
ATOM     37  H14 MOL     1       6.575   0.980   6.442  1.00  0.00
ATOM     38  H15 MOL     1       5.961  -0.605   7.001  1.00  0.00
ATOM     39  H16 MOL     1       6.001  -0.366   5.361  1.00  0.00
ATOM     40  C20 MOL     1      13.623  -0.101   7.235  1.00  0.00
ATOM     41  O5  MOL     1      15.440   0.327   8.756  1.00  0.00
ATOM     42  C21 MOL     1      14.143  -0.041   8.532  1.00  0.00
ATOM     43  O6  MOL     1      12.063  -0.979   5.654  1.00  0.00
ATOM     44  C22 MOL     1      13.299  -0.374   9.649  1.00  0.00
ATOM     45  O7  MOL     1       7.924  -3.267   7.048  1.00  0.00
ATOM     46  C23 MOL     1      11.991  -0.883   9.336  1.00  0.00
ATOM     47  O8  MOL     1       7.137  -4.853   5.198  1.00  0.00
ATOM     48  C24 MOL     1      11.510  -0.961   8.032  1.00  0.00
ATOM     49  O9  MOL     1       9.696  -8.853   4.473  1.00  0.00
ATOM     50  C25 MOL     1      12.363  -0.635   6.956  1.00  0.00
ATOM     51  C26 MOL     1      10.129  -1.610   7.833  1.00  0.00
ATOM     52  C27 MOL     1      10.232  -2.828   6.985  1.00  0.00
ATOM     53  C28 MOL     1       9.107  -3.672   6.755  1.00  0.00
ATOM     54  C29 MOL     1       9.378  -4.980   6.065  1.00  0.00
ATOM     55  C30 MOL     1      10.525  -5.709   6.277  1.00  0.00
ATOM     56  C31 MOL     1       8.310  -5.571   5.339  1.00  0.00
ATOM     57  C32 MOL     1      10.695  -6.950   5.654  1.00  0.00
ATOM     58  C33 MOL     1       8.377  -6.853   4.770  1.00  0.00
ATOM     59  C34 MOL     1       9.580  -7.568   4.922  1.00  0.00
ATOM     60  C35 MOL     1       7.190  -7.500   4.074  1.00  0.00
ATOM     61  C36 MOL     1       7.190  -7.283   2.553  1.00  0.00
ATOM     62  C37 MOL     1       6.400  -6.399   1.791  1.00  0.00
ATOM     63  C38 MOL     1       6.584  -6.250   0.238  1.00  0.00
ATOM     64  C39 MOL     1       5.316  -5.456   2.301  1.00  0.00
ATOM     65  H17 MOL     1      15.969  -0.096   8.058  1.00  0.00
ATOM     66  H18 MOL     1      12.478  -0.279   5.119  1.00  0.00
ATOM     67  H19 MOL     1       7.250  -4.068   5.762  1.00  0.00
ATOM     68  H20 MOL     1      10.659  -8.989   4.491  1.00  0.00
ATOM     69  H21 MOL     1      14.266   0.171   6.403  1.00  0.00
ATOM     70  H22 MOL     1      13.646  -0.394  10.678  1.00  0.00
ATOM     71  H23 MOL     1      11.324  -1.097  10.166  1.00  0.00
ATOM     72  H24 MOL     1       9.546  -1.841   8.716  1.00  0.00
ATOM     73  H25 MOL     1      11.200  -3.317   6.983  1.00  0.00
ATOM     74  H26 MOL     1      11.227  -5.314   7.006  1.00  0.00
ATOM     75  H27 MOL     1      11.543  -7.581   5.903  1.00  0.00
ATOM     76  H28 MOL     1       7.149  -8.576   4.284  1.00  0.00
ATOM     77  H29 MOL     1       6.222  -7.179   4.478  1.00  0.00
ATOM     78  H30 MOL     1       7.963  -7.934   2.150  1.00  0.00
ATOM     79  H31 MOL     1       5.628  -6.335  -0.294  1.00  0.00
ATOM     80  H32 MOL     1       7.400  -6.891  -0.117  1.00  0.00
ATOM     81  H33 MOL     1       6.809  -5.207  -0.016  1.00  0.00
ATOM     82  H34 MOL     1       5.352  -5.666   3.377  1.00  0.00
ATOM     83  H35 MOL     1       5.462  -4.392   2.080  1.00  0.00
ATOM     84  H36 MOL     1       4.336  -5.715   1.881  1.00  0.00
TER   
ATOM     85  N   HID     2     -17.145   6.819 -28.709  1.00  0.00
ATOM     86  H1  HID     2     -18.087   7.177 -28.639  1.00  0.00
ATOM     87  H2  HID     2     -17.170   5.931 -29.190  1.00  0.00
ATOM     88  H3  HID     2     -16.541   7.557 -29.043  1.00  0.00
ATOM     89  CA  HID     2     -16.662   6.508 -27.330  1.00  0.00
ATOM     90  HA  HID     2     -16.407   5.451 -27.254  1.00  0.00
ATOM     91  CB  HID     2     -15.392   7.352 -27.005  1.00  0.00
ATOM     92  HB2 HID     2     -15.661   8.407 -26.960  1.00  0.00
ATOM     93  HB3 HID     2     -15.058   7.020 -26.022  1.00  0.00
ATOM     94  CG  HID     2     -14.206   7.251 -27.918  1.00  0.00
ATOM     95  ND1 HID     2     -13.463   6.036 -28.115  1.00  0.00
ATOM     96  HD1 HID     2     -13.635   5.086 -27.817  1.00  0.00
ATOM     97  CE1 HID     2     -12.409   6.460 -28.835  1.00  0.00
ATOM     98  HE1 HID     2     -11.634   5.709 -28.988  1.00  0.00
ATOM     99  NE2 HID     2     -12.493   7.763 -29.252  1.00  0.00
ATOM    100  CD2 HID     2     -13.638   8.247 -28.637  1.00  0.00
ATOM    101  HD2 HID     2     -13.937   9.285 -28.782  1.00  0.00
ATOM    102  C   HID     2     -17.704   6.832 -26.264  1.00  0.00
ATOM    103  O   HID     2     -18.552   7.754 -26.307  1.00  0.00
ATOM    104  N   GLU     3     -17.501   6.173 -25.141  1.00  0.00
ATOM    105  H   GLU     3     -16.879   5.388 -25.276  1.00  0.00
ATOM    106  CA  GLU     3     -18.159   6.304 -23.886  1.00  0.00
ATOM    107  HA  GLU     3     -19.236   6.315 -24.056  1.00  0.00
ATOM    108  CB  GLU     3     -17.836   5.192 -22.948  1.00  0.00
ATOM    109  HB2 GLU     3     -18.323   5.424 -22.001  1.00  0.00
ATOM    110  HB3 GLU     3     -18.273   4.286 -23.368  1.00  0.00
ATOM    111  CG  GLU     3     -16.265   4.963 -22.699  1.00  0.00
ATOM    112  HG2 GLU     3     -15.701   5.861 -22.953  1.00  0.00
ATOM    113  HG3 GLU     3     -16.108   4.720 -21.648  1.00  0.00
ATOM    114  CD  GLU     3     -15.788   3.803 -23.564  1.00  0.00
ATOM    115  OE1 GLU     3     -15.427   2.711 -23.053  1.00  0.00
ATOM    116  OE2 GLU     3     -15.801   4.005 -24.838  1.00  0.00
ATOM    117  C   GLU     3     -17.899   7.780 -23.370  1.00  0.00
ATOM    118  O   GLU     3     -16.766   8.293 -23.469  1.00  0.00
ATOM    119  N   SER     4     -18.949   8.314 -22.755  1.00  0.00
ATOM    120  H   SER     4     -19.748   7.744 -22.519  1.00  0.00
ATOM    121  CA  SER     4     -19.043   9.763 -22.548  1.00  0.00
ATOM    122  HA  SER     4     -18.852  10.289 -23.483  1.00  0.00
ATOM    123  CB  SER     4     -20.408  10.115 -22.074  1.00  0.00
ATOM    124  HB2 SER     4     -20.645   9.548 -21.174  1.00  0.00
ATOM    125  HB3 SER     4     -20.460  11.181 -21.855  1.00  0.00
ATOM    126  OG  SER     4     -21.328   9.800 -23.079  1.00  0.00
ATOM    127  HG  SER     4     -22.214  10.023 -22.784  1.00  0.00
ATOM    128  C   SER     4     -18.021  10.404 -21.690  1.00  0.00
ATOM    129  O   SER     4     -17.655  11.545 -21.948  1.00  0.00
ATOM    130  N   PHE     5     -17.507   9.785 -20.568  1.00  0.00
ATOM    131  H   PHE     5     -17.970   8.972 -20.187  1.00  0.00
ATOM    132  CA  PHE     5     -16.382  10.373 -19.806  1.00  0.00
ATOM    133  HA  PHE     5     -16.569  11.431 -19.622  1.00  0.00
ATOM    134  CB  PHE     5     -16.226   9.644 -18.426  1.00  0.00
ATOM    135  HB2 PHE     5     -17.089  10.063 -17.909  1.00  0.00
ATOM    136  HB3 PHE     5     -16.286   8.556 -18.409  1.00  0.00
ATOM    137  CG  PHE     5     -14.980  10.032 -17.595  1.00  0.00
ATOM    138  CD1 PHE     5     -14.086   9.050 -17.105  1.00  0.00
ATOM    139  HD1 PHE     5     -14.166   8.062 -17.560  1.00  0.00
ATOM    140  CE1 PHE     5     -13.141   9.283 -16.101  1.00  0.00
ATOM    141  HE1 PHE     5     -12.514   8.486 -15.700  1.00  0.00
ATOM    142  CZ  PHE     5     -13.014  10.576 -15.615  1.00  0.00
ATOM    143  HZ  PHE     5     -12.309  10.756 -14.804  1.00  0.00
ATOM    144  CE2 PHE     5     -13.763  11.636 -16.140  1.00  0.00
ATOM    145  HE2 PHE     5     -13.598  12.679 -15.869  1.00  0.00
ATOM    146  CD2 PHE     5     -14.768  11.301 -17.059  1.00  0.00
ATOM    147  HD2 PHE     5     -15.462  12.064 -17.410  1.00  0.00
ATOM    148  C   PHE     5     -15.054  10.432 -20.593  1.00  0.00
ATOM    149  O   PHE     5     -14.550  11.515 -20.735  1.00  0.00
ATOM    150  N   LEU     6     -14.630   9.334 -21.211  1.00  0.00
ATOM    151  H   LEU     6     -15.117   8.458 -21.087  1.00  0.00
ATOM    152  CA  LEU     6     -13.531   9.365 -22.076  1.00  0.00
ATOM    153  HA  LEU     6     -12.631   9.579 -21.499  1.00  0.00
ATOM    154  CB  LEU     6     -13.346   8.094 -22.776  1.00  0.00
ATOM    155  HB2 LEU     6     -13.301   7.336 -21.994  1.00  0.00
ATOM    156  HB3 LEU     6     -14.277   7.985 -23.333  1.00  0.00
ATOM    157  CG  LEU     6     -12.118   7.910 -23.760  1.00  0.00
ATOM    158  HG  LEU     6     -12.259   8.526 -24.648  1.00  0.00
ATOM    159  CD1 LEU     6     -10.834   8.344 -23.034  1.00  0.00
ATOM    160 HD11 LEU     6     -10.692   7.728 -22.146  1.00  0.00
ATOM    161 HD12 LEU     6      -9.980   8.222 -23.701  1.00  0.00
ATOM    162 HD13 LEU     6     -10.918   9.390 -22.740  1.00  0.00
ATOM    163  CD2 LEU     6     -12.028   6.427 -24.105  1.00  0.00
ATOM    164 HD21 LEU     6     -12.953   6.108 -24.586  1.00  0.00
ATOM    165 HD22 LEU     6     -11.191   6.261 -24.783  1.00  0.00
ATOM    166 HD23 LEU     6     -11.876   5.850 -23.193  1.00  0.00
ATOM    167  C   LEU     6     -13.709  10.440 -23.202  1.00  0.00
ATOM    168  O   LEU     6     -12.729  11.163 -23.402  1.00  0.00
ATOM    169  N   GLU     7     -14.878  10.441 -23.858  1.00  0.00
ATOM    170  H   GLU     7     -15.531   9.686 -23.703  1.00  0.00
ATOM    171  CA  GLU     7     -15.188  11.427 -24.901  1.00  0.00
ATOM    172  HA  GLU     7     -14.457  11.381 -25.709  1.00  0.00
ATOM    173  CB  GLU     7     -16.570  11.103 -25.473  1.00  0.00
ATOM    174  HB2 GLU     7     -16.458  10.130 -25.953  1.00  0.00
ATOM    175  HB3 GLU     7     -17.221  11.006 -24.604  1.00  0.00
ATOM    176  CG  GLU     7     -17.190  12.098 -26.470  1.00  0.00
ATOM    177  HG2 GLU     7     -18.085  11.531 -26.725  1.00  0.00
ATOM    178  HG3 GLU     7     -17.477  13.042 -26.007  1.00  0.00
ATOM    179  CD  GLU     7     -16.368  12.385 -27.770  1.00  0.00
ATOM    180  OE1 GLU     7     -16.636  13.342 -28.465  1.00  0.00
ATOM    181  OE2 GLU     7     -15.611  11.554 -28.133  1.00  0.00
ATOM    182  C   GLU     7     -15.050  12.835 -24.397  1.00  0.00
ATOM    183  O   GLU     7     -14.409  13.533 -25.074  1.00  0.00
ATOM    184  N   CYX     8     -15.680  13.216 -23.235  1.00  0.00
ATOM    185  H   CYX     8     -16.311  12.572 -22.781  1.00  0.00
ATOM    186  CA  CYX     8     -15.535  14.593 -22.661  1.00  0.00
ATOM    187  HA  CYX     8     -15.797  15.336 -23.414  1.00  0.00
ATOM    188  CB  CYX     8     -16.456  14.770 -21.461  1.00  0.00
ATOM    189  HB2 CYX     8     -16.867  15.779 -21.464  1.00  0.00
ATOM    190  HB3 CYX     8     -17.269  14.047 -21.517  1.00  0.00
ATOM    191  SG  CYX     8     -15.851  14.461 -19.821  1.00  0.00
ATOM    192  C   CYX     8     -14.066  14.956 -22.264  1.00  0.00
ATOM    193  O   CYX     8     -13.634  16.068 -22.568  1.00  0.00
ATOM    194  N   LEU     9     -13.427  14.006 -21.627  1.00  0.00
ATOM    195  H   LEU     9     -13.944  13.181 -21.358  1.00  0.00
ATOM    196  CA  LEU     9     -12.033  14.147 -21.149  1.00  0.00
ATOM    197  HA  LEU     9     -11.940  15.089 -20.608  1.00  0.00
ATOM    198  CB  LEU     9     -11.615  13.005 -20.218  1.00  0.00
ATOM    199  HB2 LEU     9     -12.245  13.010 -19.329  1.00  0.00
ATOM    200  HB3 LEU     9     -11.812  12.103 -20.798  1.00  0.00
ATOM    201  CG  LEU     9     -10.139  13.031 -19.799  1.00  0.00
ATOM    202  HG  LEU     9      -9.481  13.055 -20.668  1.00  0.00
ATOM    203  CD1 LEU     9      -9.959  14.309 -18.991  1.00  0.00
ATOM    204 HD11 LEU     9     -10.616  14.285 -18.122  1.00  0.00
ATOM    205 HD12 LEU     9      -8.923  14.388 -18.661  1.00  0.00
ATOM    206 HD13 LEU     9     -10.209  15.170 -19.611  1.00  0.00
ATOM    207  CD2 LEU     9      -9.889  11.837 -18.895  1.00  0.00
ATOM    208 HD21 LEU     9     -10.111  10.917 -19.437  1.00  0.00
ATOM    209 HD22 LEU     9      -8.845  11.830 -18.581  1.00  0.00
ATOM    210 HD23 LEU     9     -10.531  11.904 -18.017  1.00  0.00
ATOM    211  C   LEU     9     -10.944  14.346 -22.245  1.00  0.00
ATOM    212  O   LEU     9     -10.155  15.313 -22.249  1.00  0.00
ATOM    213  N   THR    10     -10.922  13.432 -23.237  1.00  0.00
ATOM    214  H   THR    10     -11.312  12.519 -23.049  1.00  0.00
ATOM    215  CA  THR    10     -10.177  13.618 -24.454  1.00  0.00
ATOM    216  HA  THR    10      -9.157  13.922 -24.218  1.00  0.00
ATOM    217  CB  THR    10     -10.123  12.341 -25.312  1.00  0.00
ATOM    218  HB  THR    10      -9.613  12.579 -26.246  1.00  0.00
ATOM    219  CG2 THR    10      -9.400  11.232 -24.619  1.00  0.00
ATOM    220 HG21 THR    10      -9.909  10.993 -23.685  1.00  0.00
ATOM    221 HG22 THR    10      -9.386  10.350 -25.260  1.00  0.00
ATOM    222 HG23 THR    10      -8.377  11.542 -24.406  1.00  0.00
ATOM    223  OG1 THR    10     -11.406  11.900 -25.624  1.00  0.00
ATOM    224  HG1 THR    10     -11.350  11.104 -26.158  1.00  0.00
ATOM    225  C   THR    10     -10.594  14.854 -25.215  1.00  0.00
ATOM    226  O   THR    10      -9.724  15.470 -25.863  1.00  0.00
ATOM    227  N   THR    11     -11.849  15.413 -25.164  1.00  0.00
ATOM    228  H   THR    11     -12.560  14.956 -24.612  1.00  0.00
ATOM    229  CA  THR    11     -12.212  16.676 -25.885  1.00  0.00
ATOM    230  HA  THR    11     -11.808  16.623 -26.896  1.00  0.00
ATOM    231  CB  THR    11     -13.827  16.704 -25.975  1.00  0.00
ATOM    232  HB  THR    11     -14.245  16.659 -24.969  1.00  0.00
ATOM    233  CG2 THR    11     -14.293  18.007 -26.669  1.00  0.00
ATOM    234 HG21 THR    11     -13.876  18.052 -27.675  1.00  0.00
ATOM    235 HG22 THR    11     -15.381  18.019 -26.727  1.00  0.00
ATOM    236 HG23 THR    11     -13.950  18.868 -26.095  1.00  0.00
ATOM    237  OG1 THR    11     -14.336  15.637 -26.808  1.00  0.00
ATOM    238  HG1 THR    11     -15.294  15.684 -26.839  1.00  0.00
ATOM    239  C   THR    11     -11.730  17.935 -25.162  1.00  0.00
ATOM    240  O   THR    11     -11.462  18.959 -25.693  1.00  0.00
ATOM    241  N   ARG    12     -11.565  17.869 -23.815  1.00  0.00
ATOM    242  H   ARG    12     -11.806  16.980 -23.400  1.00  0.00
ATOM    243  CA  ARG    12     -11.264  18.996 -22.923  1.00  0.00
ATOM    244  HA  ARG    12     -11.231  19.926 -23.491  1.00  0.00
ATOM    245  CB  ARG    12     -12.373  19.117 -21.833  1.00  0.00
ATOM    246  HB2 ARG    12     -12.289  18.226 -21.211  1.00  0.00
ATOM    247  HB3 ARG    12     -12.125  19.997 -21.241  1.00  0.00
ATOM    248  CG  ARG    12     -13.814  19.242 -22.358  1.00  0.00
ATOM    249  HG2 ARG    12     -14.014  18.393 -23.012  1.00  0.00
ATOM    250  HG3 ARG    12     -14.492  19.210 -21.505  1.00  0.00
ATOM    251  CD  ARG    12     -14.034  20.570 -23.148  1.00  0.00
ATOM    252  HD2 ARG    12     -14.290  21.384 -22.470  1.00  0.00
ATOM    253  HD3 ARG    12     -13.140  20.835 -23.713  1.00  0.00
ATOM    254  NE  ARG    12     -15.117  20.379 -24.065  1.00  0.00
ATOM    255  HE  ARG    12     -15.621  19.505 -24.014  1.00  0.00
ATOM    256  CZ  ARG    12     -15.536  21.304 -24.925  1.00  0.00
ATOM    257  NH1 ARG    12     -14.957  22.504 -25.009  1.00  0.00
ATOM    258 HH11 ARG    12     -14.177  22.728 -24.408  1.00  0.00
ATOM    259 HH12 ARG    12     -15.301  23.182 -25.674  1.00  0.00
ATOM    260  NH2 ARG    12     -16.468  21.119 -25.783  1.00  0.00
ATOM    261 HH21 ARG    12     -16.933  20.224 -25.834  1.00  0.00
ATOM    262 HH22 ARG    12     -16.734  21.869 -26.405  1.00  0.00
ATOM    263  C   ARG    12      -9.798  18.965 -22.365  1.00  0.00
ATOM    264  O   ARG    12      -9.426  19.976 -21.778  1.00  0.00
ATOM    265  N   ILE    13      -9.016  17.985 -22.729  1.00  0.00
ATOM    266  H   ILE    13      -9.433  17.072 -22.842  1.00  0.00
ATOM    267  CA  ILE    13      -7.536  18.082 -22.685  1.00  0.00
ATOM    268  HA  ILE    13      -7.043  18.927 -22.205  1.00  0.00
ATOM    269  CB  ILE    13      -6.960  16.803 -22.159  1.00  0.00
ATOM    270  HB  ILE    13      -7.629  16.029 -22.535  1.00  0.00
ATOM    271  CG2 ILE    13      -5.506  16.436 -22.504  1.00  0.00
ATOM    272 HG21 ILE    13      -4.836  17.209 -22.128  1.00  0.00
ATOM    273 HG22 ILE    13      -5.253  15.481 -22.044  1.00  0.00
ATOM    274 HG23 ILE    13      -5.397  16.357 -23.586  1.00  0.00
ATOM    275  CG1 ILE    13      -7.330  16.621 -20.621  1.00  0.00
ATOM    276 HG12 ILE    13      -8.396  16.828 -20.534  1.00  0.00
ATOM    277 HG13 ILE    13      -7.143  15.574 -20.381  1.00  0.00
ATOM    278  CD1 ILE    13      -6.534  17.539 -19.619  1.00  0.00
ATOM    279 HD11 ILE    13      -6.721  18.586 -19.858  1.00  0.00
ATOM    280 HD12 ILE    13      -6.862  17.335 -18.600  1.00  0.00
ATOM    281 HD13 ILE    13      -5.467  17.332 -19.705  1.00  0.00
ATOM    282  C   ILE    13      -6.966  18.678 -23.990  1.00  0.00
ATOM    283  O   ILE    13      -7.558  18.755 -25.038  1.00  0.00
ATOM    284  N   SER    14      -5.774  19.217 -23.810  1.00  0.00
ATOM    285  H   SER    14      -5.503  19.248 -22.838  1.00  0.00
ATOM    286  CA  SER    14      -4.929  19.910 -24.790  1.00  0.00
ATOM    287  HA  SER    14      -5.510  20.684 -25.291  1.00  0.00
ATOM    288  CB  SER    14      -3.742  20.557 -24.117  1.00  0.00
ATOM    289  HB2 SER    14      -3.083  19.765 -23.761  1.00  0.00
ATOM    290  HB3 SER    14      -3.218  21.157 -24.861  1.00  0.00
ATOM    291  OG  SER    14      -4.106  21.348 -23.071  1.00  0.00
ATOM    292  HG  SER    14      -3.322  21.736 -22.676  1.00  0.00
ATOM    293  C   SER    14      -4.528  19.048 -26.047  1.00  0.00
ATOM    294  O   SER    14      -4.792  17.848 -26.001  1.00  0.00
ATOM    295  N   LYS    15      -4.031  19.699 -27.033  1.00  0.00
ATOM    296  H   LYS    15      -4.121  20.704 -26.989  1.00  0.00
ATOM    297  CA  LYS    15      -3.509  19.103 -28.261  1.00  0.00
ATOM    298  HA  LYS    15      -3.691  18.028 -28.276  1.00  0.00
ATOM    299  CB  LYS    15      -4.218  19.731 -29.445  1.00  0.00
ATOM    300  HB2 LYS    15      -4.085  20.812 -29.416  1.00  0.00
ATOM    301  HB3 LYS    15      -3.796  19.338 -30.371  1.00  0.00
ATOM    302  CG  LYS    15      -5.666  19.409 -29.386  1.00  0.00
ATOM    303  HG2 LYS    15      -5.744  18.375 -29.722  1.00  0.00
ATOM    304  HG3 LYS    15      -5.930  19.468 -28.330  1.00  0.00
ATOM    305  CD  LYS    15      -6.629  20.290 -30.207  1.00  0.00
ATOM    306  HD2 LYS    15      -6.607  21.309 -29.822  1.00  0.00
ATOM    307  HD3 LYS    15      -6.320  20.291 -31.252  1.00  0.00
ATOM    308  CE  LYS    15      -8.004  19.751 -30.100  1.00  0.00
ATOM    309  HE2 LYS    15      -8.057  18.821 -30.666  1.00  0.00
ATOM    310  HE3 LYS    15      -8.217  19.550 -29.050  1.00  0.00
ATOM    311  NZ  LYS    15      -8.998  20.705 -30.629  1.00  0.00
ATOM    312  HZ1 LYS    15      -8.801  20.891 -31.602  1.00  0.00
ATOM    313  HZ2 LYS    15      -9.923  20.310 -30.542  1.00  0.00
ATOM    314  HZ3 LYS    15      -8.949  21.567 -30.105  1.00  0.00
ATOM    315  C   LYS    15      -2.013  19.116 -28.396  1.00  0.00
ATOM    316  O   LYS    15      -1.368  19.899 -27.654  1.00  0.00
ATOM    317  N   SER    16      -1.452  18.364 -29.326  1.00  0.00
ATOM    318  H   SER    16      -2.028  17.899 -30.013  1.00  0.00
ATOM    319  CA  SER    16       0.014  18.222 -29.431  1.00  0.00
ATOM    320  HA  SER    16       0.490  18.296 -28.453  1.00  0.00
ATOM    321  CB  SER    16       0.294  16.873 -29.995  1.00  0.00
ATOM    322  HB2 SER    16       0.132  16.123 -29.221  1.00  0.00
ATOM    323  HB3 SER    16      -0.385  16.687 -30.827  1.00  0.00
ATOM    324  OG  SER    16       1.656  16.796 -30.461  1.00  0.00
ATOM    325  HG  SER    16       1.822  15.922 -30.822  1.00  0.00
ATOM    326  C   SER    16       0.461  19.256 -30.373  1.00  0.00
ATOM    327  O   SER    16      -0.309  19.813 -31.149  1.00  0.00
ATOM    328  N   ASN    17       1.795  19.454 -30.429  1.00  0.00
ATOM    329  H   ASN    17       2.342  19.112 -29.652  1.00  0.00
ATOM    330  CA  ASN    17       2.440  20.348 -31.391  1.00  0.00
ATOM    331  HA  ASN    17       1.792  21.213 -31.527  1.00  0.00
ATOM    332  CB  ASN    17       3.826  20.837 -30.973  1.00  0.00
ATOM    333  HB2 ASN    17       3.768  21.158 -29.933  1.00  0.00
ATOM    334  HB3 ASN    17       4.452  19.947 -31.044  1.00  0.00
ATOM    335  CG  ASN    17       4.459  21.933 -31.778  1.00  0.00
ATOM    336  OD1 ASN    17       5.129  21.627 -32.687  1.00  0.00
ATOM    337  ND2 ASN    17       4.240  23.225 -31.520  1.00  0.00
ATOM    338 HD21 ASN    17       4.686  23.932 -32.086  1.00  0.00
ATOM    339 HD22 ASN    17       3.630  23.488 -30.760  1.00  0.00
ATOM    340  C   ASN    17       2.334  19.759 -32.850  1.00  0.00
ATOM    341  O   ASN    17       2.268  20.519 -33.836  1.00  0.00
ATOM    342  N   SER    18       2.232  18.429 -33.055  1.00  0.00
ATOM    343  H   SER    18       2.322  17.824 -32.251  1.00  0.00
ATOM    344  CA  SER    18       2.127  17.812 -34.381  1.00  0.00
ATOM    345  HA  SER    18       2.567  18.484 -35.118  1.00  0.00
ATOM    346  CB  SER    18       2.851  16.459 -34.456  1.00  0.00
ATOM    347  HB2 SER    18       2.625  15.972 -35.405  1.00  0.00
ATOM    348  HB3 SER    18       3.927  16.612 -34.374  1.00  0.00
ATOM    349  OG  SER    18       2.409  15.641 -33.390  1.00  0.00
ATOM    350  HG  SER    18       2.857  14.793 -33.430  1.00  0.00
ATOM    351  C   SER    18       0.757  17.643 -34.926  1.00  0.00
ATOM    352  O   SER    18       0.600  17.210 -36.043  1.00  0.00
ATOM    353  N   THR    19      -0.313  17.805 -34.064  1.00  0.00
ATOM    354  H   THR    19      -0.206  18.165 -33.126  1.00  0.00
ATOM    355  CA  THR    19      -1.642  17.291 -34.473  1.00  0.00
ATOM    356  HA  THR    19      -1.835  17.618 -35.495  1.00  0.00
ATOM    357  CB  THR    19      -1.633  15.819 -34.444  1.00  0.00
ATOM    358  HB  THR    19      -0.816  15.496 -35.089  1.00  0.00
ATOM    359  CG2 THR    19      -1.457  15.208 -33.055  1.00  0.00
ATOM    360 HG21 THR    19      -2.274  15.530 -32.410  1.00  0.00
ATOM    361 HG22 THR    19      -1.463  14.121 -33.133  1.00  0.00
ATOM    362 HG23 THR    19      -0.508  15.536 -32.631  1.00  0.00
ATOM    363  OG1 THR    19      -2.881  15.255 -34.900  1.00  0.00
ATOM    364  HG1 THR    19      -2.831  14.297 -34.865  1.00  0.00
ATOM    365  C   THR    19      -2.787  17.928 -33.624  1.00  0.00
ATOM    366  O   THR    19      -2.704  18.235 -32.416  1.00  0.00
ATOM    367  N   SER    20      -3.970  17.994 -34.215  1.00  0.00
ATOM    368  H   SER    20      -3.912  18.091 -35.219  1.00  0.00
ATOM    369  CA  SER    20      -5.265  18.145 -33.584  1.00  0.00
ATOM    370  HA  SER    20      -5.230  18.946 -32.846  1.00  0.00
ATOM    371  CB  SER    20      -6.309  18.491 -34.625  1.00  0.00
ATOM    372  HB2 SER    20      -7.250  18.693 -34.114  1.00  0.00
ATOM    373  HB3 SER    20      -5.984  19.387 -35.154  1.00  0.00
ATOM    374  OG  SER    20      -6.490  17.450 -35.540  1.00  0.00
ATOM    375  HG  SER    20      -7.156  17.702 -36.184  1.00  0.00
ATOM    376  C   SER    20      -5.738  17.035 -32.629  1.00  0.00
ATOM    377  O   SER    20      -6.811  17.157 -32.002  1.00  0.00
ATOM    378  N   THR    21      -4.943  16.010 -32.565  1.00  0.00
ATOM    379  H   THR    21      -4.142  15.926 -33.175  1.00  0.00
ATOM    380  CA  THR    21      -5.217  14.938 -31.650  1.00  0.00
ATOM    381  HA  THR    21      -6.238  14.661 -31.388  1.00  0.00
ATOM    382  CB  THR    21      -4.469  13.672 -32.127  1.00  0.00
ATOM    383  HB  THR    21      -3.408  13.921 -32.139  1.00  0.00
ATOM    384  CG2 THR    21      -4.692  12.424 -31.262  1.00  0.00
ATOM    385 HG21 THR    21      -5.753  12.174 -31.251  1.00  0.00
ATOM    386 HG22 THR    21      -4.127  11.589 -31.676  1.00  0.00
ATOM    387 HG23 THR    21      -4.354  12.621 -30.245  1.00  0.00
ATOM    388  OG1 THR    21      -4.602  13.456 -33.518  1.00  0.00
ATOM    389  HG1 THR    21      -4.123  12.662 -33.766  1.00  0.00
ATOM    390  C   THR    21      -4.803  15.275 -30.154  1.00  0.00
ATOM    391  O   THR    21      -3.700  15.818 -29.962  1.00  0.00
ATOM    392  N   PRO    22      -5.641  14.870 -29.148  1.00  0.00
ATOM    393  CD  PRO    22      -6.951  14.240 -29.302  1.00  0.00
ATOM    394  HD2 PRO    22      -6.836  13.210 -29.641  1.00  0.00
ATOM    395  HD3 PRO    22      -7.552  14.794 -30.023  1.00  0.00
ATOM    396  CG  PRO    22      -7.515  14.333 -27.872  1.00  0.00
ATOM    397  HG2 PRO    22      -8.240  13.528 -27.749  1.00  0.00
ATOM    398  HG3 PRO    22      -8.020  15.294 -27.776  1.00  0.00
ATOM    399  CB  PRO    22      -6.430  14.220 -26.915  1.00  0.00
ATOM    400  HB2 PRO    22      -6.078  13.216 -26.676  1.00  0.00
ATOM    401  HB3 PRO    22      -6.679  14.746 -25.994  1.00  0.00
ATOM    402  CA  PRO    22      -5.321  15.001 -27.693  1.00  0.00
ATOM    403  HA  PRO    22      -5.424  16.060 -27.459  1.00  0.00
ATOM    404  C   PRO    22      -3.922  14.507 -27.245  1.00  0.00
ATOM    405  O   PRO    22      -3.390  13.569 -27.829  1.00  0.00
ATOM    406  N   GLU    23      -3.478  15.037 -26.097  1.00  0.00
ATOM    407  H   GLU    23      -3.950  15.821 -25.669  1.00  0.00
ATOM    408  CA  GLU    23      -2.253  14.566 -25.498  1.00  0.00
ATOM    409  HA  GLU    23      -1.458  14.510 -26.242  1.00  0.00
ATOM    410  CB  GLU    23      -1.824  15.566 -24.386  1.00  0.00
ATOM    411  HB2 GLU    23      -2.629  15.655 -23.657  1.00  0.00
ATOM    412  HB3 GLU    23      -0.928  15.188 -23.893  1.00  0.00
ATOM    413  CG  GLU    23      -1.532  16.932 -24.989  1.00  0.00
ATOM    414  HG2 GLU    23      -1.301  16.833 -26.050  1.00  0.00
ATOM    415  HG3 GLU    23      -2.463  17.486 -24.870  1.00  0.00
ATOM    416  CD  GLU    23      -0.405  17.680 -24.293  1.00  0.00
ATOM    417  OE1 GLU    23      -0.718  18.774 -23.746  1.00  0.00
ATOM    418  OE2 GLU    23       0.698  17.150 -24.248  1.00  0.00
ATOM    419  C   GLU    23      -2.462  13.120 -24.993  1.00  0.00
ATOM    420  O   GLU    23      -3.594  12.747 -24.669  1.00  0.00
ATOM    421  N   SER    24      -1.407  12.286 -25.057  1.00  0.00
ATOM    422  H   SER    24      -0.546  12.661 -25.428  1.00  0.00
ATOM    423  CA  SER    24      -1.458  10.832 -24.716  1.00  0.00
ATOM    424  HA  SER    24      -2.396  10.395 -25.060  1.00  0.00
ATOM    425  CB  SER    24      -0.299  10.107 -25.405  1.00  0.00
ATOM    426  HB2 SER    24      -0.374   9.044 -25.177  1.00  0.00
ATOM    427  HB3 SER    24      -0.392  10.255 -26.481  1.00  0.00
ATOM    428  OG  SER    24       0.951  10.593 -24.970  1.00  0.00
ATOM    429  HG  SER    24       1.653  10.118 -25.421  1.00  0.00
ATOM    430  C   SER    24      -1.468  10.535 -23.247  1.00  0.00
ATOM    431  O   SER    24      -0.917   9.530 -22.847  1.00  0.00
ATOM    432  N   ILE    25      -2.062  11.376 -22.387  1.00  0.00
ATOM    433  H   ILE    25      -2.425  12.247 -22.746  1.00  0.00
ATOM    434  CA  ILE    25      -2.009  11.196 -20.973  1.00  0.00
ATOM    435  HA  ILE    25      -1.217  10.515 -20.661  1.00  0.00
ATOM    436  CB  ILE    25      -1.932  12.487 -20.141  1.00  0.00
ATOM    437  HB  ILE    25      -1.883  12.250 -19.078  1.00  0.00
ATOM    438  CG2 ILE    25      -0.636  13.251 -20.564  1.00  0.00
ATOM    439 HG21 ILE    25      -0.684  13.488 -21.627  1.00  0.00
ATOM    440 HG22 ILE    25      -0.553  14.173 -19.990  1.00  0.00
ATOM    441 HG23 ILE    25       0.235  12.624 -20.371  1.00  0.00
ATOM    442  CG1 ILE    25      -3.223  13.230 -20.232  1.00  0.00
ATOM    443 HG12 ILE    25      -3.329  13.549 -21.269  1.00  0.00
ATOM    444 HG13 ILE    25      -4.012  12.518 -19.989  1.00  0.00
ATOM    445  CD1 ILE    25      -3.329  14.403 -19.344  1.00  0.00
ATOM    446 HD11 ILE    25      -2.540  15.115 -19.587  1.00  0.00
ATOM    447 HD12 ILE    25      -4.301  14.877 -19.482  1.00  0.00
ATOM    448 HD13 ILE    25      -3.224  14.085 -18.307  1.00  0.00
ATOM    449  C   ILE    25      -3.073  10.260 -20.432  1.00  0.00
ATOM    450  O   ILE    25      -3.118  10.086 -19.250  1.00  0.00
ATOM    451  N   ILE    26      -3.947   9.737 -21.277  1.00  0.00
ATOM    452  H   ILE    26      -3.869  10.138 -22.201  1.00  0.00
ATOM    453  CA  ILE    26      -4.992   8.781 -21.036  1.00  0.00
ATOM    454  HA  ILE    26      -5.133   8.599 -19.971  1.00  0.00
ATOM    455  CB  ILE    26      -6.276   9.286 -21.632  1.00  0.00
ATOM    456  HB  ILE    26      -6.084   9.577 -22.665  1.00  0.00
ATOM    457  CG2 ILE    26      -7.392   8.202 -21.597  1.00  0.00
ATOM    458 HG21 ILE    26      -7.584   7.911 -20.564  1.00  0.00
ATOM    459 HG22 ILE    26      -8.304   8.605 -22.037  1.00  0.00
ATOM    460 HG23 ILE    26      -7.070   7.329 -22.166  1.00  0.00
ATOM    461  CG1 ILE    26      -6.742  10.573 -20.865  1.00  0.00
ATOM    462 HG12 ILE    26      -7.789  10.454 -20.586  1.00  0.00
ATOM    463 HG13 ILE    26      -6.136  10.683 -19.966  1.00  0.00
ATOM    464  CD1 ILE    26      -6.582  11.856 -21.765  1.00  0.00
ATOM    465 HD11 ILE    26      -7.188  11.747 -22.665  1.00  0.00
ATOM    466 HD12 ILE    26      -6.912  12.734 -21.210  1.00  0.00
ATOM    467 HD13 ILE    26      -5.535  11.976 -22.045  1.00  0.00
ATOM    468  C   ILE    26      -4.683   7.424 -21.533  1.00  0.00
ATOM    469  O   ILE    26      -4.354   7.338 -22.672  1.00  0.00
ATOM    470  N   TYR    27      -4.675   6.462 -20.626  1.00  0.00
ATOM    471  H   TYR    27      -4.815   6.744 -19.667  1.00  0.00
ATOM    472  CA  TYR    27      -4.424   5.072 -20.898  1.00  0.00
ATOM    473  HA  TYR    27      -4.158   4.958 -21.949  1.00  0.00
ATOM    474  CB  TYR    27      -3.288   4.517 -20.045  1.00  0.00
ATOM    475  HB2 TYR    27      -3.433   4.499 -18.965  1.00  0.00
ATOM    476  HB3 TYR    27      -3.303   3.497 -20.430  1.00  0.00
ATOM    477  CG  TYR    27      -1.968   5.150 -20.361  1.00  0.00
ATOM    478  CD1 TYR    27      -1.656   6.375 -19.768  1.00  0.00
ATOM    479  HD1 TYR    27      -2.407   6.865 -19.149  1.00  0.00
ATOM    480  CE1 TYR    27      -0.411   6.971 -19.956  1.00  0.00
ATOM    481  HE1 TYR    27      -0.243   8.012 -19.679  1.00  0.00
ATOM    482  CZ  TYR    27       0.551   6.282 -20.661  1.00  0.00
ATOM    483  OH  TYR    27       1.850   6.761 -20.664  1.00  0.00
ATOM    484  HH  TYR    27       1.955   7.564 -20.149  1.00  0.00
ATOM    485  CE2 TYR    27       0.291   5.061 -21.205  1.00  0.00
ATOM    486  HE2 TYR    27       1.061   4.566 -21.797  1.00  0.00
ATOM    487  CD2 TYR    27      -0.947   4.442 -21.012  1.00  0.00
ATOM    488  HD2 TYR    27      -1.108   3.423 -21.366  1.00  0.00
ATOM    489  C   TYR    27      -5.743   4.361 -20.648  1.00  0.00
ATOM    490  O   TYR    27      -6.532   4.630 -19.722  1.00  0.00
ATOM    491  N   THR    28      -6.072   3.398 -21.557  1.00  0.00
ATOM    492  H   THR    28      -5.416   3.278 -22.316  1.00  0.00
ATOM    493  CA  THR    28      -7.274   2.623 -21.571  1.00  0.00
ATOM    494  HA  THR    28      -7.813   2.614 -20.624  1.00  0.00
ATOM    495  CB  THR    28      -8.222   3.228 -22.687  1.00  0.00
ATOM    496  HB  THR    28      -9.079   2.556 -22.720  1.00  0.00
ATOM    497  CG2 THR    28      -8.716   4.688 -22.522  1.00  0.00
ATOM    498 HG21 THR    28      -7.859   5.360 -22.490  1.00  0.00
ATOM    499 HG22 THR    28      -9.354   4.954 -23.365  1.00  0.00
ATOM    500 HG23 THR    28      -9.283   4.778 -21.596  1.00  0.00
ATOM    501  OG1 THR    28      -7.484   3.069 -23.853  1.00  0.00
ATOM    502  HG1 THR    28      -7.984   3.412 -24.598  1.00  0.00
ATOM    503  C   THR    28      -7.101   1.112 -21.781  1.00  0.00
ATOM    504  O   THR    28      -6.091   0.662 -22.323  1.00  0.00
ATOM    505  N   LYS    29      -8.107   0.195 -21.586  1.00  0.00
ATOM    506  H   LYS    29      -9.007   0.518 -21.262  1.00  0.00
ATOM    507  CA  LYS    29      -7.850  -1.259 -21.603  1.00  0.00
ATOM    508  HA  LYS    29      -7.028  -1.520 -20.936  1.00  0.00
ATOM    509  CB  LYS    29      -9.194  -2.007 -21.087  1.00  0.00
ATOM    510  HB2 LYS    29      -9.970  -1.263 -20.911  1.00  0.00
ATOM    511  HB3 LYS    29      -9.529  -2.706 -21.854  1.00  0.00
ATOM    512  CG  LYS    29      -8.912  -2.776 -19.778  1.00  0.00
ATOM    513  HG2 LYS    29      -7.915  -3.212 -19.849  1.00  0.00
ATOM    514  HG3 LYS    29      -8.938  -2.063 -18.954  1.00  0.00
ATOM    515  CD  LYS    29      -9.936  -3.884 -19.526  1.00  0.00
ATOM    516  HD2 LYS    29     -10.797  -3.449 -19.018  1.00  0.00
ATOM    517  HD3 LYS    29     -10.249  -4.289 -20.488  1.00  0.00
ATOM    518  CE  LYS    29      -9.348  -5.011 -18.663  1.00  0.00
ATOM    519  HE2 LYS    29      -8.460  -5.388 -19.172  1.00  0.00
ATOM    520  HE3 LYS    29      -9.061  -4.578 -17.705  1.00  0.00
ATOM    521  NZ  LYS    29     -10.273  -6.097 -18.442  1.00  0.00
ATOM    522  HZ1 LYS    29     -10.539  -6.499 -19.330  1.00  0.00
ATOM    523  HZ2 LYS    29      -9.832  -6.804 -17.871  1.00  0.00
ATOM    524  HZ3 LYS    29     -11.095  -5.748 -17.971  1.00  0.00
ATOM    525  C   LYS    29      -7.239  -1.930 -22.859  1.00  0.00
ATOM    526  O   LYS    29      -6.450  -2.841 -22.867  1.00  0.00
ATOM    527  N   ASP    30      -7.653  -1.436 -24.071  1.00  0.00
ATOM    528  H   ASP    30      -8.557  -0.989 -24.128  1.00  0.00
ATOM    529  CA  ASP    30      -6.983  -1.779 -25.299  1.00  0.00
ATOM    530  HA  ASP    30      -6.521  -2.766 -25.262  1.00  0.00
ATOM    531  CB  ASP    30      -8.071  -1.796 -26.339  1.00  0.00
ATOM    532  HB2 ASP    30      -8.358  -0.777 -26.597  1.00  0.00
ATOM    533  HB3 ASP    30      -7.594  -2.268 -27.199  1.00  0.00
ATOM    534  CG  ASP    30      -9.304  -2.584 -25.951  1.00  0.00
ATOM    535  OD1 ASP    30     -10.503  -2.119 -26.052  1.00  0.00
ATOM    536  OD2 ASP    30      -9.125  -3.742 -25.600  1.00  0.00
ATOM    537  C   ASP    30      -5.652  -1.080 -25.725  1.00  0.00
ATOM    538  O   ASP    30      -5.293  -1.144 -26.908  1.00  0.00
ATOM    539  N   ASN    31      -4.974  -0.455 -24.717  1.00  0.00
ATOM    540  H   ASN    31      -5.377  -0.316 -23.802  1.00  0.00
ATOM    541  CA  ASN    31      -3.636  -0.017 -24.940  1.00  0.00
ATOM    542  HA  ASN    31      -3.351  -0.140 -25.985  1.00  0.00
ATOM    543  CB  ASN    31      -3.564   1.492 -24.580  1.00  0.00
ATOM    544  HB2 ASN    31      -4.166   2.142 -25.215  1.00  0.00
ATOM    545  HB3 ASN    31      -3.879   1.605 -23.543  1.00  0.00
ATOM    546  CG  ASN    31      -2.123   1.909 -24.693  1.00  0.00
ATOM    547  OD1 ASN    31      -1.388   1.859 -23.710  1.00  0.00
ATOM    548  ND2 ASN    31      -1.648   2.242 -25.842  1.00  0.00
ATOM    549 HD21 ASN    31      -0.681   2.523 -25.923  1.00  0.00
ATOM    550 HD22 ASN    31      -2.244   2.221 -26.657  1.00  0.00
ATOM    551  C   ASN    31      -2.743  -0.860 -23.954  1.00  0.00
ATOM    552  O   ASN    31      -3.099  -0.898 -22.756  1.00  0.00
ATOM    553  N   PRO    32      -1.760  -1.674 -24.336  1.00  0.00
ATOM    554  CD  PRO    32      -1.248  -1.803 -25.760  1.00  0.00
ATOM    555  HD2 PRO    32      -1.174  -0.786 -26.145  1.00  0.00
ATOM    556  HD3 PRO    32      -2.020  -2.343 -26.308  1.00  0.00
ATOM    557  CG  PRO    32       0.114  -2.544 -25.772  1.00  0.00
ATOM    558  HG2 PRO    32       0.960  -1.869 -25.903  1.00  0.00
ATOM    559  HG3 PRO    32       0.158  -3.330 -26.526  1.00  0.00
ATOM    560  CB  PRO    32       0.088  -3.128 -24.391  1.00  0.00
ATOM    561  HB2 PRO    32       1.098  -2.957 -24.019  1.00  0.00
ATOM    562  HB3 PRO    32      -0.082  -4.199 -24.501  1.00  0.00
ATOM    563  CA  PRO    32      -0.943  -2.529 -23.408  1.00  0.00
ATOM    564  HA  PRO    32      -1.604  -3.287 -22.988  1.00  0.00
ATOM    565  C   PRO    32      -0.286  -1.721 -22.257  1.00  0.00
ATOM    566  O   PRO    32      -0.033  -2.206 -21.177  1.00  0.00
ATOM    567  N   SER    33       0.079  -0.394 -22.517  1.00  0.00
ATOM    568  H   SER    33      -0.095  -0.030 -23.443  1.00  0.00
ATOM    569  CA  SER    33       0.813   0.410 -21.604  1.00  0.00
ATOM    570  HA  SER    33       1.514  -0.214 -21.049  1.00  0.00
ATOM    571  CB  SER    33       1.615   1.512 -22.355  1.00  0.00
ATOM    572  HB2 SER    33       2.207   1.049 -23.145  1.00  0.00
ATOM    573  HB3 SER    33       0.918   2.226 -22.795  1.00  0.00
ATOM    574  OG  SER    33       2.480   2.190 -21.449  1.00  0.00
ATOM    575  HG  SER    33       2.970   2.867 -21.921  1.00  0.00
ATOM    576  C   SER    33      -0.003   0.990 -20.479  1.00  0.00
ATOM    577  O   SER    33       0.514   1.048 -19.389  1.00  0.00
ATOM    578  N   TYR    34      -1.272   0.973 -20.629  1.00  0.00
ATOM    579  H   TYR    34      -1.639   0.929 -21.569  1.00  0.00
ATOM    580  CA  TYR    34      -2.259   1.043 -19.470  1.00  0.00
ATOM    581  HA  TYR    34      -2.285   2.039 -19.029  1.00  0.00
ATOM    582  CB  TYR    34      -3.666   0.718 -20.046  1.00  0.00
ATOM    583  HB2 TYR    34      -3.992   1.541 -20.682  1.00  0.00
ATOM    584  HB3 TYR    34      -3.457  -0.156 -20.663  1.00  0.00
ATOM    585  CG  TYR    34      -4.779   0.379 -19.034  1.00  0.00
ATOM    586  CD1 TYR    34      -5.608   1.502 -18.517  1.00  0.00
ATOM    587  HD1 TYR    34      -5.423   2.552 -18.744  1.00  0.00
ATOM    588  CE1 TYR    34      -6.673   1.145 -17.699  1.00  0.00
ATOM    589  HE1 TYR    34      -7.441   1.910 -17.587  1.00  0.00
ATOM    590  CZ  TYR    34      -6.939  -0.180 -17.311  1.00  0.00
ATOM    591  OH  TYR    34      -7.818  -0.393 -16.325  1.00  0.00
ATOM    592  HH  TYR    34      -8.190   0.419 -15.972  1.00  0.00
ATOM    593  CE2 TYR    34      -6.022  -1.217 -17.724  1.00  0.00
ATOM    594  HE2 TYR    34      -6.085  -2.206 -17.270  1.00  0.00
ATOM    595  CD2 TYR    34      -5.031  -0.950 -18.727  1.00  0.00
ATOM    596  HD2 TYR    34      -4.511  -1.776 -19.213  1.00  0.00
ATOM    597  C   TYR    34      -1.888   0.048 -18.344  1.00  0.00
ATOM    598  O   TYR    34      -1.784   0.447 -17.233  1.00  0.00
ATOM    599  N   SER    35      -1.717  -1.269 -18.639  1.00  0.00
ATOM    600  H   SER    35      -1.798  -1.527 -19.612  1.00  0.00
ATOM    601  CA  SER    35      -1.289  -2.255 -17.716  1.00  0.00
ATOM    602  HA  SER    35      -2.046  -2.303 -16.933  1.00  0.00
ATOM    603  CB  SER    35      -1.070  -3.689 -18.285  1.00  0.00
ATOM    604  HB2 SER    35      -0.435  -3.658 -19.171  1.00  0.00
ATOM    605  HB3 SER    35      -0.614  -4.334 -17.534  1.00  0.00
ATOM    606  OG  SER    35      -2.323  -4.192 -18.630  1.00  0.00
ATOM    607  HG  SER    35      -2.225  -5.078 -18.986  1.00  0.00
ATOM    608  C   SER    35       0.135  -2.151 -17.095  1.00  0.00
ATOM    609  O   SER    35       0.378  -2.683 -16.038  1.00  0.00
ATOM    610  N   THR    36       1.122  -1.479 -17.783  1.00  0.00
ATOM    611  H   THR    36       0.893  -1.116 -18.697  1.00  0.00
ATOM    612  CA  THR    36       2.453  -1.197 -17.237  1.00  0.00
ATOM    613  HA  THR    36       2.800  -2.097 -16.729  1.00  0.00
ATOM    614  CB  THR    36       3.504  -0.788 -18.285  1.00  0.00
ATOM    615  HB  THR    36       3.254   0.212 -18.640  1.00  0.00
ATOM    616  CG2 THR    36       4.949  -0.787 -17.711  1.00  0.00
ATOM    617 HG21 THR    36       5.201  -1.787 -17.357  1.00  0.00
ATOM    618 HG22 THR    36       5.650  -0.492 -18.492  1.00  0.00
ATOM    619 HG23 THR    36       5.011  -0.082 -16.882  1.00  0.00
ATOM    620  OG1 THR    36       3.545  -1.670 -19.450  1.00  0.00
ATOM    621  HG1 THR    36       4.218  -1.361 -20.062  1.00  0.00
ATOM    622  C   THR    36       2.365   0.084 -16.245  1.00  0.00
ATOM    623  O   THR    36       2.883   0.030 -15.113  1.00  0.00
ATOM    624  N   ILE    37       1.606   1.085 -16.699  1.00  0.00
ATOM    625  H   ILE    37       1.314   1.095 -17.666  1.00  0.00
ATOM    626  CA  ILE    37       1.286   2.251 -15.861  1.00  0.00
ATOM    627  HA  ILE    37       2.165   2.699 -15.397  1.00  0.00
ATOM    628  CB  ILE    37       0.529   3.337 -16.704  1.00  0.00
ATOM    629  HB  ILE    37      -0.350   2.859 -17.137  1.00  0.00
ATOM    630  CG2 ILE    37       0.077   4.608 -15.850  1.00  0.00
ATOM    631 HG21 ILE    37       0.956   5.086 -15.417  1.00  0.00
ATOM    632 HG22 ILE    37      -0.440   5.316 -16.498  1.00  0.00
ATOM    633 HG23 ILE    37      -0.594   4.290 -15.052  1.00  0.00
ATOM    634  CG1 ILE    37       1.429   3.747 -17.925  1.00  0.00
ATOM    635 HG12 ILE    37       2.023   2.886 -18.232  1.00  0.00
ATOM    636 HG13 ILE    37       0.787   4.058 -18.749  1.00  0.00
ATOM    637  CD1 ILE    37       2.361   4.898 -17.543  1.00  0.00
ATOM    638 HD11 ILE    37       3.004   4.588 -16.719  1.00  0.00
ATOM    639 HD12 ILE    37       2.976   5.168 -18.401  1.00  0.00
ATOM    640 HD13 ILE    37       1.768   5.760 -17.236  1.00  0.00
ATOM    641  C   ILE    37       0.515   1.846 -14.594  1.00  0.00
ATOM    642  O   ILE    37       0.892   2.296 -13.540  1.00  0.00
ATOM    643  N   LEU    38      -0.437   0.985 -14.710  1.00  0.00
ATOM    644  H   LEU    38      -0.738   0.737 -15.642  1.00  0.00
ATOM    645  CA  LEU    38      -1.158   0.409 -13.570  1.00  0.00
ATOM    646  HA  LEU    38      -1.576   1.226 -12.982  1.00  0.00
ATOM    647  CB  LEU    38      -2.350  -0.576 -13.999  1.00  0.00
ATOM    648  HB2 LEU    38      -3.017   0.144 -14.473  1.00  0.00
ATOM    649  HB3 LEU    38      -2.070  -1.342 -14.723  1.00  0.00
ATOM    650  CG  LEU    38      -3.061  -1.228 -12.820  1.00  0.00
ATOM    651  HG  LEU    38      -2.302  -1.910 -12.437  1.00  0.00
ATOM    652  CD1 LEU    38      -3.627  -0.468 -11.722  1.00  0.00
ATOM    653 HD11 LEU    38      -4.387   0.213 -12.105  1.00  0.00
ATOM    654 HD12 LEU    38      -4.080  -1.150 -11.003  1.00  0.00
ATOM    655 HD13 LEU    38      -2.840   0.105 -11.232  1.00  0.00
ATOM    656  CD2 LEU    38      -4.111  -2.207 -13.314  1.00  0.00
ATOM    657 HD21 LEU    38      -3.633  -2.982 -13.914  1.00  0.00
ATOM    658 HD22 LEU    38      -4.611  -2.666 -12.461  1.00  0.00
ATOM    659 HD23 LEU    38      -4.844  -1.678 -13.923  1.00  0.00
ATOM    660  C   LEU    38      -0.209  -0.338 -12.608  1.00  0.00
ATOM    661  O   LEU    38       0.108   0.114 -11.545  1.00  0.00
ATOM    662  N   ASN    39       0.295  -1.497 -13.078  1.00  0.00
ATOM    663  H   ASN    39       0.166  -1.744 -14.049  1.00  0.00
ATOM    664  CA  ASN    39       0.764  -2.527 -12.159  1.00  0.00
ATOM    665  HA  ASN    39       0.169  -2.590 -11.248  1.00  0.00
ATOM    666  CB  ASN    39       0.589  -3.808 -12.940  1.00  0.00
ATOM    667  HB2 ASN    39       1.022  -3.799 -13.940  1.00  0.00
ATOM    668  HB3 ASN    39       1.154  -4.492 -12.306  1.00  0.00
ATOM    669  CG  ASN    39      -0.890  -4.322 -13.039  1.00  0.00
ATOM    670  OD1 ASN    39      -1.517  -4.635 -12.046  1.00  0.00
ATOM    671  ND2 ASN    39      -1.439  -4.203 -14.189  1.00  0.00
ATOM    672 HD21 ASN    39      -2.390  -4.514 -14.326  1.00  0.00
ATOM    673 HD22 ASN    39      -0.918  -3.799 -14.955  1.00  0.00
ATOM    674  C   ASN    39       2.063  -2.236 -11.481  1.00  0.00
ATOM    675  O   ASN    39       2.376  -2.738 -10.387  1.00  0.00
ATOM    676  N   SER    40       2.939  -1.456 -12.130  1.00  0.00
ATOM    677  H   SER    40       2.634  -1.167 -13.049  1.00  0.00
ATOM    678  CA  SER    40       4.257  -0.970 -11.638  1.00  0.00
ATOM    679  HA  SER    40       5.018  -1.749 -11.676  1.00  0.00
ATOM    680  CB  SER    40       4.671   0.166 -12.581  1.00  0.00
ATOM    681  HB2 SER    40       5.477   0.752 -12.140  1.00  0.00
ATOM    682  HB3 SER    40       4.997  -0.236 -13.541  1.00  0.00
ATOM    683  OG  SER    40       3.458   1.052 -12.790  1.00  0.00
ATOM    684  HG  SER    40       3.688   1.775 -13.379  1.00  0.00
ATOM    685  C   SER    40       4.138  -0.434 -10.223  1.00  0.00
ATOM    686  O   SER    40       4.770  -0.966  -9.343  1.00  0.00
ATOM    687  N   THR    41       3.308   0.582  -9.962  1.00  0.00
ATOM    688  H   THR    41       2.954   1.103 -10.751  1.00  0.00
ATOM    689  CA  THR    41       3.050   1.091  -8.631  1.00  0.00
ATOM    690  HA  THR    41       3.857   0.699  -8.013  1.00  0.00
ATOM    691  CB  THR    41       3.164   2.676  -8.671  1.00  0.00
ATOM    692  HB  THR    41       2.920   3.028  -7.669  1.00  0.00
ATOM    693  CG2 THR    41       4.525   3.226  -9.085  1.00  0.00
ATOM    694 HG21 THR    41       4.770   2.875 -10.088  1.00  0.00
ATOM    695 HG22 THR    41       4.494   4.315  -9.080  1.00  0.00
ATOM    696 HG23 THR    41       5.285   2.881  -8.384  1.00  0.00
ATOM    697  OG1 THR    41       2.358   3.282  -9.690  1.00  0.00
ATOM    698  HG1 THR    41       2.470   4.235  -9.662  1.00  0.00
ATOM    699  C   THR    41       1.764   0.550  -7.989  1.00  0.00
ATOM    700  O   THR    41       1.370   1.107  -6.986  1.00  0.00
ATOM    701  N   SER    42       1.173  -0.598  -8.408  1.00  0.00
ATOM    702  H   SER    42       1.370  -0.820  -9.374  1.00  0.00
ATOM    703  CA  SER    42       0.275  -1.521  -7.635  1.00  0.00
ATOM    704  HA  SER    42      -0.344  -0.924  -6.965  1.00  0.00
ATOM    705  CB  SER    42      -0.659  -2.368  -8.554  1.00  0.00
ATOM    706  HB2 SER    42      -0.011  -2.945  -9.214  1.00  0.00
ATOM    707  HB3 SER    42      -1.209  -3.046  -7.902  1.00  0.00
ATOM    708  OG  SER    42      -1.553  -1.631  -9.314  1.00  0.00
ATOM    709  HG  SER    42      -2.086  -2.226  -9.847  1.00  0.00
ATOM    710  C   SER    42       1.143  -2.472  -6.786  1.00  0.00
ATOM    711  O   SER    42       1.447  -3.602  -7.185  1.00  0.00
ATOM    712  N   LEU    43       1.617  -1.966  -5.662  1.00  0.00
ATOM    713  H   LEU    43       1.297  -1.037  -5.432  1.00  0.00
ATOM    714  CA  LEU    43       2.590  -2.566  -4.828  1.00  0.00
ATOM    715  HA  LEU    43       3.343  -2.999  -5.487  1.00  0.00
ATOM    716  CB  LEU    43       3.293  -1.647  -3.817  1.00  0.00
ATOM    717  HB2 LEU    43       2.597  -0.888  -3.461  1.00  0.00
ATOM    718  HB3 LEU    43       3.575  -2.298  -2.989  1.00  0.00
ATOM    719  CG  LEU    43       4.595  -0.940  -4.404  1.00  0.00
ATOM    720  HG  LEU    43       5.298  -1.700  -4.746  1.00  0.00
ATOM    721  CD1 LEU    43       4.197  -0.028  -5.597  1.00  0.00
ATOM    722 HD11 LEU    43       3.494   0.732  -5.256  1.00  0.00
ATOM    723 HD12 LEU    43       5.088   0.455  -5.999  1.00  0.00
ATOM    724 HD13 LEU    43       3.729  -0.631  -6.376  1.00  0.00
ATOM    725  CD2 LEU    43       5.246  -0.036  -3.400  1.00  0.00
ATOM    726 HD21 LEU    43       5.540  -0.616  -2.525  1.00  0.00
ATOM    727 HD22 LEU    43       6.129   0.424  -3.844  1.00  0.00
ATOM    728 HD23 LEU    43       4.543   0.741  -3.101  1.00  0.00
ATOM    729  C   LEU    43       2.094  -3.832  -3.985  1.00  0.00
ATOM    730  O   LEU    43       2.975  -4.603  -3.609  1.00  0.00
ATOM    731  N   ASN    44       0.814  -4.051  -3.667  1.00  0.00
ATOM    732  H   ASN    44       0.193  -3.263  -3.777  1.00  0.00
ATOM    733  CA  ASN    44       0.277  -5.285  -3.072  1.00  0.00
ATOM    734  HA  ASN    44       1.076  -5.968  -2.785  1.00  0.00
ATOM    735  CB  ASN    44      -0.546  -4.859  -1.738  1.00  0.00
ATOM    736  HB2 ASN    44       0.077  -4.130  -1.220  1.00  0.00
ATOM    737  HB3 ASN    44      -1.503  -4.404  -1.992  1.00  0.00
ATOM    738  CG  ASN    44      -0.799  -6.033  -0.804  1.00  0.00
ATOM    739  OD1 ASN    44      -0.730  -7.239  -1.139  1.00  0.00
ATOM    740  ND2 ASN    44      -1.168  -5.768   0.396  1.00  0.00
ATOM    741 HD21 ASN    44      -1.345  -6.522   1.044  1.00  0.00
ATOM    742 HD22 ASN    44      -1.279  -4.807   0.686  1.00  0.00
ATOM    743  C   ASN    44      -0.554  -6.097  -4.102  1.00  0.00
ATOM    744  O   ASN    44      -1.707  -5.795  -4.372  1.00  0.00
ATOM    745  N   PRO    45       0.018  -7.172  -4.712  1.00  0.00
ATOM    746  CD  PRO    45       1.474  -7.359  -4.699  1.00  0.00
ATOM    747  HD2 PRO    45       1.707  -7.939  -3.806  1.00  0.00
ATOM    748  HD3 PRO    45       1.917  -6.367  -4.613  1.00  0.00
ATOM    749  CG  PRO    45       1.875  -8.051  -5.948  1.00  0.00
ATOM    750  HG2 PRO    45       2.769  -8.654  -5.790  1.00  0.00
ATOM    751  HG3 PRO    45       2.058  -7.335  -6.749  1.00  0.00
ATOM    752  CB  PRO    45       0.711  -8.889  -6.251  1.00  0.00
ATOM    753  HB2 PRO    45       0.744  -9.879  -5.797  1.00  0.00
ATOM    754  HB3 PRO    45       0.631  -8.989  -7.334  1.00  0.00
ATOM    755  CA  PRO    45      -0.470  -8.119  -5.717  1.00  0.00
ATOM    756  HA  PRO    45      -0.823  -7.540  -6.571  1.00  0.00
ATOM    757  C   PRO    45      -1.601  -9.015  -5.206  1.00  0.00
ATOM    758  O   PRO    45      -2.073  -9.835  -5.966  1.00  0.00
ATOM    759  N   ARG    46      -2.064  -8.773  -4.000  1.00  0.00
ATOM    760  H   ARG    46      -1.573  -8.057  -3.484  1.00  0.00
ATOM    761  CA  ARG    46      -3.135  -9.463  -3.351  1.00  0.00
ATOM    762  HA  ARG    46      -2.910 -10.525  -3.254  1.00  0.00
ATOM    763  CB  ARG    46      -3.309  -8.872  -1.957  1.00  0.00
ATOM    764  HB2 ARG    46      -2.436  -9.193  -1.389  1.00  0.00
ATOM    765  HB3 ARG    46      -3.279  -7.791  -2.089  1.00  0.00
ATOM    766  CG  ARG    46      -4.569  -9.254  -1.205  1.00  0.00
ATOM    767  HG2 ARG    46      -5.363  -8.582  -1.532  1.00  0.00
ATOM    768  HG3 ARG    46      -4.821 -10.277  -1.485  1.00  0.00
ATOM    769  CD  ARG    46      -4.419  -9.165   0.308  1.00  0.00
ATOM    770  HD2 ARG    46      -5.374  -9.383   0.786  1.00  0.00
ATOM    771  HD3 ARG    46      -3.672  -9.883   0.647  1.00  0.00
ATOM    772  NE  ARG    46      -3.971  -7.755   0.722  1.00  0.00
ATOM    773  HE  ARG    46      -3.009  -7.587   0.464  1.00  0.00
ATOM    774  CZ  ARG    46      -4.592  -6.853   1.429  1.00  0.00
ATOM    775  NH1 ARG    46      -5.863  -6.890   1.681  1.00  0.00
ATOM    776 HH11 ARG    46      -6.424  -7.649   1.321  1.00  0.00
ATOM    777 HH12 ARG    46      -6.286  -6.160   2.236  1.00  0.00
ATOM    778  NH2 ARG    46      -3.949  -5.761   1.807  1.00  0.00
ATOM    779 HH21 ARG    46      -2.982  -5.633   1.546  1.00  0.00
ATOM    780 HH22 ARG    46      -4.428  -5.061   2.355  1.00  0.00
ATOM    781  C   ARG    46      -4.433  -9.408  -4.118  1.00  0.00
ATOM    782  O   ARG    46      -5.190 -10.316  -3.973  1.00  0.00
ATOM    783  N   PHE    47      -4.777  -8.270  -4.729  1.00  0.00
ATOM    784  H   PHE    47      -4.120  -7.531  -4.524  1.00  0.00
ATOM    785  CA  PHE    47      -6.124  -7.893  -5.460  1.00  0.00
ATOM    786  HA  PHE    47      -6.937  -8.477  -5.030  1.00  0.00
ATOM    787  CB  PHE    47      -6.455  -6.425  -5.316  1.00  0.00
ATOM    788  HB2 PHE    47      -6.083  -5.742  -6.080  1.00  0.00
ATOM    789  HB3 PHE    47      -7.537  -6.521  -5.411  1.00  0.00
ATOM    790  CG  PHE    47      -6.197  -5.770  -3.993  1.00  0.00
ATOM    791  CD1 PHE    47      -7.085  -5.986  -2.945  1.00  0.00
ATOM    792  HD1 PHE    47      -8.053  -6.447  -3.141  1.00  0.00
ATOM    793  CE1 PHE    47      -6.732  -5.606  -1.617  1.00  0.00
ATOM    794  HE1 PHE    47      -7.388  -5.821  -0.774  1.00  0.00
ATOM    795  CZ  PHE    47      -5.485  -4.928  -1.402  1.00  0.00
ATOM    796  HZ  PHE    47      -5.285  -4.502  -0.419  1.00  0.00
ATOM    797  CE2 PHE    47      -4.526  -4.807  -2.432  1.00  0.00
ATOM    798  HE2 PHE    47      -3.516  -4.436  -2.256  1.00  0.00
ATOM    799  CD2 PHE    47      -4.922  -5.191  -3.736  1.00  0.00
ATOM    800  HD2 PHE    47      -4.243  -5.046  -4.577  1.00  0.00
ATOM    801  C   PHE    47      -6.333  -8.397  -6.900  1.00  0.00
ATOM    802  O   PHE    47      -7.364  -8.302  -7.490  1.00  0.00
ATOM    803  N   PHE    48      -5.244  -8.864  -7.446  1.00  0.00
ATOM    804  H   PHE    48      -4.394  -8.593  -6.973  1.00  0.00
ATOM    805  CA  PHE    48      -5.131  -9.578  -8.734  1.00  0.00
ATOM    806  HA  PHE    48      -5.253  -8.859  -9.544  1.00  0.00
ATOM    807  CB  PHE    48      -3.751 -10.297  -8.908  1.00  0.00
ATOM    808  HB2 PHE    48      -3.589 -10.766  -7.937  1.00  0.00
ATOM    809  HB3 PHE    48      -3.795 -11.066  -9.679  1.00  0.00
ATOM    810  CG  PHE    48      -2.519  -9.463  -9.198  1.00  0.00
ATOM    811  CD1 PHE    48      -2.640  -8.095  -9.483  1.00  0.00
ATOM    812  HD1 PHE    48      -3.616  -7.630  -9.347  1.00  0.00
ATOM    813  CE1 PHE    48      -1.540  -7.319  -9.936  1.00  0.00
ATOM    814  HE1 PHE    48      -1.686  -6.269 -10.189  1.00  0.00
ATOM    815  CZ  PHE    48      -0.252  -7.908 -10.060  1.00  0.00
ATOM    816  HZ  PHE    48       0.610  -7.328 -10.392  1.00  0.00
ATOM    817  CE2 PHE    48      -0.103  -9.275  -9.743  1.00  0.00
ATOM    818  HE2 PHE    48       0.876  -9.745  -9.833  1.00  0.00
ATOM    819  CD2 PHE    48      -1.225 -10.041  -9.307  1.00  0.00
ATOM    820  HD2 PHE    48      -1.100 -11.093  -9.049  1.00  0.00
ATOM    821  C   PHE    48      -6.346 -10.556  -9.025  1.00  0.00
ATOM    822  O   PHE    48      -6.669 -10.627 -10.173  1.00  0.00
ATOM    823  N   PRO    49      -6.922 -11.296  -8.140  1.00  0.00
ATOM    824  CD  PRO    49      -6.505 -11.596  -6.772  1.00  0.00
ATOM    825  HD2 PRO    49      -6.826 -10.781  -6.124  1.00  0.00
ATOM    826  HD3 PRO    49      -5.418 -11.672  -6.748  1.00  0.00
ATOM    827  CG  PRO    49      -7.194 -12.929  -6.431  1.00  0.00
ATOM    828  HG2 PRO    49      -7.428 -12.955  -5.367  1.00  0.00
ATOM    829  HG3 PRO    49      -6.527 -13.756  -6.676  1.00  0.00
ATOM    830  CB  PRO    49      -8.433 -12.979  -7.263  1.00  0.00
ATOM    831  HB2 PRO    49      -9.283 -12.488  -6.791  1.00  0.00
ATOM    832  HB3 PRO    49      -8.691 -14.014  -7.488  1.00  0.00
ATOM    833  CA  PRO    49      -8.054 -12.238  -8.561  1.00  0.00
ATOM    834  HA  PRO    49      -7.628 -12.830  -9.372  1.00  0.00
ATOM    835  C   PRO    49      -9.459 -11.615  -9.034  1.00  0.00
ATOM    836  O   PRO    49     -10.271 -12.301  -9.634  1.00  0.00
ATOM    837  N   SER    50      -9.772 -10.290  -8.826  1.00  0.00
ATOM    838  H   SER    50      -9.036  -9.773  -8.366  1.00  0.00
ATOM    839  CA  SER    50     -11.065  -9.559  -9.165  1.00  0.00
ATOM    840  HA  SER    50     -11.919 -10.225  -9.044  1.00  0.00
ATOM    841  CB  SER    50     -11.243  -8.332  -8.196  1.00  0.00
ATOM    842  HB2 SER    50     -11.203  -8.623  -7.146  1.00  0.00
ATOM    843  HB3 SER    50     -10.511  -7.546  -8.383  1.00  0.00
ATOM    844  OG  SER    50     -12.568  -7.842  -8.510  1.00  0.00
ATOM    845  HG  SER    50     -12.767  -7.082  -7.959  1.00  0.00
ATOM    846  C   SER    50     -11.027  -9.104 -10.615  1.00  0.00
ATOM    847  O   SER    50     -10.110  -8.401 -10.995  1.00  0.00
ATOM    848  N   SER    51     -12.068  -9.382 -11.380  1.00  0.00
ATOM    849  H   SER    51     -12.848  -9.897 -10.998  1.00  0.00
ATOM    850  CA  SER    51     -12.144  -8.940 -12.771  1.00  0.00
ATOM    851  HA  SER    51     -11.193  -9.181 -13.246  1.00  0.00
ATOM    852  CB  SER    51     -13.288  -9.585 -13.598  1.00  0.00
ATOM    853  HB2 SER    51     -13.256 -10.675 -13.596  1.00  0.00
ATOM    854  HB3 SER    51     -14.279  -9.250 -13.292  1.00  0.00
ATOM    855  OG  SER    51     -13.009  -9.105 -14.909  1.00  0.00
ATOM    856  HG  SER    51     -13.665  -9.446 -15.521  1.00  0.00
ATOM    857  C   SER    51     -12.409  -7.388 -12.630  1.00  0.00
ATOM    858  O   SER    51     -11.800  -6.593 -13.304  1.00  0.00
ATOM    859  N   ALA    52     -13.265  -6.919 -11.727  1.00  0.00
ATOM    860  H   ALA    52     -13.789  -7.576 -11.167  1.00  0.00
ATOM    861  CA  ALA    52     -13.588  -5.524 -11.622  1.00  0.00
ATOM    862  HA  ALA    52     -13.755  -5.178 -12.642  1.00  0.00
ATOM    863  CB  ALA    52     -14.928  -5.438 -10.843  1.00  0.00
ATOM    864  HB1 ALA    52     -14.775  -5.773  -9.817  1.00  0.00
ATOM    865  HB2 ALA    52     -15.281  -4.407 -10.839  1.00  0.00
ATOM    866  HB3 ALA    52     -15.671  -6.074 -11.325  1.00  0.00
ATOM    867  C   ALA    52     -12.514  -4.646 -11.061  1.00  0.00
ATOM    868  O   ALA    52     -12.837  -3.534 -10.739  1.00  0.00
ATOM    869  N   ARG    53     -11.286  -5.120 -10.839  1.00  0.00
ATOM    870  H   ARG    53     -11.081  -6.091 -11.026  1.00  0.00
ATOM    871  CA  ARG    53     -10.186  -4.250 -10.340  1.00  0.00
ATOM    872  HA  ARG    53     -10.504  -3.647  -9.490  1.00  0.00
ATOM    873  CB  ARG    53      -9.053  -5.191  -9.881  1.00  0.00
ATOM    874  HB2 ARG    53      -8.453  -4.647  -9.152  1.00  0.00
ATOM    875  HB3 ARG    53      -9.519  -6.050  -9.399  1.00  0.00
ATOM    876  CG  ARG    53      -8.127  -5.687 -11.057  1.00  0.00
ATOM    877  HG2 ARG    53      -8.730  -6.090 -11.871  1.00  0.00
ATOM    878  HG3 ARG    53      -7.516  -4.866 -11.431  1.00  0.00
ATOM    879  CD  ARG    53      -7.240  -6.760 -10.516  1.00  0.00
ATOM    880  HD2 ARG    53      -6.701  -6.413  -9.634  1.00  0.00
ATOM    881  HD3 ARG    53      -7.815  -7.651 -10.263  1.00  0.00
ATOM    882  NE  ARG    53      -6.244  -7.118 -11.577  1.00  0.00
ATOM    883  HE  ARG    53      -5.356  -6.642 -11.511  1.00  0.00
ATOM    884  CZ  ARG    53      -6.428  -7.978 -12.567  1.00  0.00
ATOM    885  NH1 ARG    53      -7.606  -8.523 -12.704  1.00  0.00
ATOM    886 HH11 ARG    53      -8.348  -8.283 -12.062  1.00  0.00
ATOM    887 HH12 ARG    53      -7.770  -9.182 -13.452  1.00  0.00
ATOM    888  NH2 ARG    53      -5.541  -8.319 -13.396  1.00  0.00
ATOM    889 HH21 ARG    53      -4.613  -7.927 -13.328  1.00  0.00
ATOM    890 HH22 ARG    53      -5.763  -8.983 -14.124  1.00  0.00
ATOM    891  C   ARG    53      -9.476  -3.224 -11.260  1.00  0.00
ATOM    892  O   ARG    53      -8.625  -2.436 -10.775  1.00  0.00
ATOM    893  N   TYR    54      -9.892  -3.181 -12.529  1.00  0.00
ATOM    894  H   TYR    54     -10.554  -3.898 -12.791  1.00  0.00
ATOM    895  CA  TYR    54      -9.378  -2.320 -13.558  1.00  0.00
ATOM    896  HA  TYR    54      -8.337  -2.084 -13.337  1.00  0.00
ATOM    897  CB  TYR    54      -9.449  -2.982 -14.963  1.00  0.00
ATOM    898  HB2 TYR    54     -10.435  -3.378 -15.207  1.00  0.00
ATOM    899  HB3 TYR    54      -9.211  -2.159 -15.637  1.00  0.00
ATOM    900  CG  TYR    54      -8.430  -4.059 -15.116  1.00  0.00
ATOM    901  CD1 TYR    54      -8.718  -5.506 -15.285  1.00  0.00
ATOM    902  HD1 TYR    54      -9.753  -5.805 -15.118  1.00  0.00
ATOM    903  CE1 TYR    54      -7.764  -6.462 -15.634  1.00  0.00
ATOM    904  HE1 TYR    54      -8.000  -7.525 -15.690  1.00  0.00
ATOM    905  CZ  TYR    54      -6.406  -6.011 -15.846  1.00  0.00
ATOM    906  OH  TYR    54      -5.437  -6.901 -16.344  1.00  0.00
ATOM    907  HH  TYR    54      -5.785  -7.781 -16.509  1.00  0.00
ATOM    908  CE2 TYR    54      -6.044  -4.669 -15.635  1.00  0.00
ATOM    909  HE2 TYR    54      -5.015  -4.333 -15.765  1.00  0.00
ATOM    910  CD2 TYR    54      -7.042  -3.751 -15.248  1.00  0.00
ATOM    911  HD2 TYR    54      -6.775  -2.718 -15.024  1.00  0.00
ATOM    912  C   TYR    54     -10.076  -0.896 -13.503  1.00  0.00
ATOM    913  O   TYR    54     -11.271  -0.810 -13.661  1.00  0.00
ATOM    914  N   PRO    55      -9.339   0.207 -13.443  1.00  0.00
ATOM    915  CD  PRO    55      -7.878   0.283 -13.181  1.00  0.00
ATOM    916  HD2 PRO    55      -7.349  -0.413 -13.832  1.00  0.00
ATOM    917  HD3 PRO    55      -7.675   0.031 -12.140  1.00  0.00
ATOM    918  CG  PRO    55      -7.551   1.783 -13.509  1.00  0.00
ATOM    919  HG2 PRO    55      -7.185   1.862 -14.533  1.00  0.00
ATOM    920  HG3 PRO    55      -6.788   2.150 -12.822  1.00  0.00
ATOM    921  CB  PRO    55      -8.866   2.545 -13.324  1.00  0.00
ATOM    922  HB2 PRO    55      -8.926   3.409 -13.985  1.00  0.00
ATOM    923  HB3 PRO    55      -8.984   2.870 -12.290  1.00  0.00
ATOM    924  CA  PRO    55      -9.995   1.507 -13.695  1.00  0.00
ATOM    925  HA  PRO    55     -10.834   1.574 -13.003  1.00  0.00
ATOM    926  C   PRO    55     -10.511   1.715 -15.165  1.00  0.00
ATOM    927  O   PRO    55      -9.982   1.194 -16.094  1.00  0.00
ATOM    928  N   LEU    56     -11.471   2.583 -15.376  1.00  0.00
ATOM    929  H   LEU    56     -11.811   3.064 -14.556  1.00  0.00
ATOM    930  CA  LEU    56     -12.122   2.824 -16.618  1.00  0.00
ATOM    931  HA  LEU    56     -12.330   1.901 -17.160  1.00  0.00
ATOM    932  CB  LEU    56     -13.438   3.485 -16.264  1.00  0.00
ATOM    933  HB2 LEU    56     -14.011   2.721 -15.739  1.00  0.00
ATOM    934  HB3 LEU    56     -13.201   4.297 -15.577  1.00  0.00
ATOM    935  CG  LEU    56     -14.273   4.036 -17.444  1.00  0.00
ATOM    936  HG  LEU    56     -13.650   4.703 -18.040  1.00  0.00
ATOM    937  CD1 LEU    56     -14.773   2.893 -18.319  1.00  0.00
ATOM    938 HD11 LEU    56     -15.396   2.225 -17.724  1.00  0.00
ATOM    939 HD12 LEU    56     -15.359   3.296 -19.145  1.00  0.00
ATOM    940 HD13 LEU    56     -13.922   2.338 -18.715  1.00  0.00
ATOM    941  CD2 LEU    56     -15.492   4.845 -17.014  1.00  0.00
ATOM    942 HD21 LEU    56     -15.170   5.700 -16.420  1.00  0.00
ATOM    943 HD22 LEU    56     -16.025   5.196 -17.897  1.00  0.00
ATOM    944 HD23 LEU    56     -16.153   4.217 -16.417  1.00  0.00
ATOM    945  C   LEU    56     -11.300   3.638 -17.638  1.00  0.00
ATOM    946  O   LEU    56     -11.300   3.405 -18.860  1.00  0.00
ATOM    947  N   LEU    57     -10.506   4.572 -17.093  1.00  0.00
ATOM    948  H   LEU    57     -10.999   5.004 -16.325  1.00  0.00
ATOM    949  CA  LEU    57      -9.311   5.220 -17.594  1.00  0.00
ATOM    950  HA  LEU    57      -8.647   4.482 -18.045  1.00  0.00
ATOM    951  CB  LEU    57      -9.697   6.300 -18.700  1.00  0.00
ATOM    952  HB2 LEU    57      -8.778   6.752 -19.074  1.00  0.00
ATOM    953  HB3 LEU    57     -10.180   5.744 -19.504  1.00  0.00
ATOM    954  CG  LEU    57     -10.626   7.382 -18.209  1.00  0.00
ATOM    955  HG  LEU    57     -11.385   6.902 -17.591  1.00  0.00
ATOM    956  CD1 LEU    57      -9.937   8.457 -17.412  1.00  0.00
ATOM    957 HD11 LEU    57      -9.178   8.937 -18.029  1.00  0.00
ATOM    958 HD12 LEU    57     -10.669   9.199 -17.094  1.00  0.00
ATOM    959 HD13 LEU    57      -9.464   8.014 -16.536  1.00  0.00
ATOM    960  CD2 LEU    57     -11.263   8.086 -19.400  1.00  0.00
ATOM    961 HD21 LEU    57     -11.827   7.364 -19.990  1.00  0.00
ATOM    962 HD22 LEU    57     -11.934   8.868 -19.044  1.00  0.00
ATOM    963 HD23 LEU    57     -10.484   8.531 -20.019  1.00  0.00
ATOM    964  C   LEU    57      -8.221   5.625 -16.596  1.00  0.00
ATOM    965  O   LEU    57      -8.468   5.999 -15.486  1.00  0.00
ATOM    966  N   ILE    58      -6.946   5.523 -16.989  1.00  0.00
ATOM    967  H   ILE    58      -6.706   4.959 -17.792  1.00  0.00
ATOM    968  CA  ILE    58      -5.864   6.079 -16.187  1.00  0.00
ATOM    969  HA  ILE    58      -6.392   6.234 -15.246  1.00  0.00
ATOM    970  CB  ILE    58      -4.692   5.071 -15.965  1.00  0.00
ATOM    971  HB  ILE    58      -4.147   4.842 -16.881  1.00  0.00
ATOM    972  CG2 ILE    58      -3.785   5.840 -15.013  1.00  0.00
ATOM    973 HG21 ILE    58      -4.329   6.069 -14.097  1.00  0.00
ATOM    974 HG22 ILE    58      -2.911   5.234 -14.774  1.00  0.00
ATOM    975 HG23 ILE    58      -3.464   6.768 -15.486  1.00  0.00
ATOM    976  CG1 ILE    58      -5.171   3.824 -15.109  1.00  0.00
ATOM    977 HG12 ILE    58      -5.429   4.223 -14.128  1.00  0.00
ATOM    978 HG13 ILE    58      -6.073   3.459 -15.601  1.00  0.00
ATOM    979  CD1 ILE    58      -4.188   2.683 -14.947  1.00  0.00
ATOM    980 HD11 ILE    58      -3.286   3.047 -14.455  1.00  0.00
ATOM    981 HD12 ILE    58      -4.639   1.897 -14.342  1.00  0.00
ATOM    982 HD13 ILE    58      -3.930   2.283 -15.928  1.00  0.00
ATOM    983  C   ILE    58      -5.390   7.408 -16.759  1.00  0.00
ATOM    984  O   ILE    58      -5.109   7.497 -17.946  1.00  0.00
ATOM    985  N   VAL    59      -5.298   8.381 -15.882  1.00  0.00
ATOM    986  H   VAL    59      -5.565   8.253 -14.917  1.00  0.00
ATOM    987  CA  VAL    59      -4.807   9.719 -16.306  1.00  0.00
ATOM    988  HA  VAL    59      -4.760   9.684 -17.395  1.00  0.00
ATOM    989  CB  VAL    59      -5.841  10.790 -15.890  1.00  0.00
ATOM    990  HB  VAL    59      -5.669  11.083 -14.855  1.00  0.00
ATOM    991  CG1 VAL    59      -5.688  12.028 -16.810  1.00  0.00
ATOM    992 HG11 VAL    59      -5.860  11.735 -17.846  1.00  0.00
ATOM    993 HG12 VAL    59      -6.415  12.787 -16.522  1.00  0.00
ATOM    994 HG13 VAL    59      -4.681  12.433 -16.711  1.00  0.00
ATOM    995  CG2 VAL    59      -7.368  10.343 -16.139  1.00  0.00
ATOM    996 HG21 VAL    59      -7.582   9.443 -15.563  1.00  0.00
ATOM    997 HG22 VAL    59      -8.037  11.143 -15.824  1.00  0.00
ATOM    998 HG23 VAL    59      -7.519  10.139 -17.199  1.00  0.00
ATOM    999  C   VAL    59      -3.466  10.004 -15.654  1.00  0.00
ATOM   1000  O   VAL    59      -3.285   9.799 -14.488  1.00  0.00
ATOM   1001  N   THR    60      -2.487  10.435 -16.488  1.00  0.00
ATOM   1002  H   THR    60      -2.675  10.422 -17.481  1.00  0.00
ATOM   1003  CA  THR    60      -1.104  10.712 -16.039  1.00  0.00
ATOM   1004  HA  THR    60      -1.031  10.841 -14.959  1.00  0.00
ATOM   1005  CB  THR    60      -0.119   9.681 -16.462  1.00  0.00
ATOM   1006  HB  THR    60       0.819  10.007 -16.012  1.00  0.00
ATOM   1007  CG2 THR    60      -0.360   8.246 -16.125  1.00  0.00
ATOM   1008 HG21 THR    60      -1.297   7.919 -16.575  1.00  0.00
ATOM   1009 HG22 THR    60       0.459   7.639 -16.511  1.00  0.00
ATOM   1010 HG23 THR    60      -0.417   8.131 -15.043  1.00  0.00
ATOM   1011  OG1 THR    60       0.142   9.725 -17.842  1.00  0.00
ATOM   1012  HG1 THR    60       0.781   9.045 -18.069  1.00  0.00
ATOM   1013  C   THR    60      -0.681  12.171 -16.389  1.00  0.00
ATOM   1014  O   THR    60       0.217  12.322 -17.165  1.00  0.00
ATOM   1015  N   PRO    61      -1.288  13.191 -15.840  1.00  0.00
ATOM   1016  CD  PRO    61      -2.323  13.232 -14.827  1.00  0.00
ATOM   1017  HD2 PRO    61      -1.851  13.212 -13.845  1.00  0.00
ATOM   1018  HD3 PRO    61      -2.959  12.354 -14.942  1.00  0.00
ATOM   1019  CG  PRO    61      -3.080  14.542 -15.091  1.00  0.00
ATOM   1020  HG2 PRO    61      -3.547  14.884 -14.168  1.00  0.00
ATOM   1021  HG3 PRO    61      -3.848  14.372 -15.845  1.00  0.00
ATOM   1022  CB  PRO    61      -2.040  15.536 -15.589  1.00  0.00
ATOM   1023  HB2 PRO    61      -1.593  16.190 -14.841  1.00  0.00
ATOM   1024  HB3 PRO    61      -2.504  16.140 -16.369  1.00  0.00
ATOM   1025  CA  PRO    61      -0.957  14.625 -16.203  1.00  0.00
ATOM   1026  HA  PRO    61      -1.122  14.727 -17.276  1.00  0.00
ATOM   1027  C   PRO    61       0.508  15.061 -15.857  1.00  0.00
ATOM   1028  O   PRO    61       1.120  14.582 -14.882  1.00  0.00
ATOM   1029  N   LEU    62       0.996  16.044 -16.630  1.00  0.00
ATOM   1030  H   LEU    62       0.567  16.144 -17.539  1.00  0.00
ATOM   1031  CA  LEU    62       2.254  16.683 -16.401  1.00  0.00
ATOM   1032  HA  LEU    62       2.712  16.264 -15.505  1.00  0.00
ATOM   1033  CB  LEU    62       3.254  16.473 -17.632  1.00  0.00
ATOM   1034  HB2 LEU    62       3.106  17.358 -18.251  1.00  0.00
ATOM   1035  HB3 LEU    62       4.256  16.493 -17.204  1.00  0.00
ATOM   1036  CG  LEU    62       3.088  15.182 -18.515  1.00  0.00
ATOM   1037  HG  LEU    62       2.061  15.172 -18.881  1.00  0.00
ATOM   1038  CD1 LEU    62       4.045  15.109 -19.693  1.00  0.00
ATOM   1039 HD11 LEU    62       5.072  15.118 -19.329  1.00  0.00
ATOM   1040 HD12 LEU    62       3.866  14.190 -20.251  1.00  0.00
ATOM   1041 HD13 LEU    62       3.884  15.967 -20.346  1.00  0.00
ATOM   1042  CD2 LEU    62       3.303  13.897 -17.698  1.00  0.00
ATOM   1043 HD21 LEU    62       2.573  13.853 -16.890  1.00  0.00
ATOM   1044 HD22 LEU    62       3.179  13.029 -18.346  1.00  0.00
ATOM   1045 HD23 LEU    62       4.309  13.896 -17.279  1.00  0.00
ATOM   1046  C   LEU    62       2.222  18.082 -15.790  1.00  0.00
ATOM   1047  O   LEU    62       3.199  18.446 -15.096  1.00  0.00
ATOM   1048  N   HID    63       1.102  18.824 -15.838  1.00  0.00
ATOM   1049  H   HID    63       0.461  18.449 -16.522  1.00  0.00
ATOM   1050  CA  HID    63       0.776  20.118 -15.209  1.00  0.00
ATOM   1051  HA  HID    63       1.379  20.311 -14.322  1.00  0.00
ATOM   1052  CB  HID    63       1.114  21.191 -16.284  1.00  0.00
ATOM   1053  HB2 HID    63       2.197  21.099 -16.373  1.00  0.00
ATOM   1054  HB3 HID    63       0.660  21.094 -17.270  1.00  0.00
ATOM   1055  CG  HID    63       0.849  22.536 -15.838  1.00  0.00
ATOM   1056  ND1 HID    63       1.859  23.276 -15.188  1.00  0.00
ATOM   1057  HD1 HID    63       2.791  23.000 -14.914  1.00  0.00
ATOM   1058  CE1 HID    63       1.288  24.521 -14.990  1.00  0.00
ATOM   1059  HE1 HID    63       1.855  25.235 -14.393  1.00  0.00
ATOM   1060  NE2 HID    63       0.073  24.631 -15.602  1.00  0.00
ATOM   1061  CD2 HID    63      -0.228  23.386 -16.079  1.00  0.00
ATOM   1062  HD2 HID    63      -1.191  23.203 -16.555  1.00  0.00
ATOM   1063  C   HID    63      -0.636  20.242 -14.560  1.00  0.00
ATOM   1064  O   HID    63      -1.532  19.469 -14.773  1.00  0.00
ATOM   1065  N   ALA    64      -0.796  21.267 -13.668  1.00  0.00
ATOM   1066  H   ALA    64       0.003  21.871 -13.541  1.00  0.00
ATOM   1067  CA  ALA    64      -2.019  21.540 -12.873  1.00  0.00
ATOM   1068  HA  ALA    64      -2.101  20.666 -12.227  1.00  0.00
ATOM   1069  CB  ALA    64      -1.880  22.799 -11.987  1.00  0.00
ATOM   1070  HB1 ALA    64      -1.806  23.683 -12.620  1.00  0.00
ATOM   1071  HB2 ALA    64      -2.753  22.887 -11.341  1.00  0.00
ATOM   1072  HB3 ALA    64      -0.982  22.715 -11.375  1.00  0.00
ATOM   1073  C   ALA    64      -3.341  21.763 -13.642  1.00  0.00
ATOM   1074  O   ALA    64      -4.357  21.140 -13.338  1.00  0.00
ATOM   1075  N   SER    65      -3.294  22.462 -14.807  1.00  0.00
ATOM   1076  H   SER    65      -2.401  22.893 -14.999  1.00  0.00
ATOM   1077  CA  SER    65      -4.407  22.747 -15.705  1.00  0.00
ATOM   1078  HA  SER    65      -5.176  23.286 -15.153  1.00  0.00
ATOM   1079  CB  SER    65      -4.001  23.558 -16.855  1.00  0.00
ATOM   1080  HB2 SER    65      -4.882  23.873 -17.415  1.00  0.00
ATOM   1081  HB3 SER    65      -3.455  24.437 -16.513  1.00  0.00
ATOM   1082  OG  SER    65      -3.130  22.747 -17.726  1.00  0.00
ATOM   1083  HG  SER    65      -2.858  23.270 -18.484  1.00  0.00
ATOM   1084  C   SER    65      -5.131  21.442 -16.138  1.00  0.00
ATOM   1085  O   SER    65      -6.357  21.455 -16.378  1.00  0.00
ATOM   1086  N   HID    66      -4.383  20.366 -16.342  1.00  0.00
ATOM   1087  H   HID    66      -3.390  20.467 -16.187  1.00  0.00
ATOM   1088  CA  HID    66      -4.869  19.110 -16.795  1.00  0.00
ATOM   1089  HA  HID    66      -5.672  19.211 -17.526  1.00  0.00
ATOM   1090  CB  HID    66      -3.727  18.482 -17.443  1.00  0.00
ATOM   1091  HB2 HID    66      -2.768  18.223 -16.993  1.00  0.00
ATOM   1092  HB3 HID    66      -4.371  17.602 -17.455  1.00  0.00
ATOM   1093  CG  HID    66      -3.449  18.830 -18.875  1.00  0.00
ATOM   1094  ND1 HID    66      -2.399  18.343 -19.518  1.00  0.00
ATOM   1095  HD1 HID    66      -1.894  17.509 -19.254  1.00  0.00
ATOM   1096  CE1 HID    66      -2.119  19.145 -20.581  1.00  0.00
ATOM   1097  HE1 HID    66      -1.227  18.976 -21.185  1.00  0.00
ATOM   1098  NE2 HID    66      -3.077  20.057 -20.680  1.00  0.00
ATOM   1099  CD2 HID    66      -3.793  20.033 -19.510  1.00  0.00
ATOM   1100  HD2 HID    66      -4.458  20.860 -19.261  1.00  0.00
ATOM   1101  C   HID    66      -5.425  18.270 -15.621  1.00  0.00
ATOM   1102  O   HID    66      -6.081  17.264 -15.836  1.00  0.00
ATOM   1103  N   VAL    67      -5.082  18.568 -14.379  1.00  0.00
ATOM   1104  H   VAL    67      -4.261  19.136 -14.225  1.00  0.00
ATOM   1105  CA  VAL    67      -5.778  18.047 -13.229  1.00  0.00
ATOM   1106  HA  VAL    67      -6.006  16.989 -13.358  1.00  0.00
ATOM   1107  CB  VAL    67      -4.969  18.224 -11.916  1.00  0.00
ATOM   1108  HB  VAL    67      -4.971  19.280 -11.646  1.00  0.00
ATOM   1109  CG1 VAL    67      -5.569  17.416 -10.790  1.00  0.00
ATOM   1110 HG11 VAL    67      -5.567  16.360 -11.059  1.00  0.00
ATOM   1111 HG12 VAL    67      -4.980  17.561  -9.884  1.00  0.00
ATOM   1112 HG13 VAL    67      -6.593  17.743 -10.613  1.00  0.00
ATOM   1113  CG2 VAL    67      -3.485  17.851 -12.022  1.00  0.00
ATOM   1114 HG21 VAL    67      -3.005  18.477 -12.774  1.00  0.00
ATOM   1115 HG22 VAL    67      -3.001  18.006 -11.058  1.00  0.00
ATOM   1116 HG23 VAL    67      -3.393  16.804 -12.310  1.00  0.00
ATOM   1117  C   VAL    67      -7.145  18.734 -13.164  1.00  0.00
ATOM   1118  O   VAL    67      -8.180  18.056 -12.928  1.00  0.00
ATOM   1119  N   GLN    68      -7.180  20.058 -13.337  1.00  0.00
ATOM   1120  H   GLN    68      -6.311  20.530 -13.542  1.00  0.00
ATOM   1121  CA  GLN    68      -8.419  20.895 -13.143  1.00  0.00
ATOM   1122  HA  GLN    68      -8.854  20.726 -12.158  1.00  0.00
ATOM   1123  CB  GLN    68      -8.026  22.338 -13.253  1.00  0.00
ATOM   1124  HB2 GLN    68      -7.484  22.441 -14.193  1.00  0.00
ATOM   1125  HB3 GLN    68      -8.953  22.909 -13.305  1.00  0.00
ATOM   1126  CG  GLN    68      -7.116  22.899 -12.043  1.00  0.00
ATOM   1127  HG2 GLN    68      -7.717  22.938 -11.135  1.00  0.00
ATOM   1128  HG3 GLN    68      -6.245  22.266 -11.875  1.00  0.00
ATOM   1129  CD  GLN    68      -6.627  24.341 -12.379  1.00  0.00
ATOM   1130  OE1 GLN    68      -5.427  24.607 -12.548  1.00  0.00
ATOM   1131  NE2 GLN    68      -7.471  25.355 -12.472  1.00  0.00
ATOM   1132 HE21 GLN    68      -7.124  26.278 -12.691  1.00  0.00
ATOM   1133 HE22 GLN    68      -8.458  25.201 -12.324  1.00  0.00
ATOM   1134  C   GLN    68      -9.540  20.509 -14.125  1.00  0.00
ATOM   1135  O   GLN    68     -10.696  20.456 -13.775  1.00  0.00
ATOM   1136  N   ALA    69      -9.152  20.248 -15.366  1.00  0.00
ATOM   1137  H   ALA    69      -8.184  20.360 -15.633  1.00  0.00
ATOM   1138  CA  ALA    69     -10.094  19.768 -16.369  1.00  0.00
ATOM   1139  HA  ALA    69     -10.976  20.408 -16.377  1.00  0.00
ATOM   1140  CB  ALA    69      -9.484  19.764 -17.760  1.00  0.00
ATOM   1141  HB1 ALA    69      -8.605  19.120 -17.770  1.00  0.00
ATOM   1142  HB2 ALA    69     -10.215  19.391 -18.477  1.00  0.00
ATOM   1143  HB3 ALA    69      -9.193  20.778 -18.033  1.00  0.00
ATOM   1144  C   ALA    69     -10.527  18.299 -16.074  1.00  0.00
ATOM   1145  O   ALA    69     -11.664  17.945 -16.395  1.00  0.00
ATOM   1146  N   THR    70      -9.674  17.411 -15.503  1.00  0.00
ATOM   1147  H   THR    70      -8.710  17.694 -15.399  1.00  0.00
ATOM   1148  CA  THR    70     -10.027  15.994 -15.223  1.00  0.00
ATOM   1149  HA  THR    70     -10.622  15.720 -16.094  1.00  0.00
ATOM   1150  CB  THR    70      -8.739  15.146 -15.220  1.00  0.00
ATOM   1151  HB  THR    70      -8.118  15.351 -14.348  1.00  0.00
ATOM   1152  CG2 THR    70      -9.232  13.703 -15.165  1.00  0.00
ATOM   1153 HG21 THR    70      -9.852  13.497 -16.038  1.00  0.00
ATOM   1154 HG22 THR    70      -8.377  13.026 -15.160  1.00  0.00
ATOM   1155 HG23 THR    70      -9.819  13.553 -14.259  1.00  0.00
ATOM   1156  OG1 THR    70      -8.080  15.193 -16.419  1.00  0.00
ATOM   1157  HG1 THR    70      -7.288  14.653 -16.370  1.00  0.00
ATOM   1158  C   THR    70     -10.938  15.823 -13.979  1.00  0.00
ATOM   1159  O   THR    70     -11.940  15.137 -14.095  1.00  0.00
ATOM   1160  N   VAL    71     -10.656  16.500 -12.874  1.00  0.00
ATOM   1161  H   VAL    71      -9.741  16.822 -12.594  1.00  0.00
ATOM   1162  CA  VAL    71     -11.779  16.627 -11.901  1.00  0.00
ATOM   1163  HA  VAL    71     -12.242  15.676 -11.637  1.00  0.00
ATOM   1164  CB  VAL    71     -11.266  17.323 -10.579  1.00  0.00
ATOM   1165  HB  VAL    71     -10.436  16.729 -10.196  1.00  0.00
ATOM   1166  CG1 VAL    71     -10.829  18.686 -10.783  1.00  0.00
ATOM   1167 HG11 VAL    71     -11.658  19.280 -11.166  1.00  0.00
ATOM   1168 HG12 VAL    71     -10.489  19.105  -9.836  1.00  0.00
ATOM   1169 HG13 VAL    71     -10.009  18.701 -11.501  1.00  0.00
ATOM   1170  CG2 VAL    71     -12.280  17.295  -9.474  1.00  0.00
ATOM   1171 HG21 VAL    71     -12.525  16.261  -9.231  1.00  0.00
ATOM   1172 HG22 VAL    71     -11.871  17.788  -8.592  1.00  0.00
ATOM   1173 HG23 VAL    71     -13.182  17.816  -9.795  1.00  0.00
ATOM   1174  C   VAL    71     -13.058  17.321 -12.506  1.00  0.00
ATOM   1175  O   VAL    71     -14.115  16.803 -12.113  1.00  0.00
ATOM   1176  N   HID    72     -13.016  18.364 -13.398  1.00  0.00
ATOM   1177  H   HID    72     -12.188  18.921 -13.555  1.00  0.00
ATOM   1178  CA  HID    72     -14.303  18.782 -14.081  1.00  0.00
ATOM   1179  HA  HID    72     -15.045  19.067 -13.335  1.00  0.00
ATOM   1180  CB  HID    72     -14.037  20.027 -15.036  1.00  0.00
ATOM   1181  HB2 HID    72     -13.948  21.017 -14.588  1.00  0.00
ATOM   1182  HB3 HID    72     -13.102  19.768 -15.533  1.00  0.00
ATOM   1183  CG  HID    72     -15.087  20.135 -16.118  1.00  0.00
ATOM   1184  ND1 HID    72     -16.422  20.286 -16.060  1.00  0.00
ATOM   1185  HD1 HID    72     -16.853  20.415 -15.156  1.00  0.00
ATOM   1186  CE1 HID    72     -17.057  20.248 -17.235  1.00  0.00
ATOM   1187  HE1 HID    72     -18.134  20.349 -17.370  1.00  0.00
ATOM   1188  NE2 HID    72     -16.043  20.060 -18.153  1.00  0.00
ATOM   1189  CD2 HID    72     -14.849  19.910 -17.452  1.00  0.00
ATOM   1190  HD2 HID    72     -13.933  19.653 -17.984  1.00  0.00
ATOM   1191  C   HID    72     -15.070  17.697 -14.862  1.00  0.00
ATOM   1192  O   HID    72     -16.207  17.384 -14.529  1.00  0.00
ATOM   1193  N   CYX    73     -14.412  16.994 -15.771  1.00  0.00
ATOM   1194  H   CYX    73     -13.505  17.409 -15.930  1.00  0.00
ATOM   1195  CA  CYX    73     -14.804  15.850 -16.594  1.00  0.00
ATOM   1196  HA  CYX    73     -15.585  16.131 -17.300  1.00  0.00
ATOM   1197  CB  CYX    73     -13.603  15.385 -17.367  1.00  0.00
ATOM   1198  HB2 CYX    73     -12.750  15.293 -16.694  1.00  0.00
ATOM   1199  HB3 CYX    73     -13.814  14.416 -17.819  1.00  0.00
ATOM   1200  SG  CYX    73     -13.081  16.515 -18.705  1.00  0.00
ATOM   1201  C   CYX    73     -15.422  14.808 -15.687  1.00  0.00
ATOM   1202  O   CYX    73     -16.490  14.348 -16.083  1.00  0.00
ATOM   1203  N   ALA    74     -14.827  14.526 -14.591  1.00  0.00
ATOM   1204  H   ALA    74     -13.936  14.951 -14.375  1.00  0.00
ATOM   1205  CA  ALA    74     -15.309  13.518 -13.738  1.00  0.00
ATOM   1206  HA  ALA    74     -15.707  12.717 -14.362  1.00  0.00
ATOM   1207  CB  ALA    74     -14.198  12.949 -12.865  1.00  0.00
ATOM   1208  HB1 ALA    74     -13.796  13.737 -12.229  1.00  0.00
ATOM   1209  HB2 ALA    74     -14.598  12.148 -12.243  1.00  0.00
ATOM   1210  HB3 ALA    74     -13.404  12.553 -13.499  1.00  0.00
ATOM   1211  C   ALA    74     -16.526  14.072 -12.953  1.00  0.00
ATOM   1212  O   ALA    74     -17.535  13.325 -12.879  1.00  0.00
ATOM   1213  N   LYS    75     -16.530  15.280 -12.366  1.00  0.00
ATOM   1214  H   LYS    75     -15.714  15.852 -12.529  1.00  0.00
ATOM   1215  CA  LYS    75     -17.598  15.812 -11.481  1.00  0.00
ATOM   1216  HA  LYS    75     -17.813  15.100 -10.685  1.00  0.00
ATOM   1217  CB  LYS    75     -17.130  17.170 -10.830  1.00  0.00
ATOM   1218  HB2 LYS    75     -16.190  16.940 -10.329  1.00  0.00
ATOM   1219  HB3 LYS    75     -16.940  17.841 -11.668  1.00  0.00
ATOM   1220  CG  LYS    75     -18.064  17.833  -9.861  1.00  0.00
ATOM   1221  HG2 LYS    75     -17.522  18.730  -9.561  1.00  0.00
ATOM   1222  HG3 LYS    75     -18.915  18.114 -10.482  1.00  0.00
ATOM   1223  CD  LYS    75     -18.573  17.084  -8.590  1.00  0.00
ATOM   1224  HD2 LYS    75     -18.988  16.106  -8.834  1.00  0.00
ATOM   1225  HD3 LYS    75     -17.787  16.969  -7.844  1.00  0.00
ATOM   1226  CE  LYS    75     -19.689  17.991  -8.026  1.00  0.00
ATOM   1227  HE2 LYS    75     -19.240  18.975  -7.891  1.00  0.00
ATOM   1228  HE3 LYS    75     -20.455  18.044  -8.799  1.00  0.00
ATOM   1229  NZ  LYS    75     -20.304  17.549  -6.750  1.00  0.00
ATOM   1230  HZ1 LYS    75     -19.594  17.500  -6.034  1.00  0.00
ATOM   1231  HZ2 LYS    75     -21.016  18.209  -6.473  1.00  0.00
ATOM   1232  HZ3 LYS    75     -20.720  16.637  -6.875  1.00  0.00
ATOM   1233  C   LYS    75     -18.865  15.997 -12.326  1.00  0.00
ATOM   1234  O   LYS    75     -19.971  15.765 -11.854  1.00  0.00
ATOM   1235  N   LYS    76     -18.677  16.221 -13.679  1.00  0.00
ATOM   1236  H   LYS    76     -17.765  16.475 -14.031  1.00  0.00
ATOM   1237  CA  LYS    76     -19.821  16.265 -14.607  1.00  0.00
ATOM   1238  HA  LYS    76     -20.630  16.908 -14.261  1.00  0.00
ATOM   1239  CB  LYS    76     -19.223  16.873 -15.882  1.00  0.00
ATOM   1240  HB2 LYS    76     -18.619  17.710 -15.532  1.00  0.00
ATOM   1241  HB3 LYS    76     -18.570  16.095 -16.279  1.00  0.00
ATOM   1242  CG  LYS    76     -20.142  17.340 -16.950  1.00  0.00
ATOM   1243  HG2 LYS    76     -20.909  17.874 -16.390  1.00  0.00
ATOM   1244  HG3 LYS    76     -19.529  18.055 -17.498  1.00  0.00
ATOM   1245  CD  LYS    76     -20.817  16.366 -17.949  1.00  0.00
ATOM   1246  HD2 LYS    76     -20.052  15.873 -18.549  1.00  0.00
ATOM   1247  HD3 LYS    76     -21.385  15.617 -17.398  1.00  0.00
ATOM   1248  CE  LYS    76     -21.765  17.151 -18.873  1.00  0.00
ATOM   1249  HE2 LYS    76     -22.489  17.677 -18.252  1.00  0.00
ATOM   1250  HE3 LYS    76     -21.174  17.875 -19.434  1.00  0.00
ATOM   1251  NZ  LYS    76     -22.470  16.272 -19.805  1.00  0.00
ATOM   1252  HZ1 LYS    76     -23.018  15.601 -19.286  1.00  0.00
ATOM   1253  HZ2 LYS    76     -23.080  16.823 -20.392  1.00  0.00
ATOM   1254  HZ3 LYS    76     -21.799  15.784 -20.381  1.00  0.00
ATOM   1255  C   LYS    76     -20.496  14.848 -14.690  1.00  0.00
ATOM   1256  O   LYS    76     -21.714  14.790 -14.670  1.00  0.00
ATOM   1257  N   HID    77     -19.794  13.741 -14.718  1.00  0.00
ATOM   1258  H   HID    77     -18.804  13.873 -14.866  1.00  0.00
ATOM   1259  CA  HID    77     -20.297  12.407 -14.655  1.00  0.00
ATOM   1260  HA  HID    77     -21.277  12.326 -15.124  1.00  0.00
ATOM   1261  CB  HID    77     -19.277  11.492 -15.452  1.00  0.00
ATOM   1262  HB2 HID    77     -18.261  11.440 -15.061  1.00  0.00
ATOM   1263  HB3 HID    77     -19.722  10.497 -15.439  1.00  0.00
ATOM   1264  CG  HID    77     -19.160  11.900 -16.923  1.00  0.00
ATOM   1265  ND1 HID    77     -18.383  12.859 -17.493  1.00  0.00
ATOM   1266  HD1 HID    77     -17.657  13.397 -17.042  1.00  0.00
ATOM   1267  CE1 HID    77     -18.748  12.960 -18.739  1.00  0.00
ATOM   1268  HE1 HID    77     -18.247  13.718 -19.341  1.00  0.00
ATOM   1269  NE2 HID    77     -19.680  12.103 -19.046  1.00  0.00
ATOM   1270  CD2 HID    77     -19.991  11.395 -17.909  1.00  0.00
ATOM   1271  HD2 HID    77     -20.760  10.623 -17.941  1.00  0.00
ATOM   1272  C   HID    77     -20.603  11.733 -13.318  1.00  0.00
ATOM   1273  O   HID    77     -21.387  10.796 -13.325  1.00  0.00
ATOM   1274  N   GLY    78     -19.876  12.102 -12.222  1.00  0.00
ATOM   1275  H   GLY    78     -19.231  12.861 -12.389  1.00  0.00
ATOM   1276  CA  GLY    78     -19.936  11.538 -10.907  1.00  0.00
ATOM   1277  HA2 GLY    78     -19.710  12.358 -10.226  1.00  0.00
ATOM   1278  HA3 GLY    78     -20.971  11.226 -10.769  1.00  0.00
ATOM   1279  C   GLY    78     -18.993  10.332 -10.582  1.00  0.00
ATOM   1280  O   GLY    78     -19.131   9.735  -9.535  1.00  0.00
ATOM   1281  N   ILE    79     -18.137  10.022 -11.547  1.00  0.00
ATOM   1282  H   ILE    79     -18.184  10.487 -12.442  1.00  0.00
ATOM   1283  CA  ILE    79     -17.209   8.884 -11.398  1.00  0.00
ATOM   1284  HA  ILE    79     -17.801   8.005 -11.143  1.00  0.00
ATOM   1285  CB  ILE    79     -16.459   8.634 -12.761  1.00  0.00
ATOM   1286  HB  ILE    79     -15.987   9.577 -13.037  1.00  0.00
ATOM   1287  CG2 ILE    79     -15.374   7.498 -12.721  1.00  0.00
ATOM   1288 HG21 ILE    79     -15.845   6.554 -12.446  1.00  0.00
ATOM   1289 HG22 ILE    79     -14.913   7.400 -13.704  1.00  0.00
ATOM   1290 HG23 ILE    79     -14.610   7.750 -11.986  1.00  0.00
ATOM   1291  CG1 ILE    79     -17.486   8.189 -13.786  1.00  0.00
ATOM   1292 HG12 ILE    79     -17.665   7.128 -13.610  1.00  0.00
ATOM   1293 HG13 ILE    79     -18.398   8.750 -13.580  1.00  0.00
ATOM   1294  CD1 ILE    79     -17.085   8.397 -15.212  1.00  0.00
ATOM   1295 HD11 ILE    79     -16.173   7.836 -15.419  1.00  0.00
ATOM   1296 HD12 ILE    79     -17.882   8.049 -15.869  1.00  0.00
ATOM   1297 HD13 ILE    79     -16.906   9.457 -15.389  1.00  0.00
ATOM   1298  C   ILE    79     -16.282   9.116 -10.161  1.00  0.00
ATOM   1299  O   ILE    79     -16.013  10.189  -9.709  1.00  0.00
ATOM   1300  N   GLN    80     -15.874   7.981  -9.558  1.00  0.00
ATOM   1301  H   GLN    80     -16.379   7.132  -9.769  1.00  0.00
ATOM   1302  CA  GLN    80     -14.857   7.951  -8.441  1.00  0.00
ATOM   1303  HA  GLN    80     -14.962   8.815  -7.785  1.00  0.00
ATOM   1304  CB  GLN    80     -15.109   6.714  -7.645  1.00  0.00
ATOM   1305  HB2 GLN    80     -16.173   6.694  -7.412  1.00  0.00
ATOM   1306  HB3 GLN    80     -14.862   5.866  -8.284  1.00  0.00
ATOM   1307  CG  GLN    80     -14.290   6.626  -6.330  1.00  0.00
ATOM   1308  HG2 GLN    80     -13.244   6.885  -6.495  1.00  0.00
ATOM   1309  HG3 GLN    80     -14.720   7.304  -5.593  1.00  0.00
ATOM   1310  CD  GLN    80     -14.356   5.271  -5.809  1.00  0.00
ATOM   1311  OE1 GLN    80     -13.297   4.577  -5.877  1.00  0.00
ATOM   1312  NE2 GLN    80     -15.422   4.716  -5.250  1.00  0.00
ATOM   1313 HE21 GLN    80     -15.375   3.764  -4.915  1.00  0.00
ATOM   1314 HE22 GLN    80     -16.276   5.247  -5.162  1.00  0.00
ATOM   1315  C   GLN    80     -13.428   8.165  -8.914  1.00  0.00
ATOM   1316  O   GLN    80     -12.879   7.381  -9.664  1.00  0.00
ATOM   1317  N   ILE    81     -12.701   9.257  -8.453  1.00  0.00
ATOM   1318  H   ILE    81     -13.286  10.012  -8.125  1.00  0.00
ATOM   1319  CA  ILE    81     -11.273   9.498  -8.585  1.00  0.00
ATOM   1320  HA  ILE    81     -10.832   8.951  -9.419  1.00  0.00
ATOM   1321  CB  ILE    81     -10.985  11.059  -8.762  1.00  0.00
ATOM   1322  HB  ILE    81     -11.667  11.580  -8.091  1.00  0.00
ATOM   1323  CG2 ILE    81      -9.564  11.485  -8.467  1.00  0.00
ATOM   1324 HG21 ILE    81      -8.881  10.964  -9.138  1.00  0.00
ATOM   1325 HG22 ILE    81      -9.468  12.560  -8.615  1.00  0.00
ATOM   1326 HG23 ILE    81      -9.317  11.238  -7.435  1.00  0.00
ATOM   1327  CG1 ILE    81     -11.370  11.503 -10.160  1.00  0.00
ATOM   1328 HG12 ILE    81     -10.622  11.045 -10.808  1.00  0.00
ATOM   1329 HG13 ILE    81     -12.339  11.036 -10.338  1.00  0.00
ATOM   1330  CD1 ILE    81     -11.463  13.029 -10.471  1.00  0.00
ATOM   1331 HD11 ILE    81     -10.494  13.496 -10.294  1.00  0.00
ATOM   1332 HD12 ILE    81     -11.749  13.171 -11.513  1.00  0.00
ATOM   1333 HD13 ILE    81     -12.211  13.487  -9.824  1.00  0.00
ATOM   1334  C   ILE    81     -10.491   8.809  -7.520  1.00  0.00
ATOM   1335  O   ILE    81     -10.581   9.238  -6.351  1.00  0.00
ATOM   1336  N   ARG    82      -9.614   7.840  -7.900  1.00  0.00
ATOM   1337  H   ARG    82      -9.785   7.276  -8.720  1.00  0.00
ATOM   1338  CA  ARG    82      -8.486   7.485  -7.036  1.00  0.00
ATOM   1339  HA  ARG    82      -8.666   7.774  -6.001  1.00  0.00
ATOM   1340  CB  ARG    82      -8.336   5.865  -7.105  1.00  0.00
ATOM   1341  HB2 ARG    82      -8.211   5.557  -8.143  1.00  0.00
ATOM   1342  HB3 ARG    82      -7.464   5.557  -6.528  1.00  0.00
ATOM   1343  CG  ARG    82      -9.576   5.213  -6.531  1.00  0.00
ATOM   1344  HG2 ARG    82     -10.458   5.681  -6.969  1.00  0.00
ATOM   1345  HG3 ARG    82      -9.567   4.152  -6.780  1.00  0.00
ATOM   1346  CD  ARG    82      -9.612   5.380  -5.007  1.00  0.00
ATOM   1347  HD2 ARG    82      -8.750   4.937  -4.507  1.00  0.00
ATOM   1348  HD3 ARG    82      -9.720   6.418  -4.693  1.00  0.00
ATOM   1349  NE  ARG    82     -10.890   4.596  -4.587  1.00  0.00
ATOM   1350  HE  ARG    82     -11.673   4.719  -5.214  1.00  0.00
ATOM   1351  CZ  ARG    82     -11.009   3.743  -3.596  1.00  0.00
ATOM   1352  NH1 ARG    82     -10.058   3.488  -2.759  1.00  0.00
ATOM   1353 HH11 ARG    82      -9.168   3.957  -2.852  1.00  0.00
ATOM   1354 HH12 ARG    82     -10.209   2.821  -2.016  1.00  0.00
ATOM   1355  NH2 ARG    82     -12.188   3.195  -3.366  1.00  0.00
ATOM   1356 HH21 ARG    82     -12.976   3.436  -3.950  1.00  0.00
ATOM   1357 HH22 ARG    82     -12.296   2.537  -2.608  1.00  0.00
ATOM   1358  C   ARG    82      -7.196   8.221  -7.308  1.00  0.00
ATOM   1359  O   ARG    82      -7.013   8.670  -8.396  1.00  0.00
ATOM   1360  N   ILE    83      -6.219   8.354  -6.381  1.00  0.00
ATOM   1361  H   ILE    83      -6.316   7.816  -5.532  1.00  0.00
ATOM   1362  CA  ILE    83      -5.053   9.273  -6.505  1.00  0.00
ATOM   1363  HA  ILE    83      -4.852   9.554  -7.539  1.00  0.00
ATOM   1364  CB  ILE    83      -5.193  10.555  -5.638  1.00  0.00
ATOM   1365  HB  ILE    83      -4.997  10.334  -4.589  1.00  0.00
ATOM   1366  CG2 ILE    83      -4.134  11.578  -6.162  1.00  0.00
ATOM   1367 HG21 ILE    83      -4.330  11.799  -7.211  1.00  0.00
ATOM   1368 HG22 ILE    83      -4.197  12.497  -5.580  1.00  0.00
ATOM   1369 HG23 ILE    83      -3.136  11.152  -6.062  1.00  0.00
ATOM   1370  CG1 ILE    83      -6.609  11.134  -5.579  1.00  0.00
ATOM   1371 HG12 ILE    83      -6.773  11.760  -6.456  1.00  0.00
ATOM   1372 HG13 ILE    83      -7.328  10.315  -5.579  1.00  0.00
ATOM   1373  CD1 ILE    83      -6.794  11.989  -4.287  1.00  0.00
ATOM   1374 HD11 ILE    83      -6.075  12.809  -4.287  1.00  0.00
ATOM   1375 HD12 ILE    83      -7.806  12.393  -4.260  1.00  0.00
ATOM   1376 HD13 ILE    83      -6.630  11.363  -3.410  1.00  0.00
ATOM   1377  C   ILE    83      -3.817   8.571  -6.140  1.00  0.00
ATOM   1378  O   ILE    83      -3.718   7.862  -5.143  1.00  0.00
ATOM   1379  N   ARG    84      -2.728   8.734  -6.901  1.00  0.00
ATOM   1380  H   ARG    84      -2.835   9.278  -7.745  1.00  0.00
ATOM   1381  CA  ARG    84      -1.486   8.006  -6.704  1.00  0.00
ATOM   1382  HA  ARG    84      -1.378   7.646  -5.681  1.00  0.00
ATOM   1383  CB  ARG    84      -1.562   6.794  -7.645  1.00  0.00
ATOM   1384  HB2 ARG    84      -2.577   6.398  -7.618  1.00  0.00
ATOM   1385  HB3 ARG    84      -1.328   7.126  -8.657  1.00  0.00
ATOM   1386  CG  ARG    84      -0.570   5.691  -7.225  1.00  0.00
ATOM   1387  HG2 ARG    84       0.421   5.922  -7.617  1.00  0.00
ATOM   1388  HG3 ARG    84      -0.525   5.635  -6.138  1.00  0.00
ATOM   1389  CD  ARG    84      -1.057   4.297  -7.807  1.00  0.00
ATOM   1390  HD2 ARG    84      -0.475   3.473  -7.394  1.00  0.00
ATOM   1391  HD3 ARG    84      -2.115   4.132  -7.603  1.00  0.00
ATOM   1392  NE  ARG    84      -0.861   4.330  -9.246  1.00  0.00
ATOM   1393  HE  ARG    84      -0.840   5.272  -9.610  1.00  0.00
ATOM   1394  CZ  ARG    84      -0.817   3.356 -10.073  1.00  0.00
ATOM   1395  NH1 ARG    84      -0.850   2.107  -9.612  1.00  0.00
ATOM   1396 HH11 ARG    84      -0.909   1.940  -8.618  1.00  0.00
ATOM   1397 HH12 ARG    84      -0.816   1.332 -10.259  1.00  0.00
ATOM   1398  NH2 ARG    84      -0.627   3.575 -11.327  1.00  0.00
ATOM   1399 HH21 ARG    84      -0.512   4.522 -11.660  1.00  0.00
ATOM   1400 HH22 ARG    84      -0.594   2.799 -11.973  1.00  0.00
ATOM   1401  C   ARG    84      -0.270   8.904  -6.783  1.00  0.00
ATOM   1402  O   ARG    84      -0.170   9.747  -7.642  1.00  0.00
ATOM   1403  N   SER    85       0.701   8.695  -5.897  1.00  0.00
ATOM   1404  H   SER    85       0.580   7.862  -5.338  1.00  0.00
ATOM   1405  CA  SER    85       1.895   9.578  -5.618  1.00  0.00
ATOM   1406  HA  SER    85       2.019  10.287  -6.436  1.00  0.00
ATOM   1407  CB  SER    85       1.718  10.357  -4.321  1.00  0.00
ATOM   1408  HB2 SER    85       1.559   9.633  -3.521  1.00  0.00
ATOM   1409  HB3 SER    85       2.642  10.904  -4.137  1.00  0.00
ATOM   1410  OG  SER    85       0.619  11.275  -4.359  1.00  0.00
ATOM   1411  HG  SER    85       0.557  11.735  -3.519  1.00  0.00
ATOM   1412  C   SER    85       3.164   8.761  -5.557  1.00  0.00
ATOM   1413  O   SER    85       4.236   9.305  -5.766  1.00  0.00
ATOM   1414  N   GLY    86       2.977   7.466  -5.175  1.00  0.00
ATOM   1415  H   GLY    86       2.005   7.197  -5.127  1.00  0.00
ATOM   1416  CA  GLY    86       3.981   6.474  -4.844  1.00  0.00
ATOM   1417  HA2 GLY    86       4.681   6.524  -5.678  1.00  0.00
ATOM   1418  HA3 GLY    86       4.455   6.873  -3.948  1.00  0.00
ATOM   1419  C   GLY    86       3.611   5.039  -4.603  1.00  0.00
ATOM   1420  O   GLY    86       4.498   4.200  -4.690  1.00  0.00
ATOM   1421  N   GLY    87       2.320   4.691  -4.334  1.00  0.00
ATOM   1422  H   GLY    87       1.672   5.445  -4.158  1.00  0.00
ATOM   1423  CA  GLY    87       1.824   3.340  -4.285  1.00  0.00
ATOM   1424  HA2 GLY    87       0.745   3.399  -4.425  1.00  0.00
ATOM   1425  HA3 GLY    87       2.271   2.813  -5.128  1.00  0.00
ATOM   1426  C   GLY    87       2.121   2.555  -2.987  1.00  0.00
ATOM   1427  O   GLY    87       1.486   1.522  -2.785  1.00  0.00
ATOM   1428  N1  HIF    88       2.874   3.108  -2.015  1.00  0.00
ATOM   1429  H1  HIF    88       3.037   4.121  -2.103  1.00  0.00
ATOM   1430  C1  HIF    88       3.475   2.379  -0.884  1.00  0.00
ATOM   1431  C3  HIF    88       4.753   3.190  -0.475  1.00  0.00
ATOM   1432  C4  HIF    88       6.080   2.777  -1.058  1.00  0.00
ATOM   1433  C5  HIF    88       6.588   3.265  -2.242  1.00  0.00
ATOM   1434  N3  HIF    88       7.733   2.523  -2.547  1.00  0.00
ATOM   1435  C6  HIF    88       7.919   1.648  -1.565  1.00  0.00
ATOM   1436  N2  HIF    88       6.918   1.689  -0.616  1.00  0.00
ATOM   1437  C30 HIF    88       6.726   0.716   0.483  1.00  0.00
ATOM   1438  C28 HIF    88       7.174   1.232   1.911  1.00  0.00
ATOM   1439  C26 HIF    88       8.526   1.207   2.294  1.00  0.00
ATOM   1440  C24 HIF    88       8.950   1.731   3.531  1.00  0.00
ATOM   1441  C23 HIF    88       8.078   2.458   4.361  1.00  0.00
ATOM   1442  N9  HIF    88       8.614   2.961   5.527  1.00  0.00
ATOM   1443  C20 HIF    88       7.850   3.546   6.441  1.00  0.00
ATOM   1444  C17 HIF    88       8.411   4.031   7.721  1.00  0.00
ATOM   1445  N7  HIF    88       7.548   4.687   8.523  1.00  0.00
ATOM   1446  C13 HIF    88       6.232   4.954   8.166  1.00  0.00
ATOM   1447  N5  HIF    88       5.706   4.382   6.933  1.00  0.00
ATOM   1448  C33 HIF    88       6.455   3.717   6.044  1.00  0.00
ATOM   1449  N13 HIF    88       5.867   3.389   4.813  1.00  0.00
ATOM   1450  C11 HIF    88       4.431   3.629   4.472  1.00  0.00
ATOM   1451  C10 HIF    88       4.063   4.819   3.571  1.00  0.00
ATOM   1452  C9  HIF    88       2.526   5.108   3.724  1.00  0.00
ATOM   1453  C8  HIF    88       2.126   6.161   2.691  1.00  0.00
ATOM   1454  C7  HIF    88       2.118   5.727   1.164  1.00  0.00
ATOM   1455  O6  HIF    88       2.207   6.911   0.361  1.00  0.00
ATOM   1456  P1  HIF    88       2.516   6.806  -1.195  1.00  0.00
ATOM   1457  O3  HIF    88       2.584   8.148  -1.725  1.00  0.00
ATOM   1458  O4  HIF    88       3.855   6.209  -1.545  1.00  0.00
ATOM   1459  O5  HIF    88       1.318   5.802  -1.616  1.00  0.00
ATOM   1460  P2  HIF    88       0.079   6.115  -2.584  1.00  0.00
ATOM   1461  O10 HIF    88      -0.567   4.777  -2.736  1.00  0.00
ATOM   1462  O12 HIF    88       0.497   6.717  -3.885  1.00  0.00
ATOM   1463  O17 HIF    88      -0.876   7.033  -1.706  1.00  0.00
ATOM   1464  C22 HIF    88      -1.102   6.594  -0.432  1.00  0.00
ATOM   1465  C19 HIF    88      -2.506   7.085   0.002  1.00  0.00
ATOM   1466  C16 HIF    88      -3.581   6.376  -0.897  1.00  0.00
ATOM   1467  C15 HIF    88      -4.448   7.479  -1.481  1.00  0.00
ATOM   1468  C12 HIF    88      -3.854   8.772  -0.989  1.00  0.00
ATOM   1469  O16 HIF    88      -2.688   8.521  -0.217  1.00  0.00
ATOM   1470  N12 HIF    88      -3.458   9.737  -2.046  1.00  0.00
ATOM   1471  C18 HIF    88      -3.733  11.100  -2.108  1.00  0.00
ATOM   1472  N8  HIF    88      -4.551  11.896  -1.392  1.00  0.00
ATOM   1473  C14 HIF    88      -4.376  13.267  -1.621  1.00  0.00
ATOM   1474  N6  HIF    88      -3.477  13.844  -2.422  1.00  0.00
ATOM   1475  C25 HIF    88      -2.724  12.995  -3.038  1.00  0.00
ATOM   1476  C21 HIF    88      -2.756  11.598  -2.912  1.00  0.00
ATOM   1477  N11 HIF    88      -1.992  10.626  -3.551  1.00  0.00
ATOM   1478  C29 HIF    88      -2.449   9.483  -2.992  1.00  0.00
ATOM   1479  H32 HIF    88      -2.099   8.484  -3.223  1.00  0.00
ATOM   1480  N10 HIF    88      -1.795  13.689  -3.800  1.00  0.00
ATOM   1481  H30 HIF    88      -1.959  14.669  -3.975  1.00  0.00
ATOM   1482  H31 HIF    88      -1.233  13.185  -4.468  1.00  0.00
ATOM   1483  H20 HIF    88      -5.037  13.953  -1.098  1.00  0.00
ATOM   1484  H17 HIF    88      -4.636   9.234  -0.379  1.00  0.00
ATOM   1485  O13 HIF    88      -5.775   7.502  -1.016  1.00  0.00
ATOM   1486  H22 HIF    88      -6.054   6.576  -0.959  1.00  0.00
ATOM   1487  H21 HIF    88      -4.331   7.370  -2.566  1.00  0.00
ATOM   1488  O14 HIF    88      -4.347   5.640   0.049  1.00  0.00
ATOM   1489  H26 HIF    88      -3.808   4.827   0.195  1.00  0.00
ATOM   1490  H25 HIF    88      -3.214   5.755  -1.724  1.00  0.00
ATOM   1491  H27 HIF    88      -2.655   6.772   1.043  1.00  0.00
ATOM   1492  H28 HIF    88      -0.352   6.981   0.259  1.00  0.00
ATOM   1493  H29 HIF    88      -1.085   5.503  -0.391  1.00  0.00
ATOM   1494  H23 HIF    88       1.195   5.179   0.926  1.00  0.00
ATOM   1495  H24 HIF    88       2.974   5.080   0.944  1.00  0.00
ATOM   1496  O7  HIF    88       0.849   6.692   3.056  1.00  0.00
ATOM   1497  H19 HIF    88       0.292   6.727   2.260  1.00  0.00
ATOM   1498  H18 HIF    88       2.904   6.926   2.815  1.00  0.00
ATOM   1499  O8  HIF    88       1.787   3.948   3.477  1.00  0.00
ATOM   1500  H16 HIF    88       1.837   3.654   2.548  1.00  0.00
ATOM   1501  H15 HIF    88       2.179   5.492   4.692  1.00  0.00
ATOM   1502  O9  HIF    88       4.874   5.972   3.983  1.00  0.00
ATOM   1503  H14 HIF    88       4.907   5.974   4.955  1.00  0.00
ATOM   1504  H13 HIF    88       4.277   4.447   2.560  1.00  0.00
ATOM   1505  H11 HIF    88       4.003   3.764   5.465  1.00  0.00
ATOM   1506  H12 HIF    88       4.043   2.694   4.071  1.00  0.00
ATOM   1507  C32 HIF    88       6.704   2.610   3.971  1.00  0.00
ATOM   1508  C31 HIF    88       6.315   1.989   2.757  1.00  0.00
ATOM   1509  H10 HIF    88       5.295   2.075   2.412  1.00  0.00
ATOM   1510  O11 HIF    88       5.595   5.692   8.893  1.00  0.00
ATOM   1511  H8  HIF    88       7.850   5.073   9.409  1.00  0.00
ATOM   1512  O15 HIF    88       9.581   3.871   8.045  1.00  0.00
ATOM   1513  H9  HIF    88       9.973   1.612   3.873  1.00  0.00
ATOM   1514  C27 HIF    88       9.605   0.692   1.326  1.00  0.00
ATOM   1515  H33 HIF    88      10.586   0.712   1.805  1.00  0.00
ATOM   1516  H34 HIF    88       9.668   1.307   0.422  1.00  0.00
ATOM   1517  H35 HIF    88       9.409  -0.338   1.013  1.00  0.00
ATOM   1518  H36 HIF    88       7.411  -0.044   0.105  1.00  0.00
ATOM   1519  H37 HIF    88       5.742   0.249   0.538  1.00  0.00
ATOM   1520  H6  HIF    88       8.622   0.828  -1.615  1.00  0.00
ATOM   1521  H5  HIF    88       6.233   4.070  -2.873  1.00  0.00
ATOM   1522  H3  HIF    88       4.482   4.175  -0.859  1.00  0.00
ATOM   1523  H4  HIF    88       4.809   3.295   0.608  1.00  0.00
ATOM   1524  H2  HIF    88       3.763   1.367  -1.192  1.00  0.00
ATOM   1525  C2  HIF    88       2.450   2.302   0.247  1.00  0.00
ATOM   1526  O2  HIF    88       2.605   2.579   1.448  1.00  0.00
ATOM   1527  N   ASP    89       1.187   2.055  -0.121  1.00  0.00
ATOM   1528  H   ASP    89       1.104   2.148  -1.123  1.00  0.00
ATOM   1529  CA  ASP    89      -0.068   1.888   0.684  1.00  0.00
ATOM   1530  HA  ASP    89       0.033   2.399   1.641  1.00  0.00
ATOM   1531  CB  ASP    89      -1.298   2.507  -0.091  1.00  0.00
ATOM   1532  HB2 ASP    89      -0.960   3.516  -0.329  1.00  0.00
ATOM   1533  HB3 ASP    89      -1.527   1.974  -1.014  1.00  0.00
ATOM   1534  CG  ASP    89      -2.510   2.579   0.749  1.00  0.00
ATOM   1535  OD1 ASP    89      -3.091   3.671   0.917  1.00  0.00
ATOM   1536  OD2 ASP    89      -2.867   1.541   1.377  1.00  0.00
ATOM   1537  C   ASP    89      -0.268   0.460   1.209  1.00  0.00
ATOM   1538  O   ASP    89      -0.343  -0.494   0.414  1.00  0.00
ATOM   1539  N   TYR    90      -0.499   0.212   2.487  1.00  0.00
ATOM   1540  H   TYR    90      -0.508   1.002   3.115  1.00  0.00
ATOM   1541  CA  TYR    90      -0.633  -1.178   3.078  1.00  0.00
ATOM   1542  HA  TYR    90       0.252  -1.776   2.861  1.00  0.00
ATOM   1543  CB  TYR    90      -0.782  -1.048   4.638  1.00  0.00
ATOM   1544  HB2 TYR    90      -1.737  -0.664   4.995  1.00  0.00
ATOM   1545  HB3 TYR    90      -0.727  -2.120   4.831  1.00  0.00
ATOM   1546  CG  TYR    90       0.306  -0.372   5.336  1.00  0.00
ATOM   1547  CD1 TYR    90       1.499  -1.009   5.530  1.00  0.00
ATOM   1548  HD1 TYR    90       1.735  -2.023   5.208  1.00  0.00
ATOM   1549  CE1 TYR    90       2.494  -0.220   6.227  1.00  0.00
ATOM   1550  HE1 TYR    90       3.354  -0.746   6.642  1.00  0.00
ATOM   1551  CZ  TYR    90       2.306   1.130   6.502  1.00  0.00
ATOM   1552  OH  TYR    90       3.356   1.869   7.005  1.00  0.00
ATOM   1553  HH  TYR    90       4.156   1.352   7.122  1.00  0.00
ATOM   1554  CE2 TYR    90       1.136   1.781   6.139  1.00  0.00
ATOM   1555  HE2 TYR    90       0.963   2.841   6.325  1.00  0.00
ATOM   1556  CD2 TYR    90       0.129   0.993   5.490  1.00  0.00
ATOM   1557  HD2 TYR    90      -0.778   1.468   5.116  1.00  0.00
ATOM   1558  C   TYR    90      -1.731  -2.007   2.495  1.00  0.00
ATOM   1559  O   TYR    90      -1.691  -3.215   2.390  1.00  0.00
ATOM   1560  N   GLU    91      -2.726  -1.273   1.953  1.00  0.00
ATOM   1561  H   GLU    91      -2.618  -0.270   1.911  1.00  0.00
ATOM   1562  CA  GLU    91      -3.951  -1.883   1.337  1.00  0.00
ATOM   1563  HA  GLU    91      -3.893  -2.971   1.378  1.00  0.00
ATOM   1564  CB  GLU    91      -5.195  -1.428   2.112  1.00  0.00
ATOM   1565  HB2 GLU    91      -5.267  -0.342   2.048  1.00  0.00
ATOM   1566  HB3 GLU    91      -6.075  -1.877   1.652  1.00  0.00
ATOM   1567  CG  GLU    91      -5.119  -1.837   3.541  1.00  0.00
ATOM   1568  HG2 GLU    91      -4.284  -1.395   4.085  1.00  0.00
ATOM   1569  HG3 GLU    91      -6.050  -1.373   3.866  1.00  0.00
ATOM   1570  CD  GLU    91      -5.171  -3.287   3.813  1.00  0.00
ATOM   1571  OE1 GLU    91      -5.732  -4.078   2.956  1.00  0.00
ATOM   1572  OE2 GLU    91      -4.532  -3.837   4.729  1.00  0.00
ATOM   1573  C   GLU    91      -4.262  -1.461  -0.106  1.00  0.00
ATOM   1574  O   GLU    91      -5.263  -1.856  -0.677  1.00  0.00
ATOM   1575  N   GLY    92      -3.391  -0.747  -0.757  1.00  0.00
ATOM   1576  H   GLY    92      -2.624  -0.341  -0.240  1.00  0.00
ATOM   1577  CA  GLY    92      -3.463  -0.502  -2.195  1.00  0.00
ATOM   1578  HA2 GLY    92      -2.476  -0.136  -2.477  1.00  0.00
ATOM   1579  HA3 GLY    92      -3.630  -1.479  -2.648  1.00  0.00
ATOM   1580  C   GLY    92      -4.510   0.463  -2.705  1.00  0.00
ATOM   1581  O   GLY    92      -5.036   0.416  -3.791  1.00  0.00
ATOM   1582  N   LEU    93      -4.896   1.360  -1.773  1.00  0.00
ATOM   1583  H   LEU    93      -4.324   1.542  -0.961  1.00  0.00
ATOM   1584  CA  LEU    93      -6.194   2.099  -1.908  1.00  0.00
ATOM   1585  HA  LEU    93      -7.001   1.408  -2.153  1.00  0.00
ATOM   1586  CB  LEU    93      -6.526   2.789  -0.576  1.00  0.00
ATOM   1587  HB2 LEU    93      -5.726   3.528  -0.546  1.00  0.00
ATOM   1588  HB3 LEU    93      -7.487   3.297  -0.651  1.00  0.00
ATOM   1589  CG  LEU    93      -6.491   1.939   0.717  1.00  0.00
ATOM   1590  HG  LEU    93      -5.523   1.447   0.818  1.00  0.00
ATOM   1591  CD1 LEU    93      -6.717   2.886   1.922  1.00  0.00
ATOM   1592 HD11 LEU    93      -7.685   3.377   1.822  1.00  0.00
ATOM   1593 HD12 LEU    93      -6.697   2.309   2.847  1.00  0.00
ATOM   1594 HD13 LEU    93      -5.929   3.638   1.946  1.00  0.00
ATOM   1595  CD2 LEU    93      -7.471   0.790   0.590  1.00  0.00
ATOM   1596 HD21 LEU    93      -7.194   0.168  -0.262  1.00  0.00
ATOM   1597 HD22 LEU    93      -7.448   0.190   1.499  1.00  0.00
ATOM   1598 HD23 LEU    93      -8.476   1.184   0.440  1.00  0.00
ATOM   1599  C   LEU    93      -6.163   3.175  -3.023  1.00  0.00
ATOM   1600  O   LEU    93      -7.222   3.506  -3.537  1.00  0.00
ATOM   1601  N   SER    94      -5.025   3.669  -3.460  1.00  0.00
ATOM   1602  H   SER    94      -4.280   3.346  -2.860  1.00  0.00
ATOM   1603  CA  SER    94      -4.677   4.493  -4.611  1.00  0.00
ATOM   1604  HA  SER    94      -5.327   5.365  -4.675  1.00  0.00
ATOM   1605  CB  SER    94      -3.225   4.973  -4.442  1.00  0.00
ATOM   1606  HB2 SER    94      -2.804   5.360  -5.370  1.00  0.00
ATOM   1607  HB3 SER    94      -3.123   5.722  -3.657  1.00  0.00
ATOM   1608  OG  SER    94      -2.507   3.754  -4.051  1.00  0.00
ATOM   1609  HG  SER    94      -1.578   3.957  -3.921  1.00  0.00
ATOM   1610  C   SER    94      -4.676   3.821  -5.980  1.00  0.00
ATOM   1611  O   SER    94      -4.481   4.580  -6.881  1.00  0.00
ATOM   1612  N   TYR    95      -4.935   2.483  -6.129  1.00  0.00
ATOM   1613  H   TYR    95      -4.939   1.975  -5.256  1.00  0.00
ATOM   1614  CA  TYR    95      -5.014   1.734  -7.354  1.00  0.00
ATOM   1615  HA  TYR    95      -5.446   2.353  -8.141  1.00  0.00
ATOM   1616  CB  TYR    95      -3.557   1.269  -7.813  1.00  0.00
ATOM   1617  HB2 TYR    95      -3.758   0.744  -8.747  1.00  0.00
ATOM   1618  HB3 TYR    95      -2.884   2.105  -8.005  1.00  0.00
ATOM   1619  CG  TYR    95      -2.912   0.319  -6.831  1.00  0.00
ATOM   1620  CD1 TYR    95      -3.319  -1.008  -6.704  1.00  0.00
ATOM   1621  HD1 TYR    95      -4.074  -1.383  -7.395  1.00  0.00
ATOM   1622  CE1 TYR    95      -2.797  -1.836  -5.744  1.00  0.00
ATOM   1623  HE1 TYR    95      -3.028  -2.901  -5.726  1.00  0.00
ATOM   1624  CZ  TYR    95      -1.835  -1.304  -4.849  1.00  0.00
ATOM   1625  OH  TYR    95      -1.336  -2.061  -3.798  1.00  0.00
ATOM   1626  HH  TYR    95      -1.710  -2.945  -3.762  1.00  0.00
ATOM   1627  CE2 TYR    95      -1.414   0.045  -4.872  1.00  0.00
ATOM   1628  HE2 TYR    95      -0.724   0.481  -4.150  1.00  0.00
ATOM   1629  CD2 TYR    95      -1.933   0.823  -5.888  1.00  0.00
ATOM   1630  HD2 TYR    95      -1.608   1.857  -6.003  1.00  0.00
ATOM   1631  C   TYR    95      -6.052   0.580  -7.346  1.00  0.00
ATOM   1632  O   TYR    95      -6.110  -0.157  -8.362  1.00  0.00
ATOM   1633  N   MET    96      -6.699   0.234  -6.299  1.00  0.00
ATOM   1634  H   MET    96      -6.306   0.611  -5.448  1.00  0.00
ATOM   1635  CA  MET    96      -7.783  -0.734  -6.190  1.00  0.00
ATOM   1636  HA  MET    96      -8.078  -1.080  -7.181  1.00  0.00
ATOM   1637  CB  MET    96      -7.306  -1.982  -5.340  1.00  0.00
ATOM   1638  HB2 MET    96      -6.605  -2.537  -5.964  1.00  0.00
ATOM   1639  HB3 MET    96      -6.782  -1.587  -4.470  1.00  0.00
ATOM   1640  CG  MET    96      -8.424  -2.913  -4.881  1.00  0.00
ATOM   1641  HG2 MET    96      -7.957  -3.691  -4.276  1.00  0.00
ATOM   1642  HG3 MET    96      -9.091  -2.319  -4.257  1.00  0.00
ATOM   1643  SD  MET    96      -9.383  -3.687  -6.210  1.00  0.00
ATOM   1644  CE  MET    96     -10.427  -4.739  -5.250  1.00  0.00
ATOM   1645  HE1 MET    96     -11.022  -4.135  -4.566  1.00  0.00
ATOM   1646  HE2 MET    96     -11.090  -5.296  -5.912  1.00  0.00
ATOM   1647  HE3 MET    96      -9.814  -5.437  -4.679  1.00  0.00
ATOM   1648  C   MET    96      -9.073  -0.120  -5.711  1.00  0.00
ATOM   1649  O   MET    96      -9.033   0.697  -4.793  1.00  0.00
ATOM   1650  N   SER    97     -10.225  -0.607  -6.175  1.00  0.00
ATOM   1651  H   SER    97     -10.098  -1.326  -6.873  1.00  0.00
ATOM   1652  CA  SER    97     -11.611  -0.210  -5.817  1.00  0.00
ATOM   1653  HA  SER    97     -11.697  -0.057  -4.741  1.00  0.00
ATOM   1654  CB  SER    97     -11.949   1.064  -6.507  1.00  0.00
ATOM   1655  HB2 SER    97     -11.248   1.844  -6.211  1.00  0.00
ATOM   1656  HB3 SER    97     -11.903   0.925  -7.587  1.00  0.00
ATOM   1657  OG  SER    97     -13.292   1.452  -6.127  1.00  0.00
ATOM   1658  HG  SER    97     -13.524   2.274  -6.566  1.00  0.00
ATOM   1659  C   SER    97     -12.606  -1.242  -6.185  1.00  0.00
ATOM   1660  O   SER    97     -12.575  -1.727  -7.294  1.00  0.00
ATOM   1661  N   ASN    98     -13.545  -1.556  -5.328  1.00  0.00
ATOM   1662  H   ASN    98     -13.419  -1.264  -4.369  1.00  0.00
ATOM   1663  CA  ASN    98     -14.669  -2.403  -5.643  1.00  0.00
ATOM   1664  HA  ASN    98     -14.430  -3.071  -6.471  1.00  0.00
ATOM   1665  CB  ASN    98     -14.999  -3.250  -4.410  1.00  0.00
ATOM   1666  HB2 ASN    98     -14.149  -3.646  -3.854  1.00  0.00
ATOM   1667  HB3 ASN    98     -15.500  -2.488  -3.814  1.00  0.00
ATOM   1668  CG  ASN    98     -16.017  -4.428  -4.683  1.00  0.00
ATOM   1669  OD1 ASN    98     -15.756  -5.304  -5.473  1.00  0.00
ATOM   1670  ND2 ASN    98     -17.028  -4.489  -3.821  1.00  0.00
ATOM   1671 HD21 ASN    98     -17.728  -5.211  -3.919  1.00  0.00
ATOM   1672 HD22 ASN    98     -17.091  -3.814  -3.073  1.00  0.00
ATOM   1673  C   ASN    98     -15.917  -1.587  -6.207  1.00  0.00
ATOM   1674  O   ASN    98     -16.904  -2.207  -6.612  1.00  0.00
ATOM   1675  N   VAL    99     -15.746  -0.277  -6.411  1.00  0.00
ATOM   1676  H   VAL    99     -14.945   0.163  -5.981  1.00  0.00
ATOM   1677  CA  VAL    99     -16.646   0.544  -7.180  1.00  0.00
ATOM   1678  HA  VAL    99     -17.413  -0.003  -7.729  1.00  0.00
ATOM   1679  CB  VAL    99     -17.319   1.639  -6.365  1.00  0.00
ATOM   1680  HB  VAL    99     -16.498   2.174  -5.887  1.00  0.00
ATOM   1681  CG1 VAL    99     -18.216   2.626  -7.081  1.00  0.00
ATOM   1682 HG11 VAL    99     -19.037   2.091  -7.559  1.00  0.00
ATOM   1683 HG12 VAL    99     -18.618   3.340  -6.363  1.00  0.00
ATOM   1684 HG13 VAL    99     -17.640   3.158  -7.838  1.00  0.00
ATOM   1685  CG2 VAL    99     -17.994   0.987  -5.221  1.00  0.00
ATOM   1686 HG21 VAL    99     -17.256   0.459  -4.616  1.00  0.00
ATOM   1687 HG22 VAL    99     -18.489   1.743  -4.612  1.00  0.00
ATOM   1688 HG23 VAL    99     -18.734   0.277  -5.592  1.00  0.00
ATOM   1689  C   VAL    99     -15.919   1.237  -8.367  1.00  0.00
ATOM   1690  O   VAL    99     -14.760   1.568  -8.300  1.00  0.00
ATOM   1691  N   THR   100     -16.599   1.444  -9.486  1.00  0.00
ATOM   1692  H   THR   100     -17.589   1.249  -9.445  1.00  0.00
ATOM   1693  CA  THR   100     -16.015   1.875 -10.794  1.00  0.00
ATOM   1694  HA  THR   100     -15.125   1.333 -11.115  1.00  0.00
ATOM   1695  CB  THR   100     -17.078   1.822 -11.948  1.00  0.00
ATOM   1696  HB  THR   100     -17.960   2.352 -11.590  1.00  0.00
ATOM   1697  CG2 THR   100     -16.607   2.448 -13.290  1.00  0.00
ATOM   1698 HG21 THR   100     -15.725   1.918 -13.649  1.00  0.00
ATOM   1699 HG22 THR   100     -17.404   2.367 -14.029  1.00  0.00
ATOM   1700 HG23 THR   100     -16.361   3.498 -13.135  1.00  0.00
ATOM   1701  OG1 THR   100     -17.536   0.469 -12.066  1.00  0.00
ATOM   1702  HG1 THR   100     -18.189   0.412 -12.768  1.00  0.00
ATOM   1703  C   THR   100     -15.424   3.231 -10.776  1.00  0.00
ATOM   1704  O   THR   100     -16.008   4.123 -10.226  1.00  0.00
ATOM   1705  N   PHE   101     -14.193   3.336 -11.328  1.00  0.00
ATOM   1706  H   PHE   101     -13.851   2.731 -12.061  1.00  0.00
ATOM   1707  CA  PHE   101     -13.323   4.408 -10.852  1.00  0.00
ATOM   1708  HA  PHE   101     -13.907   5.295 -10.609  1.00  0.00
ATOM   1709  CB  PHE   101     -12.601   3.940  -9.592  1.00  0.00
ATOM   1710  HB2 PHE   101     -12.065   4.850  -9.321  1.00  0.00
ATOM   1711  HB3 PHE   101     -13.232   3.628  -8.760  1.00  0.00
ATOM   1712  CG  PHE   101     -11.533   2.836  -9.776  1.00  0.00
ATOM   1713  CD1 PHE   101     -11.870   1.535 -10.162  1.00  0.00
ATOM   1714  HD1 PHE   101     -12.887   1.280 -10.460  1.00  0.00
ATOM   1715  CE1 PHE   101     -10.827   0.505 -10.162  1.00  0.00
ATOM   1716  HE1 PHE   101     -11.025  -0.494 -10.551  1.00  0.00
ATOM   1717  CZ  PHE   101      -9.573   0.817  -9.657  1.00  0.00
ATOM   1718  HZ  PHE   101      -8.900   0.000  -9.395  1.00  0.00
ATOM   1719  CE2 PHE   101      -9.167   2.135  -9.483  1.00  0.00
ATOM   1720  HE2 PHE   101      -8.127   2.460  -9.455  1.00  0.00
ATOM   1721  CD2 PHE   101     -10.206   3.079  -9.338  1.00  0.00
ATOM   1722  HD2 PHE   101     -10.005   4.044  -8.873  1.00  0.00
ATOM   1723  C   PHE   101     -12.269   4.709 -11.971  1.00  0.00
ATOM   1724  O   PHE   101     -11.981   3.916 -12.846  1.00  0.00
ATOM   1725  N   ALA   102     -11.733   5.950 -11.881  1.00  0.00
ATOM   1726  H   ALA   102     -12.163   6.589 -11.228  1.00  0.00
ATOM   1727  CA  ALA   102     -10.580   6.413 -12.644  1.00  0.00
ATOM   1728  HA  ALA   102     -10.247   5.704 -13.402  1.00  0.00
ATOM   1729  CB  ALA   102     -10.938   7.763 -13.346  1.00  0.00
ATOM   1730  HB1 ALA   102     -11.264   8.486 -12.599  1.00  0.00
ATOM   1731  HB2 ALA   102     -10.059   8.148 -13.864  1.00  0.00
ATOM   1732  HB3 ALA   102     -11.740   7.597 -14.066  1.00  0.00
ATOM   1733  C   ALA   102      -9.429   6.629 -11.674  1.00  0.00
ATOM   1734  O   ALA   102      -9.637   7.130 -10.568  1.00  0.00
ATOM   1735  N   ILE   103      -8.192   6.311 -12.016  1.00  0.00
ATOM   1736  H   ILE   103      -8.077   5.661 -12.781  1.00  0.00
ATOM   1737  CA  ILE   103      -7.017   6.765 -11.326  1.00  0.00
ATOM   1738  HA  ILE   103      -7.123   7.125 -10.303  1.00  0.00
ATOM   1739  CB  ILE   103      -5.921   5.654 -11.375  1.00  0.00
ATOM   1740  HB  ILE   103      -5.973   5.226 -12.376  1.00  0.00
ATOM   1741  CG2 ILE   103      -4.435   6.116 -11.075  1.00  0.00
ATOM   1742 HG21 ILE   103      -4.382   6.543 -10.074  1.00  0.00
ATOM   1743 HG22 ILE   103      -3.767   5.257 -11.139  1.00  0.00
ATOM   1744 HG23 ILE   103      -4.132   6.866 -11.806  1.00  0.00
ATOM   1745  CG1 ILE   103      -6.221   4.394 -10.611  1.00  0.00
ATOM   1746 HG12 ILE   103      -6.169   4.673  -9.559  1.00  0.00
ATOM   1747 HG13 ILE   103      -7.248   4.135 -10.868  1.00  0.00
ATOM   1748  CD1 ILE   103      -5.338   3.221 -10.857  1.00  0.00
ATOM   1749 HD11 ILE   103      -4.311   3.478 -10.600  1.00  0.00
ATOM   1750 HD12 ILE   103      -5.667   2.383 -10.243  1.00  0.00
ATOM   1751 HD13 ILE   103      -5.389   2.941 -11.909  1.00  0.00
ATOM   1752  C   ILE   103      -6.603   8.018 -11.942  1.00  0.00
ATOM   1753  O   ILE   103      -6.352   8.101 -13.120  1.00  0.00
ATOM   1754  N   VAL   104      -6.244   9.045 -11.176  1.00  0.00
ATOM   1755  H   VAL   104      -6.637   9.097 -10.247  1.00  0.00
ATOM   1756  CA  VAL   104      -5.339  10.191 -11.648  1.00  0.00
ATOM   1757  HA  VAL   104      -5.232  10.110 -12.730  1.00  0.00
ATOM   1758  CB  VAL   104      -5.952  11.548 -11.319  1.00  0.00
ATOM   1759  HB  VAL   104      -6.122  11.601 -10.244  1.00  0.00
ATOM   1760  CG1 VAL   104      -5.033  12.688 -11.744  1.00  0.00
ATOM   1761 HG11 VAL   104      -4.862  12.636 -12.820  1.00  0.00
ATOM   1762 HG12 VAL   104      -5.498  13.642 -11.496  1.00  0.00
ATOM   1763 HG13 VAL   104      -4.080  12.602 -11.221  1.00  0.00
ATOM   1764  CG2 VAL   104      -7.312  11.801 -12.080  1.00  0.00
ATOM   1765 HG21 VAL   104      -8.033  11.032 -11.802  1.00  0.00
ATOM   1766 HG22 VAL   104      -7.704  12.781 -11.809  1.00  0.00
ATOM   1767 HG23 VAL   104      -7.139  11.764 -13.156  1.00  0.00
ATOM   1768  C   VAL   104      -3.938   9.956 -10.967  1.00  0.00
ATOM   1769  O   VAL   104      -3.801  10.077  -9.775  1.00  0.00
ATOM   1770  N   ASP   105      -2.917   9.594 -11.796  1.00  0.00
ATOM   1771  H   ASP   105      -3.229   9.274 -12.702  1.00  0.00
ATOM   1772  CA  ASP   105      -1.513   9.371 -11.424  1.00  0.00
ATOM   1773  HA  ASP   105      -1.427   9.171 -10.356  1.00  0.00
ATOM   1774  CB  ASP   105      -0.977   8.152 -12.197  1.00  0.00
ATOM   1775  HB2 ASP   105      -1.905   7.608 -12.371  1.00  0.00
ATOM   1776  HB3 ASP   105      -0.514   8.396 -13.154  1.00  0.00
ATOM   1777  CG  ASP   105      -0.053   7.309 -11.403  1.00  0.00
ATOM   1778  OD1 ASP   105       0.706   7.806 -10.515  1.00  0.00
ATOM   1779  OD2 ASP   105       0.066   6.101 -11.776  1.00  0.00
ATOM   1780  C   ASP   105      -0.610  10.569 -11.396  1.00  0.00
ATOM   1781  O   ASP   105      -0.498  11.221 -12.397  1.00  0.00
ATOM   1782  N   LEU   106       0.019  10.772 -10.257  1.00  0.00
ATOM   1783  H   LEU   106      -0.174  10.195  -9.451  1.00  0.00
ATOM   1784  CA  LEU   106       0.906  11.900 -10.095  1.00  0.00
ATOM   1785  HA  LEU   106       0.726  12.583 -10.925  1.00  0.00
ATOM   1786  CB  LEU   106       0.725  12.705  -8.719  1.00  0.00
ATOM   1787  HB2 LEU   106       1.226  12.168  -7.913  1.00  0.00
ATOM   1788  HB3 LEU   106       1.210  13.670  -8.868  1.00  0.00
ATOM   1789  CG  LEU   106      -0.767  12.927  -8.345  1.00  0.00
ATOM   1790  HG  LEU   106      -1.209  11.973  -8.058  1.00  0.00
ATOM   1791  CD1 LEU   106      -0.878  13.902  -7.192  1.00  0.00
ATOM   1792 HD11 LEU   106      -0.437  14.856  -7.479  1.00  0.00
ATOM   1793 HD12 LEU   106      -1.928  14.049  -6.940  1.00  0.00
ATOM   1794 HD13 LEU   106      -0.349  13.503  -6.326  1.00  0.00
ATOM   1795  CD2 LEU   106      -1.570  13.534  -9.464  1.00  0.00
ATOM   1796 HD21 LEU   106      -1.541  12.875 -10.332  1.00  0.00
ATOM   1797 HD22 LEU   106      -2.603  13.664  -9.142  1.00  0.00
ATOM   1798 HD23 LEU   106      -1.148  14.503  -9.731  1.00  0.00
ATOM   1799  C   LEU   106       2.416  11.553 -10.261  1.00  0.00
ATOM   1800  O   LEU   106       3.202  12.410 -10.093  1.00  0.00
ATOM   1801  N   ARG   107       2.687  10.306 -10.742  1.00  0.00
ATOM   1802  H   ARG   107       1.873   9.734 -10.917  1.00  0.00
ATOM   1803  CA  ARG   107       3.979   9.728 -10.948  1.00  0.00
ATOM   1804  HA  ARG   107       4.500   9.533 -10.011  1.00  0.00
ATOM   1805  CB  ARG   107       3.707   8.349 -11.670  1.00  0.00
ATOM   1806  HB2 ARG   107       4.647   7.797 -11.649  1.00  0.00
ATOM   1807  HB3 ARG   107       2.965   7.825 -11.068  1.00  0.00
ATOM   1808  CG  ARG   107       3.215   8.452 -13.099  1.00  0.00
ATOM   1809  HG2 ARG   107       2.363   9.132 -13.100  1.00  0.00
ATOM   1810  HG3 ARG   107       4.024   8.883 -13.690  1.00  0.00
ATOM   1811  CD  ARG   107       2.798   7.113 -13.707  1.00  0.00
ATOM   1812  HD2 ARG   107       1.820   6.833 -13.317  1.00  0.00
ATOM   1813  HD3 ARG   107       2.741   7.215 -14.791  1.00  0.00
ATOM   1814  NE  ARG   107       3.783   6.017 -13.375  1.00  0.00
ATOM   1815  HE  ARG   107       4.754   6.285 -13.449  1.00  0.00
ATOM   1816  CZ  ARG   107       3.489   4.846 -12.817  1.00  0.00
ATOM   1817  NH1 ARG   107       2.282   4.497 -12.580  1.00  0.00
ATOM   1818 HH11 ARG   107       1.523   5.119 -12.819  1.00  0.00
ATOM   1819 HH12 ARG   107       2.093   3.600 -12.155  1.00  0.00
ATOM   1820  NH2 ARG   107       4.402   3.943 -12.698  1.00  0.00
ATOM   1821 HH21 ARG   107       5.338   4.129 -13.030  1.00  0.00
ATOM   1822 HH22 ARG   107       4.177   3.054 -12.274  1.00  0.00
ATOM   1823  C   ARG   107       5.018  10.512 -11.716  1.00  0.00
ATOM   1824  O   ARG   107       6.147  10.217 -11.373  1.00  0.00
ATOM   1825  N   ASN   108       4.755  11.507 -12.570  1.00  0.00
ATOM   1826  H   ASN   108       3.781  11.570 -12.830  1.00  0.00
ATOM   1827  CA  ASN   108       5.715  12.434 -13.215  1.00  0.00
ATOM   1828  HA  ASN   108       6.706  12.008 -13.375  1.00  0.00
ATOM   1829  CB  ASN   108       5.052  12.660 -14.582  1.00  0.00
ATOM   1830  HB2 ASN   108       4.132  13.230 -14.712  1.00  0.00
ATOM   1831  HB3 ASN   108       5.892  13.232 -14.975  1.00  0.00
ATOM   1832  CG  ASN   108       4.942  11.425 -15.332  1.00  0.00
ATOM   1833  OD1 ASN   108       5.942  10.799 -15.574  1.00  0.00
ATOM   1834  ND2 ASN   108       3.745  10.825 -15.408  1.00  0.00
ATOM   1835 HD21 ASN   108       3.647   9.963 -15.926  1.00  0.00
ATOM   1836 HD22 ASN   108       2.947  11.237 -14.947  1.00  0.00
ATOM   1837  C   ASN   108       6.030  13.733 -12.453  1.00  0.00
ATOM   1838  O   ASN   108       6.913  14.518 -12.879  1.00  0.00
ATOM   1839  N   LEU   109       5.219  14.109 -11.449  1.00  0.00
ATOM   1840  H   LEU   109       4.541  13.406 -11.192  1.00  0.00
ATOM   1841  CA  LEU   109       5.149  15.374 -10.814  1.00  0.00
ATOM   1842  HA  LEU   109       5.404  16.163 -11.522  1.00  0.00
ATOM   1843  CB  LEU   109       3.722  15.620 -10.296  1.00  0.00
ATOM   1844  HB2 LEU   109       3.605  14.785  -9.605  1.00  0.00
ATOM   1845  HB3 LEU   109       3.746  16.554  -9.735  1.00  0.00
ATOM   1846  CG  LEU   109       2.521  15.642 -11.293  1.00  0.00
ATOM   1847  HG  LEU   109       2.217  14.631 -11.564  1.00  0.00
ATOM   1848  CD1 LEU   109       1.369  16.344 -10.560  1.00  0.00
ATOM   1849 HD11 LEU   109       1.673  17.355 -10.290  1.00  0.00
ATOM   1850 HD12 LEU   109       0.497  16.389 -11.212  1.00  0.00
ATOM   1851 HD13 LEU   109       1.119  15.786  -9.657  1.00  0.00
ATOM   1852  CD2 LEU   109       2.795  16.296 -12.656  1.00  0.00
ATOM   1853 HD21 LEU   109       3.600  15.761 -13.161  1.00  0.00
ATOM   1854 HD22 LEU   109       1.893  16.255 -13.267  1.00  0.00
ATOM   1855 HD23 LEU   109       3.087  17.336 -12.509  1.00  0.00
ATOM   1856  C   LEU   109       6.275  15.365  -9.728  1.00  0.00
ATOM   1857  O   LEU   109       6.067  15.391  -8.549  1.00  0.00
ATOM   1858  N   SER   110       7.540  15.376 -10.137  1.00  0.00
ATOM   1859  H   SER   110       7.698  15.372 -11.135  1.00  0.00
ATOM   1860  CA  SER   110       8.718  15.360  -9.239  1.00  0.00
ATOM   1861  HA  SER   110       8.482  14.906  -8.277  1.00  0.00
ATOM   1862  CB  SER   110       9.792  14.514  -9.928  1.00  0.00
ATOM   1863  HB2 SER   110      10.690  14.564  -9.313  1.00  0.00
ATOM   1864  HB3 SER   110       9.429  13.487  -9.956  1.00  0.00
ATOM   1865  OG  SER   110      10.102  14.951 -11.268  1.00  0.00
ATOM   1866  HG  SER   110      10.779  14.382 -11.642  1.00  0.00
ATOM   1867  C   SER   110       9.299  16.770  -8.905  1.00  0.00
ATOM   1868  O   SER   110      10.207  16.768  -8.068  1.00  0.00
ATOM   1869  N   SER   111       8.835  17.909  -9.539  1.00  0.00
ATOM   1870  H   SER   111       8.047  17.795 -10.161  1.00  0.00
ATOM   1871  CA  SER   111       9.489  19.249  -9.464  1.00  0.00
ATOM   1872  HA  SER   111      10.521  19.192  -9.811  1.00  0.00
ATOM   1873  CB  SER   111       8.728  20.219 -10.358  1.00  0.00
ATOM   1874  HB2 SER   111       8.657  19.851 -11.382  1.00  0.00
ATOM   1875  HB3 SER   111       7.728  20.420  -9.974  1.00  0.00
ATOM   1876  OG  SER   111       9.492  21.417 -10.338  1.00  0.00
ATOM   1877  HG  SER   111       9.065  22.078 -10.887  1.00  0.00
ATOM   1878  C   SER   111       9.648  19.788  -7.999  1.00  0.00
ATOM   1879  O   SER   111       8.720  19.670  -7.194  1.00  0.00
ATOM   1880  N   ILE   112      10.841  20.304  -7.640  1.00  0.00
ATOM   1881  H   ILE   112      11.534  20.435  -8.364  1.00  0.00
ATOM   1882  CA  ILE   112      11.190  20.670  -6.278  1.00  0.00
ATOM   1883  HA  ILE   112      10.286  20.639  -5.671  1.00  0.00
ATOM   1884  CB  ILE   112      12.184  19.673  -5.748  1.00  0.00
ATOM   1885  HB  ILE   112      12.807  19.339  -6.578  1.00  0.00
ATOM   1886  CG2 ILE   112      13.082  20.279  -4.641  1.00  0.00
ATOM   1887 HG21 ILE   112      12.460  20.613  -3.811  1.00  0.00
ATOM   1888 HG22 ILE   112      13.784  19.524  -4.288  1.00  0.00
ATOM   1889 HG23 ILE   112      13.635  21.127  -5.045  1.00  0.00
ATOM   1890  CG1 ILE   112      11.393  18.488  -5.113  1.00  0.00
ATOM   1891 HG12 ILE   112      11.059  18.748  -4.109  1.00  0.00
ATOM   1892 HG13 ILE   112      10.530  18.234  -5.728  1.00  0.00
ATOM   1893  CD1 ILE   112      12.341  17.283  -5.040  1.00  0.00
ATOM   1894 HD11 ILE   112      13.205  17.536  -4.425  1.00  0.00
ATOM   1895 HD12 ILE   112      11.818  16.434  -4.600  1.00  0.00
ATOM   1896 HD13 ILE   112      12.675  17.021  -6.044  1.00  0.00
ATOM   1897  C   ILE   112      11.810  22.155  -6.382  1.00  0.00
ATOM   1898  O   ILE   112      12.382  22.535  -7.401  1.00  0.00
ATOM   1899  N   ASP   113      11.713  22.933  -5.326  1.00  0.00
ATOM   1900  H   ASP   113      10.984  22.641  -4.691  1.00  0.00
ATOM   1901  CA  ASP   113      12.391  24.225  -5.071  1.00  0.00
ATOM   1902  HA  ASP   113      13.353  24.246  -5.584  1.00  0.00
ATOM   1903  CB  ASP   113      11.559  25.357  -5.572  1.00  0.00
ATOM   1904  HB2 ASP   113      11.532  25.042  -6.615  1.00  0.00
ATOM   1905  HB3 ASP   113      10.546  25.369  -5.171  1.00  0.00
ATOM   1906  CG  ASP   113      12.133  26.695  -5.483  1.00  0.00
ATOM   1907  OD1 ASP   113      13.357  26.871  -5.092  1.00  0.00
ATOM   1908  OD2 ASP   113      11.338  27.669  -5.584  1.00  0.00
ATOM   1909  C   ASP   113      12.825  24.315  -3.612  1.00  0.00
ATOM   1910  O   ASP   113      12.021  24.645  -2.745  1.00  0.00
ATOM   1911  N   VAL   114      14.133  24.119  -3.381  1.00  0.00
ATOM   1912  H   VAL   114      14.676  23.754  -4.151  1.00  0.00
ATOM   1913  CA  VAL   114      14.792  24.257  -2.057  1.00  0.00
ATOM   1914  HA  VAL   114      14.061  24.179  -1.253  1.00  0.00
ATOM   1915  CB  VAL   114      15.902  23.257  -1.801  1.00  0.00
ATOM   1916  HB  VAL   114      16.669  23.377  -2.566  1.00  0.00
ATOM   1917  CG1 VAL   114      16.529  23.482  -0.401  1.00  0.00
ATOM   1918 HG11 VAL   114      15.763  23.361   0.364  1.00  0.00
ATOM   1919 HG12 VAL   114      17.324  22.754  -0.237  1.00  0.00
ATOM   1920 HG13 VAL   114      16.942  24.489  -0.345  1.00  0.00
ATOM   1921  CG2 VAL   114      15.648  21.791  -1.888  1.00  0.00
ATOM   1922 HG21 VAL   114      15.307  21.540  -2.893  1.00  0.00
ATOM   1923 HG22 VAL   114      16.568  21.249  -1.671  1.00  0.00
ATOM   1924 HG23 VAL   114      14.883  21.511  -1.165  1.00  0.00
ATOM   1925  C   VAL   114      15.343  25.661  -1.661  1.00  0.00
ATOM   1926  O   VAL   114      15.925  26.287  -2.504  1.00  0.00
ATOM   1927  N   ASP   115      15.243  26.112  -0.422  1.00  0.00
ATOM   1928  H   ASP   115      14.708  25.463   0.137  1.00  0.00
ATOM   1929  CA  ASP   115      15.661  27.392   0.194  1.00  0.00
ATOM   1930  HA  ASP   115      16.367  27.947  -0.424  1.00  0.00
ATOM   1931  CB  ASP   115      14.352  28.208   0.303  1.00  0.00
ATOM   1932  HB2 ASP   115      13.986  28.226  -0.724  1.00  0.00
ATOM   1933  HB3 ASP   115      13.606  27.742   0.946  1.00  0.00
ATOM   1934  CG  ASP   115      14.608  29.623   0.772  1.00  0.00
ATOM   1935  OD1 ASP   115      13.768  30.162   1.538  1.00  0.00
ATOM   1936  OD2 ASP   115      15.569  30.241   0.292  1.00  0.00
ATOM   1937  C   ASP   115      16.462  27.254   1.540  1.00  0.00
ATOM   1938  O   ASP   115      15.913  27.207   2.659  1.00  0.00
ATOM   1939  N   VAL   116      17.765  27.148   1.337  1.00  0.00
ATOM   1940  H   VAL   116      18.121  27.295   0.403  1.00  0.00
ATOM   1941  CA  VAL   116      18.746  26.782   2.430  1.00  0.00
ATOM   1942  HA  VAL   116      18.501  25.843   2.926  1.00  0.00
ATOM   1943  CB  VAL   116      20.152  26.701   1.920  1.00  0.00
ATOM   1944  HB  VAL   116      20.280  27.445   1.134  1.00  0.00
ATOM   1945  CG1 VAL   116      21.135  26.954   3.005  1.00  0.00
ATOM   1946 HG11 VAL   116      21.008  26.210   3.791  1.00  0.00
ATOM   1947 HG12 VAL   116      22.146  26.888   2.603  1.00  0.00
ATOM   1948 HG13 VAL   116      20.973  27.950   3.418  1.00  0.00
ATOM   1949  CG2 VAL   116      20.310  25.300   1.230  1.00  0.00
ATOM   1950 HG21 VAL   116      19.598  25.216   0.409  1.00  0.00
ATOM   1951 HG22 VAL   116      21.324  25.197   0.842  1.00  0.00
ATOM   1952 HG23 VAL   116      20.119  24.512   1.958  1.00  0.00
ATOM   1953  C   VAL   116      18.629  27.843   3.514  1.00  0.00
ATOM   1954  O   VAL   116      18.608  27.514   4.659  1.00  0.00
ATOM   1955  N   LYS   117      18.673  29.154   3.273  1.00  0.00
ATOM   1956  H   LYS   117      18.732  29.322   2.279  1.00  0.00
ATOM   1957  CA  LYS   117      18.801  30.271   4.158  1.00  0.00
ATOM   1958  HA  LYS   117      19.555  30.006   4.899  1.00  0.00
ATOM   1959  CB  LYS   117      19.191  31.572   3.520  1.00  0.00
ATOM   1960  HB2 LYS   117      18.508  31.791   2.699  1.00  0.00
ATOM   1961  HB3 LYS   117      19.135  32.369   4.261  1.00  0.00
ATOM   1962  CG  LYS   117      20.620  31.477   2.982  1.00  0.00
ATOM   1963  HG2 LYS   117      21.287  31.289   3.823  1.00  0.00
ATOM   1964  HG3 LYS   117      20.666  30.638   2.287  1.00  0.00
ATOM   1965  CD  LYS   117      21.054  32.759   2.263  1.00  0.00
ATOM   1966  HD2 LYS   117      20.415  32.826   1.382  1.00  0.00
ATOM   1967  HD3 LYS   117      20.812  33.570   2.949  1.00  0.00
ATOM   1968  CE  LYS   117      22.491  32.868   1.847  1.00  0.00
ATOM   1969  HE2 LYS   117      23.084  32.906   2.760  1.00  0.00
ATOM   1970  HE3 LYS   117      22.732  31.959   1.295  1.00  0.00
ATOM   1971  NZ  LYS   117      22.797  34.042   1.015  1.00  0.00
ATOM   1972  HZ1 LYS   117      22.574  34.884   1.526  1.00  0.00
ATOM   1973  HZ2 LYS   117      23.779  34.041   0.779  1.00  0.00
ATOM   1974  HZ3 LYS   117      22.248  34.007   0.168  1.00  0.00
ATOM   1975  C   LYS   117      17.628  30.518   5.065  1.00  0.00
ATOM   1976  O   LYS   117      17.774  31.243   5.994  1.00  0.00
ATOM   1977  N   ARG   118      16.462  29.841   4.810  1.00  0.00
ATOM   1978  H   ARG   118      16.360  29.482   3.871  1.00  0.00
ATOM   1979  CA  ARG   118      15.268  29.673   5.799  1.00  0.00
ATOM   1980  HA  ARG   118      15.468  30.125   6.770  1.00  0.00
ATOM   1981  CB  ARG   118      14.082  30.423   5.137  1.00  0.00
ATOM   1982  HB2 ARG   118      13.988  30.073   4.109  1.00  0.00
ATOM   1983  HB3 ARG   118      13.174  30.180   5.688  1.00  0.00
ATOM   1984  CG  ARG   118      14.297  31.986   5.142  1.00  0.00
ATOM   1985  HG2 ARG   118      14.489  32.289   6.171  1.00  0.00
ATOM   1986  HG3 ARG   118      15.174  32.200   4.531  1.00  0.00
ATOM   1987  CD  ARG   118      13.101  32.758   4.601  1.00  0.00
ATOM   1988  HD2 ARG   118      12.218  32.529   5.197  1.00  0.00
ATOM   1989  HD3 ARG   118      13.304  33.828   4.648  1.00  0.00
ATOM   1990  NE  ARG   118      12.822  32.377   3.148  1.00  0.00
ATOM   1991  HE  ARG   118      13.496  31.742   2.745  1.00  0.00
ATOM   1992  CZ  ARG   118      11.773  32.791   2.375  1.00  0.00
ATOM   1993  NH1 ARG   118      10.933  33.692   2.587  1.00  0.00
ATOM   1994 HH11 ARG   118      10.981  34.232   3.439  1.00  0.00
ATOM   1995 HH12 ARG   118      10.211  33.875   1.905  1.00  0.00
ATOM   1996  NH2 ARG   118      11.680  32.135   1.261  1.00  0.00
ATOM   1997 HH21 ARG   118      12.347  31.406   1.050  1.00  0.00
ATOM   1998 HH22 ARG   118      10.941  32.355   0.609  1.00  0.00
ATOM   1999  C   ARG   118      14.909  28.201   6.173  1.00  0.00
ATOM   2000  O   ARG   118      13.857  27.850   6.715  1.00  0.00
ATOM   2001  N   LYS   119      15.840  27.288   5.804  1.00  0.00
ATOM   2002  H   LYS   119      16.688  27.646   5.387  1.00  0.00
ATOM   2003  CA  LYS   119      15.674  25.847   5.899  1.00  0.00
ATOM   2004  HA  LYS   119      16.420  25.336   5.291  1.00  0.00
ATOM   2005  CB  LYS   119      15.856  25.414   7.371  1.00  0.00
ATOM   2006  HB2 LYS   119      15.055  25.888   7.938  1.00  0.00
ATOM   2007  HB3 LYS   119      15.727  24.332   7.397  1.00  0.00
ATOM   2008  CG  LYS   119      17.222  25.786   7.998  1.00  0.00
ATOM   2009  HG2 LYS   119      18.017  25.258   7.471  1.00  0.00
ATOM   2010  HG3 LYS   119      17.379  26.861   7.909  1.00  0.00
ATOM   2011  CD  LYS   119      17.239  25.387   9.480  1.00  0.00
ATOM   2012  HD2 LYS   119      16.536  25.988  10.056  1.00  0.00
ATOM   2013  HD3 LYS   119      17.000  24.331   9.604  1.00  0.00
ATOM   2014  CE  LYS   119      18.654  25.648   9.975  1.00  0.00
ATOM   2015  HE2 LYS   119      19.346  25.066   9.366  1.00  0.00
ATOM   2016  HE3 LYS   119      18.872  26.709   9.857  1.00  0.00
ATOM   2017  NZ  LYS   119      18.812  25.258  11.432  1.00  0.00
ATOM   2018  HZ1 LYS   119      18.611  24.274  11.541  1.00  0.00
ATOM   2019  HZ2 LYS   119      19.760  25.443  11.729  1.00  0.00
ATOM   2020  HZ3 LYS   119      18.171  25.797  11.996  1.00  0.00
ATOM   2021  C   LYS   119      14.314  25.270   5.361  1.00  0.00
ATOM   2022  O   LYS   119      13.519  24.672   6.095  1.00  0.00
ATOM   2023  N   SER   120      13.946  25.475   4.113  1.00  0.00
ATOM   2024  H   SER   120      14.607  25.998   3.557  1.00  0.00
ATOM   2025  CA  SER   120      12.656  25.119   3.509  1.00  0.00
ATOM   2026  HA  SER   120      12.124  24.382   4.111  1.00  0.00
ATOM   2027  CB  SER   120      11.805  26.417   3.446  1.00  0.00
ATOM   2028  HB2 SER   120      11.824  26.889   4.428  1.00  0.00
ATOM   2029  HB3 SER   120      12.254  27.087   2.712  1.00  0.00
ATOM   2030  OG  SER   120      10.496  26.152   3.088  1.00  0.00
ATOM   2031  HG  SER   120      10.000  26.973   3.059  1.00  0.00
ATOM   2032  C   SER   120      12.755  24.392   2.088  1.00  0.00
ATOM   2033  O   SER   120      13.753  24.642   1.440  1.00  0.00
ATOM   2034  N   ALA   121      11.694  23.747   1.603  1.00  0.00
ATOM   2035  H   ALA   121      10.970  23.510   2.266  1.00  0.00
ATOM   2036  CA  ALA   121      11.489  23.432   0.260  1.00  0.00
ATOM   2037  HA  ALA   121      12.053  24.127  -0.363  1.00  0.00
ATOM   2038  CB  ALA   121      12.047  22.002   0.037  1.00  0.00
ATOM   2039  HB1 ALA   121      11.487  21.293   0.647  1.00  0.00
ATOM   2040  HB2 ALA   121      11.948  21.733  -1.015  1.00  0.00
ATOM   2041  HB3 ALA   121      13.099  21.973   0.321  1.00  0.00
ATOM   2042  C   ALA   121      10.072  23.368  -0.203  1.00  0.00
ATOM   2043  O   ALA   121       9.287  22.747   0.461  1.00  0.00
ATOM   2044  N   TRP   122       9.765  23.677  -1.493  1.00  0.00
ATOM   2045  H   TRP   122      10.426  24.235  -2.015  1.00  0.00
ATOM   2046  CA  TRP   122       8.392  23.339  -2.159  1.00  0.00
ATOM   2047  HA  TRP   122       7.640  23.134  -1.398  1.00  0.00
ATOM   2048  CB  TRP   122       7.928  24.540  -2.998  1.00  0.00
ATOM   2049  HB2 TRP   122       8.843  25.050  -3.299  1.00  0.00
ATOM   2050  HB3 TRP   122       7.378  24.227  -3.886  1.00  0.00
ATOM   2051  CG  TRP   122       7.083  25.552  -2.309  1.00  0.00
ATOM   2052  CD1 TRP   122       7.632  26.611  -1.765  1.00  0.00
ATOM   2053  HD1 TRP   122       8.710  26.768  -1.800  1.00  0.00
ATOM   2054  NE1 TRP   122       6.592  27.339  -1.227  1.00  0.00
ATOM   2055  HE1 TRP   122       6.778  28.126  -0.622  1.00  0.00
ATOM   2056  CE2 TRP   122       5.334  26.693  -1.378  1.00  0.00
ATOM   2057  CZ2 TRP   122       4.039  26.878  -0.809  1.00  0.00
ATOM   2058  HZ2 TRP   122       3.928  27.805  -0.247  1.00  0.00
ATOM   2059  CH2 TRP   122       3.004  25.923  -0.976  1.00  0.00
ATOM   2060  HH2 TRP   122       2.035  25.967  -0.480  1.00  0.00
ATOM   2061  CZ3 TRP   122       3.285  24.812  -1.884  1.00  0.00
ATOM   2062  HZ3 TRP   122       2.493  24.151  -2.237  1.00  0.00
ATOM   2063  CE3 TRP   122       4.531  24.579  -2.306  1.00  0.00
ATOM   2064  HE3 TRP   122       4.644  23.629  -2.829  1.00  0.00
ATOM   2065  CD2 TRP   122       5.618  25.470  -2.072  1.00  0.00
ATOM   2066  C   TRP   122       8.652  22.074  -2.856  1.00  0.00
ATOM   2067  O   TRP   122       9.473  22.046  -3.793  1.00  0.00
ATOM   2068  N   VAL   123       7.793  21.049  -2.678  1.00  0.00
ATOM   2069  H   VAL   123       7.155  21.198  -1.909  1.00  0.00
ATOM   2070  CA  VAL   123       7.816  19.765  -3.299  1.00  0.00
ATOM   2071  HA  VAL   123       8.419  19.773  -4.207  1.00  0.00
ATOM   2072  CB  VAL   123       8.370  18.626  -2.330  1.00  0.00
ATOM   2073  HB  VAL   123       9.420  18.853  -2.146  1.00  0.00
ATOM   2074  CG1 VAL   123       7.621  18.502  -0.974  1.00  0.00
ATOM   2075 HG11 VAL   123       6.571  18.274  -1.158  1.00  0.00
ATOM   2076 HG12 VAL   123       8.068  17.702  -0.383  1.00  0.00
ATOM   2077 HG13 VAL   123       7.698  19.442  -0.429  1.00  0.00
ATOM   2078  CG2 VAL   123       8.369  17.214  -2.985  1.00  0.00
ATOM   2079 HG21 VAL   123       8.999  17.225  -3.875  1.00  0.00
ATOM   2080 HG22 VAL   123       8.757  16.483  -2.275  1.00  0.00
ATOM   2081 HG23 VAL   123       7.351  16.943  -3.264  1.00  0.00
ATOM   2082  C   VAL   123       6.454  19.465  -3.950  1.00  0.00
ATOM   2083  O   VAL   123       5.460  19.519  -3.210  1.00  0.00
ATOM   2084  N   GLN   124       6.426  19.074  -5.221  1.00  0.00
ATOM   2085  H   GLN   124       7.207  19.351  -5.799  1.00  0.00
ATOM   2086  CA  GLN   124       5.348  18.316  -5.836  1.00  0.00
ATOM   2087  HA  GLN   124       4.390  18.772  -5.586  1.00  0.00
ATOM   2088  CB  GLN   124       5.499  18.296  -7.371  1.00  0.00
ATOM   2089  HB2 GLN   124       6.475  17.868  -7.599  1.00  0.00
ATOM   2090  HB3 GLN   124       4.718  17.649  -7.769  1.00  0.00
ATOM   2091  CG  GLN   124       5.387  19.694  -8.016  1.00  0.00
ATOM   2092  HG2 GLN   124       4.486  20.156  -7.614  1.00  0.00
ATOM   2093  HG3 GLN   124       6.241  20.347  -7.837  1.00  0.00
ATOM   2094  CD  GLN   124       5.218  19.522  -9.496  1.00  0.00
ATOM   2095  OE1 GLN   124       5.929  18.835 -10.188  1.00  0.00
ATOM   2096  NE2 GLN   124       4.274  20.262 -10.035  1.00  0.00
ATOM   2097 HE21 GLN   124       4.097  20.205 -11.028  1.00  0.00
ATOM   2098 HE22 GLN   124       3.731  20.884  -9.454  1.00  0.00
ATOM   2099  C   GLN   124       5.327  16.872  -5.302  1.00  0.00
ATOM   2100  O   GLN   124       6.358  16.221  -5.203  1.00  0.00
ATOM   2101  N   SER   125       4.132  16.352  -5.052  1.00  0.00
ATOM   2102  H   SER   125       3.418  17.030  -5.277  1.00  0.00
ATOM   2103  CA  SER   125       3.709  15.045  -4.498  1.00  0.00
ATOM   2104  HA  SER   125       4.014  14.904  -3.461  1.00  0.00
ATOM   2105  CB  SER   125       2.177  15.097  -4.556  1.00  0.00
ATOM   2106  HB2 SER   125       1.870  15.159  -5.600  1.00  0.00
ATOM   2107  HB3 SER   125       1.781  14.182  -4.115  1.00  0.00
ATOM   2108  OG  SER   125       1.665  16.241  -3.834  1.00  0.00
ATOM   2109  HG  SER   125       0.707  16.249  -3.886  1.00  0.00
ATOM   2110  C   SER   125       4.196  13.791  -5.156  1.00  0.00
ATOM   2111  O   SER   125       4.144  12.804  -4.502  1.00  0.00
ATOM   2112  N   GLY   126       4.576  13.805  -6.451  1.00  0.00
ATOM   2113  H   GLY   126       4.532  14.632  -7.029  1.00  0.00
ATOM   2114  CA  GLY   126       5.057  12.612  -7.027  1.00  0.00
ATOM   2115  HA2 GLY   126       4.630  11.768  -6.485  1.00  0.00
ATOM   2116  HA3 GLY   126       4.736  12.575  -8.068  1.00  0.00
ATOM   2117  C   GLY   126       6.605  12.516  -6.973  1.00  0.00
ATOM   2118  O   GLY   126       7.189  11.534  -7.473  1.00  0.00
ATOM   2119  N   ALA   127       7.346  13.467  -6.440  1.00  0.00
ATOM   2120  H   ALA   127       6.957  14.398  -6.463  1.00  0.00
ATOM   2121  CA  ALA   127       8.709  13.295  -5.924  1.00  0.00
ATOM   2122  HA  ALA   127       9.341  12.926  -6.733  1.00  0.00
ATOM   2123  CB  ALA   127       9.296  14.592  -5.404  1.00  0.00
ATOM   2124  HB1 ALA   127       8.680  14.969  -4.588  1.00  0.00
ATOM   2125  HB2 ALA   127      10.309  14.414  -5.042  1.00  0.00
ATOM   2126  HB3 ALA   127       9.323  15.327  -6.208  1.00  0.00
ATOM   2127  C   ALA   127       8.678  12.166  -4.845  1.00  0.00
ATOM   2128  O   ALA   127       8.008  12.183  -3.781  1.00  0.00
ATOM   2129  N   THR   128       9.552  11.219  -5.093  1.00  0.00
ATOM   2130  H   THR   128       9.945  11.081  -6.013  1.00  0.00
ATOM   2131  CA  THR   128       9.955  10.356  -4.061  1.00  0.00
ATOM   2132  HA  THR   128       9.104   9.961  -3.506  1.00  0.00
ATOM   2133  CB  THR   128      10.829   9.195  -4.499  1.00  0.00
ATOM   2134  HB  THR   128      10.953   8.582  -3.606  1.00  0.00
ATOM   2135  CG2 THR   128      10.349   8.337  -5.631  1.00  0.00
ATOM   2136 HG21 THR   128      10.225   8.949  -6.525  1.00  0.00
ATOM   2137 HG22 THR   128      11.079   7.552  -5.828  1.00  0.00
ATOM   2138 HG23 THR   128       9.393   7.885  -5.366  1.00  0.00
ATOM   2139  OG1 THR   128      12.073   9.706  -4.771  1.00  0.00
ATOM   2140  HG1 THR   128      12.656   8.997  -5.053  1.00  0.00
ATOM   2141  C   THR   128      10.771  11.069  -2.949  1.00  0.00
ATOM   2142  O   THR   128      11.409  12.024  -3.246  1.00  0.00
ATOM   2143  N   LEU   129      10.881  10.473  -1.745  1.00  0.00
ATOM   2144  H   LEU   129      10.383   9.624  -1.517  1.00  0.00
ATOM   2145  CA  LEU   129      11.707  11.126  -0.670  1.00  0.00
ATOM   2146  HA  LEU   129      11.583  12.209  -0.666  1.00  0.00
ATOM   2147  CB  LEU   129      11.197  10.568   0.666  1.00  0.00
ATOM   2148  HB2 LEU   129      10.237  11.080   0.727  1.00  0.00
ATOM   2149  HB3 LEU   129      11.032   9.514   0.442  1.00  0.00
ATOM   2150  CG  LEU   129      11.917  10.694   1.980  1.00  0.00
ATOM   2151  HG  LEU   129      12.881  10.195   1.880  1.00  0.00
ATOM   2152  CD1 LEU   129      12.134  12.127   2.394  1.00  0.00
ATOM   2153 HD11 LEU   129      11.171  12.627   2.494  1.00  0.00
ATOM   2154 HD12 LEU   129      12.658  12.154   3.349  1.00  0.00
ATOM   2155 HD13 LEU   129      12.731  12.638   1.638  1.00  0.00
ATOM   2156  CD2 LEU   129      11.181   9.995   3.071  1.00  0.00
ATOM   2157 HD21 LEU   129      11.088   8.936   2.827  1.00  0.00
ATOM   2158 HD22 LEU   129      11.728  10.105   4.007  1.00  0.00
ATOM   2159 HD23 LEU   129      10.188  10.431   3.177  1.00  0.00
ATOM   2160  C   LEU   129      13.194  10.887  -0.879  1.00  0.00
ATOM   2161  O   LEU   129      13.948  11.648  -0.254  1.00  0.00
ATOM   2162  N   GLY   130      13.527   9.923  -1.765  1.00  0.00
ATOM   2163  H   GLY   130      12.856   9.255  -2.118  1.00  0.00
ATOM   2164  CA  GLY   130      14.907   9.834  -2.237  1.00  0.00
ATOM   2165  HA2 GLY   130      15.532   9.815  -1.344  1.00  0.00
ATOM   2166  HA3 GLY   130      14.988   8.879  -2.757  1.00  0.00
ATOM   2167  C   GLY   130      15.396  10.947  -3.163  1.00  0.00
ATOM   2168  O   GLY   130      16.474  11.477  -2.997  1.00  0.00
ATOM   2169  N   GLU   131      14.535  11.285  -4.133  1.00  0.00
ATOM   2170  H   GLU   131      13.744  10.669  -4.258  1.00  0.00
ATOM   2171  CA  GLU   131      14.709  12.405  -5.084  1.00  0.00
ATOM   2172  HA  GLU   131      15.680  12.332  -5.575  1.00  0.00
ATOM   2173  CB  GLU   131      13.628  12.355  -6.141  1.00  0.00
ATOM   2174  HB2 GLU   131      13.753  11.371  -6.593  1.00  0.00
ATOM   2175  HB3 GLU   131      12.703  12.375  -5.566  1.00  0.00
ATOM   2176  CG  GLU   131      13.566  13.451  -7.277  1.00  0.00
ATOM   2177  HG2 GLU   131      12.556  13.681  -7.616  1.00  0.00
ATOM   2178  HG3 GLU   131      13.957  14.291  -6.704  1.00  0.00
ATOM   2179  CD  GLU   131      14.440  13.206  -8.456  1.00  0.00
ATOM   2180  OE1 GLU   131      14.814  12.031  -8.744  1.00  0.00
ATOM   2181  OE2 GLU   131      14.687  14.087  -9.309  1.00  0.00
ATOM   2182  C   GLU   131      14.752  13.740  -4.362  1.00  0.00
ATOM   2183  O   GLU   131      15.475  14.652  -4.788  1.00  0.00
ATOM   2184  N   LEU   132      14.060  13.940  -3.227  1.00  0.00
ATOM   2185  H   LEU   132      13.321  13.288  -3.007  1.00  0.00
ATOM   2186  CA  LEU   132      14.186  15.139  -2.415  1.00  0.00
ATOM   2187  HA  LEU   132      14.146  16.076  -2.971  1.00  0.00
ATOM   2188  CB  LEU   132      12.933  15.015  -1.589  1.00  0.00
ATOM   2189  HB2 LEU   132      12.017  15.074  -2.176  1.00  0.00
ATOM   2190  HB3 LEU   132      12.992  14.040  -1.106  1.00  0.00
ATOM   2191  CG  LEU   132      12.927  16.111  -0.525  1.00  0.00
ATOM   2192  HG  LEU   132      13.898  16.126  -0.030  1.00  0.00
ATOM   2193  CD1 LEU   132      12.654  17.485  -1.160  1.00  0.00
ATOM   2194 HD11 LEU   132      11.683  17.470  -1.656  1.00  0.00
ATOM   2195 HD12 LEU   132      12.654  18.251  -0.385  1.00  0.00
ATOM   2196 HD13 LEU   132      13.431  17.709  -1.891  1.00  0.00
ATOM   2197  CD2 LEU   132      11.778  15.988   0.521  1.00  0.00
ATOM   2198 HD21 LEU   132      11.864  15.037   1.046  1.00  0.00
ATOM   2199 HD22 LEU   132      11.850  16.806   1.238  1.00  0.00
ATOM   2200 HD23 LEU   132      10.816  16.035   0.011  1.00  0.00
ATOM   2201  C   LEU   132      15.508  15.334  -1.723  1.00  0.00
ATOM   2202  O   LEU   132      16.085  16.412  -1.740  1.00  0.00
ATOM   2203  N   HID   133      15.966  14.227  -1.190  1.00  0.00
ATOM   2204  H   HID   133      15.409  13.393  -1.073  1.00  0.00
ATOM   2205  CA  HID   133      17.366  14.253  -0.582  1.00  0.00
ATOM   2206  HA  HID   133      17.521  15.124   0.055  1.00  0.00
ATOM   2207  CB  HID   133      17.472  12.913   0.335  1.00  0.00
ATOM   2208  HB2 HID   133      16.801  12.281  -0.247  1.00  0.00
ATOM   2209  HB3 HID   133      18.376  12.354   0.577  1.00  0.00
ATOM   2210  CG  HID   133      16.797  13.185   1.601  1.00  0.00
ATOM   2211  ND1 HID   133      15.519  12.805   1.910  1.00  0.00
ATOM   2212  HD1 HID   133      14.852  12.414   1.260  1.00  0.00
ATOM   2213  CE1 HID   133      15.309  13.035   3.197  1.00  0.00
ATOM   2214  HE1 HID   133      14.360  12.753   3.652  1.00  0.00
ATOM   2215  NE2 HID   133      16.404  13.619   3.724  1.00  0.00
ATOM   2216  CD2 HID   133      17.374  13.553   2.809  1.00  0.00
ATOM   2217  HD2 HID   133      18.404  13.774   3.089  1.00  0.00
ATOM   2218  C   HID   133      18.425  14.408  -1.707  1.00  0.00
ATOM   2219  O   HID   133      19.391  15.152  -1.488  1.00  0.00
ATOM   2220  N   TYR   134      18.242  13.803  -2.891  1.00  0.00
ATOM   2221  H   TYR   134      17.662  12.978  -2.950  1.00  0.00
ATOM   2222  CA  TYR   134      19.065  14.136  -4.015  1.00  0.00
ATOM   2223  HA  TYR   134      20.113  13.956  -3.776  1.00  0.00
ATOM   2224  CB  TYR   134      18.690  13.288  -5.197  1.00  0.00
ATOM   2225  HB2 TYR   134      19.047  12.268  -5.056  1.00  0.00
ATOM   2226  HB3 TYR   134      17.602  13.304  -5.134  1.00  0.00
ATOM   2227  CG  TYR   134      19.120  13.786  -6.545  1.00  0.00
ATOM   2228  CD1 TYR   134      18.256  14.688  -7.183  1.00  0.00
ATOM   2229  HD1 TYR   134      17.271  14.864  -6.751  1.00  0.00
ATOM   2230  CE1 TYR   134      18.642  15.366  -8.370  1.00  0.00
ATOM   2231  HE1 TYR   134      18.003  16.120  -8.830  1.00  0.00
ATOM   2232  CZ  TYR   134      19.925  15.154  -8.856  1.00  0.00
ATOM   2233  OH  TYR   134      20.380  15.752  -9.973  1.00  0.00
ATOM   2234  HH  TYR   134      19.729  16.327 -10.383  1.00  0.00
ATOM   2235  CE2 TYR   134      20.782  14.135  -8.231  1.00  0.00
ATOM   2236  HE2 TYR   134      21.747  13.911  -8.686  1.00  0.00
ATOM   2237  CD2 TYR   134      20.385  13.468  -7.092  1.00  0.00
ATOM   2238  HD2 TYR   134      21.040  12.722  -6.641  1.00  0.00
ATOM   2239  C   TYR   134      19.169  15.688  -4.247  1.00  0.00
ATOM   2240  O   TYR   134      20.187  16.302  -4.129  1.00  0.00
ATOM   2241  N   TRP   135      18.028  16.359  -4.412  1.00  0.00
ATOM   2242  H   TRP   135      17.146  15.868  -4.440  1.00  0.00
ATOM   2243  CA  TRP   135      18.037  17.766  -4.723  1.00  0.00
ATOM   2244  HA  TRP   135      18.771  17.951  -5.508  1.00  0.00
ATOM   2245  CB  TRP   135      16.686  18.254  -5.200  1.00  0.00
ATOM   2246  HB2 TRP   135      15.904  17.858  -4.553  1.00  0.00
ATOM   2247  HB3 TRP   135      16.665  19.343  -5.171  1.00  0.00
ATOM   2248  CG  TRP   135      16.313  17.841  -6.651  1.00  0.00
ATOM   2249  CD1 TRP   135      15.490  16.898  -7.023  1.00  0.00
ATOM   2250  HD1 TRP   135      15.021  16.378  -6.187  1.00  0.00
ATOM   2251  NE1 TRP   135      15.387  16.757  -8.426  1.00  0.00
ATOM   2252  HE1 TRP   135      14.883  16.037  -8.924  1.00  0.00
ATOM   2253  CE2 TRP   135      16.075  17.787  -9.002  1.00  0.00
ATOM   2254  CZ2 TRP   135      16.173  18.285 -10.311  1.00  0.00
ATOM   2255  HZ2 TRP   135      15.567  17.790 -11.070  1.00  0.00
ATOM   2256  CH2 TRP   135      17.056  19.407 -10.580  1.00  0.00
ATOM   2257  HH2 TRP   135      16.990  20.031 -11.471  1.00  0.00
ATOM   2258  CZ3 TRP   135      18.043  19.686  -9.627  1.00  0.00
ATOM   2259  HZ3 TRP   135      18.940  20.256  -9.869  1.00  0.00
ATOM   2260  CE3 TRP   135      17.892  19.227  -8.317  1.00  0.00
ATOM   2261  HE3 TRP   135      18.784  19.376  -7.708  1.00  0.00
ATOM   2262  CD2 TRP   135      16.786  18.406  -7.900  1.00  0.00
ATOM   2263  C   TRP   135      18.616  18.658  -3.527  1.00  0.00
ATOM   2264  O   TRP   135      19.318  19.632  -3.788  1.00  0.00
ATOM   2265  N   ILE   136      18.227  18.312  -2.328  1.00  0.00
ATOM   2266  H   ILE   136      17.495  17.626  -2.215  1.00  0.00
ATOM   2267  CA  ILE   136      18.762  18.960  -1.129  1.00  0.00
ATOM   2268  HA  ILE   136      18.713  20.040  -1.265  1.00  0.00
ATOM   2269  CB  ILE   136      18.198  18.591   0.251  1.00  0.00
ATOM   2270  HB  ILE   136      18.354  17.529   0.444  1.00  0.00
ATOM   2271  CG2 ILE   136      18.917  19.403   1.298  1.00  0.00
ATOM   2272 HG21 ILE   136      18.761  20.464   1.106  1.00  0.00
ATOM   2273 HG22 ILE   136      18.527  19.152   2.284  1.00  0.00
ATOM   2274 HG23 ILE   136      19.984  19.180   1.262  1.00  0.00
ATOM   2275  CG1 ILE   136      16.703  18.684   0.452  1.00  0.00
ATOM   2276 HG12 ILE   136      16.469  19.694   0.789  1.00  0.00
ATOM   2277 HG13 ILE   136      16.220  18.500  -0.508  1.00  0.00
ATOM   2278  CD1 ILE   136      16.198  17.680   1.473  1.00  0.00
ATOM   2279 HD11 ILE   136      16.681  17.863   2.433  1.00  0.00
ATOM   2280 HD12 ILE   136      15.119  17.785   1.583  1.00  0.00
ATOM   2281 HD13 ILE   136      16.432  16.670   1.136  1.00  0.00
ATOM   2282  C   ILE   136      20.360  18.792  -0.978  1.00  0.00
ATOM   2283  O   ILE   136      21.022  19.806  -0.911  1.00  0.00
ATOM   2284  N   ALA   137      20.791  17.564  -1.125  1.00  0.00
ATOM   2285  H   ALA   137      20.093  16.834  -1.147  1.00  0.00
ATOM   2286  CA  ALA   137      22.202  17.174  -1.011  1.00  0.00
ATOM   2287  HA  ALA   137      22.386  17.425   0.034  1.00  0.00
ATOM   2288  CB  ALA   137      22.491  15.725  -1.211  1.00  0.00
ATOM   2289  HB1 ALA   137      22.320  15.460  -2.255  1.00  0.00
ATOM   2290  HB2 ALA   137      23.530  15.522  -0.951  1.00  0.00
ATOM   2291  HB3 ALA   137      21.835  15.132  -0.575  1.00  0.00
ATOM   2292  C   ALA   137      23.113  18.101  -1.834  1.00  0.00
ATOM   2293  O   ALA   137      24.224  18.423  -1.404  1.00  0.00
ATOM   2294  N   LYS   138      22.663  18.505  -3.051  1.00  0.00
ATOM   2295  H   LYS   138      21.756  18.201  -3.375  1.00  0.00
ATOM   2296  CA  LYS   138      23.502  19.417  -3.972  1.00  0.00
ATOM   2297  HA  LYS   138      24.488  18.994  -4.168  1.00  0.00
ATOM   2298  CB  LYS   138      22.740  19.521  -5.302  1.00  0.00
ATOM   2299  HB2 LYS   138      21.713  19.814  -5.084  1.00  0.00
ATOM   2300  HB3 LYS   138      23.216  20.292  -5.907  1.00  0.00
ATOM   2301  CG  LYS   138      22.740  18.209  -6.064  1.00  0.00
ATOM   2302  HG2 LYS   138      23.747  18.061  -6.454  1.00  0.00
ATOM   2303  HG3 LYS   138      22.508  17.419  -5.349  1.00  0.00
ATOM   2304  CD  LYS   138      21.707  18.162  -7.250  1.00  0.00
ATOM   2305  HD2 LYS   138      21.483  17.110  -7.430  1.00  0.00
ATOM   2306  HD3 LYS   138      20.808  18.671  -6.904  1.00  0.00
ATOM   2307  CE  LYS   138      22.188  18.806  -8.542  1.00  0.00
ATOM   2308  HE2 LYS   138      21.306  19.186  -9.058  1.00  0.00
ATOM   2309  HE3 LYS   138      22.833  19.639  -8.263  1.00  0.00
ATOM   2310  NZ  LYS   138      22.932  17.884  -9.445  1.00  0.00
ATOM   2311  HZ1 LYS   138      22.335  17.112  -9.704  1.00  0.00
ATOM   2312  HZ2 LYS   138      23.216  18.383 -10.276  1.00  0.00
ATOM   2313  HZ3 LYS   138      23.750  17.532  -8.968  1.00  0.00
ATOM   2314  C   LYS   138      23.720  20.823  -3.404  1.00  0.00
ATOM   2315  O   LYS   138      24.790  21.353  -3.584  1.00  0.00
ATOM   2316  N   LYS   139      22.774  21.309  -2.587  1.00  0.00
ATOM   2317  H   LYS   139      21.961  20.718  -2.493  1.00  0.00
ATOM   2318  CA  LYS   139      22.775  22.617  -1.893  1.00  0.00
ATOM   2319  HA  LYS   139      23.336  23.332  -2.494  1.00  0.00
ATOM   2320  CB  LYS   139      21.403  23.150  -1.678  1.00  0.00
ATOM   2321  HB2 LYS   139      20.685  22.353  -1.486  1.00  0.00
ATOM   2322  HB3 LYS   139      21.373  23.870  -0.861  1.00  0.00
ATOM   2323  CG  LYS   139      21.041  23.861  -3.007  1.00  0.00
ATOM   2324  HG2 LYS   139      21.721  24.697  -3.170  1.00  0.00
ATOM   2325  HG3 LYS   139      21.129  23.155  -3.833  1.00  0.00
ATOM   2326  CD  LYS   139      19.598  24.383  -2.931  1.00  0.00
ATOM   2327  HD2 LYS   139      18.867  23.575  -2.887  1.00  0.00
ATOM   2328  HD3 LYS   139      19.445  25.056  -2.088  1.00  0.00
ATOM   2329  CE  LYS   139      19.429  25.136  -4.204  1.00  0.00
ATOM   2330  HE2 LYS   139      20.198  25.907  -4.242  1.00  0.00
ATOM   2331  HE3 LYS   139      19.575  24.438  -5.028  1.00  0.00
ATOM   2332  NZ  LYS   139      18.076  25.773  -4.322  1.00  0.00
ATOM   2333  HZ1 LYS   139      17.941  26.420  -3.559  1.00  0.00
ATOM   2334  HZ2 LYS   139      18.013  26.269  -5.200  1.00  0.00
ATOM   2335  HZ3 LYS   139      17.363  25.058  -4.288  1.00  0.00
ATOM   2336  C   LYS   139      23.533  22.435  -0.572  1.00  0.00
ATOM   2337  O   LYS   139      24.312  23.300  -0.166  1.00  0.00
ATOM   2338  N   SER   140      23.352  21.316   0.111  1.00  0.00
ATOM   2339  H   SER   140      22.701  20.665  -0.304  1.00  0.00
ATOM   2340  CA  SER   140      23.942  20.977   1.408  1.00  0.00
ATOM   2341  HA  SER   140      25.027  20.942   1.306  1.00  0.00
ATOM   2342  CB  SER   140      23.572  22.035   2.524  1.00  0.00
ATOM   2343  HB2 SER   140      23.963  22.961   2.101  1.00  0.00
ATOM   2344  HB3 SER   140      22.483  22.046   2.478  1.00  0.00
ATOM   2345  OG  SER   140      23.987  21.921   3.877  1.00  0.00
ATOM   2346  HG  SER   140      23.653  22.668   4.378  1.00  0.00
ATOM   2347  C   SER   140      23.540  19.588   1.888  1.00  0.00
ATOM   2348  O   SER   140      22.360  19.267   1.942  1.00  0.00
ATOM   2349  N   GLN   141      24.435  18.792   2.441  1.00  0.00
ATOM   2350  H   GLN   141      25.363  19.180   2.352  1.00  0.00
ATOM   2351  CA  GLN   141      24.277  17.526   3.166  1.00  0.00
ATOM   2352  HA  GLN   141      23.504  16.889   2.734  1.00  0.00
ATOM   2353  CB  GLN   141      25.627  16.824   3.018  1.00  0.00
ATOM   2354  HB2 GLN   141      26.393  17.568   2.803  1.00  0.00
ATOM   2355  HB3 GLN   141      25.868  16.315   3.951  1.00  0.00
ATOM   2356  CG  GLN   141      25.571  15.732   1.801  1.00  0.00
ATOM   2357  HG2 GLN   141      24.805  14.970   1.946  1.00  0.00
ATOM   2358  HG3 GLN   141      25.336  16.318   0.913  1.00  0.00
ATOM   2359  CD  GLN   141      26.931  15.029   1.583  1.00  0.00
ATOM   2360  OE1 GLN   141      27.688  14.804   2.491  1.00  0.00
ATOM   2361  NE2 GLN   141      27.192  14.575   0.330  1.00  0.00
ATOM   2362 HE21 GLN   141      28.067  14.109   0.137  1.00  0.00
ATOM   2363 HE22 GLN   141      26.510  14.705  -0.404  1.00  0.00
ATOM   2364  C   GLN   141      23.993  17.834   4.736  1.00  0.00
ATOM   2365  O   GLN   141      23.325  16.981   5.336  1.00  0.00
ATOM   2366  N   ASN   142      24.332  19.001   5.311  1.00  0.00
ATOM   2367  H   ASN   142      24.914  19.648   4.799  1.00  0.00
ATOM   2368  CA  ASN   142      23.983  19.329   6.725  1.00  0.00
ATOM   2369  HA  ASN   142      24.154  18.453   7.351  1.00  0.00
ATOM   2370  CB  ASN   142      24.828  20.479   7.256  1.00  0.00
ATOM   2371  HB2 ASN   142      24.552  21.243   6.529  1.00  0.00
ATOM   2372  HB3 ASN   142      24.534  20.803   8.254  1.00  0.00
ATOM   2373  CG  ASN   142      26.319  20.307   7.228  1.00  0.00
ATOM   2374  OD1 ASN   142      26.816  19.221   7.532  1.00  0.00
ATOM   2375  ND2 ASN   142      27.084  21.383   7.059  1.00  0.00
ATOM   2376 HD21 ASN   142      28.089  21.286   7.037  1.00  0.00
ATOM   2377 HD22 ASN   142      26.656  22.291   6.953  1.00  0.00
ATOM   2378  C   ASN   142      22.456  19.620   6.912  1.00  0.00
ATOM   2379  O   ASN   142      22.024  20.190   7.907  1.00  0.00
ATOM   2380  N   LEU   143      21.529  19.240   6.050  1.00  0.00
ATOM   2381  H   LEU   143      21.898  18.852   5.193  1.00  0.00
ATOM   2382  CA  LEU   143      20.096  19.408   6.166  1.00  0.00
ATOM   2383  HA  LEU   143      19.841  19.534   7.218  1.00  0.00
ATOM   2384  CB  LEU   143      19.578  20.643   5.377  1.00  0.00
ATOM   2385  HB2 LEU   143      19.965  20.521   4.365  1.00  0.00
ATOM   2386  HB3 LEU   143      18.489  20.617   5.354  1.00  0.00
ATOM   2387  CG  LEU   143      20.032  21.952   5.929  1.00  0.00
ATOM   2388  HG  LEU   143      21.108  21.926   6.104  1.00  0.00
ATOM   2389  CD1 LEU   143      19.699  23.079   4.894  1.00  0.00
ATOM   2390 HD11 LEU   143      18.624  23.105   4.718  1.00  0.00
ATOM   2391 HD12 LEU   143      20.027  24.042   5.286  1.00  0.00
ATOM   2392 HD13 LEU   143      20.215  22.875   3.955  1.00  0.00
ATOM   2393  CD2 LEU   143      19.407  22.292   7.274  1.00  0.00
ATOM   2394 HD21 LEU   143      19.668  21.523   8.001  1.00  0.00
ATOM   2395 HD22 LEU   143      19.782  23.257   7.616  1.00  0.00
ATOM   2396 HD23 LEU   143      18.323  22.340   7.170  1.00  0.00
ATOM   2397  C   LEU   143      19.330  18.109   5.729  1.00  0.00
ATOM   2398  O   LEU   143      19.651  17.456   4.720  1.00  0.00
ATOM   2399  N   ALA   144      18.235  17.850   6.443  1.00  0.00
ATOM   2400  H   ALA   144      18.081  18.297   7.335  1.00  0.00
ATOM   2401  CA  ALA   144      17.320  16.695   6.045  1.00  0.00
ATOM   2402  HA  ALA   144      17.533  16.646   4.977  1.00  0.00
ATOM   2403  CB  ALA   144      17.820  15.417   6.699  1.00  0.00
ATOM   2404  HB1 ALA   144      17.606  15.447   7.767  1.00  0.00
ATOM   2405  HB2 ALA   144      17.318  14.559   6.252  1.00  0.00
ATOM   2406  HB3 ALA   144      18.896  15.327   6.547  1.00  0.00
ATOM   2407  C   ALA   144      15.807  16.853   6.183  1.00  0.00
ATOM   2408  O   ALA   144      15.379  18.021   6.452  1.00  0.00
ATOM   2409  N   PHE   145      14.993  15.838   6.008  1.00  0.00
ATOM   2410  H   PHE   145      15.374  14.983   5.628  1.00  0.00
ATOM   2411  CA  PHE   145      13.488  15.937   6.193  1.00  0.00
ATOM   2412  HA  PHE   145      13.253  16.799   6.818  1.00  0.00
ATOM   2413  CB  PHE   145      12.783  16.101   4.852  1.00  0.00
ATOM   2414  HB2 PHE   145      13.033  17.086   4.458  1.00  0.00
ATOM   2415  HB3 PHE   145      13.016  15.342   4.105  1.00  0.00
ATOM   2416  CG  PHE   145      11.323  16.078   5.034  1.00  0.00
ATOM   2417  CD1 PHE   145      10.730  17.076   5.747  1.00  0.00
ATOM   2418  HD1 PHE   145      11.314  17.887   6.181  1.00  0.00
ATOM   2419  CE1 PHE   145       9.320  17.044   5.919  1.00  0.00
ATOM   2420  HE1 PHE   145       8.856  17.883   6.438  1.00  0.00
ATOM   2421  CZ  PHE   145       8.542  16.004   5.457  1.00  0.00
ATOM   2422  HZ  PHE   145       7.453  16.008   5.508  1.00  0.00
ATOM   2423  CE2 PHE   145       9.215  14.904   4.900  1.00  0.00
ATOM   2424  HE2 PHE   145       8.695  13.965   4.712  1.00  0.00
ATOM   2425  CD2 PHE   145      10.632  15.032   4.572  1.00  0.00
ATOM   2426  HD2 PHE   145      11.119  14.277   3.954  1.00  0.00
ATOM   2427  C   PHE   145      12.920  14.755   7.040  1.00  0.00
ATOM   2428  O   PHE   145      13.183  13.620   6.589  1.00  0.00
ATOM   2429  N   PRO   146      12.135  14.891   8.143  1.00  0.00
ATOM   2430  CD  PRO   146      11.849  16.177   8.832  1.00  0.00
ATOM   2431  HD2 PRO   146      10.931  16.626   8.454  1.00  0.00
ATOM   2432  HD3 PRO   146      12.674  16.878   8.708  1.00  0.00
ATOM   2433  CG  PRO   146      11.718  15.706  10.217  1.00  0.00
ATOM   2434  HG2 PRO   146      11.189  16.481  10.772  1.00  0.00
ATOM   2435  HG3 PRO   146      12.726  15.597  10.617  1.00  0.00
ATOM   2436  CB  PRO   146      10.939  14.327  10.263  1.00  0.00
ATOM   2437  HB2 PRO   146       9.852  14.300  10.194  1.00  0.00
ATOM   2438  HB3 PRO   146      11.263  13.728  11.114  1.00  0.00
ATOM   2439  CA  PRO   146      11.585  13.753   8.912  1.00  0.00
ATOM   2440  HA  PRO   146      12.453  13.144   9.163  1.00  0.00
ATOM   2441  C   PRO   146      10.508  12.865   8.256  1.00  0.00
ATOM   2442  O   PRO   146       9.597  12.346   8.863  1.00  0.00
ATOM   2443  N   GLY   147      10.771  12.594   7.026  1.00  0.00
ATOM   2444  H   GLY   147      11.534  13.101   6.601  1.00  0.00
ATOM   2445  CA  GLY   147      10.037  11.598   6.198  1.00  0.00
ATOM   2446  HA2 GLY   147       8.971  11.753   6.363  1.00  0.00
ATOM   2447  HA3 GLY   147      10.275  11.798   5.153  1.00  0.00
ATOM   2448  C   GLY   147      10.382  10.147   6.516  1.00  0.00
ATOM   2449  O   GLY   147      11.302  10.003   7.272  1.00  0.00
ATOM   2450  N   VAL   148       9.608   9.284   5.971  1.00  0.00
ATOM   2451  H   VAL   148       8.824   9.650   5.451  1.00  0.00
ATOM   2452  CA  VAL   148       9.678   7.796   6.206  1.00  0.00
ATOM   2453  HA  VAL   148       9.763   7.437   7.232  1.00  0.00
ATOM   2454  CB  VAL   148       8.525   7.119   5.561  1.00  0.00
ATOM   2455  HB  VAL   148       8.564   6.044   5.740  1.00  0.00
ATOM   2456  CG1 VAL   148       7.200   7.716   6.207  1.00  0.00
ATOM   2457 HG11 VAL   148       7.160   8.790   6.028  1.00  0.00
ATOM   2458 HG12 VAL   148       6.329   7.240   5.756  1.00  0.00
ATOM   2459 HG13 VAL   148       7.202   7.527   7.280  1.00  0.00
ATOM   2460  CG2 VAL   148       8.602   7.106   4.037  1.00  0.00
ATOM   2461 HG21 VAL   148       9.505   6.582   3.723  1.00  0.00
ATOM   2462 HG22 VAL   148       7.728   6.596   3.633  1.00  0.00
ATOM   2463 HG23 VAL   148       8.629   8.130   3.665  1.00  0.00
ATOM   2464  C   VAL   148      11.014   7.200   5.846  1.00  0.00
ATOM   2465  O   VAL   148      11.849   7.762   5.134  1.00  0.00
ATOM   2466  N   VAL   149      11.243   5.916   6.302  1.00  0.00
ATOM   2467  H   VAL   149      10.557   5.531   6.935  1.00  0.00
ATOM   2468  CA  VAL   149      12.455   5.097   5.985  1.00  0.00
ATOM   2469  HA  VAL   149      13.261   5.797   6.203  1.00  0.00
ATOM   2470  CB  VAL   149      12.577   3.869   6.963  1.00  0.00
ATOM   2471  HB  VAL   149      11.800   3.143   6.723  1.00  0.00
ATOM   2472  CG1 VAL   149      13.962   3.206   6.816  1.00  0.00
ATOM   2473 HG11 VAL   149      14.740   3.931   7.055  1.00  0.00
ATOM   2474 HG12 VAL   149      14.034   2.358   7.497  1.00  0.00
ATOM   2475 HG13 VAL   149      14.093   2.859   5.791  1.00  0.00
ATOM   2476  CG2 VAL   149      12.632   4.412   8.375  1.00  0.00
ATOM   2477 HG21 VAL   149      11.722   4.975   8.584  1.00  0.00
ATOM   2478 HG22 VAL   149      12.717   3.585   9.080  1.00  0.00
ATOM   2479 HG23 VAL   149      13.497   5.068   8.479  1.00  0.00
ATOM   2480  C   VAL   149      12.422   4.624   4.502  1.00  0.00
ATOM   2481  O   VAL   149      13.459   4.268   3.975  1.00  0.00
ATOM   2482  N   GLY   150      11.293   4.675   3.744  1.00  0.00
ATOM   2483  H   GLY   150      10.476   5.070   4.186  1.00  0.00
ATOM   2484  CA  GLY   150      11.173   4.193   2.316  1.00  0.00
ATOM   2485  HA2 GLY   150      11.879   3.395   2.085  1.00  0.00
ATOM   2486  HA3 GLY   150      10.163   3.866   2.070  1.00  0.00
ATOM   2487  C   GLY   150      11.512   5.402   1.485  1.00  0.00
ATOM   2488  O   GLY   150      10.727   6.323   1.443  1.00  0.00
ATOM   2489  N   HID   151      12.670   5.408   0.788  1.00  0.00
ATOM   2490  H   HID   151      13.267   4.631   1.034  1.00  0.00
ATOM   2491  CA  HID   151      13.190   6.426  -0.189  1.00  0.00
ATOM   2492  HA  HID   151      13.258   7.400   0.296  1.00  0.00
ATOM   2493  CB  HID   151      14.535   6.045  -0.675  1.00  0.00
ATOM   2494  HB2 HID   151      15.200   6.835  -1.023  1.00  0.00
ATOM   2495  HB3 HID   151      14.872   5.691   0.299  1.00  0.00
ATOM   2496  CG  HID   151      14.697   4.893  -1.632  1.00  0.00
ATOM   2497  ND1 HID   151      14.383   3.563  -1.401  1.00  0.00
ATOM   2498  HD1 HID   151      13.905   3.200  -0.589  1.00  0.00
ATOM   2499  CE1 HID   151      14.826   2.841  -2.447  1.00  0.00
ATOM   2500  HE1 HID   151      14.610   1.773  -2.487  1.00  0.00
ATOM   2501  NE2 HID   151      15.502   3.644  -3.305  1.00  0.00
ATOM   2502  CD2 HID   151      15.476   4.930  -2.761  1.00  0.00
ATOM   2503  HD2 HID   151      16.023   5.738  -3.246  1.00  0.00
ATOM   2504  C   HID   151      12.178   6.612  -1.347  1.00  0.00
ATOM   2505  O   HID   151      11.976   7.728  -1.824  1.00  0.00
ATOM   2506  N   THR   152      11.601   5.495  -1.807  1.00  0.00
ATOM   2507  H   THR   152      11.912   4.616  -1.417  1.00  0.00
ATOM   2508  CA  THR   152      10.662   5.463  -2.929  1.00  0.00
ATOM   2509  HA  THR   152      11.012   6.294  -3.542  1.00  0.00
ATOM   2510  CB  THR   152      10.717   4.213  -3.744  1.00  0.00
ATOM   2511  HB  THR   152      10.081   4.335  -4.621  1.00  0.00
ATOM   2512  CG2 THR   152      12.137   3.926  -4.186  1.00  0.00
ATOM   2513 HG21 THR   152      12.773   3.803  -3.310  1.00  0.00
ATOM   2514 HG22 THR   152      12.156   3.011  -4.779  1.00  0.00
ATOM   2515 HG23 THR   152      12.505   4.756  -4.789  1.00  0.00
ATOM   2516  OG1 THR   152      10.413   3.121  -2.922  1.00  0.00
ATOM   2517  HG1 THR   152      10.446   2.312  -3.439  1.00  0.00
ATOM   2518  C   THR   152       9.206   5.734  -2.620  1.00  0.00
ATOM   2519  O   THR   152       8.425   5.858  -3.537  1.00  0.00
ATOM   2520  N   VAL   153       8.791   5.882  -1.322  1.00  0.00
ATOM   2521  H   VAL   153       9.375   5.501  -0.592  1.00  0.00
ATOM   2522  CA  VAL   153       7.462   6.531  -0.924  1.00  0.00
ATOM   2523  HA  VAL   153       6.613   5.965  -1.307  1.00  0.00
ATOM   2524  CB  VAL   153       7.367   6.584   0.590  1.00  0.00
ATOM   2525  HB  VAL   153       8.347   6.904   0.944  1.00  0.00
ATOM   2526  CG1 VAL   153       6.299   7.502   1.157  1.00  0.00
ATOM   2527 HG11 VAL   153       5.319   7.182   0.803  1.00  0.00
ATOM   2528 HG12 VAL   153       6.323   7.459   2.246  1.00  0.00
ATOM   2529 HG13 VAL   153       6.487   8.524   0.829  1.00  0.00
ATOM   2530  CG2 VAL   153       7.072   5.164   1.285  1.00  0.00
ATOM   2531 HG21 VAL   153       7.873   4.466   1.040  1.00  0.00
ATOM   2532 HG22 VAL   153       7.020   5.292   2.366  1.00  0.00
ATOM   2533 HG23 VAL   153       6.123   4.770   0.920  1.00  0.00
ATOM   2534  C   VAL   153       7.342   7.936  -1.553  1.00  0.00
ATOM   2535  O   VAL   153       8.256   8.704  -1.325  1.00  0.00
ATOM   2536  N   GLY   154       6.124   8.280  -2.056  1.00  0.00
ATOM   2537  H   GLY   154       5.396   7.581  -2.018  1.00  0.00
ATOM   2538  CA  GLY   154       5.801   9.604  -2.651  1.00  0.00
ATOM   2539  HA2 GLY   154       6.667   9.964  -3.206  1.00  0.00
ATOM   2540  HA3 GLY   154       4.956   9.490  -3.331  1.00  0.00
ATOM   2541  C   GLY   154       5.448  10.603  -1.600  1.00  0.00
ATOM   2542  O   GLY   154       4.605  10.297  -0.734  1.00  0.00
ATOM   2543  N   ILE   155       5.968  11.803  -1.634  1.00  0.00
ATOM   2544  H   ILE   155       6.708  12.031  -2.283  1.00  0.00
ATOM   2545  CA  ILE   155       5.654  12.746  -0.602  1.00  0.00
ATOM   2546  HA  ILE   155       5.776  12.431   0.434  1.00  0.00
ATOM   2547  CB  ILE   155       6.468  14.061  -0.847  1.00  0.00
ATOM   2548  HB  ILE   155       6.766  14.070  -1.896  1.00  0.00
ATOM   2549  CG2 ILE   155       5.684  15.329  -0.531  1.00  0.00
ATOM   2550 HG21 ILE   155       5.386  15.321   0.517  1.00  0.00
ATOM   2551 HG22 ILE   155       6.309  16.201  -0.724  1.00  0.00
ATOM   2552 HG23 ILE   155       4.795  15.374  -1.161  1.00  0.00
ATOM   2553  CG1 ILE   155       7.931  14.094  -0.191  1.00  0.00
ATOM   2554 HG12 ILE   155       8.197  15.151  -0.191  1.00  0.00
ATOM   2555 HG13 ILE   155       7.769  13.760   0.834  1.00  0.00
ATOM   2556  CD1 ILE   155       9.056  13.290  -0.812  1.00  0.00
ATOM   2557 HD11 ILE   155       9.219  13.623  -1.837  1.00  0.00
ATOM   2558 HD12 ILE   155       9.969  13.435  -0.234  1.00  0.00
ATOM   2559 HD13 ILE   155       8.791  12.233  -0.812  1.00  0.00
ATOM   2560  C   ILE   155       4.059  12.863  -0.459  1.00  0.00
ATOM   2561  O   ILE   155       3.594  13.013   0.662  1.00  0.00
ATOM   2562  N   GLY   156       3.338  12.772  -1.572  1.00  0.00
ATOM   2563  H   GLY   156       3.792  12.603  -2.458  1.00  0.00
ATOM   2564  CA  GLY   156       1.854  12.913  -1.554  1.00  0.00
ATOM   2565  HA2 GLY   156       1.707  13.973  -1.347  1.00  0.00
ATOM   2566  HA3 GLY   156       1.572  12.702  -2.586  1.00  0.00
ATOM   2567  C   GLY   156       0.966  12.097  -0.620  1.00  0.00
ATOM   2568  O   GLY   156       0.062  12.555   0.089  1.00  0.00
ATOM   2569  N   GLY   157       1.220  10.734  -0.615  1.00  0.00
ATOM   2570  H   GLY   157       1.865  10.370  -1.302  1.00  0.00
ATOM   2571  CA  GLY   157       0.597   9.781   0.343  1.00  0.00
ATOM   2572  HA2 GLY   157      -0.443  10.077   0.482  1.00  0.00
ATOM   2573  HA3 GLY   157       0.634   8.786  -0.101  1.00  0.00
ATOM   2574  C   GLY   157       1.272   9.745   1.668  1.00  0.00
ATOM   2575  O   GLY   157       0.614   9.484   2.653  1.00  0.00
ATOM   2576  N   MET   158       2.565  10.024   1.787  1.00  0.00
ATOM   2577  H   MET   158       3.099  10.079   0.931  1.00  0.00
ATOM   2578  CA  MET   158       3.278  10.166   3.062  1.00  0.00
ATOM   2579  HA  MET   158       3.173   9.233   3.615  1.00  0.00
ATOM   2580  CB  MET   158       4.729  10.468   2.908  1.00  0.00
ATOM   2581  HB2 MET   158       5.195   9.666   2.334  1.00  0.00
ATOM   2582  HB3 MET   158       4.835  11.409   2.368  1.00  0.00
ATOM   2583  CG  MET   158       5.407  10.581   4.260  1.00  0.00
ATOM   2584  HG2 MET   158       4.922  11.427   4.746  1.00  0.00
ATOM   2585  HG3 MET   158       5.143   9.662   4.783  1.00  0.00
ATOM   2586  SD  MET   158       7.189  10.805   4.323  1.00  0.00
ATOM   2587  CE  MET   158       7.354  12.173   3.146  1.00  0.00
ATOM   2588  HE1 MET   158       6.782  13.030   3.501  1.00  0.00
ATOM   2589  HE2 MET   158       8.404  12.450   3.055  1.00  0.00
ATOM   2590  HE3 MET   158       6.976  11.863   2.172  1.00  0.00
ATOM   2591  C   MET   158       2.600  11.211   3.883  1.00  0.00
ATOM   2592  O   MET   158       2.193  10.884   5.023  1.00  0.00
ATOM   2593  N   LEU   159       2.465  12.434   3.358  1.00  0.00
ATOM   2594  H   LEU   159       2.821  12.623   2.432  1.00  0.00
ATOM   2595  CA  LEU   159       1.941  13.565   4.152  1.00  0.00
ATOM   2596  HA  LEU   159       2.332  13.538   5.169  1.00  0.00
ATOM   2597  CB  LEU   159       2.380  14.845   3.503  1.00  0.00
ATOM   2598  HB2 LEU   159       1.930  14.877   2.510  1.00  0.00
ATOM   2599  HB3 LEU   159       1.975  15.653   4.111  1.00  0.00
ATOM   2600  CG  LEU   159       3.921  15.013   3.379  1.00  0.00
ATOM   2601  HG  LEU   159       4.287  14.225   2.721  1.00  0.00
ATOM   2602  CD1 LEU   159       4.338  16.382   2.819  1.00  0.00
ATOM   2603 HD11 LEU   159       3.973  17.171   3.477  1.00  0.00
ATOM   2604 HD12 LEU   159       5.425  16.434   2.758  1.00  0.00
ATOM   2605 HD13 LEU   159       3.912  16.513   1.824  1.00  0.00
ATOM   2606  CD2 LEU   159       4.621  14.885   4.760  1.00  0.00
ATOM   2607 HD21 LEU   159       4.415  13.902   5.183  1.00  0.00
ATOM   2608 HD22 LEU   159       5.697  15.008   4.635  1.00  0.00
ATOM   2609 HD23 LEU   159       4.244  15.655   5.432  1.00  0.00
ATOM   2610  C   LEU   159       0.446  13.449   4.359  1.00  0.00
ATOM   2611  O   LEU   159      -0.136  13.878   5.387  1.00  0.00
ATOM   2612  N   GLY   160      -0.261  12.813   3.350  1.00  0.00
ATOM   2613  H   GLY   160       0.266  12.530   2.536  1.00  0.00
ATOM   2614  CA  GLY   160      -1.710  12.524   3.382  1.00  0.00
ATOM   2615  HA2 GLY   160      -2.213  13.482   3.511  1.00  0.00
ATOM   2616  HA3 GLY   160      -1.964  12.110   2.406  1.00  0.00
ATOM   2617  C   GLY   160      -2.197  11.539   4.495  1.00  0.00
ATOM   2618  O   GLY   160      -3.270  11.643   5.043  1.00  0.00
ATOM   2619  N   ALA   161      -1.298  10.621   4.909  1.00  0.00
ATOM   2620  H   ALA   161      -0.507  10.647   4.281  1.00  0.00
ATOM   2621  CA  ALA   161      -1.302   9.606   5.997  1.00  0.00
ATOM   2622  HA  ALA   161      -2.357   9.372   6.136  1.00  0.00
ATOM   2623  CB  ALA   161      -0.598   8.375   5.545  1.00  0.00
ATOM   2624  HB1 ALA   161       0.462   8.591   5.410  1.00  0.00
ATOM   2625  HB2 ALA   161      -0.716   7.592   6.294  1.00  0.00
ATOM   2626  HB3 ALA   161      -1.023   8.039   4.599  1.00  0.00
ATOM   2627  C   ALA   161      -0.708  10.026   7.364  1.00  0.00
ATOM   2628  O   ALA   161      -0.847   9.353   8.365  1.00  0.00
ATOM   2629  N   GLY   162       0.092  11.103   7.350  1.00  0.00
ATOM   2630  H   GLY   162       0.108  11.646   6.498  1.00  0.00
ATOM   2631  CA  GLY   162       0.969  11.559   8.518  1.00  0.00
ATOM   2632  HA2 GLY   162       0.736  12.607   8.704  1.00  0.00
ATOM   2633  HA3 GLY   162       0.684  10.964   9.385  1.00  0.00
ATOM   2634  C   GLY   162       2.429  11.421   8.297  1.00  0.00
ATOM   2635  O   GLY   162       3.072  12.415   8.280  1.00  0.00
ATOM   2636  N   GLY   163       2.961  10.206   8.236  1.00  0.00
ATOM   2637  H   GLY   163       2.298   9.446   8.294  1.00  0.00
ATOM   2638  CA  GLY   163       4.382   9.878   8.096  1.00  0.00
ATOM   2639  HA2 GLY   163       4.446   8.866   7.696  1.00  0.00
ATOM   2640  HA3 GLY   163       4.811  10.579   7.379  1.00  0.00
ATOM   2641  C   GLY   163       5.198   9.952   9.432  1.00  0.00
ATOM   2642  O   GLY   163       4.987  10.799  10.297  1.00  0.00
ATOM   2643  N   TYR   164       6.146   9.048   9.613  1.00  0.00
ATOM   2644  H   TYR   164       6.325   8.500   8.783  1.00  0.00
ATOM   2645  CA  TYR   164       6.970   8.799  10.803  1.00  0.00
ATOM   2646  HA  TYR   164       7.131   9.760  11.291  1.00  0.00
ATOM   2647  CB  TYR   164       6.346   7.776  11.875  1.00  0.00
ATOM   2648  HB2 TYR   164       5.262   7.850  11.960  1.00  0.00
ATOM   2649  HB3 TYR   164       6.607   6.847  11.368  1.00  0.00
ATOM   2650  CG  TYR   164       6.945   7.787  13.219  1.00  0.00
ATOM   2651  CD1 TYR   164       8.156   7.152  13.478  1.00  0.00
ATOM   2652  HD1 TYR   164       8.573   6.553  12.668  1.00  0.00
ATOM   2653  CE1 TYR   164       8.825   7.248  14.677  1.00  0.00
ATOM   2654  HE1 TYR   164       9.775   6.741  14.845  1.00  0.00
ATOM   2655  CZ  TYR   164       8.304   8.102  15.656  1.00  0.00
ATOM   2656  OH  TYR   164       8.968   8.200  16.804  1.00  0.00
ATOM   2657  HH  TYR   164       9.757   7.653  16.829  1.00  0.00
ATOM   2658  CE2 TYR   164       7.072   8.758  15.479  1.00  0.00
ATOM   2659  HE2 TYR   164       6.632   9.354  16.279  1.00  0.00
ATOM   2660  CD2 TYR   164       6.394   8.633  14.223  1.00  0.00
ATOM   2661  HD2 TYR   164       5.469   9.181  14.046  1.00  0.00
ATOM   2662  C   TYR   164       8.276   8.140  10.337  1.00  0.00
ATOM   2663  O   TYR   164       8.164   7.242   9.524  1.00  0.00
ATOM   2664  N   GLY   165       9.469   8.653  10.723  1.00  0.00
ATOM   2665  H   GLY   165       9.516   9.483  11.296  1.00  0.00
ATOM   2666  CA  GLY   165      10.720   8.019  10.321  1.00  0.00
ATOM   2667  HA2 GLY   165      10.468   7.045   9.902  1.00  0.00
ATOM   2668  HA3 GLY   165      11.164   8.643   9.546  1.00  0.00
ATOM   2669  C   GLY   165      11.752   7.825  11.468  1.00  0.00
ATOM   2670  O   GLY   165      11.459   7.988  12.641  1.00  0.00
ATOM   2671  N   TYR   166      13.014   7.682  11.116  1.00  0.00
ATOM   2672  H   TYR   166      13.166   7.478  10.138  1.00  0.00
ATOM   2673  CA  TYR   166      14.173   7.657  12.021  1.00  0.00
ATOM   2674  HA  TYR   166      13.978   6.936  12.814  1.00  0.00
ATOM   2675  CB  TYR   166      15.508   7.257  11.296  1.00  0.00
ATOM   2676  HB2 TYR   166      15.650   7.679  10.301  1.00  0.00
ATOM   2677  HB3 TYR   166      16.219   7.710  11.987  1.00  0.00
ATOM   2678  CG  TYR   166      15.732   5.789  11.247  1.00  0.00
ATOM   2679  CD1 TYR   166      15.870   5.125  12.445  1.00  0.00
ATOM   2680  HD1 TYR   166      16.014   5.687  13.367  1.00  0.00
ATOM   2681  CE1 TYR   166      15.825   3.708  12.478  1.00  0.00
ATOM   2682  HE1 TYR   166      15.807   3.161  13.421  1.00  0.00
ATOM   2683  CZ  TYR   166      15.751   3.018  11.273  1.00  0.00
ATOM   2684  OH  TYR   166      15.843   1.690  11.356  1.00  0.00
ATOM   2685  HH  TYR   166      15.951   1.377  12.257  1.00  0.00
ATOM   2686  CE2 TYR   166      15.644   3.691  10.090  1.00  0.00
ATOM   2687  HE2 TYR   166      15.610   3.123   9.160  1.00  0.00
ATOM   2688  CD2 TYR   166      15.577   5.111  10.058  1.00  0.00
ATOM   2689  HD2 TYR   166      15.408   5.627   9.113  1.00  0.00
ATOM   2690  C   TYR   166      14.420   8.915  12.836  1.00  0.00
ATOM   2691  O   TYR   166      14.670   8.841  14.020  1.00  0.00
ATOM   2692  N   SER   167      14.205  10.080  12.269  1.00  0.00
ATOM   2693  H   SER   167      13.981  10.063  11.284  1.00  0.00
ATOM   2694  CA  SER   167      14.359  11.357  12.912  1.00  0.00
ATOM   2695  HA  SER   167      15.055  11.219  13.739  1.00  0.00
ATOM   2696  CB  SER   167      14.878  12.493  12.017  1.00  0.00
ATOM   2697  HB2 SER   167      14.086  12.754  11.315  1.00  0.00
ATOM   2698  HB3 SER   167      15.093  13.349  12.656  1.00  0.00
ATOM   2699  OG  SER   167      16.010  12.146  11.320  1.00  0.00
ATOM   2700  HG  SER   167      16.292  12.887  10.778  1.00  0.00
ATOM   2701  C   SER   167      13.025  11.869  13.619  1.00  0.00
ATOM   2702  O   SER   167      12.998  12.900  14.241  1.00  0.00
ATOM   2703  N   SER   168      11.915  11.120  13.542  1.00  0.00
ATOM   2704  H   SER   168      11.920  10.287  12.971  1.00  0.00
ATOM   2705  CA  SER   168      10.566  11.644  14.052  1.00  0.00
ATOM   2706  HA  SER   168      10.473  12.678  13.719  1.00  0.00
ATOM   2707  CB  SER   168       9.347  10.872  13.581  1.00  0.00
ATOM   2708  HB2 SER   168       9.571   9.808  13.660  1.00  0.00
ATOM   2709  HB3 SER   168       8.517  11.118  14.242  1.00  0.00
ATOM   2710  OG  SER   168       8.972  11.200  12.163  1.00  0.00
ATOM   2711  HG  SER   168       8.199  10.690  11.910  1.00  0.00
ATOM   2712  C   SER   168      10.642  11.901  15.553  1.00  0.00
ATOM   2713  O   SER   168      10.049  12.890  15.956  1.00  0.00
ATOM   2714  N   ARG   169      11.323  11.038  16.339  1.00  0.00
ATOM   2715  H   ARG   169      11.625  10.144  15.977  1.00  0.00
ATOM   2716  CA  ARG   169      11.527  11.318  17.782  1.00  0.00
ATOM   2717  HA  ARG   169      10.568  11.256  18.296  1.00  0.00
ATOM   2718  CB  ARG   169      12.504  10.308  18.434  1.00  0.00
ATOM   2719  HB2 ARG   169      13.469  10.442  17.944  1.00  0.00
ATOM   2720  HB3 ARG   169      12.589  10.585  19.485  1.00  0.00
ATOM   2721  CG  ARG   169      12.073   8.830  18.325  1.00  0.00
ATOM   2722  HG2 ARG   169      11.106   8.737  18.820  1.00  0.00
ATOM   2723  HG3 ARG   169      11.961   8.603  17.265  1.00  0.00
ATOM   2724  CD  ARG   169      13.101   7.812  18.978  1.00  0.00
ATOM   2725  HD2 ARG   169      12.949   6.820  18.552  1.00  0.00
ATOM   2726  HD3 ARG   169      14.119   8.143  18.773  1.00  0.00
ATOM   2727  NE  ARG   169      12.912   7.731  20.464  1.00  0.00
ATOM   2728  HE  ARG   169      12.234   7.027  20.720  1.00  0.00
ATOM   2729  CZ  ARG   169      13.709   8.162  21.359  1.00  0.00
ATOM   2730  NH1 ARG   169      14.943   8.390  21.225  1.00  0.00
ATOM   2731 HH11 ARG   169      15.389   8.229  20.333  1.00  0.00
ATOM   2732 HH12 ARG   169      15.478   8.732  22.010  1.00  0.00
ATOM   2733  NH2 ARG   169      13.099   8.777  22.376  1.00  0.00
ATOM   2734 HH21 ARG   169      12.093   8.862  22.380  1.00  0.00
ATOM   2735 HH22 ARG   169      13.647   9.154  23.136  1.00  0.00
ATOM   2736  C   ARG   169      11.977  12.756  18.160  1.00  0.00
ATOM   2737  O   ARG   169      11.403  13.246  19.149  1.00  0.00
ATOM   2738  N   LYS   170      12.853  13.436  17.416  1.00  0.00
ATOM   2739  H   LYS   170      13.223  12.917  16.632  1.00  0.00
ATOM   2740  CA  LYS   170      13.304  14.743  17.617  1.00  0.00
ATOM   2741  HA  LYS   170      13.259  15.004  18.674  1.00  0.00
ATOM   2742  CB  LYS   170      14.776  14.850  17.143  1.00  0.00
ATOM   2743  HB2 LYS   170      15.355  14.152  17.748  1.00  0.00
ATOM   2744  HB3 LYS   170      14.797  14.531  16.101  1.00  0.00
ATOM   2745  CG  LYS   170      15.373  16.227  17.258  1.00  0.00
ATOM   2746  HG2 LYS   170      14.936  16.858  16.484  1.00  0.00
ATOM   2747  HG3 LYS   170      15.122  16.630  18.239  1.00  0.00
ATOM   2748  CD  LYS   170      16.887  16.198  17.093  1.00  0.00
ATOM   2749  HD2 LYS   170      17.322  15.474  17.782  1.00  0.00
ATOM   2750  HD3 LYS   170      17.143  15.923  16.070  1.00  0.00
ATOM   2751  CE  LYS   170      17.448  17.610  17.405  1.00  0.00
ATOM   2752  HE2 LYS   170      16.756  18.386  17.079  1.00  0.00
ATOM   2753  HE3 LYS   170      17.647  17.725  18.470  1.00  0.00
ATOM   2754  NZ  LYS   170      18.750  17.735  16.630  1.00  0.00
ATOM   2755  HZ1 LYS   170      18.566  17.629  15.642  1.00  0.00
ATOM   2756  HZ2 LYS   170      19.158  18.643  16.801  1.00  0.00
ATOM   2757  HZ3 LYS   170      19.392  17.016  16.932  1.00  0.00
ATOM   2758  C   LYS   170      12.533  15.850  16.903  1.00  0.00
ATOM   2759  O   LYS   170      12.265  16.866  17.496  1.00  0.00
ATOM   2760  N   TYR   171      12.048  15.560  15.662  1.00  0.00
ATOM   2761  H   TYR   171      12.185  14.624  15.307  1.00  0.00
ATOM   2762  CA  TYR   171      11.520  16.606  14.725  1.00  0.00
ATOM   2763  HA  TYR   171      11.506  17.563  15.246  1.00  0.00
ATOM   2764  CB  TYR   171      12.369  16.753  13.449  1.00  0.00
ATOM   2765  HB2 TYR   171      12.471  15.778  12.973  1.00  0.00
ATOM   2766  HB3 TYR   171      11.837  17.429  12.780  1.00  0.00
ATOM   2767  CG  TYR   171      13.757  17.321  13.749  1.00  0.00
ATOM   2768  CD1 TYR   171      13.898  18.587  14.269  1.00  0.00
ATOM   2769  HD1 TYR   171      13.016  19.136  14.598  1.00  0.00
ATOM   2770  CE1 TYR   171      15.203  19.188  14.380  1.00  0.00
ATOM   2771  HE1 TYR   171      15.406  20.178  14.789  1.00  0.00
ATOM   2772  CZ  TYR   171      16.239  18.413  13.907  1.00  0.00
ATOM   2773  OH  TYR   171      17.437  19.071  13.895  1.00  0.00
ATOM   2774  HH  TYR   171      17.373  19.973  14.218  1.00  0.00
ATOM   2775  CE2 TYR   171      16.127  17.048  13.471  1.00  0.00
ATOM   2776  HE2 TYR   171      16.981  16.461  13.132  1.00  0.00
ATOM   2777  CD2 TYR   171      14.876  16.487  13.494  1.00  0.00
ATOM   2778  HD2 TYR   171      14.755  15.418  13.318  1.00  0.00
ATOM   2779  C   TYR   171      10.039  16.412  14.466  1.00  0.00
ATOM   2780  O   TYR   171       9.528  17.137  13.593  1.00  0.00
ATOM   2781  N   GLY   172       9.239  15.525  15.073  1.00  0.00
ATOM   2782  H   GLY   172       9.715  14.935  15.741  1.00  0.00
ATOM   2783  CA  GLY   172       7.778  15.327  14.872  1.00  0.00
ATOM   2784  HA2 GLY   172       7.369  14.892  15.784  1.00  0.00
ATOM   2785  HA3 GLY   172       7.327  16.304  14.702  1.00  0.00
ATOM   2786  C   GLY   172       7.432  14.379  13.647  1.00  0.00
ATOM   2787  O   GLY   172       8.336  13.845  13.011  1.00  0.00
ATOM   2788  N   LEU   173       6.072  14.203  13.514  1.00  0.00
ATOM   2789  H   LEU   173       5.445  14.616  14.189  1.00  0.00
ATOM   2790  CA  LEU   173       5.489  13.500  12.358  1.00  0.00
ATOM   2791  HA  LEU   173       5.741  12.440  12.399  1.00  0.00
ATOM   2792  CB  LEU   173       3.981  13.640  12.372  1.00  0.00
ATOM   2793  HB2 LEU   173       3.678  14.685  12.312  1.00  0.00
ATOM   2794  HB3 LEU   173       3.593  13.099  11.509  1.00  0.00
ATOM   2795  CG  LEU   173       3.404  12.998  13.700  1.00  0.00
ATOM   2796  HG  LEU   173       4.042  13.388  14.493  1.00  0.00
ATOM   2797  CD1 LEU   173       1.942  13.238  14.059  1.00  0.00
ATOM   2798 HD11 LEU   173       1.304  12.848  13.266  1.00  0.00
ATOM   2799 HD12 LEU   173       1.709  12.730  14.995  1.00  0.00
ATOM   2800 HD13 LEU   173       1.766  14.308  14.173  1.00  0.00
ATOM   2801  CD2 LEU   173       3.471  11.456  13.637  1.00  0.00
ATOM   2802 HD21 LEU   173       4.508  11.141  13.516  1.00  0.00
ATOM   2803 HD22 LEU   173       3.070  11.036  14.559  1.00  0.00
ATOM   2804 HD23 LEU   173       2.883  11.100  12.791  1.00  0.00
ATOM   2805  C   LEU   173       5.992  14.215  11.051  1.00  0.00
ATOM   2806  O   LEU   173       6.266  15.411  11.053  1.00  0.00
ATOM   2807  N   SER   174       5.934  13.621   9.884  1.00  0.00
ATOM   2808  H   SER   174       5.698  12.640   9.845  1.00  0.00
ATOM   2809  CA  SER   174       6.267  14.294   8.650  1.00  0.00
ATOM   2810  HA  SER   174       7.238  14.778   8.752  1.00  0.00
ATOM   2811  CB  SER   174       6.332  13.310   7.480  1.00  0.00
ATOM   2812  HB2 SER   174       5.322  12.976   7.245  1.00  0.00
ATOM   2813  HB3 SER   174       6.756  13.820   6.615  1.00  0.00
ATOM   2814  OG  SER   174       7.137  12.187   7.809  1.00  0.00
ATOM   2815  HG  SER   174       7.165  11.583   7.063  1.00  0.00
ATOM   2816  C   SER   174       5.170  15.435   8.441  1.00  0.00
ATOM   2817  O   SER   174       5.650  16.506   8.148  1.00  0.00
ATOM   2818  N   ALA   175       3.935  15.218   8.894  1.00  0.00
ATOM   2819  H   ALA   175       3.622  14.282   9.109  1.00  0.00
ATOM   2820  CA  ALA   175       2.983  16.221   8.781  1.00  0.00
ATOM   2821  HA  ALA   175       3.239  16.635   7.806  1.00  0.00
ATOM   2822  CB  ALA   175       1.636  15.560   8.684  1.00  0.00
ATOM   2823  HB1 ALA   175       1.362  15.148   9.655  1.00  0.00
ATOM   2824  HB2 ALA   175       0.891  16.295   8.378  1.00  0.00
ATOM   2825  HB3 ALA   175       1.677  14.757   7.948  1.00  0.00
ATOM   2826  C   ALA   175       3.118  17.431   9.752  1.00  0.00
ATOM   2827  O   ALA   175       2.718  18.542   9.350  1.00  0.00
ATOM   2828  N   ASP   176       3.783  17.290  10.929  1.00  0.00
ATOM   2829  H   ASP   176       4.103  16.359  11.157  1.00  0.00
ATOM   2830  CA  ASP   176       4.114  18.379  11.844  1.00  0.00
ATOM   2831  HA  ASP   176       3.189  18.861  12.159  1.00  0.00
ATOM   2832  CB  ASP   176       4.868  17.902  13.093  1.00  0.00
ATOM   2833  HB2 ASP   176       5.813  17.440  12.806  1.00  0.00
ATOM   2834  HB3 ASP   176       5.065  18.842  13.608  1.00  0.00
ATOM   2835  CG  ASP   176       4.082  16.935  14.050  1.00  0.00
ATOM   2836  OD1 ASP   176       2.806  16.898  13.942  1.00  0.00
ATOM   2837  OD2 ASP   176       4.761  16.189  14.783  1.00  0.00
ATOM   2838  C   ASP   176       5.120  19.448  11.137  1.00  0.00
ATOM   2839  O   ASP   176       4.968  20.662  11.300  1.00  0.00
ATOM   2840  N   ASN   177       5.983  19.014  10.150  1.00  0.00
ATOM   2841  H   ASN   177       6.039  18.013  10.024  1.00  0.00
ATOM   2842  CA  ASN   177       6.846  19.874   9.315  1.00  0.00
ATOM   2843  HA  ASN   177       7.257  20.709   9.883  1.00  0.00
ATOM   2844  CB  ASN   177       8.031  18.969   8.826  1.00  0.00
ATOM   2845  HB2 ASN   177       7.574  18.147   8.274  1.00  0.00
ATOM   2846  HB3 ASN   177       8.764  19.468   8.192  1.00  0.00
ATOM   2847  CG  ASN   177       8.750  18.397  10.046  1.00  0.00
ATOM   2848  OD1 ASN   177       9.671  18.993  10.561  1.00  0.00
ATOM   2849  ND2 ASN   177       8.438  17.165  10.497  1.00  0.00
ATOM   2850 HD21 ASN   177       8.916  16.790  11.304  1.00  0.00
ATOM   2851 HD22 ASN   177       7.728  16.623  10.025  1.00  0.00
ATOM   2852  C   ASN   177       6.321  20.624   8.049  1.00  0.00
ATOM   2853  O   ASN   177       7.024  21.431   7.386  1.00  0.00
ATOM   2854  N   ILE   178       5.041  20.578   7.752  1.00  0.00
ATOM   2855  H   ILE   178       4.523  19.868   8.248  1.00  0.00
ATOM   2856  CA  ILE   178       4.355  21.333   6.709  1.00  0.00
ATOM   2857  HA  ILE   178       4.948  21.462   5.803  1.00  0.00
ATOM   2858  CB  ILE   178       3.086  20.572   6.377  1.00  0.00
ATOM   2859  HB  ILE   178       2.594  20.363   7.327  1.00  0.00
ATOM   2860  CG2 ILE   178       2.140  21.275   5.473  1.00  0.00
ATOM   2861 HG21 ILE   178       2.632  21.483   4.523  1.00  0.00
ATOM   2862 HG22 ILE   178       1.267  20.646   5.299  1.00  0.00
ATOM   2863 HG23 ILE   178       1.826  22.212   5.932  1.00  0.00
ATOM   2864  CG1 ILE   178       3.402  19.195   5.752  1.00  0.00
ATOM   2865 HG12 ILE   178       3.850  19.357   4.771  1.00  0.00
ATOM   2866 HG13 ILE   178       4.115  18.681   6.396  1.00  0.00
ATOM   2867  CD1 ILE   178       2.112  18.319   5.598  1.00  0.00
ATOM   2868 HD11 ILE   178       1.398  18.832   4.953  1.00  0.00
ATOM   2869 HD12 ILE   178       2.375  17.358   5.155  1.00  0.00
ATOM   2870 HD13 ILE   178       1.664  18.156   6.578  1.00  0.00
ATOM   2871  C   ILE   178       4.142  22.752   7.054  1.00  0.00
ATOM   2872  O   ILE   178       3.529  23.115   8.030  1.00  0.00
ATOM   2873  N   LEU   179       4.645  23.606   6.170  1.00  0.00
ATOM   2874  H   LEU   179       5.267  23.226   5.471  1.00  0.00
ATOM   2875  CA  LEU   179       4.477  25.080   6.236  1.00  0.00
ATOM   2876  HA  LEU   179       4.304  25.445   7.248  1.00  0.00
ATOM   2877  CB  LEU   179       5.861  25.637   5.730  1.00  0.00
ATOM   2878  HB2 LEU   179       5.962  25.099   4.787  1.00  0.00
ATOM   2879  HB3 LEU   179       5.901  26.710   5.541  1.00  0.00
ATOM   2880  CG  LEU   179       7.057  25.223   6.711  1.00  0.00
ATOM   2881  HG  LEU   179       7.147  24.137   6.757  1.00  0.00
ATOM   2882  CD1 LEU   179       8.377  25.829   6.149  1.00  0.00
ATOM   2883 HD11 LEU   179       8.289  26.914   6.103  1.00  0.00
ATOM   2884 HD12 LEU   179       9.208  25.560   6.801  1.00  0.00
ATOM   2885 HD13 LEU   179       8.560  25.437   5.148  1.00  0.00
ATOM   2886  CD2 LEU   179       6.866  25.479   8.176  1.00  0.00
ATOM   2887 HD21 LEU   179       5.996  24.927   8.531  1.00  0.00
ATOM   2888 HD22 LEU   179       7.751  25.151   8.721  1.00  0.00
ATOM   2889 HD23 LEU   179       6.712  26.545   8.342  1.00  0.00
ATOM   2890  C   LEU   179       3.261  25.605   5.527  1.00  0.00
ATOM   2891  O   LEU   179       2.531  26.434   6.002  1.00  0.00
ATOM   2892  N   ASP   180       3.085  25.047   4.351  1.00  0.00
ATOM   2893  H   ASP   180       3.784  24.356   4.117  1.00  0.00
ATOM   2894  CA  ASP   180       2.018  25.323   3.369  1.00  0.00
ATOM   2895  HA  ASP   180       1.079  25.564   3.867  1.00  0.00
ATOM   2896  CB  ASP   180       2.457  26.545   2.520  1.00  0.00
ATOM   2897  HB2 ASP   180       2.925  27.249   3.208  1.00  0.00
ATOM   2898  HB3 ASP   180       3.209  26.155   1.834  1.00  0.00
ATOM   2899  CG  ASP   180       1.351  27.268   1.716  1.00  0.00
ATOM   2900  OD1 ASP   180       0.265  26.705   1.422  1.00  0.00
ATOM   2901  OD2 ASP   180       1.532  28.431   1.372  1.00  0.00
ATOM   2902  C   ASP   180       1.756  24.148   2.451  1.00  0.00
ATOM   2903  O   ASP   180       2.643  23.321   2.312  1.00  0.00
ATOM   2904  N   ALA   181       0.590  24.089   1.819  1.00  0.00
ATOM   2905  H   ALA   181      -0.055  24.860   1.918  1.00  0.00
ATOM   2906  CA  ALA   181       0.180  22.936   0.998  1.00  0.00
ATOM   2907  HA  ALA   181       1.005  22.562   0.391  1.00  0.00
ATOM   2908  CB  ALA   181      -0.347  21.795   1.858  1.00  0.00
ATOM   2909  HB1 ALA   181      -1.179  22.151   2.465  1.00  0.00
ATOM   2910  HB2 ALA   181      -0.688  20.983   1.216  1.00  0.00
ATOM   2911  HB3 ALA   181       0.448  21.433   2.509  1.00  0.00
ATOM   2912  C   ALA   181      -0.900  23.433   0.039  1.00  0.00
ATOM   2913  O   ALA   181      -1.782  24.161   0.431  1.00  0.00
ATOM   2914  N   GLN   182      -0.959  22.901  -1.163  1.00  0.00
ATOM   2915  H   GLN   182      -0.325  22.119  -1.246  1.00  0.00
ATOM   2916  CA  GLN   182      -1.713  23.342  -2.390  1.00  0.00
ATOM   2917  HA  GLN   182      -2.346  24.211  -2.213  1.00  0.00
ATOM   2918  CB  GLN   182      -0.602  23.736  -3.377  1.00  0.00
ATOM   2919  HB2 GLN   182       0.016  24.514  -2.929  1.00  0.00
ATOM   2920  HB3 GLN   182       0.014  22.862  -3.590  1.00  0.00
ATOM   2921  CG  GLN   182      -1.194  24.241  -4.636  1.00  0.00
ATOM   2922  HG2 GLN   182      -1.767  23.439  -5.101  1.00  0.00
ATOM   2923  HG3 GLN   182      -1.843  25.099  -4.465  1.00  0.00
ATOM   2924  CD  GLN   182      -0.098  24.649  -5.571  1.00  0.00
ATOM   2925  OE1 GLN   182       0.746  23.932  -6.009  1.00  0.00
ATOM   2926  NE2 GLN   182      -0.019  25.907  -5.925  1.00  0.00
ATOM   2927 HE21 GLN   182       0.712  26.206  -6.555  1.00  0.00
ATOM   2928 HE22 GLN   182      -0.689  26.572  -5.567  1.00  0.00
ATOM   2929  C   GLN   182      -2.702  22.326  -2.925  1.00  0.00
ATOM   2930  O   GLN   182      -2.272  21.350  -3.587  1.00  0.00
ATOM   2931  N   LEU   183      -3.933  22.443  -2.515  1.00  0.00
ATOM   2932  H   LEU   183      -4.075  23.085  -1.748  1.00  0.00
ATOM   2933  CA  LEU   183      -5.106  21.591  -2.967  1.00  0.00
ATOM   2934  HA  LEU   183      -4.785  20.559  -3.107  1.00  0.00
ATOM   2935  CB  LEU   183      -6.279  21.621  -1.850  1.00  0.00
ATOM   2936  HB2 LEU   183      -5.705  21.438  -0.942  1.00  0.00
ATOM   2937  HB3 LEU   183      -6.669  22.638  -1.834  1.00  0.00
ATOM   2938  CG  LEU   183      -7.447  20.626  -1.926  1.00  0.00
ATOM   2939  HG  LEU   183      -7.771  20.524  -2.962  1.00  0.00
ATOM   2940  CD1 LEU   183      -6.987  19.247  -1.392  1.00  0.00
ATOM   2941 HD11 LEU   183      -6.663  19.347  -0.356  1.00  0.00
ATOM   2942 HD12 LEU   183      -7.816  18.541  -1.446  1.00  0.00
ATOM   2943 HD13 LEU   183      -6.158  18.880  -1.998  1.00  0.00
ATOM   2944  CD2 LEU   183      -8.651  21.227  -1.131  1.00  0.00
ATOM   2945 HD21 LEU   183      -8.941  22.179  -1.575  1.00  0.00
ATOM   2946 HD22 LEU   183      -9.494  20.537  -1.171  1.00  0.00
ATOM   2947 HD23 LEU   183      -8.359  21.384  -0.093  1.00  0.00
ATOM   2948  C   LEU   183      -5.629  21.937  -4.424  1.00  0.00
ATOM   2949  O   LEU   183      -5.686  23.092  -4.765  1.00  0.00
ATOM   2950  N   ILE   184      -5.970  20.888  -5.198  1.00  0.00
ATOM   2951  H   ILE   184      -5.430  20.038  -5.126  1.00  0.00
ATOM   2952  CA  ILE   184      -6.935  21.037  -6.379  1.00  0.00
ATOM   2953  HA  ILE   184      -7.020  22.055  -6.758  1.00  0.00
ATOM   2954  CB  ILE   184      -6.519  20.087  -7.536  1.00  0.00
ATOM   2955  HB  ILE   184      -6.663  19.047  -7.243  1.00  0.00
ATOM   2956  CG2 ILE   184      -7.410  20.406  -8.747  1.00  0.00
ATOM   2957 HG21 ILE   184      -7.266  21.446  -9.041  1.00  0.00
ATOM   2958 HG22 ILE   184      -7.142  19.754  -9.578  1.00  0.00
ATOM   2959 HG23 ILE   184      -8.455  20.245  -8.482  1.00  0.00
ATOM   2960  CG1 ILE   184      -4.997  20.046  -7.962  1.00  0.00
ATOM   2961 HG12 ILE   184      -4.377  19.913  -7.075  1.00  0.00
ATOM   2962 HG13 ILE   184      -4.836  19.213  -8.646  1.00  0.00
ATOM   2963  CD1 ILE   184      -4.623  21.340  -8.648  1.00  0.00
ATOM   2964 HD11 ILE   184      -4.783  22.174  -7.965  1.00  0.00
ATOM   2965 HD12 ILE   184      -3.573  21.307  -8.940  1.00  0.00
ATOM   2966 HD13 ILE   184      -5.242  21.473  -9.535  1.00  0.00
ATOM   2967  C   ILE   184      -8.442  21.014  -5.856  1.00  0.00
ATOM   2968  O   ILE   184      -8.887  20.079  -5.200  1.00  0.00
ATOM   2969  N   ASP   185      -9.092  22.173  -6.031  1.00  0.00
ATOM   2970  H   ASP   185      -8.500  22.916  -6.374  1.00  0.00
ATOM   2971  CA  ASP   185     -10.505  22.457  -5.820  1.00  0.00
ATOM   2972  HA  ASP   185     -10.826  22.234  -4.803  1.00  0.00
ATOM   2973  CB  ASP   185     -10.650  23.970  -6.062  1.00  0.00
ATOM   2974  HB2 ASP   185      -9.796  24.458  -5.593  1.00  0.00
ATOM   2975  HB3 ASP   185     -10.675  24.223  -7.122  1.00  0.00
ATOM   2976  CG  ASP   185     -12.029  24.480  -5.347  1.00  0.00
ATOM   2977  OD1 ASP   185     -12.328  25.676  -5.428  1.00  0.00
ATOM   2978  OD2 ASP   185     -12.718  23.659  -4.684  1.00  0.00
ATOM   2979  C   ASP   185     -11.448  21.707  -6.809  1.00  0.00
ATOM   2980  O   ASP   185     -11.209  21.644  -7.985  1.00  0.00
ATOM   2981  N   VAL   186     -12.597  21.185  -6.363  1.00  0.00
ATOM   2982  H   VAL   186     -12.785  21.335  -5.382  1.00  0.00
ATOM   2983  CA  VAL   186     -13.536  20.396  -7.128  1.00  0.00
ATOM   2984  HA  VAL   186     -13.137  19.603  -7.761  1.00  0.00
ATOM   2985  CB  VAL   186     -14.577  19.785  -6.173  1.00  0.00
ATOM   2986  HB  VAL   186     -15.284  20.558  -5.872  1.00  0.00
ATOM   2987  CG1 VAL   186     -15.317  18.669  -6.859  1.00  0.00
ATOM   2988 HG11 VAL   186     -14.611  17.895  -7.160  1.00  0.00
ATOM   2989 HG12 VAL   186     -16.051  18.244  -6.174  1.00  0.00
ATOM   2990 HG13 VAL   186     -15.826  19.058  -7.741  1.00  0.00
ATOM   2991  CG2 VAL   186     -14.088  19.377  -4.797  1.00  0.00
ATOM   2992 HG21 VAL   186     -13.690  20.249  -4.279  1.00  0.00
ATOM   2993 HG22 VAL   186     -14.917  18.962  -4.225  1.00  0.00
ATOM   2994 HG23 VAL   186     -13.304  18.626  -4.897  1.00  0.00
ATOM   2995  C   VAL   186     -14.293  21.179  -8.286  1.00  0.00
ATOM   2996  O   VAL   186     -14.567  20.685  -9.350  1.00  0.00
ATOM   2997  N   ARG   187     -14.494  22.445  -7.987  1.00  0.00
ATOM   2998  H   ARG   187     -14.339  22.578  -6.998  1.00  0.00
ATOM   2999  CA  ARG   187     -14.903  23.594  -8.782  1.00  0.00
ATOM   3000  HA  ARG   187     -15.874  23.440  -9.252  1.00  0.00
ATOM   3001  CB  ARG   187     -15.011  24.750  -7.819  1.00  0.00
ATOM   3002  HB2 ARG   187     -14.086  24.798  -7.244  1.00  0.00
ATOM   3003  HB3 ARG   187     -15.125  25.665  -8.401  1.00  0.00
ATOM   3004  CG  ARG   187     -16.225  24.598  -6.842  1.00  0.00
ATOM   3005  HG2 ARG   187     -17.115  24.650  -7.469  1.00  0.00
ATOM   3006  HG3 ARG   187     -16.137  23.597  -6.418  1.00  0.00
ATOM   3007  CD  ARG   187     -16.341  25.646  -5.685  1.00  0.00
ATOM   3008  HD2 ARG   187     -16.344  26.657  -6.093  1.00  0.00
ATOM   3009  HD3 ARG   187     -17.258  25.480  -5.120  1.00  0.00
ATOM   3010  NE  ARG   187     -15.160  25.505  -4.747  1.00  0.00
ATOM   3011  HE  ARG   187     -14.273  25.300  -5.185  1.00  0.00
ATOM   3012  CZ  ARG   187     -15.225  25.513  -3.426  1.00  0.00
ATOM   3013  NH1 ARG   187     -16.269  25.895  -2.677  1.00  0.00
ATOM   3014 HH11 ARG   187     -17.115  26.218  -3.124  1.00  0.00
ATOM   3015 HH12 ARG   187     -16.204  25.858  -1.670  1.00  0.00
ATOM   3016  NH2 ARG   187     -14.072  25.217  -2.888  1.00  0.00
ATOM   3017 HH21 ARG   187     -13.278  25.019  -3.480  1.00  0.00
ATOM   3018 HH22 ARG   187     -13.980  25.187  -1.883  1.00  0.00
ATOM   3019  C   ARG   187     -13.941  23.975  -9.961  1.00  0.00
ATOM   3020  O   ARG   187     -14.120  25.032 -10.534  1.00  0.00
ATOM   3021  N   GLY   188     -12.871  23.189 -10.224  1.00  0.00
ATOM   3022  H   GLY   188     -12.818  22.371  -9.634  1.00  0.00
ATOM   3023  CA  GLY   188     -11.834  23.386 -11.222  1.00  0.00
ATOM   3024  HA2 GLY   188     -11.340  22.422 -11.347  1.00  0.00
ATOM   3025  HA3 GLY   188     -12.344  23.655 -12.147  1.00  0.00
ATOM   3026  C   GLY   188     -10.750  24.478 -10.900  1.00  0.00
ATOM   3027  O   GLY   188     -10.242  25.199 -11.782  1.00  0.00
ATOM   3028  N   ARG   189     -10.344  24.588  -9.639  1.00  0.00
ATOM   3029  H   ARG   189     -10.881  24.065  -8.963  1.00  0.00
ATOM   3030  CA  ARG   189      -9.326  25.570  -9.134  1.00  0.00
ATOM   3031  HA  ARG   189      -8.777  25.978  -9.983  1.00  0.00
ATOM   3032  CB  ARG   189      -9.986  26.759  -8.343  1.00  0.00
ATOM   3033  HB2 ARG   189     -10.262  26.367  -7.364  1.00  0.00
ATOM   3034  HB3 ARG   189      -9.215  27.521  -8.225  1.00  0.00
ATOM   3035  CG  ARG   189     -11.209  27.374  -9.006  1.00  0.00
ATOM   3036  HG2 ARG   189     -10.934  27.725 -10.001  1.00  0.00
ATOM   3037  HG3 ARG   189     -11.986  26.614  -9.091  1.00  0.00
ATOM   3038  CD  ARG   189     -11.741  28.567  -8.164  1.00  0.00
ATOM   3039  HD2 ARG   189     -10.912  29.227  -7.910  1.00  0.00
ATOM   3040  HD3 ARG   189     -12.479  29.119  -8.746  1.00  0.00
ATOM   3041  NE  ARG   189     -12.405  28.080  -6.857  1.00  0.00
ATOM   3042  HE  ARG   189     -12.699  27.116  -6.797  1.00  0.00
ATOM   3043  CZ  ARG   189     -12.642  28.888  -5.814  1.00  0.00
ATOM   3044  NH1 ARG   189     -12.486  30.217  -5.833  1.00  0.00
ATOM   3045 HH11 ARG   189     -12.169  30.673  -6.677  1.00  0.00
ATOM   3046 HH12 ARG   189     -12.686  30.758  -5.004  1.00  0.00
ATOM   3047  NH2 ARG   189     -13.009  28.312  -4.724  1.00  0.00
ATOM   3048 HH21 ARG   189     -13.102  27.307  -4.694  1.00  0.00
ATOM   3049 HH22 ARG   189     -13.202  28.868  -3.903  1.00  0.00
ATOM   3050  C   ARG   189      -8.121  25.035  -8.382  1.00  0.00
ATOM   3051  O   ARG   189      -8.153  23.871  -8.039  1.00  0.00
ATOM   3052  N   ILE   190      -7.150  25.865  -8.106  1.00  0.00
ATOM   3053  H   ILE   190      -7.114  26.661  -8.727  1.00  0.00
ATOM   3054  CA  ILE   190      -5.982  25.553  -7.330  1.00  0.00
ATOM   3055  HA  ILE   190      -6.145  24.726  -6.638  1.00  0.00
ATOM   3056  CB  ILE   190      -4.785  25.215  -8.270  1.00  0.00
ATOM   3057  HB  ILE   190      -5.076  24.408  -8.943  1.00  0.00
ATOM   3058  CG2 ILE   190      -4.406  26.403  -9.062  1.00  0.00
ATOM   3059 HG21 ILE   190      -4.114  27.210  -8.390  1.00  0.00
ATOM   3060 HG22 ILE   190      -3.569  26.153  -9.714  1.00  0.00
ATOM   3061 HG23 ILE   190      -5.254  26.723  -9.667  1.00  0.00
ATOM   3062  CG1 ILE   190      -3.517  24.632  -7.498  1.00  0.00
ATOM   3063 HG12 ILE   190      -3.073  25.454  -6.936  1.00  0.00
ATOM   3064 HG13 ILE   190      -3.880  23.873  -6.805  1.00  0.00
ATOM   3065  CD1 ILE   190      -2.461  24.017  -8.421  1.00  0.00
ATOM   3066 HD11 ILE   190      -2.097  24.776  -9.114  1.00  0.00
ATOM   3067 HD12 ILE   190      -1.630  23.642  -7.824  1.00  0.00
ATOM   3068 HD13 ILE   190      -2.903  23.195  -8.983  1.00  0.00
ATOM   3069  C   ILE   190      -5.816  26.472  -6.078  1.00  0.00
ATOM   3070  O   ILE   190      -6.126  27.671  -6.183  1.00  0.00
ATOM   3071  N   LEU   191      -5.504  25.984  -4.874  1.00  0.00
ATOM   3072  H   LEU   191      -5.237  25.012  -4.807  1.00  0.00
ATOM   3073  CA  LEU   191      -5.542  26.803  -3.612  1.00  0.00
ATOM   3074  HA  LEU   191      -5.340  27.851  -3.833  1.00  0.00
ATOM   3075  CB  LEU   191      -6.954  26.694  -2.971  1.00  0.00
ATOM   3076  HB2 LEU   191      -7.089  25.627  -2.796  1.00  0.00
ATOM   3077  HB3 LEU   191      -6.905  27.216  -2.015  1.00  0.00
ATOM   3078  CG  LEU   191      -8.111  27.220  -3.769  1.00  0.00
ATOM   3079  HG  LEU   191      -8.010  26.862  -4.794  1.00  0.00
ATOM   3080  CD1 LEU   191      -9.479  26.750  -3.187  1.00  0.00
ATOM   3081 HD11 LEU   191      -9.580  27.107  -2.162  1.00  0.00
ATOM   3082 HD12 LEU   191     -10.290  27.152  -3.794  1.00  0.00
ATOM   3083 HD13 LEU   191      -9.524  25.661  -3.198  1.00  0.00
ATOM   3084  CD2 LEU   191      -8.163  28.661  -3.854  1.00  0.00
ATOM   3085 HD21 LEU   191      -7.253  29.030  -4.327  1.00  0.00
ATOM   3086 HD22 LEU   191      -9.027  28.959  -4.447  1.00  0.00
ATOM   3087 HD23 LEU   191      -8.247  29.082  -2.852  1.00  0.00
ATOM   3088  C   LEU   191      -4.522  26.351  -2.601  1.00  0.00
ATOM   3089  O   LEU   191      -4.630  25.198  -2.109  1.00  0.00
ATOM   3090  N   ASN   192      -3.530  27.211  -2.225  1.00  0.00
ATOM   3091  H   ASN   192      -3.379  28.023  -2.806  1.00  0.00
ATOM   3092  CA  ASN   192      -2.557  26.957  -1.058  1.00  0.00
ATOM   3093  HA  ASN   192      -2.185  25.933  -1.104  1.00  0.00
ATOM   3094  CB  ASN   192      -1.327  27.944  -1.137  1.00  0.00
ATOM   3095  HB2 ASN   192      -0.425  27.488  -0.729  1.00  0.00
ATOM   3096  HB3 ASN   192      -1.217  28.063  -2.215  1.00  0.00
ATOM   3097  CG  ASN   192      -1.499  29.289  -0.525  1.00  0.00
ATOM   3098  OD1 ASN   192      -2.240  30.212  -0.895  1.00  0.00
ATOM   3099  ND2 ASN   192      -0.936  29.620   0.615  1.00  0.00
ATOM   3100 HD21 ASN   192      -1.079  30.544   0.995  1.00  0.00
ATOM   3101 HD22 ASN   192      -0.363  28.948   1.105  1.00  0.00
ATOM   3102  C   ASN   192      -3.270  27.024   0.303  1.00  0.00
ATOM   3103  O   ASN   192      -4.430  27.509   0.394  1.00  0.00
ATOM   3104  N   ARG   193      -2.487  26.766   1.365  1.00  0.00
ATOM   3105  H   ARG   193      -1.618  26.295   1.157  1.00  0.00
ATOM   3106  CA  ARG   193      -2.798  27.065   2.765  1.00  0.00
ATOM   3107  HA  ARG   193      -3.451  26.288   3.163  1.00  0.00
ATOM   3108  CB  ARG   193      -1.515  27.124   3.631  1.00  0.00
ATOM   3109  HB2 ARG   193      -1.023  26.155   3.548  1.00  0.00
ATOM   3110  HB3 ARG   193      -0.872  27.895   3.206  1.00  0.00
ATOM   3111  CG  ARG   193      -1.783  27.441   5.125  1.00  0.00
ATOM   3112  HG2 ARG   193      -2.181  28.453   5.204  1.00  0.00
ATOM   3113  HG3 ARG   193      -2.516  26.732   5.509  1.00  0.00
ATOM   3114  CD  ARG   193      -0.535  27.338   5.917  1.00  0.00
ATOM   3115  HD2 ARG   193      -0.073  26.358   5.794  1.00  0.00
ATOM   3116  HD3 ARG   193       0.176  28.113   5.629  1.00  0.00
ATOM   3117  NE  ARG   193      -0.892  27.525   7.372  1.00  0.00
ATOM   3118  HE  ARG   193      -1.624  28.198   7.547  1.00  0.00
ATOM   3119  CZ  ARG   193      -0.209  27.074   8.382  1.00  0.00
ATOM   3120  NH1 ARG   193       0.865  26.412   8.246  1.00  0.00
ATOM   3121 HH11 ARG   193       1.221  26.217   7.321  1.00  0.00
ATOM   3122 HH12 ARG   193       1.359  26.083   9.063  1.00  0.00
ATOM   3123  NH2 ARG   193      -0.747  27.096   9.547  1.00  0.00
ATOM   3124 HH21 ARG   193      -1.682  27.459   9.661  1.00  0.00
ATOM   3125 HH22 ARG   193      -0.232  26.750  10.344  1.00  0.00
ATOM   3126  C   ARG   193      -3.536  28.325   3.107  1.00  0.00
ATOM   3127  O   ARG   193      -4.641  28.259   3.641  1.00  0.00
ATOM   3128  N   LYS   194      -3.079  29.483   2.516  1.00  0.00
ATOM   3129  H   LYS   194      -2.289  29.459   1.887  1.00  0.00
ATOM   3130  CA  LYS   194      -3.722  30.817   2.807  1.00  0.00
ATOM   3131  HA  LYS   194      -3.874  30.943   3.879  1.00  0.00
ATOM   3132  CB  LYS   194      -2.785  31.950   2.301  1.00  0.00
ATOM   3133  HB2 LYS   194      -1.787  31.839   2.725  1.00  0.00
ATOM   3134  HB3 LYS   194      -2.720  31.935   1.213  1.00  0.00
ATOM   3135  CG  LYS   194      -3.389  33.281   2.758  1.00  0.00
ATOM   3136  HG2 LYS   194      -4.366  33.363   2.282  1.00  0.00
ATOM   3137  HG3 LYS   194      -3.516  33.214   3.838  1.00  0.00
ATOM   3138  CD  LYS   194      -2.566  34.495   2.424  1.00  0.00
ATOM   3139  HD2 LYS   194      -1.542  34.337   2.762  1.00  0.00
ATOM   3140  HD3 LYS   194      -2.573  34.646   1.344  1.00  0.00
ATOM   3141  CE  LYS   194      -3.144  35.726   3.113  1.00  0.00
ATOM   3142  HE2 LYS   194      -2.950  36.600   2.492  1.00  0.00
ATOM   3143  HE3 LYS   194      -4.220  35.593   3.226  1.00  0.00
ATOM   3144  NZ  LYS   194      -2.520  35.923   4.463  1.00  0.00
ATOM   3145  HZ1 LYS   194      -1.523  36.046   4.358  1.00  0.00
ATOM   3146  HZ2 LYS   194      -2.916  36.742   4.901  1.00  0.00
ATOM   3147  HZ3 LYS   194      -2.700  35.113   5.038  1.00  0.00
ATOM   3148  C   LYS   194      -5.064  30.968   2.159  1.00  0.00
ATOM   3149  O   LYS   194      -5.962  31.621   2.589  1.00  0.00
ATOM   3150  N   SER   195      -5.234  30.267   1.012  1.00  0.00
ATOM   3151  H   SER   195      -4.456  29.747   0.630  1.00  0.00
ATOM   3152  CA  SER   195      -6.476  30.360   0.212  1.00  0.00
ATOM   3153  HA  SER   195      -6.966  31.313   0.409  1.00  0.00
ATOM   3154  CB  SER   195      -6.173  30.266  -1.290  1.00  0.00
ATOM   3155  HB2 SER   195      -6.017  29.224  -1.570  1.00  0.00
ATOM   3156  HB3 SER   195      -7.007  30.674  -1.860  1.00  0.00
ATOM   3157  OG  SER   195      -4.959  31.037  -1.581  1.00  0.00
ATOM   3158  HG  SER   195      -4.763  30.983  -2.519  1.00  0.00
ATOM   3159  C   SER   195      -7.533  29.365   0.649  1.00  0.00
ATOM   3160  O   SER   195      -8.707  29.699   0.669  1.00  0.00
ATOM   3161  N   MET   196      -7.114  28.148   1.111  1.00  0.00
ATOM   3162  H   MET   196      -6.119  27.975   1.075  1.00  0.00
ATOM   3163  CA  MET   196      -8.011  27.058   1.643  1.00  0.00
ATOM   3164  HA  MET   196      -8.762  26.756   0.913  1.00  0.00
ATOM   3165  CB  MET   196      -7.090  25.851   1.932  1.00  0.00
ATOM   3166  HB2 MET   196      -6.270  26.228   2.543  1.00  0.00
ATOM   3167  HB3 MET   196      -7.681  25.145   2.514  1.00  0.00
ATOM   3168  CG  MET   196      -6.506  25.124   0.661  1.00  0.00
ATOM   3169  HG2 MET   196      -7.356  24.807   0.057  1.00  0.00
ATOM   3170  HG3 MET   196      -5.926  25.864   0.110  1.00  0.00
ATOM   3171  SD  MET   196      -5.438  23.661   1.021  1.00  0.00
ATOM   3172  CE  MET   196      -6.320  22.768   2.335  1.00  0.00
ATOM   3173  HE1 MET   196      -7.306  22.473   1.976  1.00  0.00
ATOM   3174  HE2 MET   196      -5.754  21.879   2.613  1.00  0.00
ATOM   3175  HE3 MET   196      -6.429  23.415   3.205  1.00  0.00
ATOM   3176  C   MET   196      -8.766  27.500   2.939  1.00  0.00
ATOM   3177  O   MET   196      -9.967  27.201   3.101  1.00  0.00
ATOM   3178  N   GLY   197      -8.104  28.316   3.721  1.00  0.00
ATOM   3179  H   GLY   197      -7.281  28.743   3.321  1.00  0.00
ATOM   3180  CA  GLY   197      -8.455  28.647   5.091  1.00  0.00
ATOM   3181  HA2 GLY   197      -8.162  29.667   5.338  1.00  0.00
ATOM   3182  HA3 GLY   197      -9.524  28.523   5.266  1.00  0.00
ATOM   3183  C   GLY   197      -7.670  27.655   6.012  1.00  0.00
ATOM   3184  O   GLY   197      -7.495  26.540   5.729  1.00  0.00
ATOM   3185  N   GLU   198      -7.427  28.118   7.255  1.00  0.00
ATOM   3186  H   GLU   198      -7.737  29.057   7.460  1.00  0.00
ATOM   3187  CA  GLU   198      -6.606  27.418   8.260  1.00  0.00
ATOM   3188  HA  GLU   198      -5.654  27.095   7.839  1.00  0.00
ATOM   3189  CB  GLU   198      -6.327  28.414   9.401  1.00  0.00
ATOM   3190  HB2 GLU   198      -7.268  28.952   9.512  1.00  0.00
ATOM   3191  HB3 GLU   198      -6.169  27.775  10.270  1.00  0.00
ATOM   3192  CG  GLU   198      -5.184  29.411   9.290  1.00  0.00
ATOM   3193  HG2 GLU   198      -5.329  30.023   8.400  1.00  0.00
ATOM   3194  HG3 GLU   198      -5.166  30.051  10.172  1.00  0.00
ATOM   3195  CD  GLU   198      -3.809  28.631   9.176  1.00  0.00
ATOM   3196  OE1 GLU   198      -3.382  27.869  10.046  1.00  0.00
ATOM   3197  OE2 GLU   198      -3.129  28.830   8.119  1.00  0.00
ATOM   3198  C   GLU   198      -7.141  26.045   8.769  1.00  0.00
ATOM   3199  O   GLU   198      -6.303  25.165   9.030  1.00  0.00
ATOM   3200  N   ASP   199      -8.451  25.908   8.914  1.00  0.00
ATOM   3201  H   ASP   199      -8.926  26.782   8.741  1.00  0.00
ATOM   3202  CA  ASP   199      -9.228  24.784   9.282  1.00  0.00
ATOM   3203  HA  ASP   199      -8.814  24.412  10.219  1.00  0.00
ATOM   3204  CB  ASP   199     -10.799  25.028   9.477  1.00  0.00
ATOM   3205  HB2 ASP   199     -11.116  25.848   8.833  1.00  0.00
ATOM   3206  HB3 ASP   199     -11.303  24.111   9.171  1.00  0.00
ATOM   3207  CG  ASP   199     -11.156  25.345  10.906  1.00  0.00
ATOM   3208  OD1 ASP   199     -12.338  25.438  11.188  1.00  0.00
ATOM   3209  OD2 ASP   199     -10.220  25.476  11.761  1.00  0.00
ATOM   3210  C   ASP   199      -9.044  23.718   8.195  1.00  0.00
ATOM   3211  O   ASP   199      -8.799  22.598   8.559  1.00  0.00
ATOM   3212  N   LEU   200      -9.235  24.059   6.883  1.00  0.00
ATOM   3213  H   LEU   200      -9.500  25.012   6.679  1.00  0.00
ATOM   3214  CA  LEU   200      -9.225  23.101   5.795  1.00  0.00
ATOM   3215  HA  LEU   200      -9.708  22.164   6.073  1.00  0.00
ATOM   3216  CB  LEU   200     -10.031  23.751   4.640  1.00  0.00
ATOM   3217  HB2 LEU   200     -11.046  24.002   4.946  1.00  0.00
ATOM   3218  HB3 LEU   200      -9.460  24.667   4.491  1.00  0.00
ATOM   3219  CG  LEU   200     -10.074  22.961   3.334  1.00  0.00
ATOM   3220  HG  LEU   200      -9.094  22.546   3.098  1.00  0.00
ATOM   3221  CD1 LEU   200     -11.103  21.787   3.550  1.00  0.00
ATOM   3222 HD11 LEU   200     -12.083  22.201   3.785  1.00  0.00
ATOM   3223 HD12 LEU   200     -11.170  21.190   2.640  1.00  0.00
ATOM   3224 HD13 LEU   200     -10.768  21.157   4.374  1.00  0.00
ATOM   3225  CD2 LEU   200     -10.676  23.711   2.161  1.00  0.00
ATOM   3226 HD21 LEU   200     -10.092  24.611   1.966  1.00  0.00
ATOM   3227 HD22 LEU   200     -10.665  23.073   1.277  1.00  0.00
ATOM   3228 HD23 LEU   200     -11.703  23.989   2.395  1.00  0.00
ATOM   3229  C   LEU   200      -7.821  22.654   5.448  1.00  0.00
ATOM   3230  O   LEU   200      -7.628  21.503   5.114  1.00  0.00
ATOM   3231  N   PHE   201      -6.809  23.469   5.783  1.00  0.00
ATOM   3232  H   PHE   201      -7.092  24.437   5.842  1.00  0.00
ATOM   3233  CA  PHE   201      -5.347  23.144   5.915  1.00  0.00
ATOM   3234  HA  PHE   201      -4.992  22.575   5.055  1.00  0.00
ATOM   3235  CB  PHE   201      -4.584  24.456   5.978  1.00  0.00
ATOM   3236  HB2 PHE   201      -4.589  25.113   5.109  1.00  0.00
ATOM   3237  HB3 PHE   201      -4.911  25.013   6.856  1.00  0.00
ATOM   3238  CG  PHE   201      -3.174  24.080   6.216  1.00  0.00
ATOM   3239  CD1 PHE   201      -2.406  23.619   5.142  1.00  0.00
ATOM   3240  HD1 PHE   201      -2.865  23.355   4.189  1.00  0.00
ATOM   3241  CE1 PHE   201      -0.980  23.496   5.313  1.00  0.00
ATOM   3242  HE1 PHE   201      -0.302  23.181   4.519  1.00  0.00
ATOM   3243  CZ  PHE   201      -0.473  23.808   6.589  1.00  0.00
ATOM   3244  HZ  PHE   201       0.606  23.716   6.716  1.00  0.00
ATOM   3245  CE2 PHE   201      -1.260  24.211   7.646  1.00  0.00
ATOM   3246  HE2 PHE   201      -0.810  24.445   8.611  1.00  0.00
ATOM   3247  CD2 PHE   201      -2.631  24.318   7.476  1.00  0.00
ATOM   3248  HD2 PHE   201      -3.266  24.585   8.321  1.00  0.00
ATOM   3249  C   PHE   201      -4.935  22.150   7.069  1.00  0.00
ATOM   3250  O   PHE   201      -4.032  21.327   6.877  1.00  0.00
ATOM   3251  N   TRP   202      -5.469  22.235   8.287  1.00  0.00
ATOM   3252  H   TRP   202      -6.001  23.061   8.518  1.00  0.00
ATOM   3253  CA  TRP   202      -5.287  21.206   9.328  1.00  0.00
ATOM   3254  HA  TRP   202      -4.254  21.135   9.668  1.00  0.00
ATOM   3255  CB  TRP   202      -6.176  21.683  10.525  1.00  0.00
ATOM   3256  HB2 TRP   202      -5.775  22.601  10.954  1.00  0.00
ATOM   3257  HB3 TRP   202      -7.110  21.901  10.008  1.00  0.00
ATOM   3258  CG  TRP   202      -6.518  20.799  11.662  1.00  0.00
ATOM   3259  CD1 TRP   202      -5.789  20.778  12.786  1.00  0.00
ATOM   3260  HD1 TRP   202      -4.969  21.488  12.894  1.00  0.00
ATOM   3261  NE1 TRP   202      -6.270  19.819  13.575  1.00  0.00
ATOM   3262  HE1 TRP   202      -5.813  19.526  14.427  1.00  0.00
ATOM   3263  CE2 TRP   202      -7.491  19.362  13.123  1.00  0.00
ATOM   3264  CZ2 TRP   202      -8.477  18.555  13.727  1.00  0.00
ATOM   3265  HZ2 TRP   202      -8.233  18.096  14.685  1.00  0.00
ATOM   3266  CH2 TRP   202      -9.681  18.392  13.080  1.00  0.00
ATOM   3267  HH2 TRP   202     -10.487  17.819  13.538  1.00  0.00
ATOM   3268  CZ3 TRP   202      -9.888  18.967  11.811  1.00  0.00
ATOM   3269  HZ3 TRP   202     -10.793  18.780  11.233  1.00  0.00
ATOM   3270  CE3 TRP   202      -8.945  19.781  11.273  1.00  0.00
ATOM   3271  HE3 TRP   202      -9.358  20.441  10.510  1.00  0.00
ATOM   3272  CD2 TRP   202      -7.653  19.971  11.850  1.00  0.00
ATOM   3273  C   TRP   202      -5.737  19.721   8.709  1.00  0.00
ATOM   3274  O   TRP   202      -5.075  18.737   8.880  1.00  0.00
ATOM   3275  N   ALA   203      -6.914  19.750   8.056  1.00  0.00
ATOM   3276  H   ALA   203      -7.297  20.653   7.817  1.00  0.00
ATOM   3277  CA  ALA   203      -7.733  18.534   7.766  1.00  0.00
ATOM   3278  HA  ALA   203      -7.933  17.975   8.680  1.00  0.00
ATOM   3279  CB  ALA   203      -9.050  19.016   7.195  1.00  0.00
ATOM   3280  HB1 ALA   203      -8.866  19.569   6.274  1.00  0.00
ATOM   3281  HB2 ALA   203      -9.689  18.159   6.982  1.00  0.00
ATOM   3282  HB3 ALA   203      -9.543  19.666   7.917  1.00  0.00
ATOM   3283  C   ALA   203      -6.981  17.590   6.877  1.00  0.00
ATOM   3284  O   ALA   203      -7.091  16.386   7.086  1.00  0.00
ATOM   3285  N   ILE   204      -6.188  18.137   5.967  1.00  0.00
ATOM   3286  H   ILE   204      -6.162  19.138   5.834  1.00  0.00
ATOM   3287  CA  ILE   204      -5.445  17.286   5.019  1.00  0.00
ATOM   3288  HA  ILE   204      -5.855  16.278   4.952  1.00  0.00
ATOM   3289  CB  ILE   204      -5.290  17.859   3.632  1.00  0.00
ATOM   3290  HB  ILE   204      -4.678  17.150   3.074  1.00  0.00
ATOM   3291  CG2 ILE   204      -6.644  18.127   2.842  1.00  0.00
ATOM   3292 HG21 ILE   204      -7.256  18.836   3.399  1.00  0.00
ATOM   3293 HG22 ILE   204      -6.416  18.538   1.858  1.00  0.00
ATOM   3294 HG23 ILE   204      -7.189  17.190   2.726  1.00  0.00
ATOM   3295  CG1 ILE   204      -4.406  19.130   3.551  1.00  0.00
ATOM   3296 HG12 ILE   204      -5.056  19.935   3.893  1.00  0.00
ATOM   3297 HG13 ILE   204      -3.619  18.961   4.286  1.00  0.00
ATOM   3298  CD1 ILE   204      -3.764  19.525   2.184  1.00  0.00
ATOM   3299 HD11 ILE   204      -4.550  19.694   1.448  1.00  0.00
ATOM   3300 HD12 ILE   204      -3.179  20.437   2.306  1.00  0.00
ATOM   3301 HD13 ILE   204      -3.113  18.720   1.841  1.00  0.00
ATOM   3302  C   ILE   204      -4.060  16.800   5.475  1.00  0.00
ATOM   3303  O   ILE   204      -3.510  15.913   4.858  1.00  0.00
ATOM   3304  N   ARG   205      -3.513  17.279   6.613  1.00  0.00
ATOM   3305  H   ARG   205      -4.070  18.070   6.903  1.00  0.00
ATOM   3306  CA  ARG   205      -2.257  17.009   7.331  1.00  0.00
ATOM   3307  HA  ARG   205      -1.516  16.729   6.582  1.00  0.00
ATOM   3308  CB  ARG   205      -1.693  18.177   8.172  1.00  0.00
ATOM   3309  HB2 ARG   205      -2.331  18.281   9.049  1.00  0.00
ATOM   3310  HB3 ARG   205      -0.688  17.893   8.485  1.00  0.00
ATOM   3311  CG  ARG   205      -1.636  19.509   7.423  1.00  0.00
ATOM   3312  HG2 ARG   205      -0.942  19.409   6.589  1.00  0.00
ATOM   3313  HG3 ARG   205      -2.631  19.736   7.041  1.00  0.00
ATOM   3314  CD  ARG   205      -1.145  20.705   8.392  1.00  0.00
ATOM   3315  HD2 ARG   205      -0.903  21.577   7.784  1.00  0.00
ATOM   3316  HD3 ARG   205      -1.951  20.956   9.082  1.00  0.00
ATOM   3317  NE  ARG   205       0.040  20.331   9.170  1.00  0.00
ATOM   3318  HE  ARG   205       0.369  19.377   9.124  1.00  0.00
ATOM   3319  CZ  ARG   205       0.630  21.185  10.071  1.00  0.00
ATOM   3320  NH1 ARG   205       0.219  22.386  10.326  1.00  0.00
ATOM   3321 HH11 ARG   205      -0.590  22.752   9.845  1.00  0.00
ATOM   3322 HH12 ARG   205       0.710  22.951  11.004  1.00  0.00
ATOM   3323  NH2 ARG   205       1.772  20.899  10.663  1.00  0.00
ATOM   3324 HH21 ARG   205       2.240  20.028  10.457  1.00  0.00
ATOM   3325 HH22 ARG   205       2.175  21.552  11.319  1.00  0.00
ATOM   3326  C   ARG   205      -2.329  15.681   8.126  1.00  0.00
ATOM   3327  O   ARG   205      -2.503  15.626   9.312  1.00  0.00
ATOM   3328  N   GLY   206      -2.343  14.610   7.364  1.00  0.00
ATOM   3329  H   GLY   206      -2.333  14.769   6.366  1.00  0.00
ATOM   3330  CA  GLY   206      -2.371  13.219   7.849  1.00  0.00
ATOM   3331  HA2 GLY   206      -1.799  12.615   7.144  1.00  0.00
ATOM   3332  HA3 GLY   206      -1.881  13.202   8.822  1.00  0.00
ATOM   3333  C   GLY   206      -3.771  12.628   7.987  1.00  0.00
ATOM   3334  O   GLY   206      -3.885  11.481   8.357  1.00  0.00
ATOM   3335  N   GLY   207      -4.847  13.415   7.770  1.00  0.00
ATOM   3336  H   GLY   207      -4.604  14.370   7.550  1.00  0.00
ATOM   3337  CA  GLY   207      -6.275  13.049   7.817  1.00  0.00
ATOM   3338  HA2 GLY   207      -6.359  12.254   8.558  1.00  0.00
ATOM   3339  HA3 GLY   207      -6.802  13.934   8.173  1.00  0.00
ATOM   3340  C   GLY   207      -6.927  12.572   6.489  1.00  0.00
ATOM   3341  O   GLY   207      -8.062  12.794   6.233  1.00  0.00
ATOM   3342  N   GLY   208      -6.075  11.877   5.694  1.00  0.00
ATOM   3343  H   GLY   208      -5.112  11.700   5.943  1.00  0.00
ATOM   3344  CA  GLY   208      -6.584  11.340   4.374  1.00  0.00
ATOM   3345  HA2 GLY   208      -5.784  10.723   3.964  1.00  0.00
ATOM   3346  HA3 GLY   208      -7.443  10.712   4.608  1.00  0.00
ATOM   3347  C   GLY   208      -6.983  12.345   3.364  1.00  0.00
ATOM   3348  O   GLY   208      -8.161  12.386   3.061  1.00  0.00
ATOM   3349  N   ALA   209      -6.089  13.126   2.851  1.00  0.00
ATOM   3350  H   ALA   209      -5.209  12.983   3.325  1.00  0.00
ATOM   3351  CA  ALA   209      -6.184  14.192   1.906  1.00  0.00
ATOM   3352  HA  ALA   209      -6.657  14.999   2.465  1.00  0.00
ATOM   3353  CB  ALA   209      -4.761  14.615   1.548  1.00  0.00
ATOM   3354  HB1 ALA   209      -4.277  13.820   0.980  1.00  0.00
ATOM   3355  HB2 ALA   209      -4.792  15.523   0.946  1.00  0.00
ATOM   3356  HB3 ALA   209      -4.197  14.803   2.461  1.00  0.00
ATOM   3357  C   ALA   209      -7.083  13.946   0.688  1.00  0.00
ATOM   3358  O   ALA   209      -7.855  14.760   0.219  1.00  0.00
ATOM   3359  N   GLY   210      -7.146  12.641   0.337  1.00  0.00
ATOM   3360  H   GLY   210      -6.617  11.992   0.902  1.00  0.00
ATOM   3361  CA  GLY   210      -7.924  12.106  -0.800  1.00  0.00
ATOM   3362  HA2 GLY   210      -7.669  12.707  -1.673  1.00  0.00
ATOM   3363  HA3 GLY   210      -7.595  11.079  -0.958  1.00  0.00
ATOM   3364  C   GLY   210      -9.431  12.119  -0.614  1.00  0.00
ATOM   3365  O   GLY   210     -10.203  11.759  -1.494  1.00  0.00
ATOM   3366  N   SER   211      -9.887  12.476   0.665  1.00  0.00
ATOM   3367  H   SER   211      -9.201  12.436   1.405  1.00  0.00
ATOM   3368  CA  SER   211     -11.259  12.783   1.015  1.00  0.00
ATOM   3369  HA  SER   211     -11.934  12.205   0.383  1.00  0.00
ATOM   3370  CB  SER   211     -11.547  12.435   2.492  1.00  0.00
ATOM   3371  HB2 SER   211     -11.459  13.390   3.009  1.00  0.00
ATOM   3372  HB3 SER   211     -12.590  12.119   2.489  1.00  0.00
ATOM   3373  OG  SER   211     -10.765  11.468   3.156  1.00  0.00
ATOM   3374  HG  SER   211     -11.074  11.373   4.060  1.00  0.00
ATOM   3375  C   SER   211     -11.687  14.218   0.728  1.00  0.00
ATOM   3376  O   SER   211     -12.837  14.490   0.715  1.00  0.00
ATOM   3377  N   PHE   212     -10.768  15.104   0.353  1.00  0.00
ATOM   3378  H   PHE   212      -9.809  14.866   0.144  1.00  0.00
ATOM   3379  CA  PHE   212     -11.167  16.503   0.270  1.00  0.00
ATOM   3380  HA  PHE   212     -12.230  16.591   0.493  1.00  0.00
ATOM   3381  CB  PHE   212     -10.396  17.351   1.254  1.00  0.00
ATOM   3382  HB2 PHE   212      -9.353  17.439   0.949  1.00  0.00
ATOM   3383  HB3 PHE   212     -10.853  18.340   1.272  1.00  0.00
ATOM   3384  CG  PHE   212     -10.389  16.854   2.672  1.00  0.00
ATOM   3385  CD1 PHE   212      -9.526  15.801   3.067  1.00  0.00
ATOM   3386  HD1 PHE   212      -8.939  15.291   2.303  1.00  0.00
ATOM   3387  CE1 PHE   212      -9.416  15.404   4.437  1.00  0.00
ATOM   3388  HE1 PHE   212      -8.702  14.678   4.827  1.00  0.00
ATOM   3389  CZ  PHE   212     -10.329  16.034   5.309  1.00  0.00
ATOM   3390  HZ  PHE   212     -10.375  15.652   6.329  1.00  0.00
ATOM   3391  CE2 PHE   212     -11.146  17.091   4.925  1.00  0.00
ATOM   3392  HE2 PHE   212     -11.720  17.605   5.695  1.00  0.00
ATOM   3393  CD2 PHE   212     -11.242  17.496   3.603  1.00  0.00
ATOM   3394  HD2 PHE   212     -11.950  18.275   3.322  1.00  0.00
ATOM   3395  C   PHE   212     -10.942  17.035  -1.124  1.00  0.00
ATOM   3396  O   PHE   212     -11.669  18.008  -1.372  1.00  0.00
ATOM   3397  N   GLY   213      -9.963  16.499  -1.901  1.00  0.00
ATOM   3398  H   GLY   213      -9.615  15.621  -1.542  1.00  0.00
ATOM   3399  CA  GLY   213      -9.385  17.019  -3.132  1.00  0.00
ATOM   3400  HA2 GLY   213     -10.138  17.027  -3.920  1.00  0.00
ATOM   3401  HA3 GLY   213      -9.019  18.033  -2.970  1.00  0.00
ATOM   3402  C   GLY   213      -8.185  16.108  -3.581  1.00  0.00
ATOM   3403  O   GLY   213      -7.894  15.105  -2.943  1.00  0.00
ATOM   3404  N   ILE   214      -7.449  16.524  -4.622  1.00  0.00
ATOM   3405  H   ILE   214      -7.986  17.058  -5.290  1.00  0.00
ATOM   3406  CA  ILE   214      -6.038  16.146  -4.981  1.00  0.00
ATOM   3407  HA  ILE   214      -5.618  15.293  -4.447  1.00  0.00
ATOM   3408  CB  ILE   214      -5.842  15.938  -6.554  1.00  0.00
ATOM   3409  HB  ILE   214      -6.333  16.778  -7.044  1.00  0.00
ATOM   3410  CG2 ILE   214      -4.379  15.856  -7.021  1.00  0.00
ATOM   3411 HG21 ILE   214      -3.887  15.015  -6.532  1.00  0.00
ATOM   3412 HG22 ILE   214      -4.349  15.714  -8.102  1.00  0.00
ATOM   3413 HG23 ILE   214      -3.862  16.780  -6.762  1.00  0.00
ATOM   3414  CG1 ILE   214      -6.741  14.775  -7.015  1.00  0.00
ATOM   3415 HG12 ILE   214      -6.433  13.916  -6.419  1.00  0.00
ATOM   3416 HG13 ILE   214      -7.755  15.064  -6.739  1.00  0.00
ATOM   3417  CD1 ILE   214      -6.704  14.412  -8.474  1.00  0.00
ATOM   3418 HD11 ILE   214      -5.690  14.122  -8.752  1.00  0.00
ATOM   3419 HD12 ILE   214      -7.383  13.579  -8.659  1.00  0.00
ATOM   3420 HD13 ILE   214      -7.012  15.271  -9.071  1.00  0.00
ATOM   3421  C   ILE   214      -5.013  17.144  -4.326  1.00  0.00
ATOM   3422  O   ILE   214      -5.003  18.285  -4.762  1.00  0.00
ATOM   3423  N   VAL   215      -4.017  16.787  -3.495  1.00  0.00
ATOM   3424  H   VAL   215      -3.948  15.824  -3.198  1.00  0.00
ATOM   3425  CA  VAL   215      -2.941  17.702  -3.130  1.00  0.00
ATOM   3426  HA  VAL   215      -3.303  18.728  -3.065  1.00  0.00
ATOM   3427  CB  VAL   215      -2.345  17.305  -1.771  1.00  0.00
ATOM   3428  HB  VAL   215      -1.967  16.283  -1.798  1.00  0.00
ATOM   3429  CG1 VAL   215      -1.205  18.255  -1.500  1.00  0.00
ATOM   3430 HG11 VAL   215      -1.582  19.277  -1.473  1.00  0.00
ATOM   3431 HG12 VAL   215      -0.748  18.011  -0.541  1.00  0.00
ATOM   3432 HG13 VAL   215      -0.460  18.164  -2.290  1.00  0.00
ATOM   3433  CG2 VAL   215      -3.565  17.451  -0.841  1.00  0.00
ATOM   3434 HG21 VAL   215      -4.358  16.782  -1.174  1.00  0.00
ATOM   3435 HG22 VAL   215      -3.278  17.194   0.179  1.00  0.00
ATOM   3436 HG23 VAL   215      -3.923  18.480  -0.869  1.00  0.00
ATOM   3437  C   VAL   215      -1.772  17.538  -4.063  1.00  0.00
ATOM   3438  O   VAL   215      -1.145  16.461  -4.167  1.00  0.00
ATOM   3439  N   LEU   216      -1.455  18.639  -4.779  1.00  0.00
ATOM   3440  H   LEU   216      -1.799  19.546  -4.499  1.00  0.00
ATOM   3441  CA  LEU   216      -0.601  18.556  -5.965  1.00  0.00
ATOM   3442  HA  LEU   216      -0.597  17.568  -6.425  1.00  0.00
ATOM   3443  CB  LEU   216      -1.271  19.571  -6.961  1.00  0.00
ATOM   3444  HB2 LEU   216      -2.335  19.373  -6.832  1.00  0.00
ATOM   3445  HB3 LEU   216      -1.019  20.521  -6.490  1.00  0.00
ATOM   3446  CG  LEU   216      -0.955  19.637  -8.397  1.00  0.00
ATOM   3447  HG  LEU   216      -1.680  20.299  -8.870  1.00  0.00
ATOM   3448  CD1 LEU   216       0.481  20.164  -8.668  1.00  0.00
ATOM   3449 HD11 LEU   216       1.207  19.502  -8.196  1.00  0.00
ATOM   3450 HD12 LEU   216       0.662  20.192  -9.743  1.00  0.00
ATOM   3451 HD13 LEU   216       0.584  21.168  -8.256  1.00  0.00
ATOM   3452  CD2 LEU   216      -1.023  18.246  -9.033  1.00  0.00
ATOM   3453 HD21 LEU   216      -2.027  17.839  -8.913  1.00  0.00
ATOM   3454 HD22 LEU   216      -0.786  18.319 -10.095  1.00  0.00
ATOM   3455 HD23 LEU   216      -0.304  17.587  -8.545  1.00  0.00
ATOM   3456  C   LEU   216       0.841  18.978  -5.579  1.00  0.00
ATOM   3457  O   LEU   216       1.814  18.377  -5.916  1.00  0.00
ATOM   3458  N   ALA   217       0.913  19.926  -4.614  1.00  0.00
ATOM   3459  H   ALA   217       0.080  20.417  -4.325  1.00  0.00
ATOM   3460  CA  ALA   217       2.171  20.267  -3.973  1.00  0.00
ATOM   3461  HA  ALA   217       2.800  19.384  -4.094  1.00  0.00
ATOM   3462  CB  ALA   217       2.847  21.459  -4.696  1.00  0.00
ATOM   3463  HB1 ALA   217       2.234  22.352  -4.577  1.00  0.00
ATOM   3464  HB2 ALA   217       3.833  21.635  -4.265  1.00  0.00
ATOM   3465  HB3 ALA   217       2.951  21.230  -5.757  1.00  0.00
ATOM   3466  C   ALA   217       2.126  20.677  -2.515  1.00  0.00
ATOM   3467  O   ALA   217       1.073  21.087  -2.036  1.00  0.00
ATOM   3468  N   TRP   218       3.316  20.598  -1.843  1.00  0.00
ATOM   3469  H   TRP   218       4.162  20.472  -2.380  1.00  0.00
ATOM   3470  CA  TRP   218       3.439  20.828  -0.366  1.00  0.00
ATOM   3471  HA  TRP   218       2.530  21.278   0.032  1.00  0.00
ATOM   3472  CB  TRP   218       3.660  19.453   0.331  1.00  0.00
ATOM   3473  HB2 TRP   218       4.668  19.050   0.233  1.00  0.00
ATOM   3474  HB3 TRP   218       3.483  19.740   1.367  1.00  0.00
ATOM   3475  CG  TRP   218       2.753  18.370   0.042  1.00  0.00
ATOM   3476  CD1 TRP   218       2.998  17.456  -0.947  1.00  0.00
ATOM   3477  HD1 TRP   218       3.874  17.575  -1.585  1.00  0.00
ATOM   3478  NE1 TRP   218       1.972  16.500  -0.898  1.00  0.00
ATOM   3479  HE1 TRP   218       1.782  15.959  -1.730  1.00  0.00
ATOM   3480  CE2 TRP   218       1.158  16.591   0.189  1.00  0.00
ATOM   3481  CZ2 TRP   218       0.007  15.909   0.601  1.00  0.00
ATOM   3482  HZ2 TRP   218      -0.244  15.022   0.019  1.00  0.00
ATOM   3483  CH2 TRP   218      -0.726  16.358   1.668  1.00  0.00
ATOM   3484  HH2 TRP   218      -1.617  15.843   2.026  1.00  0.00
ATOM   3485  CZ3 TRP   218      -0.297  17.556   2.337  1.00  0.00
ATOM   3486  HZ3 TRP   218      -0.843  17.908   3.212  1.00  0.00
ATOM   3487  CE3 TRP   218       0.803  18.298   1.910  1.00  0.00
ATOM   3488  HE3 TRP   218       1.074  19.162   2.516  1.00  0.00
ATOM   3489  CD2 TRP   218       1.551  17.880   0.797  1.00  0.00
ATOM   3490  C   TRP   218       4.729  21.614  -0.159  1.00  0.00
ATOM   3491  O   TRP   218       5.707  21.466  -0.911  1.00  0.00
ATOM   3492  N   LYS   219       4.781  22.454   0.896  1.00  0.00
ATOM   3493  H   LYS   219       3.917  22.581   1.403  1.00  0.00
ATOM   3494  CA  LYS   219       5.964  23.204   1.336  1.00  0.00
ATOM   3495  HA  LYS   219       6.718  23.094   0.556  1.00  0.00
ATOM   3496  CB  LYS   219       5.753  24.709   1.609  1.00  0.00
ATOM   3497  HB2 LYS   219       5.244  25.100   0.728  1.00  0.00
ATOM   3498  HB3 LYS   219       5.085  24.762   2.468  1.00  0.00
ATOM   3499  CG  LYS   219       7.005  25.542   1.885  1.00  0.00
ATOM   3500  HG2 LYS   219       7.515  25.146   2.763  1.00  0.00
ATOM   3501  HG3 LYS   219       7.671  25.487   1.024  1.00  0.00
ATOM   3502  CD  LYS   219       6.595  27.072   2.148  1.00  0.00
ATOM   3503  HD2 LYS   219       6.045  27.461   1.291  1.00  0.00
ATOM   3504  HD3 LYS   219       5.973  27.141   3.040  1.00  0.00
ATOM   3505  CE  LYS   219       7.843  27.875   2.346  1.00  0.00
ATOM   3506  HE2 LYS   219       8.354  27.554   3.254  1.00  0.00
ATOM   3507  HE3 LYS   219       8.508  27.748   1.491  1.00  0.00
ATOM   3508  NZ  LYS   219       7.474  29.272   2.468  1.00  0.00
ATOM   3509  HZ1 LYS   219       6.858  29.389   3.260  1.00  0.00
ATOM   3510  HZ2 LYS   219       8.306  29.829   2.602  1.00  0.00
ATOM   3511  HZ3 LYS   219       7.001  29.570   1.627  1.00  0.00
ATOM   3512  C   LYS   219       6.464  22.507   2.661  1.00  0.00
ATOM   3513  O   LYS   219       5.775  22.533   3.649  1.00  0.00
ATOM   3514  N   VAL   220       7.676  21.981   2.690  1.00  0.00
ATOM   3515  H   VAL   220       8.293  22.039   1.892  1.00  0.00
ATOM   3516  CA  VAL   220       8.178  21.319   3.920  1.00  0.00
ATOM   3517  HA  VAL   220       7.507  21.248   4.775  1.00  0.00
ATOM   3518  CB  VAL   220       8.725  19.904   3.601  1.00  0.00
ATOM   3519  HB  VAL   220       9.380  19.577   4.409  1.00  0.00
ATOM   3520  CG1 VAL   220       7.550  18.917   3.461  1.00  0.00
ATOM   3521 HG11 VAL   220       6.895  19.243   2.653  1.00  0.00
ATOM   3522 HG12 VAL   220       7.935  17.922   3.237  1.00  0.00
ATOM   3523 HG13 VAL   220       6.988  18.886   4.394  1.00  0.00
ATOM   3524  CG2 VAL   220       9.729  19.740   2.504  1.00  0.00
ATOM   3525 HG21 VAL   220      10.617  20.329   2.733  1.00  0.00
ATOM   3526 HG22 VAL   220      10.003  18.689   2.416  1.00  0.00
ATOM   3527 HG23 VAL   220       9.299  20.083   1.563  1.00  0.00
ATOM   3528  C   VAL   220       9.369  22.089   4.592  1.00  0.00
ATOM   3529  O   VAL   220      10.210  22.664   3.917  1.00  0.00
ATOM   3530  N   ARG   221       9.428  22.053   5.931  1.00  0.00
ATOM   3531  H   ARG   221       8.587  21.746   6.399  1.00  0.00
ATOM   3532  CA  ARG   221      10.608  22.394   6.759  1.00  0.00
ATOM   3533  HA  ARG   221      11.004  23.376   6.501  1.00  0.00
ATOM   3534  CB  ARG   221      10.157  22.420   8.184  1.00  0.00
ATOM   3535  HB2 ARG   221       9.417  23.216   8.266  1.00  0.00
ATOM   3536  HB3 ARG   221       9.681  21.460   8.382  1.00  0.00
ATOM   3537  CG  ARG   221      11.266  22.653   9.196  1.00  0.00
ATOM   3538  HG2 ARG   221      11.909  21.773   9.182  1.00  0.00
ATOM   3539  HG3 ARG   221      11.833  23.522   8.862  1.00  0.00
ATOM   3540  CD  ARG   221      10.763  22.889  10.607  1.00  0.00
ATOM   3541  HD2 ARG   221      11.619  23.044  11.264  1.00  0.00
ATOM   3542  HD3 ARG   221      10.136  23.780  10.612  1.00  0.00
ATOM   3543  NE  ARG   221       9.971  21.748  11.120  1.00  0.00
ATOM   3544  HE  ARG   221      10.147  20.869  10.653  1.00  0.00
ATOM   3545  CZ  ARG   221       9.098  21.768  12.141  1.00  0.00
ATOM   3546  NH1 ARG   221       8.600  22.820  12.729  1.00  0.00
ATOM   3547 HH11 ARG   221       8.869  23.743  12.419  1.00  0.00
ATOM   3548 HH12 ARG   221       7.948  22.707  13.491  1.00  0.00
ATOM   3549  NH2 ARG   221       8.656  20.660  12.589  1.00  0.00
ATOM   3550 HH21 ARG   221       8.965  19.792  12.175  1.00  0.00
ATOM   3551 HH22 ARG   221       7.999  20.655  13.356  1.00  0.00
ATOM   3552  C   ARG   221      11.782  21.331   6.640  1.00  0.00
ATOM   3553  O   ARG   221      11.524  20.148   6.546  1.00  0.00
ATOM   3554  N   LEU   222      12.961  21.787   6.394  1.00  0.00
ATOM   3555  H   LEU   222      13.088  22.761   6.159  1.00  0.00
ATOM   3556  CA  LEU   222      14.156  20.937   6.513  1.00  0.00
ATOM   3557  HA  LEU   222      13.921  19.876   6.427  1.00  0.00
ATOM   3558  CB  LEU   222      15.017  21.322   5.379  1.00  0.00
ATOM   3559  HB2 LEU   222      15.361  22.351   5.483  1.00  0.00
ATOM   3560  HB3 LEU   222      15.870  20.646   5.442  1.00  0.00
ATOM   3561  CG  LEU   222      14.323  21.148   4.011  1.00  0.00
ATOM   3562  HG  LEU   222      13.447  21.791   3.931  1.00  0.00
ATOM   3563  CD1 LEU   222      15.339  21.550   2.969  1.00  0.00
ATOM   3564 HD11 LEU   222      16.216  20.907   3.048  1.00  0.00
ATOM   3565 HD12 LEU   222      14.902  21.447   1.976  1.00  0.00
ATOM   3566 HD13 LEU   222      15.634  22.587   3.129  1.00  0.00
ATOM   3567  CD2 LEU   222      13.955  19.672   3.713  1.00  0.00
ATOM   3568 HD21 LEU   222      13.276  19.304   4.482  1.00  0.00
ATOM   3569 HD22 LEU   222      13.470  19.607   2.739  1.00  0.00
ATOM   3570 HD23 LEU   222      14.861  19.065   3.708  1.00  0.00
ATOM   3571  C   LEU   222      14.884  21.242   7.793  1.00  0.00
ATOM   3572  O   LEU   222      14.701  22.252   8.464  1.00  0.00
ATOM   3573  N   VAL   223      15.713  20.334   8.292  1.00  0.00
ATOM   3574  H   VAL   223      16.065  19.654   7.633  1.00  0.00
ATOM   3575  CA  VAL   223      16.092  20.200   9.693  1.00  0.00
ATOM   3576  HA  VAL   223      16.043  21.094  10.314  1.00  0.00
ATOM   3577  CB  VAL   223      15.212  19.054  10.377  1.00  0.00
ATOM   3578  HB  VAL   223      15.687  18.782  11.319  1.00  0.00
ATOM   3579  CG1 VAL   223      13.743  19.512  10.648  1.00  0.00
ATOM   3580 HG11 VAL   223      13.267  19.784   9.706  1.00  0.00
ATOM   3581 HG12 VAL   223      13.188  18.697  11.113  1.00  0.00
ATOM   3582 HG13 VAL   223      13.748  20.374  11.314  1.00  0.00
ATOM   3583  CG2 VAL   223      15.170  17.701   9.786  1.00  0.00
ATOM   3584 HG21 VAL   223      16.176  17.282   9.765  1.00  0.00
ATOM   3585 HG22 VAL   223      14.523  17.061  10.386  1.00  0.00
ATOM   3586 HG23 VAL   223      14.780  17.760   8.770  1.00  0.00
ATOM   3587  C   VAL   223      17.556  19.918   9.861  1.00  0.00
ATOM   3588  O   VAL   223      18.204  19.538   8.947  1.00  0.00
ATOM   3589  N   ASP   224      18.139  20.312  11.007  1.00  0.00
ATOM   3590  H   ASP   224      17.633  20.772  11.750  1.00  0.00
ATOM   3591  CA  ASP   224      19.649  20.103  11.177  1.00  0.00
ATOM   3592  HA  ASP   224      20.158  20.442  10.275  1.00  0.00
ATOM   3593  CB  ASP   224      20.200  20.868  12.359  1.00  0.00
ATOM   3594  HB2 ASP   224      19.786  20.401  13.252  1.00  0.00
ATOM   3595  HB3 ASP   224      21.289  20.858  12.415  1.00  0.00
ATOM   3596  CG  ASP   224      19.714  22.295  12.266  1.00  0.00
ATOM   3597  OD1 ASP   224      18.715  22.724  12.864  1.00  0.00
ATOM   3598  OD2 ASP   224      20.359  23.042  11.448  1.00  0.00
ATOM   3599  C   ASP   224      19.997  18.608  11.345  1.00  0.00
ATOM   3600  O   ASP   224      19.409  17.962  12.176  1.00  0.00
ATOM   3601  N   VAL   225      21.001  18.145  10.611  1.00  0.00
ATOM   3602  H   VAL   225      21.387  18.769   9.917  1.00  0.00
ATOM   3603  CA  VAL   225      21.646  16.819  10.803  1.00  0.00
ATOM   3604  HA  VAL   225      21.599  16.551  11.858  1.00  0.00
ATOM   3605  CB  VAL   225      21.083  15.648   9.972  1.00  0.00
ATOM   3606  HB  VAL   225      21.804  14.832   9.929  1.00  0.00
ATOM   3607  CG1 VAL   225      19.816  15.167  10.652  1.00  0.00
ATOM   3608 HG11 VAL   225      19.094  15.982  10.695  1.00  0.00
ATOM   3609 HG12 VAL   225      19.393  14.337  10.087  1.00  0.00
ATOM   3610 HG13 VAL   225      20.050  14.835  11.664  1.00  0.00
ATOM   3611  CG2 VAL   225      20.825  16.069   8.493  1.00  0.00
ATOM   3612 HG21 VAL   225      21.761  16.395   8.039  1.00  0.00
ATOM   3613 HG22 VAL   225      20.429  15.219   7.937  1.00  0.00
ATOM   3614 HG23 VAL   225      20.105  16.887   8.468  1.00  0.00
ATOM   3615  C   VAL   225      23.134  16.890  10.322  1.00  0.00
ATOM   3616  O   VAL   225      23.451  17.510   9.349  1.00  0.00
ATOM   3617  N   PRO   226      24.050  16.250  11.064  1.00  0.00
ATOM   3618  CD  PRO   226      23.807  15.524  12.269  1.00  0.00
ATOM   3619  HD2 PRO   226      23.003  14.809  12.094  1.00  0.00
ATOM   3620  HD3 PRO   226      23.507  16.224  13.048  1.00  0.00
ATOM   3621  CG  PRO   226      25.166  14.830  12.586  1.00  0.00
ATOM   3622  HG2 PRO   226      25.174  13.806  12.212  1.00  0.00
ATOM   3623  HG3 PRO   226      25.356  14.826  13.659  1.00  0.00
ATOM   3624  CB  PRO   226      26.186  15.697  11.856  1.00  0.00
ATOM   3625  HB2 PRO   226      26.967  15.023  11.504  1.00  0.00
ATOM   3626  HB3 PRO   226      26.633  16.484  12.464  1.00  0.00
ATOM   3627  CA  PRO   226      25.453  16.312  10.662  1.00  0.00
ATOM   3628  HA  PRO   226      25.714  17.350  10.456  1.00  0.00
ATOM   3629  C   PRO   226      25.696  15.479   9.428  1.00  0.00
ATOM   3630  O   PRO   226      24.937  14.628   8.997  1.00  0.00
ATOM   3631  N   SER   227      26.848  15.583   8.772  1.00  0.00
ATOM   3632  H   SER   227      27.350  16.459   8.786  1.00  0.00
ATOM   3633  CA  SER   227      27.327  14.541   7.918  1.00  0.00
ATOM   3634  HA  SER   227      26.521  14.105   7.327  1.00  0.00
ATOM   3635  CB  SER   227      28.344  15.177   6.965  1.00  0.00
ATOM   3636  HB2 SER   227      28.529  14.400   6.223  1.00  0.00
ATOM   3637  HB3 SER   227      27.793  15.996   6.503  1.00  0.00
ATOM   3638  OG  SER   227      29.583  15.661   7.462  1.00  0.00
ATOM   3639  HG  SER   227      30.098  16.025   6.738  1.00  0.00
ATOM   3640  C   SER   227      27.883  13.245   8.548  1.00  0.00
ATOM   3641  O   SER   227      28.181  12.294   7.820  1.00  0.00
ATOM   3642  N   LYS   228      27.857  13.133   9.888  1.00  0.00
ATOM   3643  H   LYS   228      27.604  13.971  10.392  1.00  0.00
ATOM   3644  CA  LYS   228      28.142  11.924  10.654  1.00  0.00
ATOM   3645  HA  LYS   228      28.426  11.111   9.985  1.00  0.00
ATOM   3646  CB  LYS   228      29.326  12.197  11.641  1.00  0.00
ATOM   3647  HB2 LYS   228      29.117  13.096  12.220  1.00  0.00
ATOM   3648  HB3 LYS   228      29.439  11.349  12.316  1.00  0.00
ATOM   3649  CG  LYS   228      30.656  12.397  10.823  1.00  0.00
ATOM   3650  HG2 LYS   228      30.811  11.581  10.117  1.00  0.00
ATOM   3651  HG3 LYS   228      30.649  13.345  10.285  1.00  0.00
ATOM   3652  CD  LYS   228      31.797  12.403  11.861  1.00  0.00
ATOM   3653  HD2 LYS   228      31.764  13.336  12.423  1.00  0.00
ATOM   3654  HD3 LYS   228      31.664  11.563  12.543  1.00  0.00
ATOM   3655  CE  LYS   228      33.194  12.275  11.135  1.00  0.00
ATOM   3656  HE2 LYS   228      33.154  12.847  10.208  1.00  0.00
ATOM   3657  HE3 LYS   228      33.961  12.693  11.787  1.00  0.00
ATOM   3658  NZ  LYS   228      33.522  10.865  10.830  1.00  0.00
ATOM   3659  HZ1 LYS   228      32.812  10.477  10.225  1.00  0.00
ATOM   3660  HZ2 LYS   228      34.419  10.820  10.367  1.00  0.00
ATOM   3661  HZ3 LYS   228      33.559  10.335  11.689  1.00  0.00
ATOM   3662  C   LYS   228      26.980  11.462  11.483  1.00  0.00
ATOM   3663  O   LYS   228      26.814  11.874  12.623  1.00  0.00
ATOM   3664  N   VAL   229      26.153  10.649  10.873  1.00  0.00
ATOM   3665  H   VAL   229      26.393  10.489   9.905  1.00  0.00
ATOM   3666  CA  VAL   229      24.978   9.941  11.431  1.00  0.00
ATOM   3667  HA  VAL   229      24.703  10.217  12.449  1.00  0.00
ATOM   3668  CB  VAL   229      23.763  10.167  10.515  1.00  0.00
ATOM   3669  HB  VAL   229      24.118   9.974   9.502  1.00  0.00
ATOM   3670  CG1 VAL   229      22.533   9.326  10.787  1.00  0.00
ATOM   3671 HG11 VAL   229      22.177   9.518  11.799  1.00  0.00
ATOM   3672 HG12 VAL   229      21.751   9.583  10.072  1.00  0.00
ATOM   3673 HG13 VAL   229      22.784   8.270  10.685  1.00  0.00
ATOM   3674  CG2 VAL   229      23.422  11.691  10.529  1.00  0.00
ATOM   3675 HG21 VAL   229      24.278  12.259  10.164  1.00  0.00
ATOM   3676 HG22 VAL   229      22.562  11.877   9.885  1.00  0.00
ATOM   3677 HG23 VAL   229      23.188  12.002  11.547  1.00  0.00
ATOM   3678  C   VAL   229      25.277   8.383  11.477  1.00  0.00
ATOM   3679  O   VAL   229      25.466   7.773  10.436  1.00  0.00
ATOM   3680  N   THR   230      25.376   7.866  12.670  1.00  0.00
ATOM   3681  H   THR   230      25.302   8.477  13.471  1.00  0.00
ATOM   3682  CA  THR   230      25.747   6.493  12.891  1.00  0.00
ATOM   3683  HA  THR   230      26.407   6.224  12.066  1.00  0.00
ATOM   3684  CB  THR   230      26.486   6.222  14.225  1.00  0.00
ATOM   3685  HB  THR   230      25.756   6.221  15.034  1.00  0.00
ATOM   3686  CG2 THR   230      27.203   4.890  14.192  1.00  0.00
ATOM   3687 HG21 THR   230      27.934   4.890  13.383  1.00  0.00
ATOM   3688 HG22 THR   230      27.713   4.727  15.142  1.00  0.00
ATOM   3689 HG23 THR   230      26.480   4.091  14.027  1.00  0.00
ATOM   3690  OG1 THR   230      27.513   7.217  14.487  1.00  0.00
ATOM   3691  HG1 THR   230      27.948   7.017  15.319  1.00  0.00
ATOM   3692  C   THR   230      24.610   5.587  12.731  1.00  0.00
ATOM   3693  O   THR   230      23.634   5.741  13.438  1.00  0.00
ATOM   3694  N   VAL   231      24.635   4.622  11.818  1.00  0.00
ATOM   3695  H   VAL   231      25.349   4.827  11.133  1.00  0.00
ATOM   3696  CA  VAL   231      23.714   3.493  11.555  1.00  0.00
ATOM   3697  HA  VAL   231      22.780   3.452  12.115  1.00  0.00
ATOM   3698  CB  VAL   231      23.401   3.432  10.106  1.00  0.00
ATOM   3699  HB  VAL   231      22.948   2.453   9.947  1.00  0.00
ATOM   3700  CG1 VAL   231      22.482   4.516   9.542  1.00  0.00
ATOM   3701 HG11 VAL   231      22.935   5.495   9.700  1.00  0.00
ATOM   3702 HG12 VAL   231      22.338   4.351   8.474  1.00  0.00
ATOM   3703 HG13 VAL   231      21.518   4.475  10.049  1.00  0.00
ATOM   3704  CG2 VAL   231      24.656   3.284   9.163  1.00  0.00
ATOM   3705 HG21 VAL   231      25.189   2.365   9.407  1.00  0.00
ATOM   3706 HG22 VAL   231      24.328   3.248   8.124  1.00  0.00
ATOM   3707 HG23 VAL   231      25.320   4.137   9.304  1.00  0.00
ATOM   3708  C   VAL   231      24.287   2.228  12.248  1.00  0.00
ATOM   3709  O   VAL   231      25.490   2.028  12.418  1.00  0.00
ATOM   3710  N   PHE   232      23.452   1.228  12.495  1.00  0.00
ATOM   3711  H   PHE   232      22.470   1.461  12.535  1.00  0.00
ATOM   3712  CA  PHE   232      23.862  -0.138  12.869  1.00  0.00
ATOM   3713  HA  PHE   232      24.672  -0.431  12.201  1.00  0.00
ATOM   3714  CB  PHE   232      24.357  -0.306  14.375  1.00  0.00
ATOM   3715  HB2 PHE   232      24.722  -1.327  14.484  1.00  0.00
ATOM   3716  HB3 PHE   232      25.181   0.392  14.525  1.00  0.00
ATOM   3717  CG  PHE   232      23.374  -0.071  15.514  1.00  0.00
ATOM   3718  CD1 PHE   232      22.579  -1.168  16.018  1.00  0.00
ATOM   3719  HD1 PHE   232      22.565  -2.141  15.526  1.00  0.00
ATOM   3720  CE1 PHE   232      21.794  -0.950  17.200  1.00  0.00
ATOM   3721  HE1 PHE   232      21.165  -1.766  17.555  1.00  0.00
ATOM   3722  CZ  PHE   232      21.820   0.284  17.902  1.00  0.00
ATOM   3723  HZ  PHE   232      21.333   0.451  18.863  1.00  0.00
ATOM   3724  CE2 PHE   232      22.543   1.349  17.270  1.00  0.00
ATOM   3725  HE2 PHE   232      22.519   2.307  17.790  1.00  0.00
ATOM   3726  CD2 PHE   232      23.247   1.223  16.071  1.00  0.00
ATOM   3727  HD2 PHE   232      23.677   2.105  15.596  1.00  0.00
ATOM   3728  C   PHE   232      22.794  -1.255  12.544  1.00  0.00
ATOM   3729  O   PHE   232      21.631  -1.110  12.704  1.00  0.00
ATOM   3730  N   THR   233      23.320  -2.411  12.198  1.00  0.00
ATOM   3731  H   THR   233      24.319  -2.556  12.169  1.00  0.00
ATOM   3732  CA  THR   233      22.409  -3.597  11.905  1.00  0.00
ATOM   3733  HA  THR   233      21.405  -3.259  12.161  1.00  0.00
ATOM   3734  CB  THR   233      22.434  -3.969  10.448  1.00  0.00
ATOM   3735  HB  THR   233      23.446  -4.280  10.189  1.00  0.00
ATOM   3736  CG2 THR   233      21.467  -5.095  10.143  1.00  0.00
ATOM   3737 HG21 THR   233      20.455  -4.785  10.401  1.00  0.00
ATOM   3738 HG22 THR   233      21.513  -5.337   9.081  1.00  0.00
ATOM   3739 HG23 THR   233      21.737  -5.975  10.727  1.00  0.00
ATOM   3740  OG1 THR   233      21.960  -2.848   9.757  1.00  0.00
ATOM   3741  HG1 THR   233      21.955  -3.032   8.815  1.00  0.00
ATOM   3742  C   THR   233      22.960  -4.798  12.674  1.00  0.00
ATOM   3743  O   THR   233      24.173  -5.125  12.621  1.00  0.00
ATOM   3744  N   ALA   234      22.126  -5.425  13.564  1.00  0.00
ATOM   3745  H   ALA   234      21.163  -5.121  13.577  1.00  0.00
ATOM   3746  CA  ALA   234      22.566  -6.365  14.583  1.00  0.00
ATOM   3747  HA  ALA   234      23.483  -6.888  14.312  1.00  0.00
ATOM   3748  CB  ALA   234      22.842  -5.497  15.843  1.00  0.00
ATOM   3749  HB1 ALA   234      21.930  -4.974  16.131  1.00  0.00
ATOM   3750  HB2 ALA   234      23.167  -6.138  16.662  1.00  0.00
ATOM   3751  HB3 ALA   234      23.622  -4.770  15.620  1.00  0.00
ATOM   3752  C   ALA   234      21.508  -7.518  14.677  1.00  0.00
ATOM   3753  O   ALA   234      20.272  -7.303  14.503  1.00  0.00
ATOM   3754  N   ILE   235      22.037  -8.755  14.865  1.00  0.00
ATOM   3755  H   ILE   235      23.010  -8.940  14.664  1.00  0.00
ATOM   3756  CA  ILE   235      21.179  -9.883  15.244  1.00  0.00
ATOM   3757  HA  ILE   235      20.145  -9.546  15.318  1.00  0.00
ATOM   3758  CB  ILE   235      21.283 -11.034  14.150  1.00  0.00
ATOM   3759  HB  ILE   235      22.346 -11.207  13.983  1.00  0.00
ATOM   3760  CG2 ILE   235      20.609 -12.344  14.518  1.00  0.00
ATOM   3761 HG21 ILE   235      19.546 -12.172  14.684  1.00  0.00
ATOM   3762 HG22 ILE   235      20.738 -13.060  13.706  1.00  0.00
ATOM   3763 HG23 ILE   235      21.059 -12.742  15.428  1.00  0.00
ATOM   3764  CG1 ILE   235      20.645 -10.591  12.831  1.00  0.00
ATOM   3765 HG12 ILE   235      19.570 -10.515  12.990  1.00  0.00
ATOM   3766 HG13 ILE   235      21.046  -9.609  12.581  1.00  0.00
ATOM   3767  CD1 ILE   235      20.921 -11.559  11.685  1.00  0.00
ATOM   3768 HD11 ILE   235      20.520 -12.542  11.934  1.00  0.00
ATOM   3769 HD12 ILE   235      20.444 -11.193  10.776  1.00  0.00
ATOM   3770 HD13 ILE   235      21.997 -11.636  11.524  1.00  0.00
ATOM   3771  C   ILE   235      21.423 -10.441  16.621  1.00  0.00
ATOM   3772  O   ILE   235      22.604 -10.643  16.966  1.00  0.00
ATOM   3773  N   ARG   236      20.347 -10.835  17.351  1.00  0.00
ATOM   3774  H   ARG   236      19.427 -10.711  16.953  1.00  0.00
ATOM   3775  CA  ARG   236      20.466 -11.575  18.622  1.00  0.00
ATOM   3776  HA  ARG   236      21.482 -11.946  18.760  1.00  0.00
ATOM   3777  CB  ARG   236      20.134 -10.623  19.769  1.00  0.00
ATOM   3778  HB2 ARG   236      19.074 -10.406  19.639  1.00  0.00
ATOM   3779  HB3 ARG   236      20.274 -11.226  20.666  1.00  0.00
ATOM   3780  CG  ARG   236      20.920  -9.292  19.913  1.00  0.00
ATOM   3781  HG2 ARG   236      20.843  -8.741  18.976  1.00  0.00
ATOM   3782  HG3 ARG   236      20.469  -8.708  20.715  1.00  0.00
ATOM   3783  CD  ARG   236      22.398  -9.548  20.236  1.00  0.00
ATOM   3784  HD2 ARG   236      22.453  -9.888  21.270  1.00  0.00
ATOM   3785  HD3 ARG   236      22.745 -10.342  19.574  1.00  0.00
ATOM   3786  NE  ARG   236      23.272  -8.392  20.077  1.00  0.00
ATOM   3787  HE  ARG   236      23.107  -7.776  20.860  1.00  0.00
ATOM   3788  CZ  ARG   236      24.036  -7.987  19.130  1.00  0.00
ATOM   3789  NH1 ARG   236      24.369  -8.752  18.096  1.00  0.00
ATOM   3790 HH11 ARG   236      24.015  -9.696  18.035  1.00  0.00
ATOM   3791 HH12 ARG   236      24.975  -8.386  17.375  1.00  0.00
ATOM   3792  NH2 ARG   236      24.655  -6.884  19.217  1.00  0.00
ATOM   3793 HH21 ARG   236      24.548  -6.312  20.042  1.00  0.00
ATOM   3794 HH22 ARG   236      25.252  -6.583  18.460  1.00  0.00
ATOM   3795  C   ARG   236      19.376 -12.678  18.772  1.00  0.00
ATOM   3796  O   ARG   236      18.398 -12.768  18.061  1.00  0.00
ATOM   3797  N   ASP   237      19.665 -13.531  19.723  1.00  0.00
ATOM   3798  H   ASP   237      20.584 -13.452  20.135  1.00  0.00
ATOM   3799  CA  ASP   237      18.787 -14.620  20.180  1.00  0.00
ATOM   3800  HA  ASP   237      18.351 -15.033  19.270  1.00  0.00
ATOM   3801  CB  ASP   237      19.391 -15.807  21.035  1.00  0.00
ATOM   3802  HB2 ASP   237      19.734 -15.383  21.978  1.00  0.00
ATOM   3803  HB3 ASP   237      18.666 -16.596  21.234  1.00  0.00
ATOM   3804  CG  ASP   237      20.604 -16.401  20.262  1.00  0.00
ATOM   3805  OD1 ASP   237      20.712 -16.244  19.021  1.00  0.00
ATOM   3806  OD2 ASP   237      21.344 -17.065  21.018  1.00  0.00
ATOM   3807  C   ASP   237      17.633 -14.069  20.998  1.00  0.00
ATOM   3808  O   ASP   237      17.753 -12.946  21.573  1.00  0.00
ATOM   3809  N   TRP   238      16.542 -14.774  21.185  1.00  0.00
ATOM   3810  H   TRP   238      16.581 -15.596  20.599  1.00  0.00
ATOM   3811  CA  TRP   238      15.345 -14.549  21.978  1.00  0.00
ATOM   3812  HA  TRP   238      15.561 -13.789  22.729  1.00  0.00
ATOM   3813  CB  TRP   238      14.173 -14.086  21.146  1.00  0.00
ATOM   3814  HB2 TRP   238      14.389 -13.061  20.846  1.00  0.00
ATOM   3815  HB3 TRP   238      14.051 -14.706  20.258  1.00  0.00
ATOM   3816  CG  TRP   238      12.820 -14.059  21.849  1.00  0.00
ATOM   3817  CD1 TRP   238      11.841 -14.984  21.713  1.00  0.00
ATOM   3818  HD1 TRP   238      11.996 -15.734  20.937  1.00  0.00
ATOM   3819  NE1 TRP   238      10.840 -14.769  22.607  1.00  0.00
ATOM   3820  HE1 TRP   238      10.241 -15.501  22.960  1.00  0.00
ATOM   3821  CE2 TRP   238      10.970 -13.470  23.163  1.00  0.00
ATOM   3822  CZ2 TRP   238      10.229 -12.767  24.135  1.00  0.00
ATOM   3823  HZ2 TRP   238       9.329 -13.254  24.509  1.00  0.00
ATOM   3824  CH2 TRP   238      10.659 -11.552  24.547  1.00  0.00
ATOM   3825  HH2 TRP   238      10.046 -10.926  25.195  1.00  0.00
ATOM   3826  CZ3 TRP   238      11.906 -11.085  24.140  1.00  0.00
ATOM   3827  HZ3 TRP   238      12.273 -10.132  24.520  1.00  0.00
ATOM   3828  CE3 TRP   238      12.712 -11.788  23.262  1.00  0.00
ATOM   3829  HE3 TRP   238      13.668 -11.334  22.999  1.00  0.00
ATOM   3830  CD2 TRP   238      12.278 -13.043  22.740  1.00  0.00
ATOM   3831  C   TRP   238      14.991 -15.839  22.765  1.00  0.00
ATOM   3832  O   TRP   238      15.220 -15.888  23.951  1.00  0.00
ATOM   3833  N   ASP   239      14.458 -16.833  22.028  1.00  0.00
ATOM   3834  H   ASP   239      14.308 -16.706  21.037  1.00  0.00
ATOM   3835  CA  ASP   239      14.012 -18.081  22.642  1.00  0.00
ATOM   3836  HA  ASP   239      13.531 -17.885  23.600  1.00  0.00
ATOM   3837  CB  ASP   239      12.996 -18.761  21.712  1.00  0.00
ATOM   3838  HB2 ASP   239      12.301 -18.128  21.160  1.00  0.00
ATOM   3839  HB3 ASP   239      13.695 -19.226  21.016  1.00  0.00
ATOM   3840  CG  ASP   239      12.204 -19.865  22.464  1.00  0.00
ATOM   3841  OD1 ASP   239      11.650 -19.523  23.507  1.00  0.00
ATOM   3842  OD2 ASP   239      11.998 -20.892  21.883  1.00  0.00
ATOM   3843  C   ASP   239      15.238 -18.977  22.940  1.00  0.00
ATOM   3844  O   ASP   239      15.306 -19.575  24.020  1.00  0.00
ATOM   3845  N   ASN   240      16.228 -19.026  22.079  1.00  0.00
ATOM   3846  H   ASN   240      16.046 -18.413  21.297  1.00  0.00
ATOM   3847  CA  ASN   240      17.493 -19.862  22.057  1.00  0.00
ATOM   3848  HA  ASN   240      17.221 -20.916  22.108  1.00  0.00
ATOM   3849  CB  ASN   240      18.319 -19.631  20.787  1.00  0.00
ATOM   3850  HB2 ASN   240      17.768 -19.895  19.884  1.00  0.00
ATOM   3851  HB3 ASN   240      18.582 -18.574  20.756  1.00  0.00
ATOM   3852  CG  ASN   240      19.553 -20.419  20.829  1.00  0.00
ATOM   3853  OD1 ASN   240      19.494 -21.591  20.520  1.00  0.00
ATOM   3854  ND2 ASN   240      20.733 -19.910  21.131  1.00  0.00
ATOM   3855 HD21 ASN   240      21.549 -20.506  21.143  1.00  0.00
ATOM   3856 HD22 ASN   240      20.815 -18.927  21.348  1.00  0.00
ATOM   3857  C   ASN   240      18.305 -19.537  23.315  1.00  0.00
ATOM   3858  O   ASN   240      18.877 -20.410  23.911  1.00  0.00
ATOM   3859  N   ASN   241      18.385 -18.306  23.767  1.00  0.00
ATOM   3860  H   ASN   241      17.877 -17.588  23.270  1.00  0.00
ATOM   3861  CA  ASN   241      19.213 -17.917  24.848  1.00  0.00
ATOM   3862  HA  ASN   241      19.200 -18.728  25.576  1.00  0.00
ATOM   3863  CB  ASN   241      20.666 -17.614  24.481  1.00  0.00
ATOM   3864  HB2 ASN   241      21.182 -18.450  24.009  1.00  0.00
ATOM   3865  HB3 ASN   241      20.535 -16.812  23.754  1.00  0.00
ATOM   3866  CG  ASN   241      21.532 -17.092  25.638  1.00  0.00
ATOM   3867  OD1 ASN   241      21.025 -17.233  26.786  1.00  0.00
ATOM   3868  ND2 ASN   241      22.801 -16.707  25.292  1.00  0.00
ATOM   3869 HD21 ASN   241      23.429 -16.353  26.000  1.00  0.00
ATOM   3870 HD22 ASN   241      23.103 -16.779  24.331  1.00  0.00
ATOM   3871  C   ASN   241      18.499 -16.728  25.468  1.00  0.00
ATOM   3872  O   ASN   241      18.593 -15.638  24.931  1.00  0.00
ATOM   3873  N   ALA   242      17.871 -16.895  26.672  1.00  0.00
ATOM   3874  H   ALA   242      17.956 -17.798  27.117  1.00  0.00
ATOM   3875  CA  ALA   242      17.156 -15.858  27.364  1.00  0.00
ATOM   3876  HA  ALA   242      16.320 -15.477  26.778  1.00  0.00
ATOM   3877  CB  ALA   242      16.604 -16.502  28.647  1.00  0.00
ATOM   3878  HB1 ALA   242      17.430 -16.881  29.249  1.00  0.00
ATOM   3879  HB2 ALA   242      16.050 -15.757  29.219  1.00  0.00
ATOM   3880  HB3 ALA   242      15.940 -17.325  28.384  1.00  0.00
ATOM   3881  C   ALA   242      18.033 -14.690  27.804  1.00  0.00
ATOM   3882  O   ALA   242      17.703 -13.516  27.845  1.00  0.00
ATOM   3883  N   THR   243      19.328 -15.009  27.993  1.00  0.00
ATOM   3884  H   THR   243      19.634 -15.965  27.878  1.00  0.00
ATOM   3885  CA  THR   243      20.294 -14.023  28.505  1.00  0.00
ATOM   3886  HA  THR   243      19.818 -13.551  29.364  1.00  0.00
ATOM   3887  CB  THR   243      21.668 -14.619  28.960  1.00  0.00
ATOM   3888  HB  THR   243      22.193 -13.865  29.547  1.00  0.00
ATOM   3889  CG2 THR   243      21.471 -15.970  29.860  1.00  0.00
ATOM   3890 HG21 THR   243      20.947 -16.725  29.273  1.00  0.00
ATOM   3891 HG22 THR   243      22.447 -16.355  30.157  1.00  0.00
ATOM   3892 HG23 THR   243      20.888 -15.733  30.750  1.00  0.00
ATOM   3893  OG1 THR   243      22.435 -14.993  27.890  1.00  0.00
ATOM   3894  HG1 THR   243      23.268 -15.353  28.203  1.00  0.00
ATOM   3895  C   THR   243      20.499 -12.887  27.487  1.00  0.00
ATOM   3896  O   THR   243      20.849 -11.795  27.975  1.00  0.00
ATOM   3897  N   LYS   244      20.195 -13.120  26.151  1.00  0.00
ATOM   3898  H   LYS   244      20.074 -14.069  25.828  1.00  0.00
ATOM   3899  CA  LYS   244      20.216 -12.011  25.125  1.00  0.00
ATOM   3900  HA  LYS   244      21.035 -11.320  25.321  1.00  0.00
ATOM   3901  CB  LYS   244      20.431 -12.665  23.664  1.00  0.00
ATOM   3902  HB2 LYS   244      19.470 -13.026  23.298  1.00  0.00
ATOM   3903  HB3 LYS   244      20.810 -11.897  22.990  1.00  0.00
ATOM   3904  CG  LYS   244      21.438 -13.845  23.721  1.00  0.00
ATOM   3905  HG2 LYS   244      20.926 -14.665  24.224  1.00  0.00
ATOM   3906  HG3 LYS   244      21.644 -14.126  22.688  1.00  0.00
ATOM   3907  CD  LYS   244      22.763 -13.547  24.445  1.00  0.00
ATOM   3908  HD2 LYS   244      22.551 -13.370  25.499  1.00  0.00
ATOM   3909  HD3 LYS   244      23.416 -14.414  24.347  1.00  0.00
ATOM   3910  CE  LYS   244      23.430 -12.362  23.871  1.00  0.00
ATOM   3911  HE2 LYS   244      23.657 -12.580  22.827  1.00  0.00
ATOM   3912  HE3 LYS   244      22.730 -11.528  23.923  1.00  0.00
ATOM   3913  NZ  LYS   244      24.682 -12.003  24.585  1.00  0.00
ATOM   3914  HZ1 LYS   244      25.331 -12.776  24.536  1.00  0.00
ATOM   3915  HZ2 LYS   244      25.095 -11.189  24.152  1.00  0.00
ATOM   3916  HZ3 LYS   244      24.472 -11.800  25.552  1.00  0.00
ATOM   3917  C   LYS   244      19.061 -11.006  25.119  1.00  0.00
ATOM   3918  O   LYS   244      19.119 -10.049  24.334  1.00  0.00
ATOM   3919  N   LYS   245      18.015 -11.258  25.925  1.00  0.00
ATOM   3920  H   LYS   245      18.081 -11.943  26.664  1.00  0.00
ATOM   3921  CA  LYS   245      16.818 -10.510  25.807  1.00  0.00
ATOM   3922  HA  LYS   245      16.441 -10.546  24.785  1.00  0.00
ATOM   3923  CB  LYS   245      15.775 -11.112  26.731  1.00  0.00
ATOM   3924  HB2 LYS   245      16.239 -11.349  27.689  1.00  0.00
ATOM   3925  HB3 LYS   245      14.973 -10.390  26.884  1.00  0.00
ATOM   3926  CG  LYS   245      15.215 -12.357  26.129  1.00  0.00
ATOM   3927  HG2 LYS   245      15.020 -12.130  25.081  1.00  0.00
ATOM   3928  HG3 LYS   245      16.000 -13.111  26.197  1.00  0.00
ATOM   3929  CD  LYS   245      13.940 -12.890  26.780  1.00  0.00
ATOM   3930  HD2 LYS   245      14.195 -13.307  27.754  1.00  0.00
ATOM   3931  HD3 LYS   245      13.244 -12.062  26.910  1.00  0.00
ATOM   3932  CE  LYS   245      13.266 -14.010  25.888  1.00  0.00
ATOM   3933  HE2 LYS   245      12.677 -13.504  25.123  1.00  0.00
ATOM   3934  HE3 LYS   245      14.070 -14.573  25.413  1.00  0.00
ATOM   3935  NZ  LYS   245      12.387 -14.948  26.656  1.00  0.00
ATOM   3936  HZ1 LYS   245      11.642 -14.427  27.096  1.00  0.00
ATOM   3937  HZ2 LYS   245      11.993 -15.632  26.026  1.00  0.00
ATOM   3938  HZ3 LYS   245      12.933 -15.418  27.364  1.00  0.00
ATOM   3939  C   LYS   245      17.012  -9.102  26.267  1.00  0.00
ATOM   3940  O   LYS   245      17.732  -8.810  27.188  1.00  0.00
ATOM   3941  N   PHE   246      16.254  -8.215  25.657  1.00  0.00
ATOM   3942  H   PHE   246      15.629  -8.451  24.900  1.00  0.00
ATOM   3943  CA  PHE   246      16.358  -6.764  26.077  1.00  0.00
ATOM   3944  HA  PHE   246      16.615  -6.704  27.135  1.00  0.00
ATOM   3945  CB  PHE   246      17.463  -6.034  25.254  1.00  0.00
ATOM   3946  HB2 PHE   246      17.771  -5.142  25.799  1.00  0.00
ATOM   3947  HB3 PHE   246      18.295  -6.737  25.210  1.00  0.00
ATOM   3948  CG  PHE   246      17.189  -5.600  23.834  1.00  0.00
ATOM   3949  CD1 PHE   246      17.001  -4.165  23.679  1.00  0.00
ATOM   3950  HD1 PHE   246      16.909  -3.537  24.565  1.00  0.00
ATOM   3951  CE1 PHE   246      16.940  -3.605  22.436  1.00  0.00
ATOM   3952  HE1 PHE   246      16.908  -2.523  22.306  1.00  0.00
ATOM   3953  CZ  PHE   246      16.919  -4.453  21.306  1.00  0.00
ATOM   3954  HZ  PHE   246      16.870  -4.028  20.303  1.00  0.00
ATOM   3955  CE2 PHE   246      16.963  -5.876  21.480  1.00  0.00
ATOM   3956  HE2 PHE   246      16.828  -6.482  20.584  1.00  0.00
ATOM   3957  CD2 PHE   246      17.170  -6.504  22.739  1.00  0.00
ATOM   3958  HD2 PHE   246      17.296  -7.585  22.794  1.00  0.00
ATOM   3959  C   PHE   246      15.075  -5.875  25.960  1.00  0.00
ATOM   3960  O   PHE   246      15.053  -4.769  26.495  1.00  0.00
ATOM   3961  N   ILE   247      14.053  -6.410  25.244  1.00  0.00
ATOM   3962  H   ILE   247      14.149  -7.375  24.961  1.00  0.00
ATOM   3963  CA  ILE   247      12.872  -5.645  24.755  1.00  0.00
ATOM   3964  HA  ILE   247      13.121  -4.739  24.202  1.00  0.00
ATOM   3965  CB  ILE   247      11.975  -6.491  23.937  1.00  0.00
ATOM   3966  HB  ILE   247      12.596  -7.029  23.221  1.00  0.00
ATOM   3967  CG2 ILE   247      11.181  -7.470  24.743  1.00  0.00
ATOM   3968 HG21 ILE   247      10.560  -6.933  25.459  1.00  0.00
ATOM   3969 HG22 ILE   247      10.546  -8.057  24.080  1.00  0.00
ATOM   3970 HG23 ILE   247      11.859  -8.135  25.278  1.00  0.00
ATOM   3971  CG1 ILE   247      11.045  -5.632  22.983  1.00  0.00
ATOM   3972 HG12 ILE   247      10.342  -6.318  22.510  1.00  0.00
ATOM   3973 HG13 ILE   247      10.499  -4.927  23.609  1.00  0.00
ATOM   3974  CD1 ILE   247      11.818  -4.861  21.898  1.00  0.00
ATOM   3975 HD11 ILE   247      12.365  -5.565  21.271  1.00  0.00
ATOM   3976 HD12 ILE   247      11.117  -4.296  21.283  1.00  0.00
ATOM   3977 HD13 ILE   247      12.521  -4.175  22.370  1.00  0.00
ATOM   3978  C   ILE   247      12.093  -4.954  25.942  1.00  0.00
ATOM   3979  O   ILE   247      11.449  -3.952  25.681  1.00  0.00
ATOM   3980  N   HID   248      12.110  -5.496  27.184  1.00  0.00
ATOM   3981  H   HID   248      12.484  -6.433  27.238  1.00  0.00
ATOM   3982  CA  HID   248      11.465  -4.933  28.378  1.00  0.00
ATOM   3983  HA  HID   248      10.394  -4.795  28.227  1.00  0.00
ATOM   3984  CB  HID   248      11.678  -5.961  29.536  1.00  0.00
ATOM   3985  HB2 HID   248      11.088  -6.814  29.200  1.00  0.00
ATOM   3986  HB3 HID   248      12.699  -6.284  29.739  1.00  0.00
ATOM   3987  CG  HID   248      11.105  -5.534  30.829  1.00  0.00
ATOM   3988  ND1 HID   248      10.073  -6.186  31.525  1.00  0.00
ATOM   3989  HD1 HID   248       9.541  -6.981  31.201  1.00  0.00
ATOM   3990  CE1 HID   248       9.921  -5.567  32.691  1.00  0.00
ATOM   3991  HE1 HID   248       9.198  -5.992  33.388  1.00  0.00
ATOM   3992  NE2 HID   248      10.701  -4.516  32.793  1.00  0.00
ATOM   3993  CD2 HID   248      11.588  -4.554  31.656  1.00  0.00
ATOM   3994  HD2 HID   248      12.437  -3.873  31.604  1.00  0.00
ATOM   3995  C   HID   248      11.954  -3.487  28.549  1.00  0.00
ATOM   3996  O   HID   248      11.154  -2.572  28.506  1.00  0.00
ATOM   3997  N   ARG   249      13.285  -3.298  28.755  1.00  0.00
ATOM   3998  H   ARG   249      13.925  -4.041  29.000  1.00  0.00
ATOM   3999  CA  ARG   249      13.766  -1.933  28.805  1.00  0.00
ATOM   4000  HA  ARG   249      13.202  -1.343  29.527  1.00  0.00
ATOM   4001  CB  ARG   249      15.273  -1.975  29.257  1.00  0.00
ATOM   4002  HB2 ARG   249      15.814  -2.599  28.545  1.00  0.00
ATOM   4003  HB3 ARG   249      15.659  -0.957  29.213  1.00  0.00
ATOM   4004  CG  ARG   249      15.462  -2.531  30.667  1.00  0.00
ATOM   4005  HG2 ARG   249      14.800  -1.951  31.310  1.00  0.00
ATOM   4006  HG3 ARG   249      15.119  -3.565  30.631  1.00  0.00
ATOM   4007  CD  ARG   249      16.853  -2.487  31.215  1.00  0.00
ATOM   4008  HD2 ARG   249      16.833  -2.967  32.193  1.00  0.00
ATOM   4009  HD3 ARG   249      17.487  -3.064  30.541  1.00  0.00
ATOM   4010  NE  ARG   249      17.422  -1.149  31.362  1.00  0.00
ATOM   4011  HE  ARG   249      17.042  -0.642  32.148  1.00  0.00
ATOM   4012  CZ  ARG   249      18.278  -0.546  30.590  1.00  0.00
ATOM   4013  NH1 ARG   249      18.842  -1.041  29.507  1.00  0.00
ATOM   4014 HH11 ARG   249      18.617  -1.979  29.208  1.00  0.00
ATOM   4015 HH12 ARG   249      19.497  -0.480  28.981  1.00  0.00
ATOM   4016  NH2 ARG   249      18.671   0.644  30.954  1.00  0.00
ATOM   4017 HH21 ARG   249      18.310   1.054  31.803  1.00  0.00
ATOM   4018 HH22 ARG   249      19.335   1.149  30.385  1.00  0.00
ATOM   4019  C   ARG   249      13.555  -1.059  27.582  1.00  0.00
ATOM   4020  O   ARG   249      13.310   0.092  27.745  1.00  0.00
ATOM   4021  N   TYR   250      13.619  -1.665  26.370  1.00  0.00
ATOM   4022  H   TYR   250      14.180  -2.493  26.226  1.00  0.00
ATOM   4023  CA  TYR   250      13.103  -0.962  25.192  1.00  0.00
ATOM   4024  HA  TYR   250      13.709  -0.086  24.960  1.00  0.00
ATOM   4025  CB  TYR   250      13.170  -1.976  23.949  1.00  0.00
ATOM   4026  HB2 TYR   250      14.227  -2.239  23.912  1.00  0.00
ATOM   4027  HB3 TYR   250      12.574  -2.883  24.047  1.00  0.00
ATOM   4028  CG  TYR   250      12.770  -1.226  22.623  1.00  0.00
ATOM   4029  CD1 TYR   250      11.407  -1.134  22.323  1.00  0.00
ATOM   4030  HD1 TYR   250      10.692  -1.633  22.977  1.00  0.00
ATOM   4031  CE1 TYR   250      10.960  -0.426  21.219  1.00  0.00
ATOM   4032  HE1 TYR   250       9.896  -0.289  21.027  1.00  0.00
ATOM   4033  CZ  TYR   250      11.937   0.173  20.336  1.00  0.00
ATOM   4034  OH  TYR   250      11.512   0.822  19.231  1.00  0.00
ATOM   4035  HH  TYR   250      10.557   0.820  19.139  1.00  0.00
ATOM   4036  CE2 TYR   250      13.337   0.043  20.609  1.00  0.00
ATOM   4037  HE2 TYR   250      14.080   0.579  20.018  1.00  0.00
ATOM   4038  CD2 TYR   250      13.758  -0.817  21.688  1.00  0.00
ATOM   4039  HD2 TYR   250      14.800  -1.128  21.762  1.00  0.00
ATOM   4040  C   TYR   250      11.795  -0.248  25.501  1.00  0.00
ATOM   4041  O   TYR   250      11.669   0.918  25.653  1.00  0.00
ATOM   4042  N   GLN   251      10.693  -1.054  25.690  1.00  0.00
ATOM   4043  H   GLN   251      10.814  -2.047  25.552  1.00  0.00
ATOM   4044  CA  GLN   251       9.361  -0.560  26.078  1.00  0.00
ATOM   4045  HA  GLN   251       8.866  -0.055  25.249  1.00  0.00
ATOM   4046  CB  GLN   251       8.537  -1.765  26.470  1.00  0.00
ATOM   4047  HB2 GLN   251       9.066  -2.284  27.269  1.00  0.00
ATOM   4048  HB3 GLN   251       7.578  -1.405  26.843  1.00  0.00
ATOM   4049  CG  GLN   251       8.302  -2.727  25.308  1.00  0.00
ATOM   4050  HG2 GLN   251       7.583  -2.266  24.631  1.00  0.00
ATOM   4051  HG3 GLN   251       9.217  -2.958  24.763  1.00  0.00
ATOM   4052  CD  GLN   251       7.708  -4.029  25.837  1.00  0.00
ATOM   4053  OE1 GLN   251       6.530  -4.069  26.130  1.00  0.00
ATOM   4054  NE2 GLN   251       8.531  -5.022  25.998  1.00  0.00
ATOM   4055 HE21 GLN   251       8.189  -5.906  26.345  1.00  0.00
ATOM   4056 HE22 GLN   251       9.509  -4.905  25.774  1.00  0.00
ATOM   4057  C   GLN   251       9.342   0.449  27.286  1.00  0.00
ATOM   4058  O   GLN   251       8.588   1.401  27.253  1.00  0.00
ATOM   4059  N   ARG   252      10.203   0.246  28.293  1.00  0.00
ATOM   4060  H   ARG   252      10.660  -0.648  28.406  1.00  0.00
ATOM   4061  CA  ARG   252      10.385   1.247  29.327  1.00  0.00
ATOM   4062  HA  ARG   252       9.427   1.670  29.629  1.00  0.00
ATOM   4063  CB  ARG   252      11.025   0.578  30.536  1.00  0.00
ATOM   4064  HB2 ARG   252      11.690  -0.228  30.226  1.00  0.00
ATOM   4065  HB3 ARG   252      11.585   1.302  31.128  1.00  0.00
ATOM   4066  CG  ARG   252       9.901   0.011  31.366  1.00  0.00
ATOM   4067  HG2 ARG   252       9.217   0.810  31.650  1.00  0.00
ATOM   4068  HG3 ARG   252       9.362  -0.740  30.788  1.00  0.00
ATOM   4069  CD  ARG   252      10.499  -0.656  32.665  1.00  0.00
ATOM   4070  HD2 ARG   252      11.246  -1.389  32.361  1.00  0.00
ATOM   4071  HD3 ARG   252      10.976   0.122  33.261  1.00  0.00
ATOM   4072  NE  ARG   252       9.484  -1.332  33.494  1.00  0.00
ATOM   4073  HE  ARG   252       8.690  -1.602  32.932  1.00  0.00
ATOM   4074  CZ  ARG   252       9.481  -1.633  34.751  1.00  0.00
ATOM   4075  NH1 ARG   252      10.441  -1.444  35.609  1.00  0.00
ATOM   4076 HH11 ARG   252      11.306  -1.018  35.308  1.00  0.00
ATOM   4077 HH12 ARG   252      10.317  -1.725  36.571  1.00  0.00
ATOM   4078  NH2 ARG   252       8.389  -2.163  35.254  1.00  0.00
ATOM   4079 HH21 ARG   252       7.588  -2.322  34.659  1.00  0.00
ATOM   4080 HH22 ARG   252       8.356  -2.409  36.233  1.00  0.00
ATOM   4081  C   ARG   252      11.115   2.511  28.982  1.00  0.00
ATOM   4082  O   ARG   252      10.935   3.507  29.620  1.00  0.00
ATOM   4083  N   ARG   253      12.021   2.465  28.010  1.00  0.00
ATOM   4084  H   ARG   253      12.053   1.566  27.550  1.00  0.00
ATOM   4085  CA  ARG   253      13.116   3.519  27.653  1.00  0.00
ATOM   4086  HA  ARG   253      12.972   4.412  28.261  1.00  0.00
ATOM   4087  CB  ARG   253      14.554   2.956  27.923  1.00  0.00
ATOM   4088  HB2 ARG   253      14.640   2.029  27.355  1.00  0.00
ATOM   4089  HB3 ARG   253      15.257   3.689  27.528  1.00  0.00
ATOM   4090  CG  ARG   253      14.880   2.678  29.425  1.00  0.00
ATOM   4091  HG2 ARG   253      14.024   2.181  29.881  1.00  0.00
ATOM   4092  HG3 ARG   253      15.749   2.022  29.477  1.00  0.00
ATOM   4093  CD  ARG   253      15.177   3.982  30.180  1.00  0.00
ATOM   4094  HD2 ARG   253      14.332   4.648  30.005  1.00  0.00
ATOM   4095  HD3 ARG   253      15.227   3.730  31.239  1.00  0.00
ATOM   4096  NE  ARG   253      16.345   4.642  29.825  1.00  0.00
ATOM   4097  HE  ARG   253      17.037   4.165  29.263  1.00  0.00
ATOM   4098  CZ  ARG   253      16.588   5.878  30.205  1.00  0.00
ATOM   4099  NH1 ARG   253      15.815   6.547  31.075  1.00  0.00
ATOM   4100 HH11 ARG   253      15.001   6.099  31.470  1.00  0.00
ATOM   4101 HH12 ARG   253      16.051   7.495  31.330  1.00  0.00
ATOM   4102  NH2 ARG   253      17.606   6.476  29.718  1.00  0.00
ATOM   4103 HH21 ARG   253      18.201   5.997  29.057  1.00  0.00
ATOM   4104 HH22 ARG   253      17.811   7.425  29.996  1.00  0.00
ATOM   4105  C   ARG   253      13.000   4.165  26.254  1.00  0.00
ATOM   4106  O   ARG   253      13.314   5.286  26.122  1.00  0.00
ATOM   4107  N   ILE   254      12.244   3.579  25.347  1.00  0.00
ATOM   4108  H   ILE   254      11.967   2.643  25.606  1.00  0.00
ATOM   4109  CA  ILE   254      11.917   4.052  23.998  1.00  0.00
ATOM   4110  HA  ILE   254      12.783   4.261  23.369  1.00  0.00
ATOM   4111  CB  ILE   254      10.956   3.067  23.251  1.00  0.00
ATOM   4112  HB  ILE   254      11.452   2.097  23.213  1.00  0.00
ATOM   4113  CG2 ILE   254       9.530   2.907  23.945  1.00  0.00
ATOM   4114 HG21 ILE   254       9.033   3.876  23.983  1.00  0.00
ATOM   4115 HG22 ILE   254       8.922   2.209  23.369  1.00  0.00
ATOM   4116 HG23 ILE   254       9.659   2.526  24.958  1.00  0.00
ATOM   4117  CG1 ILE   254      10.815   3.403  21.724  1.00  0.00
ATOM   4118 HG12 ILE   254      10.176   2.633  21.292  1.00  0.00
ATOM   4119 HG13 ILE   254      10.313   4.368  21.661  1.00  0.00
ATOM   4120  CD1 ILE   254      12.083   3.461  20.980  1.00  0.00
ATOM   4121 HD11 ILE   254      12.586   2.496  21.041  1.00  0.00
ATOM   4122 HD12 ILE   254      11.882   3.699  19.935  1.00  0.00
ATOM   4123 HD13 ILE   254      12.723   4.231  21.411  1.00  0.00
ATOM   4124  C   ILE   254      11.394   5.511  23.874  1.00  0.00
ATOM   4125  O   ILE   254      11.606   6.266  22.925  1.00  0.00
ATOM   4126  N   ALA   255      10.779   6.091  24.942  1.00  0.00
ATOM   4127  H   ALA   255      10.453   5.422  25.625  1.00  0.00
ATOM   4128  CA  ALA   255      10.343   7.501  25.075  1.00  0.00
ATOM   4129  HA  ALA   255      10.414   7.872  24.052  1.00  0.00
ATOM   4130  CB  ALA   255       8.881   7.439  25.467  1.00  0.00
ATOM   4131  HB1 ALA   255       8.794   7.078  26.492  1.00  0.00
ATOM   4132  HB2 ALA   255       8.442   8.434  25.394  1.00  0.00
ATOM   4133  HB3 ALA   255       8.353   6.760  24.797  1.00  0.00
ATOM   4134  C   ALA   255      11.247   8.465  25.900  1.00  0.00
ATOM   4135  O   ALA   255      11.071   9.690  25.971  1.00  0.00
ATOM   4136  N   LYS   256      12.184   7.864  26.634  1.00  0.00
ATOM   4137  H   LYS   256      12.333   6.874  26.501  1.00  0.00
ATOM   4138  CA  LYS   256      12.922   8.538  27.698  1.00  0.00
ATOM   4139  HA  LYS   256      12.679   9.600  27.731  1.00  0.00
ATOM   4140  CB  LYS   256      12.530   7.923  28.985  1.00  0.00
ATOM   4141  HB2 LYS   256      11.468   7.700  28.885  1.00  0.00
ATOM   4142  HB3 LYS   256      13.093   6.991  29.042  1.00  0.00
ATOM   4143  CG  LYS   256      12.764   8.741  30.265  1.00  0.00
ATOM   4144  HG2 LYS   256      12.368   8.143  31.085  1.00  0.00
ATOM   4145  HG3 LYS   256      13.845   8.835  30.373  1.00  0.00
ATOM   4146  CD  LYS   256      12.130  10.122  30.293  1.00  0.00
ATOM   4147  HD2 LYS   256      12.654  10.816  29.635  1.00  0.00
ATOM   4148  HD3 LYS   256      11.077  10.084  30.015  1.00  0.00
ATOM   4149  CE  LYS   256      12.257  10.591  31.722  1.00  0.00
ATOM   4150  HE2 LYS   256      12.013   9.747  32.368  1.00  0.00
ATOM   4151  HE3 LYS   256      13.296  10.881  31.882  1.00  0.00
ATOM   4152  NZ  LYS   256      11.353  11.755  32.051  1.00  0.00
ATOM   4153  HZ1 LYS   256      10.391  11.486  31.903  1.00  0.00
ATOM   4154  HZ2 LYS   256      11.484  12.020  33.016  1.00  0.00
ATOM   4155  HZ3 LYS   256      11.580  12.537  31.453  1.00  0.00
ATOM   4156  C   LYS   256      14.413   8.498  27.420  1.00  0.00
ATOM   4157  O   LYS   256      14.996   9.531  27.794  1.00  0.00
ATOM   4158  N   VAL   257      14.919   7.563  26.673  1.00  0.00
ATOM   4159  H   VAL   257      14.351   6.733  26.578  1.00  0.00
ATOM   4160  CA  VAL   257      16.284   7.570  26.039  1.00  0.00
ATOM   4161  HA  VAL   257      17.129   7.826  26.678  1.00  0.00
ATOM   4162  CB  VAL   257      16.541   6.238  25.421  1.00  0.00
ATOM   4163  HB  VAL   257      16.221   5.501  26.157  1.00  0.00
ATOM   4164  CG1 VAL   257      15.861   5.965  24.114  1.00  0.00
ATOM   4165 HG11 VAL   257      16.181   6.701  23.377  1.00  0.00
ATOM   4166 HG12 VAL   257      16.126   4.966  23.767  1.00  0.00
ATOM   4167 HG13 VAL   257      14.781   6.028  24.245  1.00  0.00
ATOM   4168  CG2 VAL   257      18.086   5.811  25.259  1.00  0.00
ATOM   4169 HG21 VAL   257      18.560   5.782  26.240  1.00  0.00
ATOM   4170 HG22 VAL   257      18.145   4.825  24.798  1.00  0.00
ATOM   4171 HG23 VAL   257      18.600   6.537  24.629  1.00  0.00
ATOM   4172  C   VAL   257      16.384   8.777  25.012  1.00  0.00
ATOM   4173  O   VAL   257      15.387   9.242  24.416  1.00  0.00
ATOM   4174  N   ASP   258      17.624   9.290  24.846  1.00  0.00
ATOM   4175  H   ASP   258      18.377   8.884  25.383  1.00  0.00
ATOM   4176  CA  ASP   258      17.907  10.463  24.043  1.00  0.00
ATOM   4177  HA  ASP   258      17.445  11.350  24.475  1.00  0.00
ATOM   4178  CB  ASP   258      19.401  10.665  24.011  1.00  0.00
ATOM   4179  HB2 ASP   258      19.678  10.694  25.065  1.00  0.00
ATOM   4180  HB3 ASP   258      19.840   9.782  23.545  1.00  0.00
ATOM   4181  CG  ASP   258      19.909  11.890  23.331  1.00  0.00
ATOM   4182  OD1 ASP   258      19.083  12.621  22.758  1.00  0.00
ATOM   4183  OD2 ASP   258      21.125  12.149  23.295  1.00  0.00
ATOM   4184  C   ASP   258      17.309  10.482  22.613  1.00  0.00
ATOM   4185  O   ASP   258      17.517   9.597  21.856  1.00  0.00
ATOM   4186  N   LYS   259      16.512  11.481  22.233  1.00  0.00
ATOM   4187  H   LYS   259      16.332  12.042  23.053  1.00  0.00
ATOM   4188  CA  LYS   259      15.802  11.812  20.997  1.00  0.00
ATOM   4189  HA  LYS   259      15.062  11.054  20.741  1.00  0.00
ATOM   4190  CB  LYS   259      15.087  13.118  21.250  1.00  0.00
ATOM   4191  HB2 LYS   259      14.665  13.435  20.296  1.00  0.00
ATOM   4192  HB3 LYS   259      14.280  12.904  21.951  1.00  0.00
ATOM   4193  CG  LYS   259      15.987  14.255  21.824  1.00  0.00
ATOM   4194  HG2 LYS   259      15.336  14.861  22.453  1.00  0.00
ATOM   4195  HG3 LYS   259      16.733  13.759  22.445  1.00  0.00
ATOM   4196  CD  LYS   259      16.685  15.148  20.808  1.00  0.00
ATOM   4197  HD2 LYS   259      17.074  14.517  20.009  1.00  0.00
ATOM   4198  HD3 LYS   259      15.949  15.839  20.398  1.00  0.00
ATOM   4199  CE  LYS   259      17.822  15.932  21.430  1.00  0.00
ATOM   4200  HE2 LYS   259      18.055  16.735  20.731  1.00  0.00
ATOM   4201  HE3 LYS   259      17.429  16.357  22.353  1.00  0.00
ATOM   4202  NZ  LYS   259      19.038  15.172  21.722  1.00  0.00
ATOM   4203  HZ1 LYS   259      19.403  14.778  20.866  1.00  0.00
ATOM   4204  HZ2 LYS   259      19.728  15.785  22.131  1.00  0.00
ATOM   4205  HZ3 LYS   259      18.822  14.427  22.369  1.00  0.00
ATOM   4206  C   LYS   259      16.724  11.788  19.746  1.00  0.00
ATOM   4207  O   LYS   259      16.243  11.789  18.642  1.00  0.00
ATOM   4208  N   ASP   260      18.036  11.662  19.925  1.00  0.00
ATOM   4209  H   ASP   260      18.451  11.699  20.845  1.00  0.00
ATOM   4210  CA  ASP   260      18.943  11.493  18.742  1.00  0.00
ATOM   4211  HA  ASP   260      18.589  12.045  17.872  1.00  0.00
ATOM   4212  CB  ASP   260      20.339  12.086  19.182  1.00  0.00
ATOM   4213  HB2 ASP   260      20.531  11.646  20.160  1.00  0.00
ATOM   4214  HB3 ASP   260      21.068  11.708  18.465  1.00  0.00
ATOM   4215  CG  ASP   260      20.457  13.593  19.275  1.00  0.00
ATOM   4216  OD1 ASP   260      19.606  14.400  18.819  1.00  0.00
ATOM   4217  OD2 ASP   260      21.495  14.004  19.836  1.00  0.00
ATOM   4218  C   ASP   260      19.026   9.981  18.366  1.00  0.00
ATOM   4219  O   ASP   260      19.666   9.718  17.407  1.00  0.00
ATOM   4220  N   LEU   261      18.441   9.016  19.167  1.00  0.00
ATOM   4221  H   LEU   261      18.001   9.322  20.023  1.00  0.00
ATOM   4222  CA  LEU   261      18.592   7.602  18.945  1.00  0.00
ATOM   4223  HA  LEU   261      19.128   7.356  18.028  1.00  0.00
ATOM   4224  CB  LEU   261      19.432   7.186  20.119  1.00  0.00
ATOM   4225  HB2 LEU   261      20.369   7.742  20.162  1.00  0.00
ATOM   4226  HB3 LEU   261      18.804   7.466  20.965  1.00  0.00
ATOM   4227  CG  LEU   261      19.736   5.640  20.179  1.00  0.00
ATOM   4228  HG  LEU   261      18.823   5.075  19.992  1.00  0.00
ATOM   4229  CD1 LEU   261      20.743   5.312  19.136  1.00  0.00
ATOM   4230 HD11 LEU   261      21.657   5.876  19.322  1.00  0.00
ATOM   4231 HD12 LEU   261      20.963   4.245  19.166  1.00  0.00
ATOM   4232 HD13 LEU   261      20.349   5.574  18.154  1.00  0.00
ATOM   4233  CD2 LEU   261      20.412   5.342  21.496  1.00  0.00
ATOM   4234 HD21 LEU   261      19.752   5.625  22.316  1.00  0.00
ATOM   4235 HD22 LEU   261      20.632   4.276  21.559  1.00  0.00
ATOM   4236 HD23 LEU   261      21.341   5.909  21.565  1.00  0.00
ATOM   4237  C   LEU   261      17.282   6.813  18.680  1.00  0.00
ATOM   4238  O   LEU   261      16.365   6.839  19.470  1.00  0.00
ATOM   4239  N   THR   262      17.294   5.982  17.665  1.00  0.00
ATOM   4240  H   THR   262      18.128   5.919  17.099  1.00  0.00
ATOM   4241  CA  THR   262      16.116   5.232  17.246  1.00  0.00
ATOM   4242  HA  THR   262      15.452   5.207  18.110  1.00  0.00
ATOM   4243  CB  THR   262      15.396   5.945  16.096  1.00  0.00
ATOM   4244  HB  THR   262      16.024   5.922  15.205  1.00  0.00
ATOM   4245  CG2 THR   262      14.111   5.260  15.813  1.00  0.00
ATOM   4246 HG21 THR   262      13.483   5.283  16.703  1.00  0.00
ATOM   4247 HG22 THR   262      13.600   5.768  14.995  1.00  0.00
ATOM   4248 HG23 THR   262      14.305   4.225  15.532  1.00  0.00
ATOM   4249  OG1 THR   262      15.046   7.255  16.478  1.00  0.00
ATOM   4250  HG1 THR   262      14.596   7.691  15.750  1.00  0.00
ATOM   4251  C   THR   262      16.400   3.726  16.865  1.00  0.00
ATOM   4252  O   THR   262      17.339   3.445  16.169  1.00  0.00
ATOM   4253  N   ILE   263      15.590   2.759  17.366  1.00  0.00
ATOM   4254  H   ILE   263      14.851   3.106  17.960  1.00  0.00
ATOM   4255  CA  ILE   263      15.789   1.317  17.282  1.00  0.00
ATOM   4256  HA  ILE   263      16.328   1.064  16.369  1.00  0.00
ATOM   4257  CB  ILE   263      16.568   0.758  18.520  1.00  0.00
ATOM   4258  HB  ILE   263      16.013   0.911  19.445  1.00  0.00
ATOM   4259  CG2 ILE   263      16.717  -0.737  18.259  1.00  0.00
ATOM   4260 HG21 ILE   263      17.273  -0.891  17.334  1.00  0.00
ATOM   4261 HG22 ILE   263      17.255  -1.199  19.087  1.00  0.00
ATOM   4262 HG23 ILE   263      15.730  -1.191  18.169  1.00  0.00
ATOM   4263  CG1 ILE   263      17.941   1.450  18.738  1.00  0.00
ATOM   4264 HG12 ILE   263      18.521   1.238  17.840  1.00  0.00
ATOM   4265 HG13 ILE   263      17.726   2.517  18.787  1.00  0.00
ATOM   4266  CD1 ILE   263      18.741   1.035  19.970  1.00  0.00
ATOM   4267 HD11 ILE   263      18.957  -0.032  19.921  1.00  0.00
ATOM   4268 HD12 ILE   263      19.677   1.593  20.001  1.00  0.00
ATOM   4269 HD13 ILE   263      18.162   1.247  20.868  1.00  0.00
ATOM   4270  C   ILE   263      14.473   0.616  16.990  1.00  0.00
ATOM   4271  O   ILE   263      13.495   1.072  17.500  1.00  0.00
ATOM   4272  N   ILE   264      14.492  -0.314  15.982  1.00  0.00
ATOM   4273  H   ILE   264      15.375  -0.370  15.494  1.00  0.00
ATOM   4274  CA  ILE   264      13.365  -1.178  15.511  1.00  0.00
ATOM   4275  HA  ILE   264      12.513  -1.004  16.168  1.00  0.00
ATOM   4276  CB  ILE   264      12.987  -0.841  14.108  1.00  0.00
ATOM   4277  HB  ILE   264      13.887  -0.908  13.496  1.00  0.00
ATOM   4278  CG2 ILE   264      11.937  -1.753  13.553  1.00  0.00
ATOM   4279 HG21 ILE   264      11.037  -1.686  14.164  1.00  0.00
ATOM   4280 HG22 ILE   264      11.703  -1.459  12.530  1.00  0.00
ATOM   4281 HG23 ILE   264      12.305  -2.779  13.560  1.00  0.00
ATOM   4282  CG1 ILE   264      12.426   0.577  14.141  1.00  0.00
ATOM   4283 HG12 ILE   264      11.408   0.588  13.752  1.00  0.00
ATOM   4284 HG13 ILE   264      12.429   0.960  15.161  1.00  0.00
ATOM   4285  CD1 ILE   264      13.311   1.454  13.268  1.00  0.00
ATOM   4286 HD11 ILE   264      13.308   1.072  12.247  1.00  0.00
ATOM   4287 HD12 ILE   264      12.931   2.475  13.274  1.00  0.00
ATOM   4288 HD13 ILE   264      14.330   1.443  13.656  1.00  0.00
ATOM   4289  C   ILE   264      13.687  -2.632  15.604  1.00  0.00
ATOM   4290  O   ILE   264      14.796  -3.030  15.228  1.00  0.00
ATOM   4291  N   VAL   265      12.743  -3.382  16.221  1.00  0.00
ATOM   4292  H   VAL   265      11.847  -2.982  16.457  1.00  0.00
ATOM   4293  CA  VAL   265      13.024  -4.717  16.651  1.00  0.00
ATOM   4294  HA  VAL   265      14.013  -4.898  16.229  1.00  0.00
ATOM   4295  CB  VAL   265      13.118  -4.821  18.192  1.00  0.00
ATOM   4296  HB  VAL   265      12.129  -4.606  18.597  1.00  0.00
ATOM   4297  CG1 VAL   265      13.586  -6.215  18.686  1.00  0.00
ATOM   4298 HG11 VAL   265      14.575  -6.431  18.282  1.00  0.00
ATOM   4299 HG12 VAL   265      13.630  -6.219  19.775  1.00  0.00
ATOM   4300 HG13 VAL   265      12.882  -6.976  18.348  1.00  0.00
ATOM   4301  CG2 VAL   265      14.325  -3.866  18.598  1.00  0.00
ATOM   4302 HG21 VAL   265      14.107  -2.848  18.277  1.00  0.00
ATOM   4303 HG22 VAL   265      14.456  -3.885  19.680  1.00  0.00
ATOM   4304 HG23 VAL   265      15.240  -4.211  18.116  1.00  0.00
ATOM   4305  C   VAL   265      12.012  -5.653  16.091  1.00  0.00
ATOM   4306  O   VAL   265      10.880  -5.666  16.476  1.00  0.00
ATOM   4307  N   ARG   266      12.354  -6.487  15.134  1.00  0.00
ATOM   4308  H   ARG   266      13.321  -6.374  14.865  1.00  0.00
ATOM   4309  CA  ARG   266      11.519  -7.452  14.372  1.00  0.00
ATOM   4310  HA  ARG   266      10.454  -7.315  14.561  1.00  0.00
ATOM   4311  CB  ARG   266      11.797  -7.155  12.889  1.00  0.00
ATOM   4312  HB2 ARG   266      11.932  -6.075  12.835  1.00  0.00
ATOM   4313  HB3 ARG   266      12.744  -7.650  12.672  1.00  0.00
ATOM   4314  CG  ARG   266      10.745  -7.591  11.861  1.00  0.00
ATOM   4315  HG2 ARG   266      10.566  -8.658  11.993  1.00  0.00
ATOM   4316  HG3 ARG   266       9.826  -7.041  12.065  1.00  0.00
ATOM   4317  CD  ARG   266      11.196  -7.320  10.401  1.00  0.00
ATOM   4318  HD2 ARG   266      12.132  -7.840  10.195  1.00  0.00
ATOM   4319  HD3 ARG   266      10.431  -7.661   9.703  1.00  0.00
ATOM   4320  NE  ARG   266      11.404  -5.882  10.205  1.00  0.00
ATOM   4321  HE  ARG   266      10.566  -5.368  10.436  1.00  0.00
ATOM   4322  CZ  ARG   266      12.411  -5.234   9.723  1.00  0.00
ATOM   4323  NH1 ARG   266      13.395  -5.800   9.118  1.00  0.00
ATOM   4324 HH11 ARG   266      13.403  -6.803   9.002  1.00  0.00
ATOM   4325 HH12 ARG   266      14.155  -5.239   8.762  1.00  0.00
ATOM   4326  NH2 ARG   266      12.394  -3.935  10.011  1.00  0.00
ATOM   4327 HH21 ARG   266      11.637  -3.552  10.559  1.00  0.00
ATOM   4328 HH22 ARG   266      13.138  -3.338   9.680  1.00  0.00
ATOM   4329  C   ARG   266      11.794  -8.858  14.788  1.00  0.00
ATOM   4330  O   ARG   266      12.955  -9.325  14.865  1.00  0.00
ATOM   4331  N   PHE   267      10.745  -9.602  15.068  1.00  0.00
ATOM   4332  H   PHE   267       9.852  -9.131  15.061  1.00  0.00
ATOM   4333  CA  PHE   267      10.782 -11.022  15.449  1.00  0.00
ATOM   4334  HA  PHE   267      11.794 -11.371  15.654  1.00  0.00
ATOM   4335  CB  PHE   267       9.937 -11.112  16.781  1.00  0.00
ATOM   4336  HB2 PHE   267       9.000 -10.666  16.448  1.00  0.00
ATOM   4337  HB3 PHE   267       9.757 -12.138  17.102  1.00  0.00
ATOM   4338  CG  PHE   267      10.387 -10.312  18.059  1.00  0.00
ATOM   4339  CD1 PHE   267      10.876 -11.014  19.135  1.00  0.00
ATOM   4340  HD1 PHE   267      11.049 -12.089  19.072  1.00  0.00
ATOM   4341  CE1 PHE   267      11.158 -10.316  20.346  1.00  0.00
ATOM   4342  HE1 PHE   267      11.601 -10.848  21.188  1.00  0.00
ATOM   4343  CZ  PHE   267      10.866  -8.944  20.456  1.00  0.00
ATOM   4344  HZ  PHE   267      11.020  -8.481  21.430  1.00  0.00
ATOM   4345  CE2 PHE   267      10.408  -8.195  19.408  1.00  0.00
ATOM   4346  HE2 PHE   267      10.239  -7.119  19.429  1.00  0.00
ATOM   4347  CD2 PHE   267      10.145  -8.939  18.209  1.00  0.00
ATOM   4348  HD2 PHE   267       9.729  -8.436  17.336  1.00  0.00
ATOM   4349  C   PHE   267      10.283 -12.033  14.434  1.00  0.00
ATOM   4350  O   PHE   267       9.205 -11.812  13.837  1.00  0.00
ATOM   4351  N   LEU   268      11.082 -13.046  14.253  1.00  0.00
ATOM   4352  H   LEU   268      11.848 -13.150  14.903  1.00  0.00
ATOM   4353  CA  LEU   268      10.944 -14.027  13.187  1.00  0.00
ATOM   4354  HA  LEU   268       9.923 -14.040  12.806  1.00  0.00
ATOM   4355  CB  LEU   268      11.894 -13.646  12.035  1.00  0.00
ATOM   4356  HB2 LEU   268      11.536 -14.212  11.175  1.00  0.00
ATOM   4357  HB3 LEU   268      11.654 -12.591  11.900  1.00  0.00
ATOM   4358  CG  LEU   268      13.435 -13.815  12.162  1.00  0.00
ATOM   4359  HG  LEU   268      13.661 -14.840  12.455  1.00  0.00
ATOM   4360  CD1 LEU   268      14.096 -13.514  10.845  1.00  0.00
ATOM   4361 HD11 LEU   268      13.871 -12.489  10.551  1.00  0.00
ATOM   4362 HD12 LEU   268      15.175 -13.635  10.943  1.00  0.00
ATOM   4363 HD13 LEU   268      13.722 -14.200  10.085  1.00  0.00
ATOM   4364  CD2 LEU   268      14.069 -12.879  13.129  1.00  0.00
ATOM   4365 HD21 LEU   268      13.646 -13.039  14.120  1.00  0.00
ATOM   4366 HD22 LEU   268      15.143 -13.060  13.160  1.00  0.00
ATOM   4367 HD23 LEU   268      13.883 -11.852  12.816  1.00  0.00
ATOM   4368  C   LEU   268      11.311 -15.460  13.705  1.00  0.00
ATOM   4369  O   LEU   268      12.196 -15.573  14.602  1.00  0.00
ATOM   4370  N   THR   269      10.653 -16.513  13.214  1.00  0.00
ATOM   4371  H   THR   269       9.877 -16.380  12.581  1.00  0.00
ATOM   4372  CA  THR   269      11.018 -17.937  13.620  1.00  0.00
ATOM   4373  HA  THR   269      10.949 -17.927  14.708  1.00  0.00
ATOM   4374  CB  THR   269      10.018 -18.973  13.072  1.00  0.00
ATOM   4375  HB  THR   269       9.993 -18.942  11.983  1.00  0.00
ATOM   4376  CG2 THR   269      10.503 -20.382  13.541  1.00  0.00
ATOM   4377 HG21 THR   269      10.528 -20.414  14.630  1.00  0.00
ATOM   4378 HG22 THR   269       9.818 -21.145  13.171  1.00  0.00
ATOM   4379 HG23 THR   269      11.503 -20.572  13.149  1.00  0.00
ATOM   4380  OG1 THR   269       8.770 -18.734  13.729  1.00  0.00
ATOM   4381  HG1 THR   269       8.117 -19.363  13.413  1.00  0.00
ATOM   4382  C   THR   269      12.442 -18.086  13.035  1.00  0.00
ATOM   4383  O   THR   269      12.801 -17.688  11.925  1.00  0.00
ATOM   4384  N   ALA   270      13.306 -18.732  13.832  1.00  0.00
ATOM   4385  H   ALA   270      12.980 -18.937  14.766  1.00  0.00
ATOM   4386  CA  ALA   270      14.677 -19.069  13.492  1.00  0.00
ATOM   4387  HA  ALA   270      15.100 -18.267  12.888  1.00  0.00
ATOM   4388  CB  ALA   270      15.563 -19.272  14.726  1.00  0.00
ATOM   4389  HB1 ALA   270      15.158 -20.079  15.336  1.00  0.00
ATOM   4390  HB2 ALA   270      16.574 -19.529  14.410  1.00  0.00
ATOM   4391  HB3 ALA   270      15.589 -18.353  15.311  1.00  0.00
ATOM   4392  C   ALA   270      14.628 -20.296  12.598  1.00  0.00
ATOM   4393  O   ALA   270      14.087 -21.308  13.078  1.00  0.00
ATOM   4394  N   SER   271      15.132 -20.161  11.357  1.00  0.00
ATOM   4395  H   SER   271      15.292 -19.212  11.052  1.00  0.00
ATOM   4396  CA  SER   271      15.315 -21.283  10.346  1.00  0.00
ATOM   4397  HA  SER   271      14.373 -21.787  10.129  1.00  0.00
ATOM   4398  CB  SER   271      15.824 -20.642   9.074  1.00  0.00
ATOM   4399  HB2 SER   271      15.588 -21.320   8.253  1.00  0.00
ATOM   4400  HB3 SER   271      15.278 -19.708   8.942  1.00  0.00
ATOM   4401  OG  SER   271      17.231 -20.375   9.082  1.00  0.00
ATOM   4402  HG  SER   271      17.485 -19.971   8.249  1.00  0.00
ATOM   4403  C   SER   271      16.166 -22.506  10.811  1.00  0.00
ATOM   4404  O   SER   271      16.246 -23.551  10.171  1.00  0.00
ATOM   4405  N   ILE   272      16.998 -22.308  11.842  1.00  0.00
ATOM   4406  H   ILE   272      16.939 -21.390  12.259  1.00  0.00
ATOM   4407  CA  ILE   272      18.124 -23.165  12.210  1.00  0.00
ATOM   4408  HA  ILE   272      18.651 -23.585  11.353  1.00  0.00
ATOM   4409  CB  ILE   272      19.080 -22.321  13.026  1.00  0.00
ATOM   4410  HB  ILE   272      19.088 -21.309  12.621  1.00  0.00
ATOM   4411  CG2 ILE   272      18.668 -22.281  14.446  1.00  0.00
ATOM   4412 HG21 ILE   272      18.661 -23.293  14.851  1.00  0.00
ATOM   4413 HG22 ILE   272      19.370 -21.669  15.011  1.00  0.00
ATOM   4414 HG23 ILE   272      17.669 -21.852  14.523  1.00  0.00
ATOM   4415  CG1 ILE   272      20.512 -22.850  12.878  1.00  0.00
ATOM   4416 HG12 ILE   272      20.688 -23.535  13.707  1.00  0.00
ATOM   4417 HG13 ILE   272      20.555 -23.400  11.938  1.00  0.00
ATOM   4418  CD1 ILE   272      21.625 -21.722  12.880  1.00  0.00
ATOM   4419 HD11 ILE   272      21.584 -21.172  13.820  1.00  0.00
ATOM   4420 HD12 ILE   272      22.608 -22.181  12.771  1.00  0.00
ATOM   4421 HD13 ILE   272      21.450 -21.037  12.050  1.00  0.00
ATOM   4422  C   ILE   272      17.808 -24.568  12.753  1.00  0.00
ATOM   4423  O   ILE   272      16.827 -24.825  13.423  1.00  0.00
ATOM   4424  N   THR   273      18.720 -25.459  12.343  1.00  0.00
ATOM   4425  H   THR   273      19.458 -25.251  11.685  1.00  0.00
ATOM   4426  CA  THR   273      18.628 -26.796  12.864  1.00  0.00
ATOM   4427  HA  THR   273      17.593 -27.081  13.052  1.00  0.00
ATOM   4428  CB  THR   273      19.239 -27.795  11.872  1.00  0.00
ATOM   4429  HB  THR   273      19.036 -28.795  12.256  1.00  0.00
ATOM   4430  CG2 THR   273      18.685 -27.673  10.431  1.00  0.00
ATOM   4431 HG21 THR   273      18.889 -26.674  10.046  1.00  0.00
ATOM   4432 HG22 THR   273      19.167 -28.413   9.792  1.00  0.00
ATOM   4433 HG23 THR   273      17.609 -27.847  10.439  1.00  0.00
ATOM   4434  OG1 THR   273      20.672 -27.667  11.786  1.00  0.00
ATOM   4435  HG1 THR   273      21.013 -28.307  11.157  1.00  0.00
ATOM   4436  C   THR   273      19.344 -27.027  14.227  1.00  0.00
ATOM   4437  O   THR   273      19.904 -26.188  14.860  1.00  0.00
ATOM   4438  N   ASP   274      19.247 -28.288  14.757  1.00  0.00
ATOM   4439  H   ASP   274      18.380 -28.779  14.589  1.00  0.00
ATOM   4440  CA  ASP   274      20.219 -28.891  15.663  1.00  0.00
ATOM   4441  HA  ASP   274      20.570 -28.161  16.392  1.00  0.00
ATOM   4442  CB  ASP   274      19.532 -30.065  16.425  1.00  0.00
ATOM   4443  HB2 ASP   274      20.250 -30.396  17.176  1.00  0.00
ATOM   4444  HB3 ASP   274      18.640 -29.680  16.920  1.00  0.00
ATOM   4445  CG  ASP   274      19.145 -31.258  15.522  1.00  0.00
ATOM   4446  OD1 ASP   274      18.283 -32.088  16.045  1.00  0.00
ATOM   4447  OD2 ASP   274      19.670 -31.344  14.458  1.00  0.00
ATOM   4448  C   ASP   274      21.477 -29.245  14.937  1.00  0.00
ATOM   4449  O   ASP   274      21.711 -29.072  13.738  1.00  0.00
ATOM   4450  N   GLU   275      22.488 -29.754  15.739  1.00  0.00
ATOM   4451  H   GLU   275      22.221 -29.706  16.712  1.00  0.00
ATOM   4452  CA  GLU   275      23.884 -30.104  15.413  1.00  0.00
ATOM   4453  HA  GLU   275      24.262 -29.398  14.673  1.00  0.00
ATOM   4454  CB  GLU   275      24.782 -30.060  16.623  1.00  0.00
ATOM   4455  HB2 GLU   275      25.807 -30.140  16.261  1.00  0.00
ATOM   4456  HB3 GLU   275      24.638 -29.086  17.090  1.00  0.00
ATOM   4457  CG  GLU   275      24.502 -31.224  17.707  1.00  0.00
ATOM   4458  HG2 GLU   275      24.914 -32.192  17.421  1.00  0.00
ATOM   4459  HG3 GLU   275      25.108 -30.793  18.503  1.00  0.00
ATOM   4460  CD  GLU   275      23.102 -31.402  18.189  1.00  0.00
ATOM   4461  OE1 GLU   275      22.729 -32.564  18.501  1.00  0.00
ATOM   4462  OE2 GLU   275      22.481 -30.346  18.457  1.00  0.00
ATOM   4463  C   GLU   275      23.983 -31.367  14.564  1.00  0.00
ATOM   4464  O   GLU   275      25.054 -31.725  14.115  1.00  0.00
ATOM   4465  N   LYS   276      22.806 -32.036  14.372  1.00  0.00
ATOM   4466  H   LYS   276      22.087 -31.715  15.004  1.00  0.00
ATOM   4467  CA  LYS   276      22.507 -33.211  13.496  1.00  0.00
ATOM   4468  HA  LYS   276      23.430 -33.621  13.086  1.00  0.00
ATOM   4469  CB  LYS   276      21.807 -34.306  14.324  1.00  0.00
ATOM   4470  HB2 LYS   276      20.809 -33.913  14.519  1.00  0.00
ATOM   4471  HB3 LYS   276      21.735 -35.161  13.651  1.00  0.00
ATOM   4472  CG  LYS   276      22.469 -34.762  15.686  1.00  0.00
ATOM   4473  HG2 LYS   276      22.456 -33.879  16.324  1.00  0.00
ATOM   4474  HG3 LYS   276      21.798 -35.517  16.096  1.00  0.00
ATOM   4475  CD  LYS   276      23.854 -35.310  15.625  1.00  0.00
ATOM   4476  HD2 LYS   276      23.878 -36.167  14.951  1.00  0.00
ATOM   4477  HD3 LYS   276      24.535 -34.542  15.259  1.00  0.00
ATOM   4478  CE  LYS   276      24.298 -35.761  17.060  1.00  0.00
ATOM   4479  HE2 LYS   276      23.464 -36.315  17.490  1.00  0.00
ATOM   4480  HE3 LYS   276      25.150 -36.429  16.933  1.00  0.00
ATOM   4481  NZ  LYS   276      24.670 -34.657  17.961  1.00  0.00
ATOM   4482  HZ1 LYS   276      23.881 -34.039  18.079  1.00  0.00
ATOM   4483  HZ2 LYS   276      24.942 -35.032  18.858  1.00  0.00
ATOM   4484  HZ3 LYS   276      25.443 -34.144  17.563  1.00  0.00
ATOM   4485  C   LYS   276      21.745 -32.925  12.210  1.00  0.00
ATOM   4486  O   LYS   276      22.120 -33.446  11.154  1.00  0.00
ATOM   4487  N   GLY   277      20.836 -31.956  12.116  1.00  0.00
ATOM   4488  H   GLY   277      20.576 -31.583  13.018  1.00  0.00
ATOM   4489  CA  GLY   277      20.196 -31.390  10.914  1.00  0.00
ATOM   4490  HA2 GLY   277      20.637 -30.406  10.755  1.00  0.00
ATOM   4491  HA3 GLY   277      20.456 -32.043  10.081  1.00  0.00
ATOM   4492  C   GLY   277      18.692 -31.250  10.979  1.00  0.00
ATOM   4493  O   GLY   277      18.132 -30.942   9.952  1.00  0.00
ATOM   4494  N   SER   278      17.998 -31.492  12.040  1.00  0.00
ATOM   4495  H   SER   278      18.463 -31.852  12.861  1.00  0.00
ATOM   4496  CA  SER   278      16.503 -31.332  12.080  1.00  0.00
ATOM   4497  HA  SER   278      16.115 -31.266  11.063  1.00  0.00
ATOM   4498  CB  SER   278      15.843 -32.528  12.780  1.00  0.00
ATOM   4499  HB2 SER   278      16.152 -32.527  13.825  1.00  0.00
ATOM   4500  HB3 SER   278      14.762 -32.406  12.721  1.00  0.00
ATOM   4501  OG  SER   278      16.212 -33.757  12.180  1.00  0.00
ATOM   4502  HG  SER   278      15.782 -34.481  12.642  1.00  0.00
ATOM   4503  C   SER   278      16.130 -30.002  12.773  1.00  0.00
ATOM   4504  O   SER   278      16.765 -29.429  13.631  1.00  0.00
ATOM   4505  N   LYS   279      15.069 -29.364  12.393  1.00  0.00
ATOM   4506  H   LYS   279      14.514 -29.815  11.679  1.00  0.00
ATOM   4507  CA  LYS   279      14.661 -28.049  12.854  1.00  0.00
ATOM   4508  HA  LYS   279      15.482 -27.344  12.721  1.00  0.00
ATOM   4509  CB  LYS   279      13.416 -27.531  12.041  1.00  0.00
ATOM   4510  HB2 LYS   279      12.642 -28.290  12.159  1.00  0.00
ATOM   4511  HB3 LYS   279      13.099 -26.610  12.530  1.00  0.00
ATOM   4512  CG  LYS   279      13.647 -27.262  10.537  1.00  0.00
ATOM   4513  HG2 LYS   279      13.751 -28.266  10.125  1.00  0.00
ATOM   4514  HG3 LYS   279      12.696 -26.836  10.219  1.00  0.00
ATOM   4515  CD  LYS   279      14.787 -26.388  10.035  1.00  0.00
ATOM   4516  HD2 LYS   279      14.561 -25.376  10.370  1.00  0.00
ATOM   4517  HD3 LYS   279      15.685 -26.745  10.538  1.00  0.00
ATOM   4518  CE  LYS   279      15.020 -26.384   8.509  1.00  0.00
ATOM   4519  HE2 LYS   279      15.786 -27.141   8.342  1.00  0.00
ATOM   4520  HE3 LYS   279      14.076 -26.723   8.082  1.00  0.00
ATOM   4521  NZ  LYS   279      15.430 -25.112   7.857  1.00  0.00
ATOM   4522  HZ1 LYS   279      16.305 -24.798   8.252  1.00  0.00
ATOM   4523  HZ2 LYS   279      15.544 -25.264   6.865  1.00  0.00
ATOM   4524  HZ3 LYS   279      14.720 -24.411   8.011  1.00  0.00
ATOM   4525  C   LYS   279      14.342 -28.038  14.392  1.00  0.00
ATOM   4526  O   LYS   279      13.711 -28.961  14.880  1.00  0.00
ATOM   4527  N   LYS   280      14.680 -26.932  15.048  1.00  0.00
ATOM   4528  H   LYS   280      15.089 -26.172  14.523  1.00  0.00
ATOM   4529  CA  LYS   280      14.589 -26.798  16.536  1.00  0.00
ATOM   4530  HA  LYS   280      14.596 -27.801  16.963  1.00  0.00
ATOM   4531  CB  LYS   280      15.691 -26.014  17.147  1.00  0.00
ATOM   4532  HB2 LYS   280      15.810 -25.131  16.519  1.00  0.00
ATOM   4533  HB3 LYS   280      15.331 -25.714  18.131  1.00  0.00
ATOM   4534  CG  LYS   280      17.035 -26.718  17.292  1.00  0.00
ATOM   4535  HG2 LYS   280      16.972 -27.532  18.014  1.00  0.00
ATOM   4536  HG3 LYS   280      17.375 -27.109  16.333  1.00  0.00
ATOM   4537  CD  LYS   280      18.061 -25.632  17.811  1.00  0.00
ATOM   4538  HD2 LYS   280      18.200 -24.870  17.044  1.00  0.00
ATOM   4539  HD3 LYS   280      17.670 -25.168  18.716  1.00  0.00
ATOM   4540  CE  LYS   280      19.351 -26.271  18.106  1.00  0.00
ATOM   4541  HE2 LYS   280      19.178 -27.236  18.584  1.00  0.00
ATOM   4542  HE3 LYS   280      19.904 -26.420  17.178  1.00  0.00
ATOM   4543  NZ  LYS   280      20.165 -25.372  19.048  1.00  0.00
ATOM   4544  HZ1 LYS   280      19.653 -25.235  19.908  1.00  0.00
ATOM   4545  HZ2 LYS   280      21.052 -25.812  19.250  1.00  0.00
ATOM   4546  HZ3 LYS   280      20.326 -24.479  18.605  1.00  0.00
ATOM   4547  C   LYS   280      13.242 -26.215  16.959  1.00  0.00
ATOM   4548  O   LYS   280      12.878 -26.434  18.085  1.00  0.00
ATOM   4549  N   ILE   281      12.664 -25.313  16.114  1.00  0.00
ATOM   4550  H   ILE   281      13.286 -24.997  15.383  1.00  0.00
ATOM   4551  CA  ILE   281      11.372 -24.561  16.330  1.00  0.00
ATOM   4552  HA  ILE   281      11.217 -23.732  15.640  1.00  0.00
ATOM   4553  CB  ILE   281      10.099 -25.545  16.281  1.00  0.00
ATOM   4554  HB  ILE   281      10.072 -26.204  17.149  1.00  0.00
ATOM   4555  CG2 ILE   281       8.828 -24.599  16.296  1.00  0.00
ATOM   4556 HG21 ILE   281       8.854 -23.941  15.428  1.00  0.00
ATOM   4557 HG22 ILE   281       7.923 -25.205  16.264  1.00  0.00
ATOM   4558 HG23 ILE   281       8.831 -24.000  17.206  1.00  0.00
ATOM   4559  CG1 ILE   281      10.062 -26.573  15.186  1.00  0.00
ATOM   4560 HG12 ILE   281      11.024 -27.086  15.208  1.00  0.00
ATOM   4561 HG13 ILE   281       9.270 -27.276  15.445  1.00  0.00
ATOM   4562  CD1 ILE   281       9.813 -26.021  13.786  1.00  0.00
ATOM   4563 HD11 ILE   281      10.605 -25.319  13.525  1.00  0.00
ATOM   4564 HD12 ILE   281       9.805 -26.841  13.068  1.00  0.00
ATOM   4565 HD13 ILE   281       8.852 -25.508  13.763  1.00  0.00
ATOM   4566  C   ILE   281      11.457 -23.589  17.479  1.00  0.00
ATOM   4567  O   ILE   281      10.962 -23.829  18.593  1.00  0.00
ATOM   4568  N   GLN   282      12.174 -22.455  17.256  1.00  0.00
ATOM   4569  H   GLN   282      12.537 -22.442  16.313  1.00  0.00
ATOM   4570  CA  GLN   282      12.613 -21.410  18.184  1.00  0.00
ATOM   4571  HA  GLN   282      11.911 -21.292  19.009  1.00  0.00
ATOM   4572  CB  GLN   282      13.963 -21.841  18.751  1.00  0.00
ATOM   4573  HB2 GLN   282      14.028 -21.321  19.707  1.00  0.00
ATOM   4574  HB3 GLN   282      13.848 -22.911  18.926  1.00  0.00
ATOM   4575  CG  GLN   282      15.268 -21.586  17.931  1.00  0.00
ATOM   4576  HG2 GLN   282      15.030 -22.244  17.095  1.00  0.00
ATOM   4577  HG3 GLN   282      15.320 -20.556  17.578  1.00  0.00
ATOM   4578  CD  GLN   282      16.659 -21.987  18.498  1.00  0.00
ATOM   4579  OE1 GLN   282      17.668 -22.001  17.804  1.00  0.00
ATOM   4580  NE2 GLN   282      16.683 -22.516  19.728  1.00  0.00
ATOM   4581 HE21 GLN   282      17.564 -22.792  20.138  1.00  0.00
ATOM   4582 HE22 GLN   282      15.821 -22.637  20.239  1.00  0.00
ATOM   4583  C   GLN   282      12.522 -19.983  17.477  1.00  0.00
ATOM   4584  O   GLN   282      12.911 -19.932  16.292  1.00  0.00
ATOM   4585  N   ILE   283      12.050 -18.931  18.088  1.00  0.00
ATOM   4586  H   ILE   283      11.709 -19.062  19.030  1.00  0.00
ATOM   4587  CA  ILE   283      12.051 -17.571  17.529  1.00  0.00
ATOM   4588  HA  ILE   283      11.980 -17.558  16.441  1.00  0.00
ATOM   4589  CB  ILE   283      10.845 -16.790  18.138  1.00  0.00
ATOM   4590  HB  ILE   283      10.831 -17.058  19.194  1.00  0.00
ATOM   4591  CG2 ILE   283      10.849 -15.282  18.000  1.00  0.00
ATOM   4592 HG21 ILE   283      10.863 -15.013  16.944  1.00  0.00
ATOM   4593 HG22 ILE   283       9.954 -14.872  18.467  1.00  0.00
ATOM   4594 HG23 ILE   283      11.733 -14.874  18.489  1.00  0.00
ATOM   4595  CG1 ILE   283       9.664 -17.397  17.472  1.00  0.00
ATOM   4596 HG12 ILE   283       9.698 -17.003  16.456  1.00  0.00
ATOM   4597 HG13 ILE   283       9.886 -18.464  17.454  1.00  0.00
ATOM   4598  CD1 ILE   283       8.247 -17.173  18.067  1.00  0.00
ATOM   4599 HD11 ILE   283       8.024 -16.106  18.084  1.00  0.00
ATOM   4600 HD12 ILE   283       7.509 -17.688  17.452  1.00  0.00
ATOM   4601 HD13 ILE   283       8.212 -17.568  19.082  1.00  0.00
ATOM   4602  C   ILE   283      13.303 -16.768  17.921  1.00  0.00
ATOM   4603  O   ILE   283      13.920 -16.917  19.013  1.00  0.00
ATOM   4604  N   SER   284      13.657 -15.768  17.081  1.00  0.00
ATOM   4605  H   SER   284      12.998 -15.614  16.331  1.00  0.00
ATOM   4606  CA  SER   284      14.830 -14.876  17.176  1.00  0.00
ATOM   4607  HA  SER   284      15.297 -14.920  18.160  1.00  0.00
ATOM   4608  CB  SER   284      15.846 -15.388  16.123  1.00  0.00
ATOM   4609  HB2 SER   284      16.617 -14.626  16.005  1.00  0.00
ATOM   4610  HB3 SER   284      16.296 -16.302  16.510  1.00  0.00
ATOM   4611  OG  SER   284      15.221 -15.664  14.811  1.00  0.00
ATOM   4612  HG  SER   284      15.890 -15.977  14.197  1.00  0.00
ATOM   4613  C   SER   284      14.494 -13.362  16.807  1.00  0.00
ATOM   4614  O   SER   284      13.284 -13.036  16.722  1.00  0.00
ATOM   4615  N   THR   285      15.486 -12.438  17.012  1.00  0.00
ATOM   4616  H   THR   285      16.380 -12.760  17.353  1.00  0.00
ATOM   4617  CA  THR   285      15.293 -10.941  16.790  1.00  0.00
ATOM   4618  HA  THR   285      14.285 -10.847  16.386  1.00  0.00
ATOM   4619  CB  THR   285      15.387 -10.090  18.116  1.00  0.00
ATOM   4620  HB  THR   285      15.415  -9.027  17.879  1.00  0.00
ATOM   4621  CG2 THR   285      14.165 -10.387  18.950  1.00  0.00
ATOM   4622 HG21 THR   285      14.136 -11.451  19.187  1.00  0.00
ATOM   4623 HG22 THR   285      14.206  -9.810  19.874  1.00  0.00
ATOM   4624 HG23 THR   285      13.269 -10.116  18.392  1.00  0.00
ATOM   4625  OG1 THR   285      16.493 -10.479  18.910  1.00  0.00
ATOM   4626  HG1 THR   285      16.520  -9.943  19.706  1.00  0.00
ATOM   4627  C   THR   285      16.302 -10.321  15.805  1.00  0.00
ATOM   4628  O   THR   285      17.506 -10.419  16.037  1.00  0.00
ATOM   4629  N   PHE   286      15.857  -9.624  14.770  1.00  0.00
ATOM   4630  H   PHE   286      14.863  -9.747  14.642  1.00  0.00
ATOM   4631  CA  PHE   286      16.552  -8.708  13.897  1.00  0.00
ATOM   4632  HA  PHE   286      17.611  -8.955  13.814  1.00  0.00
ATOM   4633  CB  PHE   286      15.909  -8.846  12.517  1.00  0.00
ATOM   4634  HB2 PHE   286      15.842  -9.923  12.359  1.00  0.00
ATOM   4635  HB3 PHE   286      14.907  -8.417  12.522  1.00  0.00
ATOM   4636  CG  PHE   286      16.615  -8.278  11.316  1.00  0.00
ATOM   4637  CD1 PHE   286      16.341  -7.037  10.744  1.00  0.00
ATOM   4638  HD1 PHE   286      15.591  -6.406  11.221  1.00  0.00
ATOM   4639  CE1 PHE   286      16.978  -6.606   9.624  1.00  0.00
ATOM   4640  HE1 PHE   286      16.783  -5.586   9.292  1.00  0.00
ATOM   4641  CZ  PHE   286      17.862  -7.424   8.899  1.00  0.00
ATOM   4642  HZ  PHE   286      18.246  -7.166   7.912  1.00  0.00
ATOM   4643  CE2 PHE   286      18.259  -8.662   9.527  1.00  0.00
ATOM   4644  HE2 PHE   286      19.080  -9.256   9.125  1.00  0.00
ATOM   4645  CD2 PHE   286      17.585  -9.090  10.648  1.00  0.00
ATOM   4646  HD2 PHE   286      17.783 -10.081  11.058  1.00  0.00
ATOM   4647  C   PHE   286      16.316  -7.233  14.384  1.00  0.00
ATOM   4648  O   PHE   286      15.219  -6.839  14.732  1.00  0.00
ATOM   4649  N   ILE   287      17.405  -6.464  14.479  1.00  0.00
ATOM   4650  H   ILE   287      18.254  -6.909  14.159  1.00  0.00
ATOM   4651  CA  ILE   287      17.500  -5.148  15.061  1.00  0.00
ATOM   4652  HA  ILE   287      16.515  -4.701  15.193  1.00  0.00
ATOM   4653  CB  ILE   287      18.214  -5.213  16.410  1.00  0.00
ATOM   4654  HB  ILE   287      19.165  -5.732  16.290  1.00  0.00
ATOM   4655  CG2 ILE   287      18.473  -3.771  16.939  1.00  0.00
ATOM   4656 HG21 ILE   287      17.523  -3.251  17.059  1.00  0.00
ATOM   4657 HG22 ILE   287      18.983  -3.823  17.901  1.00  0.00
ATOM   4658 HG23 ILE   287      19.096  -3.229  16.227  1.00  0.00
ATOM   4659  CG1 ILE   287      17.567  -5.993  17.596  1.00  0.00
ATOM   4660 HG12 ILE   287      18.100  -5.678  18.493  1.00  0.00
ATOM   4661 HG13 ILE   287      16.532  -5.657  17.652  1.00  0.00
ATOM   4662  CD1 ILE   287      17.602  -7.526  17.492  1.00  0.00
ATOM   4663 HD11 ILE   287      18.637  -7.864  17.437  1.00  0.00
ATOM   4664 HD12 ILE   287      17.125  -7.961  18.370  1.00  0.00
ATOM   4665 HD13 ILE   287      17.069  -7.842  16.595  1.00  0.00
ATOM   4666  C   ILE   287      18.204  -4.208  14.015  1.00  0.00
ATOM   4667  O   ILE   287      19.120  -4.598  13.349  1.00  0.00
ATOM   4668  N   THR   288      17.552  -3.092  13.685  1.00  0.00
ATOM   4669  H   THR   288      16.624  -2.997  14.071  1.00  0.00
ATOM   4670  CA  THR   288      18.054  -2.020  12.789  1.00  0.00
ATOM   4671  HA  THR   288      19.101  -2.207  12.548  1.00  0.00
ATOM   4672  CB  THR   288      17.239  -2.007  11.473  1.00  0.00
ATOM   4673  HB  THR   288      17.670  -1.207  10.871  1.00  0.00
ATOM   4674  CG2 THR   288      17.211  -3.253  10.685  1.00  0.00
ATOM   4675 HG21 THR   288      16.780  -4.054  11.286  1.00  0.00
ATOM   4676 HG22 THR   288      16.606  -3.105   9.790  1.00  0.00
ATOM   4677 HG23 THR   288      18.227  -3.523  10.395  1.00  0.00
ATOM   4678  OG1 THR   288      15.924  -1.726  11.835  1.00  0.00
ATOM   4679  HG1 THR   288      15.373  -1.707  11.049  1.00  0.00
ATOM   4680  C   THR   288      17.968  -0.651  13.459  1.00  0.00
ATOM   4681  O   THR   288      16.900  -0.354  14.006  1.00  0.00
ATOM   4682  N   ALA   289      19.034   0.177  13.360  1.00  0.00
ATOM   4683  H   ALA   289      19.825  -0.071  12.782  1.00  0.00
ATOM   4684  CA  ALA   289      19.107   1.392  14.135  1.00  0.00
ATOM   4685  HA  ALA   289      18.096   1.748  14.332  1.00  0.00
ATOM   4686  CB  ALA   289      19.728   0.892  15.473  1.00  0.00
ATOM   4687  HB1 ALA   289      20.744   0.540  15.293  1.00  0.00
ATOM   4688  HB2 ALA   289      19.749   1.710  16.192  1.00  0.00
ATOM   4689  HB3 ALA   289      19.126   0.074  15.870  1.00  0.00
ATOM   4690  C   ALA   289      19.851   2.536  13.562  1.00  0.00
ATOM   4691  O   ALA   289      20.758   2.388  12.784  1.00  0.00
ATOM   4692  N   THR   290      19.524   3.712  14.099  1.00  0.00
ATOM   4693  H   THR   290      18.804   3.711  14.807  1.00  0.00
ATOM   4694  CA  THR   290      20.084   5.010  13.672  1.00  0.00
ATOM   4695  HA  THR   290      21.103   4.878  13.309  1.00  0.00
ATOM   4696  CB  THR   290      19.205   5.674  12.504  1.00  0.00
ATOM   4697  HB  THR   290      18.284   6.027  12.967  1.00  0.00
ATOM   4698  CG2 THR   290      19.906   6.873  11.742  1.00  0.00
ATOM   4699 HG21 THR   290      20.827   6.520  11.278  1.00  0.00
ATOM   4700 HG22 THR   290      19.236   7.256  10.972  1.00  0.00
ATOM   4701 HG23 THR   290      20.138   7.668  12.450  1.00  0.00
ATOM   4702  OG1 THR   290      18.849   4.768  11.525  1.00  0.00
ATOM   4703  HG1 THR   290      18.327   5.212  10.853  1.00  0.00
ATOM   4704  C   THR   290      20.292   6.114  14.741  1.00  0.00
ATOM   4705  O   THR   290      19.359   6.350  15.466  1.00  0.00
ATOM   4706  N   TYR   291      21.417   6.838  14.809  1.00  0.00
ATOM   4707  H   TYR   291      22.079   6.606  14.082  1.00  0.00
ATOM   4708  CA  TYR   291      21.804   7.803  15.800  1.00  0.00
ATOM   4709  HA  TYR   291      20.934   8.071  16.399  1.00  0.00
ATOM   4710  CB  TYR   291      22.919   7.236  16.758  1.00  0.00
ATOM   4711  HB2 TYR   291      22.242   6.534  17.244  1.00  0.00
ATOM   4712  HB3 TYR   291      23.736   6.687  16.289  1.00  0.00
ATOM   4713  CG  TYR   291      23.456   8.150  17.745  1.00  0.00
ATOM   4714  CD1 TYR   291      22.634   8.821  18.649  1.00  0.00
ATOM   4715  HD1 TYR   291      21.573   8.577  18.692  1.00  0.00
ATOM   4716  CE1 TYR   291      23.144   9.768  19.468  1.00  0.00
ATOM   4717  HE1 TYR   291      22.533  10.159  20.281  1.00  0.00
ATOM   4718  CZ  TYR   291      24.486  10.267  19.268  1.00  0.00
ATOM   4719  OH  TYR   291      25.057  11.310  19.966  1.00  0.00
ATOM   4720  HH  TYR   291      24.467  11.691  20.620  1.00  0.00
ATOM   4721  CE2 TYR   291      25.300   9.635  18.275  1.00  0.00
ATOM   4722  HE2 TYR   291      26.322   9.967  18.094  1.00  0.00
ATOM   4723  CD2 TYR   291      24.760   8.564  17.523  1.00  0.00
ATOM   4724  HD2 TYR   291      25.370   8.065  16.769  1.00  0.00
ATOM   4725  C   TYR   291      22.252   9.096  15.064  1.00  0.00
ATOM   4726  O   TYR   291      23.020   9.070  14.123  1.00  0.00
ATOM   4727  N   HID   292      21.727  10.211  15.499  1.00  0.00
ATOM   4728  H   HID   292      21.072  10.260  16.266  1.00  0.00
ATOM   4729  CA  HID   292      22.066  11.501  14.752  1.00  0.00
ATOM   4730  HA  HID   292      22.217  11.353  13.683  1.00  0.00
ATOM   4731  CB  HID   292      20.815  12.360  14.955  1.00  0.00
ATOM   4732  HB2 HID   292      20.464  12.844  15.866  1.00  0.00
ATOM   4733  HB3 HID   292      21.138  13.119  14.242  1.00  0.00
ATOM   4734  CG  HID   292      19.569  11.644  14.317  1.00  0.00
ATOM   4735  ND1 HID   292      19.009  10.469  14.648  1.00  0.00
ATOM   4736  HD1 HID   292      19.187  10.028  15.539  1.00  0.00
ATOM   4737  CE1 HID   292      18.232   9.997  13.689  1.00  0.00
ATOM   4738  HE1 HID   292      17.643   9.090  13.828  1.00  0.00
ATOM   4739  NE2 HID   292      18.346  10.830  12.623  1.00  0.00
ATOM   4740  CD2 HID   292      19.080  11.888  13.047  1.00  0.00
ATOM   4741  HD2 HID   292      19.205  12.758  12.402  1.00  0.00
ATOM   4742  C   HID   292      23.395  12.085  15.338  1.00  0.00
ATOM   4743  O   HID   292      23.445  13.233  15.793  1.00  0.00
ATOM   4744  N   GLY   293      24.434  11.342  15.394  1.00  0.00
ATOM   4745  H   GLY   293      24.330  10.394  15.061  1.00  0.00
ATOM   4746  CA  GLY   293      25.742  11.760  15.898  1.00  0.00
ATOM   4747  HA2 GLY   293      26.058  12.692  15.430  1.00  0.00
ATOM   4748  HA3 GLY   293      25.718  11.887  16.980  1.00  0.00
ATOM   4749  C   GLY   293      26.728  10.683  15.555  1.00  0.00
ATOM   4750  O   GLY   293      26.307   9.637  15.042  1.00  0.00
ATOM   4751  N   SER   294      28.058  11.001  15.694  1.00  0.00
ATOM   4752  H   SER   294      28.225  11.972  15.917  1.00  0.00
ATOM   4753  CA  SER   294      29.200  10.154  15.419  1.00  0.00
ATOM   4754  HA  SER   294      29.102   9.708  14.429  1.00  0.00
ATOM   4755  CB  SER   294      30.498  10.980  15.460  1.00  0.00
ATOM   4756  HB2 SER   294      31.343  10.325  15.246  1.00  0.00
ATOM   4757  HB3 SER   294      30.445  11.762  14.703  1.00  0.00
ATOM   4758  OG  SER   294      30.672  11.578  16.756  1.00  0.00
ATOM   4759  HG  SER   294      31.485  12.089  16.766  1.00  0.00
ATOM   4760  C   SER   294      29.367   8.832  16.286  1.00  0.00
ATOM   4761  O   SER   294      28.703   8.644  17.275  1.00  0.00
ATOM   4762  N   GLN   295      30.239   7.906  15.794  1.00  0.00
ATOM   4763  H   GLN   295      30.691   8.195  14.938  1.00  0.00
ATOM   4764  CA  GLN   295      30.403   6.489  16.238  1.00  0.00
ATOM   4765  HA  GLN   295      29.416   6.078  16.451  1.00  0.00
ATOM   4766  CB  GLN   295      31.080   5.613  15.201  1.00  0.00
ATOM   4767  HB2 GLN   295      30.545   5.756  14.262  1.00  0.00
ATOM   4768  HB3 GLN   295      32.103   5.974  15.095  1.00  0.00
ATOM   4769  CG  GLN   295      31.100   4.094  15.561  1.00  0.00
ATOM   4770  HG2 GLN   295      31.719   3.890  16.434  1.00  0.00
ATOM   4771  HG3 GLN   295      30.056   3.892  15.801  1.00  0.00
ATOM   4772  CD  GLN   295      31.530   3.162  14.430  1.00  0.00
ATOM   4773  OE1 GLN   295      31.898   2.025  14.583  1.00  0.00
ATOM   4774  NE2 GLN   295      31.433   3.475  13.136  1.00  0.00
ATOM   4775 HE21 GLN   295      31.736   2.813  12.435  1.00  0.00
ATOM   4776 HE22 GLN   295      31.058   4.372  12.863  1.00  0.00
ATOM   4777  C   GLN   295      30.985   6.439  17.613  1.00  0.00
ATOM   4778  O   GLN   295      30.509   5.596  18.440  1.00  0.00
ATOM   4779  N   ASP   296      32.020   7.185  17.951  1.00  0.00
ATOM   4780  H   ASP   296      32.528   7.653  17.214  1.00  0.00
ATOM   4781  CA  ASP   296      32.490   7.368  19.372  1.00  0.00
ATOM   4782  HA  ASP   296      32.860   6.421  19.764  1.00  0.00
ATOM   4783  CB  ASP   296      33.678   8.449  19.433  1.00  0.00
ATOM   4784  HB2 ASP   296      33.824   8.648  20.494  1.00  0.00
ATOM   4785  HB3 ASP   296      34.581   7.997  19.021  1.00  0.00
ATOM   4786  CG  ASP   296      33.381   9.787  18.689  1.00  0.00
ATOM   4787  OD1 ASP   296      32.377   9.968  18.019  1.00  0.00
ATOM   4788  OD2 ASP   296      34.237  10.702  18.750  1.00  0.00
ATOM   4789  C   ASP   296      31.429   7.862  20.439  1.00  0.00
ATOM   4790  O   ASP   296      31.268   7.252  21.524  1.00  0.00
ATOM   4791  N   ARG   297      30.580   8.811  20.055  1.00  0.00
ATOM   4792  H   ARG   297      30.841   9.213  19.166  1.00  0.00
ATOM   4793  CA  ARG   297      29.408   9.351  20.744  1.00  0.00
ATOM   4794  HA  ARG   297      29.729   9.622  21.750  1.00  0.00
ATOM   4795  CB  ARG   297      28.724  10.610  20.075  1.00  0.00
ATOM   4796  HB2 ARG   297      28.520  10.361  19.033  1.00  0.00
ATOM   4797  HB3 ARG   297      27.784  10.791  20.596  1.00  0.00
ATOM   4798  CG  ARG   297      29.601  11.882  20.138  1.00  0.00
ATOM   4799  HG2 ARG   297      29.892  12.013  21.180  1.00  0.00
ATOM   4800  HG3 ARG   297      30.488  11.684  19.536  1.00  0.00
ATOM   4801  CD  ARG   297      28.937  13.118  19.650  1.00  0.00
ATOM   4802  HD2 ARG   297      27.901  12.881  19.410  1.00  0.00
ATOM   4803  HD3 ARG   297      28.964  13.862  20.446  1.00  0.00
ATOM   4804  NE  ARG   297      29.586  13.689  18.444  1.00  0.00
ATOM   4805  HE  ARG   297      30.568  13.457  18.394  1.00  0.00
ATOM   4806  CZ  ARG   297      29.096  14.428  17.548  1.00  0.00
ATOM   4807  NH1 ARG   297      28.034  15.093  17.664  1.00  0.00
ATOM   4808 HH11 ARG   297      27.510  15.055  18.526  1.00  0.00
ATOM   4809 HH12 ARG   297      27.711  15.661  16.894  1.00  0.00
ATOM   4810  NH2 ARG   297      29.709  14.473  16.376  1.00  0.00
ATOM   4811 HH21 ARG   297      30.543  13.924  16.224  1.00  0.00
ATOM   4812 HH22 ARG   297      29.340  15.056  15.638  1.00  0.00
ATOM   4813  C   ARG   297      28.344   8.229  20.876  1.00  0.00
ATOM   4814  O   ARG   297      27.836   8.105  22.004  1.00  0.00
ATOM   4815  N   LEU   298      28.159   7.293  19.919  1.00  0.00
ATOM   4816  H   LEU   298      28.577   7.550  19.036  1.00  0.00
ATOM   4817  CA  LEU   298      27.339   6.088  19.971  1.00  0.00
ATOM   4818  HA  LEU   298      26.409   6.366  20.466  1.00  0.00
ATOM   4819  CB  LEU   298      27.003   5.425  18.638  1.00  0.00
ATOM   4820  HB2 LEU   298      26.552   6.237  18.067  1.00  0.00
ATOM   4821  HB3 LEU   298      27.931   5.115  18.157  1.00  0.00
ATOM   4822  CG  LEU   298      26.043   4.249  18.689  1.00  0.00
ATOM   4823  HG  LEU   298      26.452   3.542  19.411  1.00  0.00
ATOM   4824  CD1 LEU   298      24.556   4.617  19.094  1.00  0.00
ATOM   4825 HD11 LEU   298      24.147   5.323  18.372  1.00  0.00
ATOM   4826 HD12 LEU   298      23.947   3.713  19.103  1.00  0.00
ATOM   4827 HD13 LEU   298      24.550   5.068  20.086  1.00  0.00
ATOM   4828  CD2 LEU   298      25.986   3.466  17.349  1.00  0.00
ATOM   4829 HD21 LEU   298      26.977   3.079  17.111  1.00  0.00
ATOM   4830 HD22 LEU   298      25.285   2.636  17.442  1.00  0.00
ATOM   4831 HD23 LEU   298      25.656   4.132  16.552  1.00  0.00
ATOM   4832  C   LEU   298      27.784   4.958  20.889  1.00  0.00
ATOM   4833  O   LEU   298      27.003   4.530  21.748  1.00  0.00
ATOM   4834  N   LEU   299      29.035   4.427  20.681  1.00  0.00
ATOM   4835  H   LEU   299      29.415   4.738  19.798  1.00  0.00
ATOM   4836  CA  LEU   299      29.705   3.387  21.372  1.00  0.00
ATOM   4837  HA  LEU   299      28.988   2.598  21.598  1.00  0.00
ATOM   4838  CB  LEU   299      30.865   2.779  20.552  1.00  0.00
ATOM   4839  HB2 LEU   299      31.646   3.528  20.423  1.00  0.00
ATOM   4840  HB3 LEU   299      31.234   1.977  21.191  1.00  0.00
ATOM   4841  CG  LEU   299      30.487   2.220  19.220  1.00  0.00
ATOM   4842  HG  LEU   299      29.817   2.856  18.642  1.00  0.00
ATOM   4843  CD1 LEU   299      31.920   2.195  18.530  1.00  0.00
ATOM   4844 HD11 LEU   299      32.591   1.559  19.107  1.00  0.00
ATOM   4845 HD12 LEU   299      31.830   1.802  17.517  1.00  0.00
ATOM   4846 HD13 LEU   299      32.323   3.207  18.492  1.00  0.00
ATOM   4847  CD2 LEU   299      29.911   0.821  19.051  1.00  0.00
ATOM   4848 HD21 LEU   299      28.981   0.740  19.614  1.00  0.00
ATOM   4849 HD22 LEU   299      29.713   0.634  17.995  1.00  0.00
ATOM   4850 HD23 LEU   299      30.626   0.086  19.422  1.00  0.00
ATOM   4851  C   LEU   299      30.065   3.701  22.820  1.00  0.00
ATOM   4852  O   LEU   299      30.339   2.940  23.674  1.00  0.00
ATOM   4853  N   SER   300      29.940   5.026  23.182  1.00  0.00
ATOM   4854  H   SER   300      30.029   5.723  22.456  1.00  0.00
ATOM   4855  CA  SER   300      29.755   5.483  24.571  1.00  0.00
ATOM   4856  HA  SER   300      30.261   4.800  25.254  1.00  0.00
ATOM   4857  CB  SER   300      30.340   6.884  24.758  1.00  0.00
ATOM   4858  HB2 SER   300      29.666   7.602  24.291  1.00  0.00
ATOM   4859  HB3 SER   300      30.405   7.088  25.826  1.00  0.00
ATOM   4860  OG  SER   300      31.621   6.998  24.179  1.00  0.00
ATOM   4861  HG  SER   300      31.956   7.887  24.315  1.00  0.00
ATOM   4862  C   SER   300      28.296   5.498  25.082  1.00  0.00
ATOM   4863  O   SER   300      28.008   4.965  26.193  1.00  0.00
ATOM   4864  N   LEU   301      27.364   6.170  24.348  1.00  0.00
ATOM   4865  H   LEU   301      27.724   6.711  23.575  1.00  0.00
ATOM   4866  CA  LEU   301      25.953   6.307  24.690  1.00  0.00
ATOM   4867  HA  LEU   301      25.846   6.831  25.640  1.00  0.00
ATOM   4868  CB  LEU   301      25.245   7.096  23.624  1.00  0.00
ATOM   4869  HB2 LEU   301      25.536   8.142  23.718  1.00  0.00
ATOM   4870  HB3 LEU   301      25.652   6.688  22.699  1.00  0.00
ATOM   4871  CG  LEU   301      23.678   6.989  23.598  1.00  0.00
ATOM   4872  HG  LEU   301      23.428   5.928  23.593  1.00  0.00
ATOM   4873  CD1 LEU   301      22.992   7.664  24.771  1.00  0.00
ATOM   4874 HD11 LEU   301      23.241   8.725  24.776  1.00  0.00
ATOM   4875 HD12 LEU   301      21.913   7.545  24.679  1.00  0.00
ATOM   4876 HD13 LEU   301      23.329   7.207  25.701  1.00  0.00
ATOM   4877  CD2 LEU   301      23.159   7.734  22.350  1.00  0.00
ATOM   4878 HD21 LEU   301      23.579   7.278  21.453  1.00  0.00
ATOM   4879 HD22 LEU   301      22.072   7.671  22.314  1.00  0.00
ATOM   4880 HD23 LEU   301      23.460   8.780  22.399  1.00  0.00
ATOM   4881  C   LEU   301      25.267   4.981  25.031  1.00  0.00
ATOM   4882  O   LEU   301      24.686   4.838  26.076  1.00  0.00
ATOM   4883  N   MET   302      25.487   4.023  24.135  1.00  0.00
ATOM   4884  H   MET   302      25.954   4.270  23.274  1.00  0.00
ATOM   4885  CA  MET   302      24.938   2.665  24.265  1.00  0.00
ATOM   4886  HA  MET   302      23.857   2.720  24.390  1.00  0.00
ATOM   4887  CB  MET   302      25.246   1.818  23.013  1.00  0.00
ATOM   4888  HB2 MET   302      26.175   2.166  22.561  1.00  0.00
ATOM   4889  HB3 MET   302      25.352   0.772  23.301  1.00  0.00
ATOM   4890  CG  MET   302      24.102   1.955  21.999  1.00  0.00
ATOM   4891  HG2 MET   302      23.929   3.014  21.808  1.00  0.00
ATOM   4892  HG3 MET   302      24.396   1.462  21.072  1.00  0.00
ATOM   4893  SD  MET   302      22.502   1.169  22.642  1.00  0.00
ATOM   4894  CE  MET   302      23.182  -0.502  22.652  1.00  0.00
ATOM   4895  HE1 MET   302      24.045  -0.540  23.316  1.00  0.00
ATOM   4896  HE2 MET   302      22.423  -1.202  23.003  1.00  0.00
ATOM   4897  HE3 MET   302      23.489  -0.776  21.642  1.00  0.00
ATOM   4898  C   MET   302      25.303   1.871  25.548  1.00  0.00
ATOM   4899  O   MET   302      24.455   1.214  26.160  1.00  0.00
ATOM   4900  N   GLU   303      26.532   2.054  26.080  1.00  0.00
ATOM   4901  H   GLU   303      27.122   2.647  25.514  1.00  0.00
ATOM   4902  CA  GLU   303      27.062   1.515  27.239  1.00  0.00
ATOM   4903  HA  GLU   303      26.886   0.439  27.261  1.00  0.00
ATOM   4904  CB  GLU   303      28.565   1.764  27.301  1.00  0.00
ATOM   4905  HB2 GLU   303      28.948   1.448  26.330  1.00  0.00
ATOM   4906  HB3 GLU   303      28.672   2.844  27.399  1.00  0.00
ATOM   4907  CG  GLU   303      29.366   1.063  28.424  1.00  0.00
ATOM   4908  HG2 GLU   303      30.440   1.232  28.344  1.00  0.00
ATOM   4909  HG3 GLU   303      29.001   1.485  29.360  1.00  0.00
ATOM   4910  CD  GLU   303      29.097  -0.367  28.400  1.00  0.00
ATOM   4911  OE1 GLU   303      28.819  -0.853  29.455  1.00  0.00
ATOM   4912  OE2 GLU   303      29.072  -1.048  27.354  1.00  0.00
ATOM   4913  C   GLU   303      26.328   2.161  28.444  1.00  0.00
ATOM   4914  O   GLU   303      26.045   1.452  29.426  1.00  0.00
ATOM   4915  N   LYS   304      25.849   3.427  28.369  1.00  0.00
ATOM   4916  H   LYS   304      26.370   3.986  27.708  1.00  0.00
ATOM   4917  CA  LYS   304      24.980   4.123  29.349  1.00  0.00
ATOM   4918  HA  LYS   304      25.184   3.650  30.310  1.00  0.00
ATOM   4919  CB  LYS   304      25.125   5.653  29.511  1.00  0.00
ATOM   4920  HB2 LYS   304      24.546   6.138  28.725  1.00  0.00
ATOM   4921  HB3 LYS   304      24.723   5.935  30.484  1.00  0.00
ATOM   4922  CG  LYS   304      26.623   6.108  29.413  1.00  0.00
ATOM   4923  HG2 LYS   304      27.220   5.479  30.073  1.00  0.00
ATOM   4924  HG3 LYS   304      26.959   5.975  28.384  1.00  0.00
ATOM   4925  CD  LYS   304      26.793   7.621  29.831  1.00  0.00
ATOM   4926  HD2 LYS   304      26.035   8.177  29.279  1.00  0.00
ATOM   4927  HD3 LYS   304      26.573   7.669  30.897  1.00  0.00
ATOM   4928  CE  LYS   304      28.175   8.237  29.565  1.00  0.00
ATOM   4929  HE2 LYS   304      28.336   8.239  28.487  1.00  0.00
ATOM   4930  HE3 LYS   304      28.158   9.263  29.931  1.00  0.00
ATOM   4931  NZ  LYS   304      29.282   7.489  30.232  1.00  0.00
ATOM   4932  HZ1 LYS   304      29.298   6.538  29.892  1.00  0.00
ATOM   4933  HZ2 LYS   304      30.164   7.936  30.024  1.00  0.00
ATOM   4934  HZ3 LYS   304      29.133   7.487  31.231  1.00  0.00
ATOM   4935  C   LYS   304      23.547   3.569  29.310  1.00  0.00
ATOM   4936  O   LYS   304      22.803   3.923  30.183  1.00  0.00
ATOM   4937  N   GLU   305      23.135   2.822  28.262  1.00  0.00
ATOM   4938  H   GLU   305      23.769   2.346  27.636  1.00  0.00
ATOM   4939  CA  GLU   305      21.678   2.827  27.926  1.00  0.00
ATOM   4940  HA  GLU   305      21.112   3.117  28.811  1.00  0.00
ATOM   4941  CB  GLU   305      21.359   3.767  26.833  1.00  0.00
ATOM   4942  HB2 GLU   305      22.030   3.509  26.013  1.00  0.00
ATOM   4943  HB3 GLU   305      20.331   3.548  26.543  1.00  0.00
ATOM   4944  CG  GLU   305      21.495   5.279  27.156  1.00  0.00
ATOM   4945  HG2 GLU   305      22.515   5.576  27.400  1.00  0.00
ATOM   4946  HG3 GLU   305      21.192   5.754  26.223  1.00  0.00
ATOM   4947  CD  GLU   305      20.567   5.711  28.265  1.00  0.00
ATOM   4948  OE1 GLU   305      20.881   6.714  28.993  1.00  0.00
ATOM   4949  OE2 GLU   305      19.518   5.146  28.316  1.00  0.00
ATOM   4950  C   GLU   305      21.229   1.410  27.652  1.00  0.00
ATOM   4951  O   GLU   305      20.281   1.085  28.341  1.00  0.00
ATOM   4952  N   PHE   306      21.832   0.573  26.753  1.00  0.00
ATOM   4953  H   PHE   306      22.542   0.912  26.119  1.00  0.00
ATOM   4954  CA  PHE   306      21.383  -0.830  26.618  1.00  0.00
ATOM   4955  HA  PHE   306      20.906  -1.113  27.556  1.00  0.00
ATOM   4956  CB  PHE   306      20.403  -1.089  25.474  1.00  0.00
ATOM   4957  HB2 PHE   306      20.805  -1.049  24.461  1.00  0.00
ATOM   4958  HB3 PHE   306      20.210  -2.127  25.746  1.00  0.00
ATOM   4959  CG  PHE   306      19.086  -0.408  25.435  1.00  0.00
ATOM   4960  CD1 PHE   306      17.971  -0.869  26.187  1.00  0.00
ATOM   4961  HD1 PHE   306      17.995  -1.854  26.654  1.00  0.00
ATOM   4962  CE1 PHE   306      16.842  -0.056  26.327  1.00  0.00
ATOM   4963  HE1 PHE   306      16.003  -0.369  26.948  1.00  0.00
ATOM   4964  CZ  PHE   306      16.797   1.192  25.647  1.00  0.00
ATOM   4965  HZ  PHE   306      15.885   1.788  25.647  1.00  0.00
ATOM   4966  CE2 PHE   306      17.946   1.658  24.967  1.00  0.00
ATOM   4967  HE2 PHE   306      17.897   2.645  24.507  1.00  0.00
ATOM   4968  CD2 PHE   306      19.106   0.907  24.873  1.00  0.00
ATOM   4969  HD2 PHE   306      19.987   1.324  24.385  1.00  0.00
ATOM   4970  C   PHE   306      22.681  -1.666  26.489  1.00  0.00
ATOM   4971  O   PHE   306      22.923  -2.335  25.475  1.00  0.00
ATOM   4972  N   PRO   307      23.578  -1.740  27.450  1.00  0.00
ATOM   4973  CD  PRO   307      23.415  -1.043  28.782  1.00  0.00
ATOM   4974  HD2 PRO   307      22.350  -0.975  29.005  1.00  0.00
ATOM   4975  HD3 PRO   307      23.834  -0.040  28.698  1.00  0.00
ATOM   4976  CG  PRO   307      24.180  -1.917  29.801  1.00  0.00
ATOM   4977  HG2 PRO   307      23.561  -2.727  30.186  1.00  0.00
ATOM   4978  HG3 PRO   307      24.565  -1.327  30.633  1.00  0.00
ATOM   4979  CB  PRO   307      25.272  -2.427  28.974  1.00  0.00
ATOM   4980  HB2 PRO   307      25.704  -3.341  29.380  1.00  0.00
ATOM   4981  HB3 PRO   307      26.047  -1.665  28.890  1.00  0.00
ATOM   4982  CA  PRO   307      24.652  -2.712  27.570  1.00  0.00
ATOM   4983  HA  PRO   307      25.401  -2.458  26.820  1.00  0.00
ATOM   4984  C   PRO   307      24.198  -4.194  27.370  1.00  0.00
ATOM   4985  O   PRO   307      24.986  -4.907  26.815  1.00  0.00
ATOM   4986  N   GLU   308      22.921  -4.562  27.618  1.00  0.00
ATOM   4987  H   GLU   308      22.279  -3.861  27.960  1.00  0.00
ATOM   4988  CA  GLU   308      22.438  -5.909  27.456  1.00  0.00
ATOM   4989  HA  GLU   308      23.152  -6.620  27.873  1.00  0.00
ATOM   4990  CB  GLU   308      21.082  -6.067  28.206  1.00  0.00
ATOM   4991  HB2 GLU   308      20.870  -7.135  28.261  1.00  0.00
ATOM   4992  HB3 GLU   308      21.225  -5.673  29.212  1.00  0.00
ATOM   4993  CG  GLU   308      19.867  -5.323  27.516  1.00  0.00
ATOM   4994  HG2 GLU   308      20.206  -5.129  26.498  1.00  0.00
ATOM   4995  HG3 GLU   308      18.955  -5.919  27.487  1.00  0.00
ATOM   4996  CD  GLU   308      19.587  -4.003  28.217  1.00  0.00
ATOM   4997  OE1 GLU   308      20.557  -3.322  28.561  1.00  0.00
ATOM   4998  OE2 GLU   308      18.435  -3.637  28.541  1.00  0.00
ATOM   4999  C   GLU   308      22.284  -6.203  25.948  1.00  0.00
ATOM   5000  O   GLU   308      22.190  -7.358  25.538  1.00  0.00
ATOM   5001  N   LEU   309      22.365  -5.229  25.007  1.00  0.00
ATOM   5002  H   LEU   309      22.302  -4.282  25.352  1.00  0.00
ATOM   5003  CA  LEU   309      22.331  -5.445  23.546  1.00  0.00
ATOM   5004  HA  LEU   309      21.747  -6.340  23.331  1.00  0.00
ATOM   5005  CB  LEU   309      21.674  -4.210  22.778  1.00  0.00
ATOM   5006  HB2 LEU   309      20.691  -4.062  23.225  1.00  0.00
ATOM   5007  HB3 LEU   309      22.283  -3.321  22.940  1.00  0.00
ATOM   5008  CG  LEU   309      21.513  -4.466  21.212  1.00  0.00
ATOM   5009  HG  LEU   309      22.524  -4.366  20.816  1.00  0.00
ATOM   5010  CD1 LEU   309      20.921  -5.744  20.740  1.00  0.00
ATOM   5011 HD11 LEU   309      19.910  -5.844  21.134  1.00  0.00
ATOM   5012 HD12 LEU   309      20.887  -5.749  19.650  1.00  0.00
ATOM   5013 HD13 LEU   309      21.531  -6.578  21.088  1.00  0.00
ATOM   5014  CD2 LEU   309      20.607  -3.227  20.800  1.00  0.00
ATOM   5015 HD21 LEU   309      21.128  -2.300  21.039  1.00  0.00
ATOM   5016 HD22 LEU   309      20.406  -3.264  19.729  1.00  0.00
ATOM   5017 HD23 LEU   309      19.666  -3.267  21.348  1.00  0.00
ATOM   5018  C   LEU   309      23.680  -5.872  23.014  1.00  0.00
ATOM   5019  O   LEU   309      23.744  -6.471  21.941  1.00  0.00
ATOM   5020  N   GLY   310      24.775  -5.656  23.784  1.00  0.00
ATOM   5021  H   GLY   310      24.643  -5.123  24.631  1.00  0.00
ATOM   5022  CA  GLY   310      26.161  -6.154  23.462  1.00  0.00
ATOM   5023  HA2 GLY   310      26.789  -5.976  24.335  1.00  0.00
ATOM   5024  HA3 GLY   310      26.094  -7.226  23.276  1.00  0.00
ATOM   5025  C   GLY   310      26.805  -5.465  22.226  1.00  0.00
ATOM   5026  O   GLY   310      27.497  -6.177  21.477  1.00  0.00
ATOM   5027  N   LEU   311      26.395  -4.240  21.833  1.00  0.00
ATOM   5028  H   LEU   311      25.801  -3.775  22.504  1.00  0.00
ATOM   5029  CA  LEU   311      26.609  -3.590  20.505  1.00  0.00
ATOM   5030  HA  LEU   311      26.152  -4.219  19.741  1.00  0.00
ATOM   5031  CB  LEU   311      26.021  -2.207  20.405  1.00  0.00
ATOM   5032  HB2 LEU   311      24.944  -2.271  20.559  1.00  0.00
ATOM   5033  HB3 LEU   311      26.474  -1.664  21.234  1.00  0.00
ATOM   5034  CG  LEU   311      26.303  -1.476  19.109  1.00  0.00
ATOM   5035  HG  LEU   311      27.384  -1.475  18.969  1.00  0.00
ATOM   5036  CD1 LEU   311      25.616  -2.111  17.856  1.00  0.00
ATOM   5037 HD11 LEU   311      24.535  -2.112  17.995  1.00  0.00
ATOM   5038 HD12 LEU   311      25.867  -1.529  16.969  1.00  0.00
ATOM   5039 HD13 LEU   311      25.966  -3.136  17.729  1.00  0.00
ATOM   5040  CD2 LEU   311      25.711  -0.141  19.313  1.00  0.00
ATOM   5041 HD21 LEU   311      26.187   0.341  20.167  1.00  0.00
ATOM   5042 HD22 LEU   311      25.866   0.466  18.421  1.00  0.00
ATOM   5043 HD23 LEU   311      24.642  -0.242  19.502  1.00  0.00
ATOM   5044  C   LEU   311      28.095  -3.618  20.155  1.00  0.00
ATOM   5045  O   LEU   311      28.902  -3.392  21.028  1.00  0.00
ATOM   5046  N   LEU   312      28.535  -3.944  18.900  1.00  0.00
ATOM   5047  H   LEU   312      27.944  -4.379  18.206  1.00  0.00
ATOM   5048  CA  LEU   312      29.912  -3.631  18.537  1.00  0.00
ATOM   5049  HA  LEU   312      30.463  -3.218  19.382  1.00  0.00
ATOM   5050  CB  LEU   312      30.577  -4.944  18.115  1.00  0.00
ATOM   5051  HB2 LEU   312      29.904  -5.437  17.413  1.00  0.00
ATOM   5052  HB3 LEU   312      31.519  -4.717  17.615  1.00  0.00
ATOM   5053  CG  LEU   312      30.854  -5.916  19.362  1.00  0.00
ATOM   5054  HG  LEU   312      30.047  -5.755  20.077  1.00  0.00
ATOM   5055  CD1 LEU   312      30.924  -7.359  19.011  1.00  0.00
ATOM   5056 HD11 LEU   312      31.731  -7.521  18.296  1.00  0.00
ATOM   5057 HD12 LEU   312      31.114  -7.944  19.911  1.00  0.00
ATOM   5058 HD13 LEU   312      29.979  -7.672  18.568  1.00  0.00
ATOM   5059  CD2 LEU   312      32.187  -5.494  19.989  1.00  0.00
ATOM   5060 HD21 LEU   312      32.121  -4.458  20.321  1.00  0.00
ATOM   5061 HD22 LEU   312      32.407  -6.136  20.842  1.00  0.00
ATOM   5062 HD23 LEU   312      32.983  -5.588  19.250  1.00  0.00
ATOM   5063  C   LEU   312      30.079  -2.625  17.340  1.00  0.00
ATOM   5064  O   LEU   312      29.261  -2.680  16.482  1.00  0.00
ATOM   5065  N   ALA   313      31.288  -2.010  17.261  1.00  0.00
ATOM   5066  H   ALA   313      31.906  -2.175  18.042  1.00  0.00
ATOM   5067  CA  ALA   313      31.738  -1.147  16.208  1.00  0.00
ATOM   5068  HA  ALA   313      31.135  -0.240  16.160  1.00  0.00
ATOM   5069  CB  ALA   313      33.163  -0.764  16.553  1.00  0.00
ATOM   5070  HB1 ALA   313      33.781  -1.661  16.595  1.00  0.00
ATOM   5071  HB2 ALA   313      33.554  -0.090  15.790  1.00  0.00
ATOM   5072  HB3 ALA   313      33.181  -0.265  17.522  1.00  0.00
ATOM   5073  C   ALA   313      31.674  -1.804  14.837  1.00  0.00
ATOM   5074  O   ALA   313      31.250  -1.189  13.860  1.00  0.00
ATOM   5075  N   LYS   314      31.923  -3.093  14.775  1.00  0.00
ATOM   5076  H   LYS   314      32.384  -3.565  15.540  1.00  0.00
ATOM   5077  CA  LYS   314      31.695  -3.838  13.538  1.00  0.00
ATOM   5078  HA  LYS   314      32.065  -3.288  12.673  1.00  0.00
ATOM   5079  CB  LYS   314      32.477  -5.183  13.644  1.00  0.00
ATOM   5080  HB2 LYS   314      32.566  -5.551  12.621  1.00  0.00
ATOM   5081  HB3 LYS   314      33.465  -4.917  14.021  1.00  0.00
ATOM   5082  CG  LYS   314      31.865  -6.287  14.537  1.00  0.00
ATOM   5083  HG2 LYS   314      31.899  -5.907  15.558  1.00  0.00
ATOM   5084  HG3 LYS   314      30.827  -6.393  14.223  1.00  0.00
ATOM   5085  CD  LYS   314      32.545  -7.628  14.479  1.00  0.00
ATOM   5086  HD2 LYS   314      32.462  -7.982  13.451  1.00  0.00
ATOM   5087  HD3 LYS   314      33.595  -7.462  14.721  1.00  0.00
ATOM   5088  CE  LYS   314      31.956  -8.688  15.438  1.00  0.00
ATOM   5089  HE2 LYS   314      32.048  -8.310  16.456  1.00  0.00
ATOM   5090  HE3 LYS   314      30.902  -8.816  15.192  1.00  0.00
ATOM   5091  NZ  LYS   314      32.651  -9.995  15.331  1.00  0.00
ATOM   5092  HZ1 LYS   314      33.628  -9.877  15.559  1.00  0.00
ATOM   5093  HZ2 LYS   314      32.233 -10.652  15.974  1.00  0.00
ATOM   5094  HZ3 LYS   314      32.565 -10.346  14.387  1.00  0.00
ATOM   5095  C   LYS   314      30.237  -4.033  13.123  1.00  0.00
ATOM   5096  O   LYS   314      29.990  -4.235  11.917  1.00  0.00
ATOM   5097  N   GLU   315      29.304  -3.880  14.028  1.00  0.00
ATOM   5098  H   GLU   315      29.502  -3.986  15.013  1.00  0.00
ATOM   5099  CA  GLU   315      27.892  -3.790  13.603  1.00  0.00
ATOM   5100  HA  GLU   315      27.714  -4.400  12.717  1.00  0.00
ATOM   5101  CB  GLU   315      26.984  -4.330  14.779  1.00  0.00
ATOM   5102  HB2 GLU   315      27.079  -3.614  15.595  1.00  0.00
ATOM   5103  HB3 GLU   315      25.960  -4.321  14.406  1.00  0.00
ATOM   5104  CG  GLU   315      27.338  -5.767  15.301  1.00  0.00
ATOM   5105  HG2 GLU   315      27.099  -6.385  14.435  1.00  0.00
ATOM   5106  HG3 GLU   315      28.394  -5.882  15.547  1.00  0.00
ATOM   5107  CD  GLU   315      26.492  -6.204  16.484  1.00  0.00
ATOM   5108  OE1 GLU   315      26.512  -5.535  17.576  1.00  0.00
ATOM   5109  OE2 GLU   315      25.916  -7.305  16.344  1.00  0.00
ATOM   5110  C   GLU   315      27.420  -2.416  12.999  1.00  0.00
ATOM   5111  O   GLU   315      26.335  -2.377  12.501  1.00  0.00
ATOM   5112  N   CYS   316      28.214  -1.364  13.014  1.00  0.00
ATOM   5113  H   CYS   316      29.153  -1.548  13.339  1.00  0.00
ATOM   5114  CA  CYS   316      27.871  -0.009  12.636  1.00  0.00
ATOM   5115  HA  CYS   316      26.792   0.139  12.610  1.00  0.00
ATOM   5116  CB  CYS   316      28.499   0.964  13.762  1.00  0.00
ATOM   5117  HB2 CYS   316      29.588   0.909  13.766  1.00  0.00
ATOM   5118  HB3 CYS   316      28.188   1.997  13.607  1.00  0.00
ATOM   5119  SG  CYS   316      27.960   0.520  15.460  1.00  0.00
ATOM   5120  HG  CYS   316      28.638   1.483  16.077  1.00  0.00
ATOM   5121  C   CYS   316      28.357   0.454  11.297  1.00  0.00
ATOM   5122  O   CYS   316      29.362  -0.117  10.812  1.00  0.00
ATOM   5123  N   ALA   317      27.935   1.682  10.858  1.00  0.00
ATOM   5124  H   ALA   317      27.083   2.025  11.277  1.00  0.00
ATOM   5125  CA  ALA   317      28.574   2.493   9.819  1.00  0.00
ATOM   5126  HA  ALA   317      29.656   2.366   9.868  1.00  0.00
ATOM   5127  CB  ALA   317      28.111   2.127   8.442  1.00  0.00
ATOM   5128  HB1 ALA   317      27.031   2.257   8.374  1.00  0.00
ATOM   5129  HB2 ALA   317      28.601   2.770   7.710  1.00  0.00
ATOM   5130  HB3 ALA   317      28.364   1.087   8.237  1.00  0.00
ATOM   5131  C   ALA   317      28.269   4.003  10.130  1.00  0.00
ATOM   5132  O   ALA   317      27.382   4.246  10.967  1.00  0.00
ATOM   5133  N   GLU   318      29.097   4.882   9.528  1.00  0.00
ATOM   5134  H   GLU   318      29.848   4.575   8.926  1.00  0.00
ATOM   5135  CA  GLU   318      28.945   6.301   9.767  1.00  0.00
ATOM   5136  HA  GLU   318      28.027   6.547  10.300  1.00  0.00
ATOM   5137  CB  GLU   318      30.161   6.658  10.677  1.00  0.00
ATOM   5138  HB2 GLU   318      30.227   5.874  11.431  1.00  0.00
ATOM   5139  HB3 GLU   318      31.046   6.625  10.041  1.00  0.00
ATOM   5140  CG  GLU   318      30.077   8.040  11.375  1.00  0.00
ATOM   5141  HG2 GLU   318      29.964   8.772  10.575  1.00  0.00
ATOM   5142  HG3 GLU   318      29.207   8.080  12.030  1.00  0.00
ATOM   5143  CD  GLU   318      31.360   8.364  12.196  1.00  0.00
ATOM   5144  OE1 GLU   318      32.478   8.243  11.629  1.00  0.00
ATOM   5145  OE2 GLU   318      31.276   8.681  13.391  1.00  0.00
ATOM   5146  C   GLU   318      28.922   7.206   8.456  1.00  0.00
ATOM   5147  O   GLU   318      29.882   7.094   7.691  1.00  0.00
ATOM   5148  N   GLY   319      27.987   8.110   8.248  1.00  0.00
ATOM   5149  H   GLY   319      27.230   8.157   8.915  1.00  0.00
ATOM   5150  CA  GLY   319      27.977   9.041   7.121  1.00  0.00
ATOM   5151  HA2 GLY   319      28.845   9.697   7.188  1.00  0.00
ATOM   5152  HA3 GLY   319      28.020   8.478   6.189  1.00  0.00
ATOM   5153  C   GLY   319      26.673   9.916   7.130  1.00  0.00
ATOM   5154  O   GLY   319      26.042  10.197   8.123  1.00  0.00
ATOM   5155  N   ALA   320      26.243  10.444   5.987  1.00  0.00
ATOM   5156  H   ALA   320      26.605  10.156   5.089  1.00  0.00
ATOM   5157  CA  ALA   320      25.196  11.456   6.017  1.00  0.00
ATOM   5158  HA  ALA   320      25.293  12.187   6.820  1.00  0.00
ATOM   5159  CB  ALA   320      25.353  12.179   4.676  1.00  0.00
ATOM   5160  HB1 ALA   320      25.250  11.462   3.862  1.00  0.00
ATOM   5161  HB2 ALA   320      24.584  12.946   4.584  1.00  0.00
ATOM   5162  HB3 ALA   320      26.337  12.644   4.627  1.00  0.00
ATOM   5163  C   ALA   320      23.786  10.830   6.125  1.00  0.00
ATOM   5164  O   ALA   320      23.656   9.609   6.069  1.00  0.00
ATOM   5165  N   TRP   321      22.739  11.598   6.373  1.00  0.00
ATOM   5166  H   TRP   321      22.860  12.600   6.401  1.00  0.00
ATOM   5167  CA  TRP   321      21.424  11.060   6.629  1.00  0.00
ATOM   5168  HA  TRP   321      21.483  10.297   7.405  1.00  0.00
ATOM   5169  CB  TRP   321      20.484  12.152   7.093  1.00  0.00
ATOM   5170  HB2 TRP   321      21.062  12.821   7.731  1.00  0.00
ATOM   5171  HB3 TRP   321      20.071  12.715   6.256  1.00  0.00
ATOM   5172  CG  TRP   321      19.287  11.667   7.932  1.00  0.00
ATOM   5173  CD1 TRP   321      19.279  11.380   9.289  1.00  0.00
ATOM   5174  HD1 TRP   321      20.176  11.465   9.902  1.00  0.00
ATOM   5175  NE1 TRP   321      17.966  11.007   9.572  1.00  0.00
ATOM   5176  HE1 TRP   321      17.714  10.748  10.515  1.00  0.00
ATOM   5177  CE2 TRP   321      17.105  11.016   8.480  1.00  0.00
ATOM   5178  CZ2 TRP   321      15.720  10.751   8.333  1.00  0.00
ATOM   5179  HZ2 TRP   321      15.142  10.518   9.227  1.00  0.00
ATOM   5180  CH2 TRP   321      15.175  10.805   7.033  1.00  0.00
ATOM   5181  HH2 TRP   321      14.101  10.711   6.870  1.00  0.00
ATOM   5182  CZ3 TRP   321      16.034  10.985   5.904  1.00  0.00
ATOM   5183  HZ3 TRP   321      15.667  10.866   4.885  1.00  0.00
ATOM   5184  CE3 TRP   321      17.352  11.314   6.078  1.00  0.00
ATOM   5185  HE3 TRP   321      17.921  11.494   5.165  1.00  0.00
ATOM   5186  CD2 TRP   321      17.935  11.364   7.380  1.00  0.00
ATOM   5187  C   TRP   321      20.696  10.353   5.429  1.00  0.00
ATOM   5188  O   TRP   321      20.232   9.223   5.459  1.00  0.00
ATOM   5189  N   VAL   322      20.937  11.041   4.288  1.00  0.00
ATOM   5190  H   VAL   322      20.891  12.048   4.345  1.00  0.00
ATOM   5191  CA  VAL   322      20.844  10.398   2.928  1.00  0.00
ATOM   5192  HA  VAL   322      19.850   9.970   2.797  1.00  0.00
ATOM   5193  CB  VAL   322      21.083  11.452   1.806  1.00  0.00
ATOM   5194  HB  VAL   322      20.521  12.357   2.034  1.00  0.00
ATOM   5195  CG1 VAL   322      22.574  11.786   1.721  1.00  0.00
ATOM   5196 HG11 VAL   322      23.137  10.881   1.492  1.00  0.00
ATOM   5197 HG12 VAL   322      22.738  12.523   0.935  1.00  0.00
ATOM   5198 HG13 VAL   322      22.911  12.191   2.675  1.00  0.00
ATOM   5199  CG2 VAL   322      20.641  10.956   0.383  1.00  0.00
ATOM   5200 HG21 VAL   322      19.576  10.724   0.393  1.00  0.00
ATOM   5201 HG22 VAL   322      20.835  11.738  -0.351  1.00  0.00
ATOM   5202 HG23 VAL   322      21.205  10.061   0.118  1.00  0.00
ATOM   5203  C   VAL   322      21.499   8.995   2.802  1.00  0.00
ATOM   5204  O   VAL   322      20.893   8.066   2.490  1.00  0.00
ATOM   5205  N   GLN   323      22.774   8.857   3.156  1.00  0.00
ATOM   5206  H   GLN   323      23.210   9.721   3.446  1.00  0.00
ATOM   5207  CA  GLN   323      23.585   7.656   3.123  1.00  0.00
ATOM   5208  HA  GLN   323      23.544   7.187   2.139  1.00  0.00
ATOM   5209  CB  GLN   323      25.045   8.047   3.422  1.00  0.00
ATOM   5210  HB2 GLN   323      25.033   8.668   4.317  1.00  0.00
ATOM   5211  HB3 GLN   323      25.587   7.124   3.628  1.00  0.00
ATOM   5212  CG  GLN   323      25.757   8.823   2.256  1.00  0.00
ATOM   5213  HG2 GLN   323      25.191   9.721   2.009  1.00  0.00
ATOM   5214  HG3 GLN   323      26.709   9.107   2.704  1.00  0.00
ATOM   5215  CD  GLN   323      26.037   8.047   0.960  1.00  0.00
ATOM   5216  OE1 GLN   323      25.911   6.833   0.825  1.00  0.00
ATOM   5217  NE2 GLN   323      26.339   8.744  -0.069  1.00  0.00
ATOM   5218 HE21 GLN   323      26.533   8.284  -0.947  1.00  0.00
ATOM   5219 HE22 GLN   323      26.382   9.750   0.001  1.00  0.00
ATOM   5220  C   GLN   323      23.063   6.624   4.128  1.00  0.00
ATOM   5221  O   GLN   323      23.213   5.388   3.893  1.00  0.00
ATOM   5222  N   SER   324      22.557   7.149   5.260  1.00  0.00
ATOM   5223  H   SER   324      22.636   8.144   5.416  1.00  0.00
ATOM   5224  CA  SER   324      21.900   6.311   6.321  1.00  0.00
ATOM   5225  HA  SER   324      22.579   5.529   6.663  1.00  0.00
ATOM   5226  CB  SER   324      21.539   7.198   7.509  1.00  0.00
ATOM   5227  HB2 SER   324      20.793   7.949   7.249  1.00  0.00
ATOM   5228  HB3 SER   324      21.188   6.618   8.362  1.00  0.00
ATOM   5229  OG  SER   324      22.736   7.827   7.837  1.00  0.00
ATOM   5230  HG  SER   324      22.596   8.411   8.585  1.00  0.00
ATOM   5231  C   SER   324      20.640   5.628   5.780  1.00  0.00
ATOM   5232  O   SER   324      20.478   4.424   5.932  1.00  0.00
ATOM   5233  N   ILE   325      19.877   6.334   4.947  1.00  0.00
ATOM   5234  H   ILE   325      20.143   7.307   4.992  1.00  0.00
ATOM   5235  CA  ILE   325      18.629   5.969   4.183  1.00  0.00
ATOM   5236  HA  ILE   325      18.026   5.327   4.824  1.00  0.00
ATOM   5237  CB  ILE   325      17.788   7.149   3.711  1.00  0.00
ATOM   5238  HB  ILE   325      18.448   7.871   3.230  1.00  0.00
ATOM   5239  CG2 ILE   325      16.702   6.712   2.721  1.00  0.00
ATOM   5240 HG21 ILE   325      16.041   5.990   3.201  1.00  0.00
ATOM   5241 HG22 ILE   325      16.124   7.581   2.408  1.00  0.00
ATOM   5242 HG23 ILE   325      17.168   6.253   1.849  1.00  0.00
ATOM   5243  CG1 ILE   325      17.177   7.753   5.014  1.00  0.00
ATOM   5244 HG12 ILE   325      18.037   7.971   5.646  1.00  0.00
ATOM   5245 HG13 ILE   325      16.715   8.687   4.695  1.00  0.00
ATOM   5246  CD1 ILE   325      16.124   6.896   5.832  1.00  0.00
ATOM   5247 HD11 ILE   325      16.585   5.962   6.152  1.00  0.00
ATOM   5248 HD12 ILE   325      15.799   7.458   6.707  1.00  0.00
ATOM   5249 HD13 ILE   325      15.263   6.678   5.200  1.00  0.00
ATOM   5250  C   ILE   325      19.104   4.949   3.148  1.00  0.00
ATOM   5251  O   ILE   325      18.473   3.975   2.986  1.00  0.00
ATOM   5252  N   LEU   326      20.214   5.214   2.513  1.00  0.00
ATOM   5253  H   LEU   326      20.602   6.138   2.641  1.00  0.00
ATOM   5254  CA  LEU   326      20.856   4.289   1.450  1.00  0.00
ATOM   5255  HA  LEU   326      20.086   3.977   0.744  1.00  0.00
ATOM   5256  CB  LEU   326      21.982   4.982   0.672  1.00  0.00
ATOM   5257  HB2 LEU   326      22.597   5.512   1.399  1.00  0.00
ATOM   5258  HB3 LEU   326      22.552   4.156   0.247  1.00  0.00
ATOM   5259  CG  LEU   326      21.560   5.967  -0.472  1.00  0.00
ATOM   5260  HG  LEU   326      21.012   6.802  -0.036  1.00  0.00
ATOM   5261  CD1 LEU   326      22.819   6.506  -1.223  1.00  0.00
ATOM   5262 HD11 LEU   326      23.367   5.671  -1.660  1.00  0.00
ATOM   5263 HD12 LEU   326      22.507   7.188  -2.014  1.00  0.00
ATOM   5264 HD13 LEU   326      23.463   7.035  -0.521  1.00  0.00
ATOM   5265  CD2 LEU   326      20.719   5.377  -1.556  1.00  0.00
ATOM   5266 HD21 LEU   326      19.794   4.990  -1.129  1.00  0.00
ATOM   5267 HD22 LEU   326      20.485   6.144  -2.294  1.00  0.00
ATOM   5268 HD23 LEU   326      21.264   4.565  -2.038  1.00  0.00
ATOM   5269  C   LEU   326      21.297   2.922   1.993  1.00  0.00
ATOM   5270  O   LEU   326      20.959   1.883   1.496  1.00  0.00
ATOM   5271  N   TYR   327      22.030   2.970   3.131  1.00  0.00
ATOM   5272  H   TYR   327      22.490   3.838   3.363  1.00  0.00
ATOM   5273  CA  TYR   327      22.320   1.784   3.955  1.00  0.00
ATOM   5274  HA  TYR   327      22.932   1.079   3.392  1.00  0.00
ATOM   5275  CB  TYR   327      23.088   2.198   5.225  1.00  0.00
ATOM   5276  HB2 TYR   327      24.013   2.677   4.903  1.00  0.00
ATOM   5277  HB3 TYR   327      22.419   2.947   5.648  1.00  0.00
ATOM   5278  CG  TYR   327      23.399   1.157   6.268  1.00  0.00
ATOM   5279  CD1 TYR   327      22.578   0.756   7.344  1.00  0.00
ATOM   5280  HD1 TYR   327      21.565   1.151   7.273  1.00  0.00
ATOM   5281  CE1 TYR   327      22.945  -0.072   8.445  1.00  0.00
ATOM   5282  HE1 TYR   327      22.376  -0.134   9.372  1.00  0.00
ATOM   5283  CZ  TYR   327      24.235  -0.684   8.355  1.00  0.00
ATOM   5284  OH  TYR   327      24.552  -1.593   9.361  1.00  0.00
ATOM   5285  HH  TYR   327      23.849  -1.699  10.006  1.00  0.00
ATOM   5286  CE2 TYR   327      25.044  -0.531   7.242  1.00  0.00
ATOM   5287  HE2 TYR   327      25.979  -1.085   7.157  1.00  0.00
ATOM   5288  CD2 TYR   327      24.630   0.394   6.162  1.00  0.00
ATOM   5289  HD2 TYR   327      25.252   0.508   5.274  1.00  0.00
ATOM   5290  C   TYR   327      21.213   0.784   4.380  1.00  0.00
ATOM   5291  O   TYR   327      21.388  -0.411   4.198  1.00  0.00
ATOM   5292  N   PHE   328      20.075   1.291   4.751  1.00  0.00
ATOM   5293  H   PHE   328      20.087   2.227   5.130  1.00  0.00
ATOM   5294  CA  PHE   328      18.799   0.535   4.782  1.00  0.00
ATOM   5295  HA  PHE   328      18.995  -0.520   4.972  1.00  0.00
ATOM   5296  CB  PHE   328      17.912   1.064   5.876  1.00  0.00
ATOM   5297  HB2 PHE   328      17.623   2.102   5.712  1.00  0.00
ATOM   5298  HB3 PHE   328      17.019   0.440   5.913  1.00  0.00
ATOM   5299  CG  PHE   328      18.552   1.000   7.273  1.00  0.00
ATOM   5300  CD1 PHE   328      18.785  -0.267   7.946  1.00  0.00
ATOM   5301  HD1 PHE   328      18.457  -1.180   7.448  1.00  0.00
ATOM   5302  CE1 PHE   328      19.399  -0.337   9.175  1.00  0.00
ATOM   5303  HE1 PHE   328      19.567  -1.304   9.650  1.00  0.00
ATOM   5304  CZ  PHE   328      19.796   0.802   9.796  1.00  0.00
ATOM   5305  HZ  PHE   328      20.310   0.721  10.754  1.00  0.00
ATOM   5306  CE2 PHE   328      19.558   2.064   9.232  1.00  0.00
ATOM   5307  HE2 PHE   328      19.814   2.946   9.819  1.00  0.00
ATOM   5308  CD2 PHE   328      18.998   2.213   7.930  1.00  0.00
ATOM   5309  HD2 PHE   328      18.923   3.202   7.479  1.00  0.00
ATOM   5310  C   PHE   328      18.034   0.445   3.481  1.00  0.00
ATOM   5311  O   PHE   328      17.017  -0.296   3.635  1.00  0.00
ATOM   5312  N   ASN   329      18.431   0.863   2.213  1.00  0.00
ATOM   5313  H   ASN   329      19.349   1.276   2.126  1.00  0.00
ATOM   5314  CA  ASN   329      17.574   0.797   1.008  1.00  0.00
ATOM   5315  HA  ASN   329      16.745   0.103   1.149  1.00  0.00
ATOM   5316  CB  ASN   329      17.002   2.204   0.772  1.00  0.00
ATOM   5317  HB2 ASN   329      17.780   2.934   0.994  1.00  0.00
ATOM   5318  HB3 ASN   329      16.721   2.281  -0.279  1.00  0.00
ATOM   5319  CG  ASN   329      15.816   2.510   1.602  1.00  0.00
ATOM   5320  OD1 ASN   329      14.727   2.258   1.181  1.00  0.00
ATOM   5321  ND2 ASN   329      15.825   3.030   2.768  1.00  0.00
ATOM   5322 HD21 ASN   329      14.953   3.197   3.249  1.00  0.00
ATOM   5323 HD22 ASN   329      16.704   3.271   3.203  1.00  0.00
ATOM   5324  C   ASN   329      18.210   0.303  -0.294  1.00  0.00
ATOM   5325  O   ASN   329      17.528   0.267  -1.321  1.00  0.00
ATOM   5326  N   LEU   330      19.431  -0.284  -0.172  1.00  0.00
ATOM   5327  H   LEU   330      20.047  -0.031   0.588  1.00  0.00
ATOM   5328  CA  LEU   330      19.938  -1.242  -1.209  1.00  0.00
ATOM   5329  HA  LEU   330      19.143  -1.541  -1.892  1.00  0.00
ATOM   5330  CB  LEU   330      20.999  -0.543  -1.991  1.00  0.00
ATOM   5331  HB2 LEU   330      20.889  -0.991  -2.979  1.00  0.00
ATOM   5332  HB3 LEU   330      20.632   0.483  -2.016  1.00  0.00
ATOM   5333  CG  LEU   330      22.467  -0.547  -1.593  1.00  0.00
ATOM   5334  HG  LEU   330      22.811  -1.581  -1.614  1.00  0.00
ATOM   5335  CD1 LEU   330      23.384   0.339  -2.557  1.00  0.00
ATOM   5336 HD11 LEU   330      23.041   1.373  -2.536  1.00  0.00
ATOM   5337 HD12 LEU   330      24.419   0.293  -2.218  1.00  0.00
ATOM   5338 HD13 LEU   330      23.319  -0.045  -3.575  1.00  0.00
ATOM   5339  CD2 LEU   330      22.759  -0.009  -0.177  1.00  0.00
ATOM   5340 HD21 LEU   330      22.234  -0.618   0.559  1.00  0.00
ATOM   5341 HD22 LEU   330      23.831  -0.052   0.014  1.00  0.00
ATOM   5342 HD23 LEU   330      22.418   1.024  -0.103  1.00  0.00
ATOM   5343  C   LEU   330      20.449  -2.585  -0.656  1.00  0.00
ATOM   5344  O   LEU   330      20.611  -2.717   0.560  1.00  0.00
ATOM   5345  N   LEU   331      20.782  -3.571  -1.417  1.00  0.00
ATOM   5346  H   LEU   331      20.477  -3.534  -2.379  1.00  0.00
ATOM   5347  CA  LEU   331      21.544  -4.761  -0.966  1.00  0.00
ATOM   5348  HA  LEU   331      21.071  -5.131  -0.056  1.00  0.00
ATOM   5349  CB  LEU   331      21.610  -5.934  -2.011  1.00  0.00
ATOM   5350  HB2 LEU   331      22.068  -5.481  -2.891  1.00  0.00
ATOM   5351  HB3 LEU   331      22.255  -6.729  -1.635  1.00  0.00
ATOM   5352  CG  LEU   331      20.274  -6.508  -2.382  1.00  0.00
ATOM   5353  HG  LEU   331      19.733  -5.789  -2.997  1.00  0.00
ATOM   5354  CD1 LEU   331      20.458  -7.792  -3.154  1.00  0.00
ATOM   5355 HD11 LEU   331      20.998  -8.512  -2.539  1.00  0.00
ATOM   5356 HD12 LEU   331      19.483  -8.201  -3.419  1.00  0.00
ATOM   5357 HD13 LEU   331      21.026  -7.592  -4.063  1.00  0.00
ATOM   5358  CD2 LEU   331      19.263  -6.798  -1.285  1.00  0.00
ATOM   5359 HD21 LEU   331      19.025  -5.875  -0.757  1.00  0.00
ATOM   5360 HD22 LEU   331      18.355  -7.208  -1.727  1.00  0.00
ATOM   5361 HD23 LEU   331      19.684  -7.519  -0.584  1.00  0.00
ATOM   5362  C   LEU   331      22.960  -4.435  -0.610  1.00  0.00
ATOM   5363  O   LEU   331      23.873  -4.685  -1.419  1.00  0.00
ATOM   5364  N   THR   332      23.204  -3.995   0.613  1.00  0.00
ATOM   5365  H   THR   332      22.427  -3.659   1.164  1.00  0.00
ATOM   5366  CA  THR   332      24.563  -3.846   1.159  1.00  0.00
ATOM   5367  HA  THR   332      24.966  -3.058   0.523  1.00  0.00
ATOM   5368  CB  THR   332      24.635  -3.389   2.600  1.00  0.00
ATOM   5369  HB  THR   332      25.680  -3.409   2.911  1.00  0.00
ATOM   5370  CG2 THR   332      24.064  -1.949   2.790  1.00  0.00
ATOM   5371 HG21 THR   332      23.019  -1.928   2.480  1.00  0.00
ATOM   5372 HG22 THR   332      24.137  -1.664   3.839  1.00  0.00
ATOM   5373 HG23 THR   332      24.637  -1.248   2.183  1.00  0.00
ATOM   5374  OG1 THR   332      23.764  -4.129   3.449  1.00  0.00
ATOM   5375  HG1 THR   332      23.844  -3.805   4.349  1.00  0.00
ATOM   5376  C   THR   332      25.430  -5.106   0.998  1.00  0.00
ATOM   5377  O   THR   332      26.654  -5.041   0.938  1.00  0.00
ATOM   5378  N   ASN   333      24.796  -6.288   0.938  1.00  0.00
ATOM   5379  H   ASN   333      23.824  -6.257   1.209  1.00  0.00
ATOM   5380  CA  ASN   333      25.385  -7.597   0.595  1.00  0.00
ATOM   5381  HA  ASN   333      26.315  -7.773   1.136  1.00  0.00
ATOM   5382  CB  ASN   333      24.342  -8.692   1.020  1.00  0.00
ATOM   5383  HB2 ASN   333      24.728  -9.691   0.815  1.00  0.00
ATOM   5384  HB3 ASN   333      24.303  -8.532   2.097  1.00  0.00
ATOM   5385  CG  ASN   333      22.938  -8.593   0.466  1.00  0.00
ATOM   5386  OD1 ASN   333      22.293  -7.592   0.688  1.00  0.00
ATOM   5387  ND2 ASN   333      22.536  -9.513  -0.319  1.00  0.00
ATOM   5388 HD21 ASN   333      21.603  -9.473  -0.704  1.00  0.00
ATOM   5389 HD22 ASN   333      23.152 -10.278  -0.553  1.00  0.00
ATOM   5390  C   ASN   333      25.833  -7.859  -0.927  1.00  0.00
ATOM   5391  O   ASN   333      26.183  -8.950  -1.351  1.00  0.00
ATOM   5392  N   SER   334      25.732  -6.834  -1.784  1.00  0.00
ATOM   5393  H   SER   334      25.241  -6.060  -1.360  1.00  0.00
ATOM   5394  CA  SER   334      25.983  -6.790  -3.206  1.00  0.00
ATOM   5395  HA  SER   334      26.733  -7.524  -3.503  1.00  0.00
ATOM   5396  CB  SER   334      24.699  -7.121  -3.885  1.00  0.00
ATOM   5397  HB2 SER   334      24.345  -8.093  -3.540  1.00  0.00
ATOM   5398  HB3 SER   334      23.956  -6.359  -3.650  1.00  0.00
ATOM   5399  OG  SER   334      24.905  -7.164  -5.299  1.00  0.00
ATOM   5400  HG  SER   334      24.078  -7.377  -5.737  1.00  0.00
ATOM   5401  C   SER   334      26.739  -5.565  -3.554  1.00  0.00
ATOM   5402  O   SER   334      26.786  -4.642  -2.717  1.00  0.00
ATOM   5403  N   LYS   335      27.281  -5.531  -4.803  1.00  0.00
ATOM   5404  H   LYS   335      27.395  -6.429  -5.252  1.00  0.00
ATOM   5405  CA  LYS   335      27.753  -4.371  -5.482  1.00  0.00
ATOM   5406  HA  LYS   335      28.371  -3.738  -4.845  1.00  0.00
ATOM   5407  CB  LYS   335      28.645  -4.924  -6.663  1.00  0.00
ATOM   5408  HB2 LYS   335      29.556  -5.360  -6.253  1.00  0.00
ATOM   5409  HB3 LYS   335      28.090  -5.689  -7.206  1.00  0.00
ATOM   5410  CG  LYS   335      29.018  -3.761  -7.637  1.00  0.00
ATOM   5411  HG2 LYS   335      28.249  -3.750  -8.410  1.00  0.00
ATOM   5412  HG3 LYS   335      28.960  -2.842  -7.054  1.00  0.00
ATOM   5413  CD  LYS   335      30.435  -3.865  -8.310  1.00  0.00
ATOM   5414  HD2 LYS   335      31.252  -3.734  -7.601  1.00  0.00
ATOM   5415  HD3 LYS   335      30.577  -4.796  -8.859  1.00  0.00
ATOM   5416  CE  LYS   335      30.419  -2.708  -9.279  1.00  0.00
ATOM   5417  HE2 LYS   335      29.608  -2.873  -9.988  1.00  0.00
ATOM   5418  HE3 LYS   335      30.226  -1.797  -8.713  1.00  0.00
ATOM   5419  NZ  LYS   335      31.709  -2.569 -10.022  1.00  0.00
ATOM   5420  HZ1 LYS   335      31.888  -3.413 -10.547  1.00  0.00
ATOM   5421  HZ2 LYS   335      31.650  -1.785 -10.656  1.00  0.00
ATOM   5422  HZ3 LYS   335      32.461  -2.416  -9.366  1.00  0.00
ATOM   5423  C   LYS   335      26.633  -3.473  -5.956  1.00  0.00
ATOM   5424  O   LYS   335      25.712  -3.955  -6.592  1.00  0.00
ATOM   5425  N   SER   336      26.718  -2.161  -5.698  1.00  0.00
ATOM   5426  H   SER   336      27.442  -1.873  -5.056  1.00  0.00
ATOM   5427  CA  SER   336      25.797  -1.157  -6.190  1.00  0.00
ATOM   5428  HA  SER   336      24.792  -1.356  -5.818  1.00  0.00
ATOM   5429  CB  SER   336      26.236   0.240  -5.704  1.00  0.00
ATOM   5430  HB2 SER   336      26.363   0.168  -4.624  1.00  0.00
ATOM   5431  HB3 SER   336      27.200   0.443  -6.170  1.00  0.00
ATOM   5432  OG  SER   336      25.332   1.295  -6.006  1.00  0.00
ATOM   5433  HG  SER   336      25.682   2.123  -5.669  1.00  0.00
ATOM   5434  C   SER   336      25.637  -1.191  -7.711  1.00  0.00
ATOM   5435  O   SER   336      26.549  -1.426  -8.534  1.00  0.00
ATOM   5436  N   LEU   337      24.325  -0.838  -8.052  1.00  0.00
ATOM   5437  H   LEU   337      23.599  -0.922  -7.356  1.00  0.00
ATOM   5438  CA  LEU   337      23.945  -0.426  -9.405  1.00  0.00
ATOM   5439  HA  LEU   337      24.694  -0.779 -10.114  1.00  0.00
ATOM   5440  CB  LEU   337      22.514  -1.033  -9.824  1.00  0.00
ATOM   5441  HB2 LEU   337      21.654  -0.578  -9.332  1.00  0.00
ATOM   5442  HB3 LEU   337      22.503  -0.777 -10.884  1.00  0.00
ATOM   5443  CG  LEU   337      22.444  -2.593  -9.662  1.00  0.00
ATOM   5444  HG  LEU   337      22.463  -2.881  -8.611  1.00  0.00
ATOM   5445  CD1 LEU   337      21.110  -3.026 -10.287  1.00  0.00
ATOM   5446 HD11 LEU   337      21.091  -2.739 -11.339  1.00  0.00
ATOM   5447 HD12 LEU   337      21.004  -4.108 -10.204  1.00  0.00
ATOM   5448 HD13 LEU   337      20.288  -2.539  -9.763  1.00  0.00
ATOM   5449  CD2 LEU   337      23.429  -3.382 -10.526  1.00  0.00
ATOM   5450 HD21 LEU   337      24.449  -3.090 -10.275  1.00  0.00
ATOM   5451 HD22 LEU   337      23.302  -4.449 -10.342  1.00  0.00
ATOM   5452 HD23 LEU   337      23.240  -3.171 -11.579  1.00  0.00
ATOM   5453  C   LEU   337      23.896   1.126  -9.695  1.00  0.00
ATOM   5454  O   LEU   337      23.450   1.475 -10.736  1.00  0.00
ATOM   5455  N   ASP   338      24.415   1.996  -8.736  1.00  0.00
ATOM   5456  H   ASP   338      24.754   1.630  -7.858  1.00  0.00
ATOM   5457  CA  ASP   338      24.463   3.461  -8.952  1.00  0.00
ATOM   5458  HA  ASP   338      24.737   3.991  -8.040  1.00  0.00
ATOM   5459  CB  ASP   338      25.580   3.730 -10.052  1.00  0.00
ATOM   5460  HB2 ASP   338      25.103   3.315 -10.940  1.00  0.00
ATOM   5461  HB3 ASP   338      25.788   4.788 -10.212  1.00  0.00
ATOM   5462  CG  ASP   338      26.901   2.982  -9.783  1.00  0.00
ATOM   5463  OD1 ASP   338      27.678   3.501  -8.960  1.00  0.00
ATOM   5464  OD2 ASP   338      27.200   2.006 -10.485  1.00  0.00
ATOM   5465  C   ASP   338      23.145   4.236  -9.435  1.00  0.00
ATOM   5466  O   ASP   338      22.146   3.639  -9.754  1.00  0.00
ATOM   5467  N   VAL   339      23.160   5.544  -9.639  1.00  0.00
ATOM   5468  H   VAL   339      24.090   5.911  -9.495  1.00  0.00
ATOM   5469  CA  VAL   339      22.007   6.538  -9.834  1.00  0.00
ATOM   5470  HA  VAL   339      22.207   7.586  -9.612  1.00  0.00
ATOM   5471  CB  VAL   339      21.563   6.419 -11.341  1.00  0.00
ATOM   5472  HB  VAL   339      21.018   5.483 -11.463  1.00  0.00
ATOM   5473  CG1 VAL   339      20.650   7.616 -11.780  1.00  0.00
ATOM   5474 HG11 VAL   339      21.195   8.552 -11.659  1.00  0.00
ATOM   5475 HG12 VAL   339      20.367   7.493 -12.826  1.00  0.00
ATOM   5476 HG13 VAL   339      19.753   7.635 -11.162  1.00  0.00
ATOM   5477  CG2 VAL   339      22.662   6.232 -12.403  1.00  0.00
ATOM   5478 HG21 VAL   339      23.215   5.315 -12.197  1.00  0.00
ATOM   5479 HG22 VAL   339      22.206   6.166 -13.391  1.00  0.00
ATOM   5480 HG23 VAL   339      23.344   7.082 -12.374  1.00  0.00
ATOM   5481  C   VAL   339      20.901   6.369  -8.683  1.00  0.00
ATOM   5482  O   VAL   339      19.836   6.832  -8.857  1.00  0.00
ATOM   5483  N   LEU   340      21.299   5.716  -7.663  1.00  0.00
ATOM   5484  H   LEU   340      22.302   5.628  -7.582  1.00  0.00
ATOM   5485  CA  LEU   340      20.460   5.082  -6.640  1.00  0.00
ATOM   5486  HA  LEU   340      20.034   4.155  -7.024  1.00  0.00
ATOM   5487  CB  LEU   340      21.301   4.759  -5.417  1.00  0.00
ATOM   5488  HB2 LEU   340      21.886   5.639  -5.151  1.00  0.00
ATOM   5489  HB3 LEU   340      20.527   4.597  -4.667  1.00  0.00
ATOM   5490  CG  LEU   340      22.261   3.479  -5.477  1.00  0.00
ATOM   5491  HG  LEU   340      22.855   3.538  -6.389  1.00  0.00
ATOM   5492  CD1 LEU   340      23.162   3.414  -4.306  1.00  0.00
ATOM   5493 HD11 LEU   340      22.569   3.354  -3.394  1.00  0.00
ATOM   5494 HD12 LEU   340      23.797   2.531  -4.384  1.00  0.00
ATOM   5495 HD13 LEU   340      23.785   4.308  -4.276  1.00  0.00
ATOM   5496  CD2 LEU   340      21.326   2.249  -5.364  1.00  0.00
ATOM   5497 HD21 LEU   340      20.618   2.253  -6.193  1.00  0.00
ATOM   5498 HD22 LEU   340      21.920   1.336  -5.399  1.00  0.00
ATOM   5499 HD23 LEU   340      20.781   2.292  -4.421  1.00  0.00
ATOM   5500  C   LEU   340      19.250   6.005  -6.197  1.00  0.00
ATOM   5501  O   LEU   340      18.151   5.515  -6.020  1.00  0.00
ATOM   5502  N   LEU   341      19.471   7.267  -5.894  1.00  0.00
ATOM   5503  H   LEU   341      20.420   7.607  -5.959  1.00  0.00
ATOM   5504  CA  LEU   341      18.438   8.167  -5.316  1.00  0.00
ATOM   5505  HA  LEU   341      17.907   7.610  -4.544  1.00  0.00
ATOM   5506  CB  LEU   341      18.989   9.458  -4.697  1.00  0.00
ATOM   5507  HB2 LEU   341      19.566   9.890  -5.515  1.00  0.00
ATOM   5508  HB3 LEU   341      18.123  10.087  -4.492  1.00  0.00
ATOM   5509  CG  LEU   341      19.885   9.370  -3.415  1.00  0.00
ATOM   5510  HG  LEU   341      20.637   8.609  -3.625  1.00  0.00
ATOM   5511  CD1 LEU   341      20.571  10.653  -2.987  1.00  0.00
ATOM   5512 HD11 LEU   341      19.820  11.414  -2.777  1.00  0.00
ATOM   5513 HD12 LEU   341      21.162  10.468  -2.090  1.00  0.00
ATOM   5514 HD13 LEU   341      21.225  11.000  -3.787  1.00  0.00
ATOM   5515  CD2 LEU   341      19.023   8.876  -2.247  1.00  0.00
ATOM   5516 HD21 LEU   341      18.618   7.892  -2.484  1.00  0.00
ATOM   5517 HD22 LEU   341      19.634   8.809  -1.347  1.00  0.00
ATOM   5518 HD23 LEU   341      18.204   9.574  -2.079  1.00  0.00
ATOM   5519  C   LEU   341      17.276   8.509  -6.312  1.00  0.00
ATOM   5520  O   LEU   341      16.193   8.896  -5.851  1.00  0.00
ATOM   5521  N   ASN   342      17.540   8.416  -7.644  1.00  0.00
ATOM   5522  H   ASN   342      18.506   8.239  -7.880  1.00  0.00
ATOM   5523  CA  ASN   342      16.601   8.817  -8.743  1.00  0.00
ATOM   5524  HA  ASN   342      15.870   9.528  -8.359  1.00  0.00
ATOM   5525  CB  ASN   342      17.359   9.471  -9.893  1.00  0.00
ATOM   5526  HB2 ASN   342      18.026   8.718 -10.314  1.00  0.00
ATOM   5527  HB3 ASN   342      16.650   9.795 -10.655  1.00  0.00
ATOM   5528  CG  ASN   342      18.215  10.705  -9.448  1.00  0.00
ATOM   5529  OD1 ASN   342      19.401  10.700  -9.521  1.00  0.00
ATOM   5530  ND2 ASN   342      17.619  11.764  -8.960  1.00  0.00
ATOM   5531 HD21 ASN   342      18.168  12.561  -8.672  1.00  0.00
ATOM   5532 HD22 ASN   342      16.613  11.778  -8.874  1.00  0.00
ATOM   5533  C   ASN   342      15.589   7.683  -9.116  1.00  0.00
ATOM   5534  O   ASN   342      14.708   7.836  -9.928  1.00  0.00
ATOM   5535  N   ARG   343      15.821   6.496  -8.518  1.00  0.00
ATOM   5536  H   ARG   343      16.551   6.553  -7.823  1.00  0.00
ATOM   5537  CA  ARG   343      15.146   5.176  -8.733  1.00  0.00
ATOM   5538  HA  ARG   343      14.865   5.072  -9.781  1.00  0.00
ATOM   5539  CB  ARG   343      16.096   4.009  -8.357  1.00  0.00
ATOM   5540  HB2 ARG   343      16.509   4.246  -7.376  1.00  0.00
ATOM   5541  HB3 ARG   343      15.478   3.114  -8.284  1.00  0.00
ATOM   5542  CG  ARG   343      17.235   3.761  -9.341  1.00  0.00
ATOM   5543  HG2 ARG   343      16.832   3.436 -10.301  1.00  0.00
ATOM   5544  HG3 ARG   343      17.811   4.676  -9.480  1.00  0.00
ATOM   5545  CD  ARG   343      18.132   2.683  -8.782  1.00  0.00
ATOM   5546  HD2 ARG   343      18.440   2.927  -7.765  1.00  0.00
ATOM   5547  HD3 ARG   343      17.624   1.719  -8.786  1.00  0.00
ATOM   5548  NE  ARG   343      19.356   2.584  -9.644  1.00  0.00
ATOM   5549  HE  ARG   343      20.078   3.274  -9.491  1.00  0.00
ATOM   5550  CZ  ARG   343      19.507   1.725 -10.634  1.00  0.00
ATOM   5551  NH1 ARG   343      18.483   1.037 -11.047  1.00  0.00
ATOM   5552 HH11 ARG   343      17.582   1.165 -10.608  1.00  0.00
ATOM   5553 HH12 ARG   343      18.594   0.378 -11.805  1.00  0.00
ATOM   5554  NH2 ARG   343      20.684   1.453 -11.178  1.00  0.00
ATOM   5555 HH21 ARG   343      21.515   1.913 -10.834  1.00  0.00
ATOM   5556 HH22 ARG   343      20.745   0.787 -11.935  1.00  0.00
ATOM   5557  C   ARG   343      13.908   5.071  -7.845  1.00  0.00
ATOM   5558  O   ARG   343      13.947   5.429  -6.672  1.00  0.00
ATOM   5559  N   THR   344      12.908   4.369  -8.351  1.00  0.00
ATOM   5560  H   THR   344      13.169   3.759  -9.113  1.00  0.00
ATOM   5561  CA  THR   344      11.510   4.366  -7.904  1.00  0.00
ATOM   5562  HA  THR   344      11.473   4.925  -6.969  1.00  0.00
ATOM   5563  CB  THR   344      10.563   5.035  -8.915  1.00  0.00
ATOM   5564  HB  THR   344       9.532   4.992  -8.564  1.00  0.00
ATOM   5565  CG2 THR   344      10.997   6.489  -9.038  1.00  0.00
ATOM   5566 HG21 THR   344      12.028   6.532  -9.390  1.00  0.00
ATOM   5567 HG22 THR   344      10.350   7.003  -9.748  1.00  0.00
ATOM   5568 HG23 THR   344      10.925   6.974  -8.065  1.00  0.00
ATOM   5569  OG1 THR   344      10.586   4.511 -10.235  1.00  0.00
ATOM   5570  HG1 THR   344       9.964   4.995 -10.783  1.00  0.00
ATOM   5571  C   THR   344      11.018   2.930  -7.743  1.00  0.00
ATOM   5572  O   THR   344      10.122   2.636  -6.929  1.00  0.00
ATOM   5573  N   LEU   345      11.482   1.998  -8.607  1.00  0.00
ATOM   5574  H   LEU   345      11.980   2.314  -9.427  1.00  0.00
ATOM   5575  CA  LEU   345      11.110   0.544  -8.516  1.00  0.00
ATOM   5576  HA  LEU   345      10.478   0.360  -7.647  1.00  0.00
ATOM   5577  CB  LEU   345      10.332   0.161  -9.775  1.00  0.00
ATOM   5578  HB2 LEU   345      11.047   0.115 -10.597  1.00  0.00
ATOM   5579  HB3 LEU   345      10.005  -0.848  -9.522  1.00  0.00
ATOM   5580  CG  LEU   345       9.131   0.992 -10.195  1.00  0.00
ATOM   5581  HG  LEU   345       9.478   1.989 -10.467  1.00  0.00
ATOM   5582  CD1 LEU   345       8.369   0.333 -11.444  1.00  0.00
ATOM   5583 HD11 LEU   345       8.021  -0.664 -11.173  1.00  0.00
ATOM   5584 HD12 LEU   345       7.516   0.953 -11.718  1.00  0.00
ATOM   5585 HD13 LEU   345       9.052   0.261 -12.291  1.00  0.00
ATOM   5586  CD2 LEU   345       8.025   1.039  -9.047  1.00  0.00
ATOM   5587 HD21 LEU   345       8.453   1.481  -8.147  1.00  0.00
ATOM   5588 HD22 LEU   345       7.180   1.641  -9.381  1.00  0.00
ATOM   5589 HD23 LEU   345       7.685   0.027  -8.828  1.00  0.00
ATOM   5590  C   LEU   345      12.406  -0.259  -8.159  1.00  0.00
ATOM   5591  O   LEU   345      13.403  -0.028  -8.825  1.00  0.00
ATOM   5592  N   ASN   346      12.323  -1.172  -7.198  1.00  0.00
ATOM   5593  H   ASN   346      11.411  -1.242  -6.769  1.00  0.00
ATOM   5594  CA  ASN   346      13.373  -2.034  -6.716  1.00  0.00
ATOM   5595  HA  ASN   346      14.033  -2.256  -7.555  1.00  0.00
ATOM   5596  CB  ASN   346      14.254  -1.408  -5.519  1.00  0.00
ATOM   5597  HB2 ASN   346      13.604  -1.463  -4.646  1.00  0.00
ATOM   5598  HB3 ASN   346      15.139  -2.022  -5.352  1.00  0.00
ATOM   5599  CG  ASN   346      14.671  -0.038  -5.699  1.00  0.00
ATOM   5600  OD1 ASN   346      15.612   0.190  -6.432  1.00  0.00
ATOM   5601  ND2 ASN   346      14.114   0.984  -5.046  1.00  0.00
ATOM   5602 HD21 ASN   346      14.445   1.924  -5.210  1.00  0.00
ATOM   5603 HD22 ASN   346      13.365   0.812  -4.391  1.00  0.00
ATOM   5604  C   ASN   346      12.833  -3.405  -6.166  1.00  0.00
ATOM   5605  O   ASN   346      11.676  -3.531  -5.764  1.00  0.00
ATOM   5606  N   PHE   347      13.747  -4.375  -6.110  1.00  0.00
ATOM   5607  H   PHE   347      14.473  -4.310  -6.810  1.00  0.00
ATOM   5608  CA  PHE   347      13.520  -5.643  -5.483  1.00  0.00
ATOM   5609  HA  PHE   347      14.275  -6.370  -5.785  1.00  0.00
ATOM   5610  CB  PHE   347      13.610  -5.447  -3.989  1.00  0.00
ATOM   5611  HB2 PHE   347      14.212  -4.550  -3.841  1.00  0.00
ATOM   5612  HB3 PHE   347      12.599  -5.270  -3.623  1.00  0.00
ATOM   5613  CG  PHE   347      14.216  -6.534  -3.096  1.00  0.00
ATOM   5614  CD1 PHE   347      13.596  -6.969  -1.907  1.00  0.00
ATOM   5615  HD1 PHE   347      12.642  -6.560  -1.576  1.00  0.00
ATOM   5616  CE1 PHE   347      14.254  -7.977  -1.127  1.00  0.00
ATOM   5617  HE1 PHE   347      13.740  -8.262  -0.209  1.00  0.00
ATOM   5618  CZ  PHE   347      15.448  -8.577  -1.463  1.00  0.00
ATOM   5619  HZ  PHE   347      15.905  -9.337  -0.829  1.00  0.00
ATOM   5620  CE2 PHE   347      16.071  -8.192  -2.643  1.00  0.00
ATOM   5621  HE2 PHE   347      16.995  -8.668  -2.971  1.00  0.00
ATOM   5622  CD2 PHE   347      15.484  -7.158  -3.429  1.00  0.00
ATOM   5623  HD2 PHE   347      15.990  -6.802  -4.326  1.00  0.00
ATOM   5624  C   PHE   347      12.432  -6.618  -6.119  1.00  0.00
ATOM   5625  O   PHE   347      12.091  -6.536  -7.304  1.00  0.00
ATOM   5626  N   GLU   348      12.011  -7.603  -5.345  1.00  0.00
ATOM   5627  H   GLU   348      12.414  -7.738  -4.429  1.00  0.00
ATOM   5628  CA  GLU   348      11.034  -8.570  -5.817  1.00  0.00
ATOM   5629  HA  GLU   348      11.016  -8.606  -6.906  1.00  0.00
ATOM   5630  CB  GLU   348      11.440  -9.961  -5.284  1.00  0.00
ATOM   5631  HB2 GLU   348      11.383  -9.903  -4.197  1.00  0.00
ATOM   5632  HB3 GLU   348      10.690 -10.662  -5.650  1.00  0.00
ATOM   5633  CG  GLU   348      12.844 -10.448  -5.699  1.00  0.00
ATOM   5634  HG2 GLU   348      13.342  -9.483  -5.797  1.00  0.00
ATOM   5635  HG3 GLU   348      13.379 -11.060  -4.973  1.00  0.00
ATOM   5636  CD  GLU   348      12.836 -11.136  -7.016  1.00  0.00
ATOM   5637  OE1 GLU   348      12.339 -12.294  -7.060  1.00  0.00
ATOM   5638  OE2 GLU   348      13.481 -10.681  -8.004  1.00  0.00
ATOM   5639  C   GLU   348       9.655  -8.056  -5.342  1.00  0.00
ATOM   5640  O   GLU   348       9.468  -7.040  -4.829  1.00  0.00
ATOM   5641  N   TRP   349       8.650  -8.931  -5.627  1.00  0.00
ATOM   5642  H   TRP   349       8.943  -9.763  -6.119  1.00  0.00
ATOM   5643  CA  TRP   349       7.222  -8.735  -5.386  1.00  0.00
ATOM   5644  HA  TRP   349       7.073  -7.947  -4.648  1.00  0.00
ATOM   5645  CB  TRP   349       6.541  -8.339  -6.648  1.00  0.00
ATOM   5646  HB2 TRP   349       5.601  -8.084  -6.159  1.00  0.00
ATOM   5647  HB3 TRP   349       6.889  -7.487  -7.233  1.00  0.00
ATOM   5648  CG  TRP   349       6.225  -9.460  -7.650  1.00  0.00
ATOM   5649  CD1 TRP   349       5.154 -10.295  -7.661  1.00  0.00
ATOM   5650  HD1 TRP   349       4.338 -10.076  -6.972  1.00  0.00
ATOM   5651  NE1 TRP   349       5.355 -11.290  -8.598  1.00  0.00
ATOM   5652  HE1 TRP   349       4.696 -12.031  -8.788  1.00  0.00
ATOM   5653  CE2 TRP   349       6.598 -11.154  -9.183  1.00  0.00
ATOM   5654  CZ2 TRP   349       7.277 -11.921 -10.176  1.00  0.00
ATOM   5655  HZ2 TRP   349       6.678 -12.708 -10.635  1.00  0.00
ATOM   5656  CH2 TRP   349       8.597 -11.659 -10.507  1.00  0.00
ATOM   5657  HH2 TRP   349       9.189 -12.251 -11.205  1.00  0.00
ATOM   5658  CZ3 TRP   349       9.211 -10.506  -9.862  1.00  0.00
ATOM   5659  HZ3 TRP   349      10.228 -10.216 -10.127  1.00  0.00
ATOM   5660  CE3 TRP   349       8.536  -9.739  -8.897  1.00  0.00
ATOM   5661  HE3 TRP   349       9.072  -8.900  -8.454  1.00  0.00
ATOM   5662  CD2 TRP   349       7.199 -10.066  -8.560  1.00  0.00
ATOM   5663  C   TRP   349       6.581  -9.957  -4.757  1.00  0.00
ATOM   5664  O   TRP   349       7.088 -11.044  -4.895  1.00  0.00
ATOM   5665  N   ARG   350       5.555  -9.717  -3.920  1.00  0.00
ATOM   5666  H   ARG   350       5.096  -8.819  -3.975  1.00  0.00
ATOM   5667  CA  ARG   350       4.997 -10.709  -3.066  1.00  0.00
ATOM   5668  HA  ARG   350       4.956 -11.681  -3.557  1.00  0.00
ATOM   5669  CB  ARG   350       5.916 -10.817  -1.840  1.00  0.00
ATOM   5670  HB2 ARG   350       6.942 -10.633  -2.160  1.00  0.00
ATOM   5671  HB3 ARG   350       5.619 -10.056  -1.118  1.00  0.00
ATOM   5672  CG  ARG   350       5.824 -12.214  -1.183  1.00  0.00
ATOM   5673  HG2 ARG   350       6.591 -12.311  -0.415  1.00  0.00
ATOM   5674  HG3 ARG   350       4.840 -12.346  -0.733  1.00  0.00
ATOM   5675  CD  ARG   350       6.043 -13.297  -2.271  1.00  0.00
ATOM   5676  HD2 ARG   350       5.071 -13.546  -2.697  1.00  0.00
ATOM   5677  HD3 ARG   350       6.680 -12.870  -3.046  1.00  0.00
ATOM   5678  NE  ARG   350       6.665 -14.522  -1.778  1.00  0.00
ATOM   5679  HE  ARG   350       6.893 -14.573  -0.796  1.00  0.00
ATOM   5680  CZ  ARG   350       6.990 -15.489  -2.523  1.00  0.00
ATOM   5681  NH1 ARG   350       6.973 -15.498  -3.832  1.00  0.00
ATOM   5682 HH11 ARG   350       6.679 -14.674  -4.336  1.00  0.00
ATOM   5683 HH12 ARG   350       7.255 -16.329  -4.332  1.00  0.00
ATOM   5684  NH2 ARG   350       7.324 -16.632  -2.062  1.00  0.00
ATOM   5685 HH21 ARG   350       7.335 -16.787  -1.064  1.00  0.00
ATOM   5686 HH22 ARG   350       7.576 -17.376  -2.698  1.00  0.00
ATOM   5687  C   ARG   350       3.694 -10.129  -2.573  1.00  0.00
ATOM   5688  O   ARG   350       3.618  -8.932  -2.540  1.00  0.00
ATOM   5689  N   ALA   351       2.660 -10.877  -2.142  1.00  0.00
ATOM   5690  H   ALA   351       2.867 -11.856  -2.284  1.00  0.00
ATOM   5691  CA  ALA   351       1.272 -10.498  -1.688  1.00  0.00
ATOM   5692  HA  ALA   351       1.093  -9.437  -1.864  1.00  0.00
ATOM   5693  CB  ALA   351       0.301 -11.316  -2.570  1.00  0.00
ATOM   5694  HB1 ALA   351       0.463 -12.380  -2.399  1.00  0.00
ATOM   5695  HB2 ALA   351      -0.727 -11.059  -2.314  1.00  0.00
ATOM   5696  HB3 ALA   351       0.482 -11.086  -3.620  1.00  0.00
ATOM   5697  C   ALA   351       1.174 -10.622  -0.170  1.00  0.00
ATOM   5698  O   ALA   351       1.881 -11.434   0.438  1.00  0.00
ATOM   5699  N   PHE   352       0.674  -9.585   0.457  1.00  0.00
ATOM   5700  H   PHE   352       0.365  -8.861  -0.175  1.00  0.00
ATOM   5701  CA  PHE   352       0.801  -9.253   1.902  1.00  0.00
ATOM   5702  HA  PHE   352       0.783 -10.182   2.472  1.00  0.00
ATOM   5703  CB  PHE   352       2.059  -8.517   2.229  1.00  0.00
ATOM   5704  HB2 PHE   352       2.069  -8.393   3.312  1.00  0.00
ATOM   5705  HB3 PHE   352       2.962  -9.041   1.915  1.00  0.00
ATOM   5706  CG  PHE   352       2.138  -7.088   1.616  1.00  0.00
ATOM   5707  CD1 PHE   352       1.591  -5.949   2.200  1.00  0.00
ATOM   5708  HD1 PHE   352       1.079  -6.044   3.158  1.00  0.00
ATOM   5709  CE1 PHE   352       1.689  -4.700   1.580  1.00  0.00
ATOM   5710  HE1 PHE   352       1.311  -3.786   2.038  1.00  0.00
ATOM   5711  CZ  PHE   352       2.305  -4.650   0.314  1.00  0.00
ATOM   5712  HZ  PHE   352       2.368  -3.659  -0.135  1.00  0.00
ATOM   5713  CE2 PHE   352       2.828  -5.783  -0.381  1.00  0.00
ATOM   5714  HE2 PHE   352       3.268  -5.739  -1.378  1.00  0.00
ATOM   5715  CD2 PHE   352       2.748  -7.051   0.322  1.00  0.00
ATOM   5716  HD2 PHE   352       3.149  -7.955  -0.137  1.00  0.00
ATOM   5717  C   PHE   352      -0.450  -8.676   2.672  1.00  0.00
ATOM   5718  O   PHE   352      -1.255  -7.950   2.101  1.00  0.00
ATOM   5719  N   LYS   353      -0.429  -8.969   4.006  1.00  0.00
ATOM   5720  H   LYS   353       0.133  -9.728   4.364  1.00  0.00
ATOM   5721  CA  LYS   353      -1.330  -8.265   4.939  1.00  0.00
ATOM   5722  HA  LYS   353      -1.665  -7.323   4.504  1.00  0.00
ATOM   5723  CB  LYS   353      -2.561  -9.143   5.219  1.00  0.00
ATOM   5724  HB2 LYS   353      -2.921  -9.426   4.230  1.00  0.00
ATOM   5725  HB3 LYS   353      -2.156 -10.021   5.722  1.00  0.00
ATOM   5726  CG  LYS   353      -3.687  -8.590   6.016  1.00  0.00
ATOM   5727  HG2 LYS   353      -4.358  -9.411   6.268  1.00  0.00
ATOM   5728  HG3 LYS   353      -3.276  -8.163   6.931  1.00  0.00
ATOM   5729  CD  LYS   353      -4.501  -7.461   5.218  1.00  0.00
ATOM   5730  HD2 LYS   353      -3.703  -6.839   4.811  1.00  0.00
ATOM   5731  HD3 LYS   353      -4.964  -8.030   4.412  1.00  0.00
ATOM   5732  CE  LYS   353      -5.544  -6.578   5.877  1.00  0.00
ATOM   5733  HE2 LYS   353      -6.089  -6.059   5.088  1.00  0.00
ATOM   5734  HE3 LYS   353      -6.229  -7.223   6.427  1.00  0.00
ATOM   5735  NZ  LYS   353      -4.959  -5.599   6.789  1.00  0.00
ATOM   5736  HZ1 LYS   353      -4.325  -5.001   6.279  1.00  0.00
ATOM   5737  HZ2 LYS   353      -5.693  -5.040   7.199  1.00  0.00
ATOM   5738  HZ3 LYS   353      -4.454  -6.080   7.520  1.00  0.00
ATOM   5739  C   LYS   353      -0.505  -7.868   6.201  1.00  0.00
ATOM   5740  O   LYS   353       0.390  -8.575   6.695  1.00  0.00
ATOM   5741  N   ILE   354      -0.845  -6.670   6.669  1.00  0.00
ATOM   5742  H   ILE   354      -1.501  -6.145   6.109  1.00  0.00
ATOM   5743  CA  ILE   354      -0.270  -6.021   7.871  1.00  0.00
ATOM   5744  HA  ILE   354       0.253  -6.566   8.657  1.00  0.00
ATOM   5745  CB  ILE   354       0.619  -4.854   7.373  1.00  0.00
ATOM   5746  HB  ILE   354       0.008  -4.077   6.914  1.00  0.00
ATOM   5747  CG2 ILE   354       1.340  -4.283   8.583  1.00  0.00
ATOM   5748 HG21 ILE   354       1.952  -5.060   9.042  1.00  0.00
ATOM   5749 HG22 ILE   354       1.978  -3.456   8.270  1.00  0.00
ATOM   5750 HG23 ILE   354       0.608  -3.923   9.306  1.00  0.00
ATOM   5751  CG1 ILE   354       1.424  -5.088   6.088  1.00  0.00
ATOM   5752 HG12 ILE   354       0.727  -5.484   5.349  1.00  0.00
ATOM   5753 HG13 ILE   354       1.783  -4.112   5.761  1.00  0.00
ATOM   5754  CD1 ILE   354       2.630  -6.061   6.236  1.00  0.00
ATOM   5755 HD11 ILE   354       2.272  -7.038   6.562  1.00  0.00
ATOM   5756 HD12 ILE   354       3.136  -6.162   5.276  1.00  0.00
ATOM   5757 HD13 ILE   354       3.328  -5.666   6.974  1.00  0.00
ATOM   5758  C   ILE   354      -1.396  -5.609   8.807  1.00  0.00
ATOM   5759  O   ILE   354      -2.540  -5.462   8.282  1.00  0.00
ATOM   5760  N   LYS   355      -1.243  -5.561  10.178  1.00  0.00
ATOM   5761  H   LYS   355      -0.435  -6.063  10.517  1.00  0.00
ATOM   5762  CA  LYS   355      -2.093  -4.875  11.153  1.00  0.00
ATOM   5763  HA  LYS   355      -2.817  -4.228  10.657  1.00  0.00
ATOM   5764  CB  LYS   355      -2.853  -5.944  11.944  1.00  0.00
ATOM   5765  HB2 LYS   355      -2.133  -6.667  12.327  1.00  0.00
ATOM   5766  HB3 LYS   355      -3.361  -5.461  12.778  1.00  0.00
ATOM   5767  CG  LYS   355      -3.858  -6.647  11.089  1.00  0.00
ATOM   5768  HG2 LYS   355      -4.418  -5.918  10.504  1.00  0.00
ATOM   5769  HG3 LYS   355      -3.350  -7.339  10.417  1.00  0.00
ATOM   5770  CD  LYS   355      -4.847  -7.447  12.016  1.00  0.00
ATOM   5771  HD2 LYS   355      -5.388  -8.120  11.350  1.00  0.00
ATOM   5772  HD3 LYS   355      -4.212  -8.030  12.683  1.00  0.00
ATOM   5773  CE  LYS   355      -5.856  -6.628  12.851  1.00  0.00
ATOM   5774  HE2 LYS   355      -6.257  -7.304  13.606  1.00  0.00
ATOM   5775  HE3 LYS   355      -5.287  -5.836  13.338  1.00  0.00
ATOM   5776  NZ  LYS   355      -6.952  -6.042  12.094  1.00  0.00
ATOM   5777  HZ1 LYS   355      -7.479  -6.776  11.643  1.00  0.00
ATOM   5778  HZ2 LYS   355      -7.556  -5.529  12.719  1.00  0.00
ATOM   5779  HZ3 LYS   355      -6.581  -5.415  11.394  1.00  0.00
ATOM   5780  C   LYS   355      -1.187  -4.061  12.082  1.00  0.00
ATOM   5781  O   LYS   355      -0.050  -4.371  12.222  1.00  0.00
ATOM   5782  N   SER   356      -1.678  -3.041  12.816  1.00  0.00
ATOM   5783  H   SER   356      -2.642  -2.780  12.666  1.00  0.00
ATOM   5784  CA  SER   356      -0.897  -2.257  13.720  1.00  0.00
ATOM   5785  HA  SER   356      -0.161  -2.884  14.223  1.00  0.00
ATOM   5786  CB  SER   356      -0.153  -1.153  12.938  1.00  0.00
ATOM   5787  HB2 SER   356       0.741  -1.599  12.501  1.00  0.00
ATOM   5788  HB3 SER   356      -0.812  -0.807  12.141  1.00  0.00
ATOM   5789  OG  SER   356       0.208  -0.083  13.734  1.00  0.00
ATOM   5790  HG  SER   356       0.665   0.572  13.201  1.00  0.00
ATOM   5791  C   SER   356      -1.774  -1.615  14.942  1.00  0.00
ATOM   5792  O   SER   356      -2.861  -1.091  14.694  1.00  0.00
ATOM   5793  N   ASP   357      -1.131  -1.517  16.119  1.00  0.00
ATOM   5794  H   ASP   357      -0.239  -1.987  16.063  1.00  0.00
ATOM   5795  CA  ASP   357      -1.564  -0.992  17.428  1.00  0.00
ATOM   5796  HA  ASP   357      -2.508  -0.457  17.320  1.00  0.00
ATOM   5797  CB  ASP   357      -1.764  -2.144  18.422  1.00  0.00
ATOM   5798  HB2 ASP   357      -0.803  -2.652  18.341  1.00  0.00
ATOM   5799  HB3 ASP   357      -1.917  -1.819  19.451  1.00  0.00
ATOM   5800  CG  ASP   357      -2.843  -3.071  18.035  1.00  0.00
ATOM   5801  OD1 ASP   357      -3.944  -2.447  17.822  1.00  0.00
ATOM   5802  OD2 ASP   357      -2.740  -4.301  18.075  1.00  0.00
ATOM   5803  C   ASP   357      -0.634   0.092  17.918  1.00  0.00
ATOM   5804  O   ASP   357       0.567  -0.151  18.142  1.00  0.00
ATOM   5805  N   TYR   358      -1.185   1.241  18.289  1.00  0.00
ATOM   5806  H   TYR   358      -2.174   1.386  18.147  1.00  0.00
ATOM   5807  CA  TYR   358      -0.451   2.210  19.111  1.00  0.00
ATOM   5808  HA  TYR   358       0.565   2.356  18.744  1.00  0.00
ATOM   5809  CB  TYR   358      -1.198   3.533  19.015  1.00  0.00
ATOM   5810  HB2 TYR   358      -2.279   3.394  18.997  1.00  0.00
ATOM   5811  HB3 TYR   358      -0.918   4.091  19.908  1.00  0.00
ATOM   5812  CG  TYR   358      -0.754   4.328  17.744  1.00  0.00
ATOM   5813  CD1 TYR   358      -0.925   3.779  16.498  1.00  0.00
ATOM   5814  HD1 TYR   358      -1.382   2.794  16.407  1.00  0.00
ATOM   5815  CE1 TYR   358      -0.509   4.488  15.321  1.00  0.00
ATOM   5816  HE1 TYR   358      -0.617   4.113  14.303  1.00  0.00
ATOM   5817  CZ  TYR   358       0.013   5.789  15.547  1.00  0.00
ATOM   5818  OH  TYR   358       0.417   6.487  14.469  1.00  0.00
ATOM   5819  HH  TYR   358       0.301   6.007  13.646  1.00  0.00
ATOM   5820  CE2 TYR   358       0.171   6.322  16.841  1.00  0.00
ATOM   5821  HE2 TYR   358       0.651   7.294  16.957  1.00  0.00
ATOM   5822  CD2 TYR   358      -0.274   5.628  17.960  1.00  0.00
ATOM   5823  HD2 TYR   358      -0.239   6.098  18.942  1.00  0.00
ATOM   5824  C   TYR   358      -0.702   1.772  20.566  1.00  0.00
ATOM   5825  O   TYR   358      -1.768   1.407  20.985  1.00  0.00
ATOM   5826  N   LEU   359       0.357   1.694  21.338  1.00  0.00
ATOM   5827  H   LEU   359       1.230   1.903  20.874  1.00  0.00
ATOM   5828  CA  LEU   359       0.401   1.237  22.707  1.00  0.00
ATOM   5829  HA  LEU   359      -0.604   1.088  23.101  1.00  0.00
ATOM   5830  CB  LEU   359       1.155  -0.125  22.739  1.00  0.00
ATOM   5831  HB2 LEU   359       2.083  -0.125  22.166  1.00  0.00
ATOM   5832  HB3 LEU   359       1.377  -0.314  23.789  1.00  0.00
ATOM   5833  CG  LEU   359       0.210  -1.245  22.198  1.00  0.00
ATOM   5834  HG  LEU   359      -0.239  -0.890  21.270  1.00  0.00
ATOM   5835  CD1 LEU   359       0.952  -2.547  21.936  1.00  0.00
ATOM   5836 HD11 LEU   359       1.401  -2.903  22.863  1.00  0.00
ATOM   5837 HD12 LEU   359       0.253  -3.295  21.561  1.00  0.00
ATOM   5838 HD13 LEU   359       1.734  -2.378  21.195  1.00  0.00
ATOM   5839  CD2 LEU   359      -0.884  -1.726  23.162  1.00  0.00
ATOM   5840 HD21 LEU   359      -1.529  -0.889  23.427  1.00  0.00
ATOM   5841 HD22 LEU   359      -1.478  -2.503  22.680  1.00  0.00
ATOM   5842 HD23 LEU   359      -0.423  -2.129  24.064  1.00  0.00
ATOM   5843  C   LEU   359       0.993   2.271  23.683  1.00  0.00
ATOM   5844  O   LEU   359       1.632   3.232  23.328  1.00  0.00
ATOM   5845  N   LYS   360       0.785   2.037  24.994  1.00  0.00
ATOM   5846  H   LYS   360       0.500   1.109  25.274  1.00  0.00
ATOM   5847  CA  LYS   360       0.808   3.140  26.054  1.00  0.00
ATOM   5848  HA  LYS   360       1.503   3.925  25.758  1.00  0.00
ATOM   5849  CB  LYS   360      -0.577   3.750  26.209  1.00  0.00
ATOM   5850  HB2 LYS   360      -1.250   2.899  26.313  1.00  0.00
ATOM   5851  HB3 LYS   360      -0.539   4.300  27.149  1.00  0.00
ATOM   5852  CG  LYS   360      -1.089   4.672  25.098  1.00  0.00
ATOM   5853  HG2 LYS   360      -0.289   5.375  24.867  1.00  0.00
ATOM   5854  HG3 LYS   360      -1.287   4.048  24.226  1.00  0.00
ATOM   5855  CD  LYS   360      -2.336   5.434  25.464  1.00  0.00
ATOM   5856  HD2 LYS   360      -2.672   5.900  24.538  1.00  0.00
ATOM   5857  HD3 LYS   360      -3.057   4.677  25.771  1.00  0.00
ATOM   5858  CE  LYS   360      -2.215   6.521  26.580  1.00  0.00
ATOM   5859  HE2 LYS   360      -1.480   6.166  27.302  1.00  0.00
ATOM   5860  HE3 LYS   360      -1.849   7.433  26.108  1.00  0.00
ATOM   5861  NZ  LYS   360      -3.494   6.804  27.275  1.00  0.00
ATOM   5862  HZ1 LYS   360      -3.833   5.959  27.712  1.00  0.00
ATOM   5863  HZ2 LYS   360      -3.345   7.512  27.980  1.00  0.00
ATOM   5864  HZ3 LYS   360      -4.175   7.133  26.606  1.00  0.00
ATOM   5865  C   LYS   360       1.410   2.651  27.396  1.00  0.00
ATOM   5866  O   LYS   360       1.776   3.434  28.320  1.00  0.00
ATOM   5867  N   LYS   361       1.669   1.356  27.471  1.00  0.00
ATOM   5868  H   LYS   361       1.392   0.841  26.647  1.00  0.00
ATOM   5869  CA  LYS   361       2.321   0.594  28.609  1.00  0.00
ATOM   5870  HA  LYS   361       2.917   1.279  29.212  1.00  0.00
ATOM   5871  CB  LYS   361       1.286  -0.046  29.491  1.00  0.00
ATOM   5872  HB2 LYS   361       0.470  -0.438  28.883  1.00  0.00
ATOM   5873  HB3 LYS   361       1.735  -0.859  30.062  1.00  0.00
ATOM   5874  CG  LYS   361       0.746   1.006  30.446  1.00  0.00
ATOM   5875  HG2 LYS   361       1.570   1.502  30.959  1.00  0.00
ATOM   5876  HG3 LYS   361       0.163   1.745  29.896  1.00  0.00
ATOM   5877  CD  LYS   361      -0.134   0.323  31.455  1.00  0.00
ATOM   5878  HD2 LYS   361      -0.940  -0.237  30.982  1.00  0.00
ATOM   5879  HD3 LYS   361       0.432  -0.340  32.110  1.00  0.00
ATOM   5880  CE  LYS   361      -0.722   1.465  32.274  1.00  0.00
ATOM   5881  HE2 LYS   361       0.058   1.848  32.932  1.00  0.00
ATOM   5882  HE3 LYS   361      -1.035   2.251  31.586  1.00  0.00
ATOM   5883  NZ  LYS   361      -1.857   1.037  33.068  1.00  0.00
ATOM   5884  HZ1 LYS   361      -1.567   0.309  33.705  1.00  0.00
ATOM   5885  HZ2 LYS   361      -2.215   1.821  33.593  1.00  0.00
ATOM   5886  HZ3 LYS   361      -2.580   0.682  32.458  1.00  0.00
ATOM   5887  C   LYS   361       3.189  -0.484  27.910  1.00  0.00
ATOM   5888  O   LYS   361       2.883  -0.864  26.761  1.00  0.00
ATOM   5889  N   PRO   362       4.252  -0.983  28.565  1.00  0.00
ATOM   5890  CD  PRO   362       4.973  -0.257  29.589  1.00  0.00
ATOM   5891  HD2 PRO   362       4.411  -0.332  30.520  1.00  0.00
ATOM   5892  HD3 PRO   362       5.036   0.788  29.286  1.00  0.00
ATOM   5893  CG  PRO   362       6.312  -0.905  29.676  1.00  0.00
ATOM   5894  HG2 PRO   362       6.718  -0.849  30.686  1.00  0.00
ATOM   5895  HG3 PRO   362       7.018  -0.458  28.975  1.00  0.00
ATOM   5896  CB  PRO   362       5.988  -2.364  29.278  1.00  0.00
ATOM   5897  HB2 PRO   362       5.670  -2.982  30.118  1.00  0.00
ATOM   5898  HB3 PRO   362       6.858  -2.818  28.803  1.00  0.00
ATOM   5899  CA  PRO   362       4.880  -2.239  28.294  1.00  0.00
ATOM   5900  HA  PRO   362       5.343  -2.165  27.310  1.00  0.00
ATOM   5901  C   PRO   362       3.912  -3.433  28.316  1.00  0.00
ATOM   5902  O   PRO   362       3.118  -3.520  29.236  1.00  0.00
ATOM   5903  N   ILE   363       3.949  -4.400  27.465  1.00  0.00
ATOM   5904  H   ILE   363       4.457  -4.101  26.645  1.00  0.00
ATOM   5905  CA  ILE   363       3.365  -5.716  27.463  1.00  0.00
ATOM   5906  HA  ILE   363       2.365  -5.738  27.896  1.00  0.00
ATOM   5907  CB  ILE   363       3.340  -6.384  26.089  1.00  0.00
ATOM   5908  HB  ILE   363       4.368  -6.465  25.735  1.00  0.00
ATOM   5909  CG2 ILE   363       2.702  -7.777  26.126  1.00  0.00
ATOM   5910 HG21 ILE   363       1.674  -7.697  26.479  1.00  0.00
ATOM   5911 HG22 ILE   363       2.710  -8.207  25.124  1.00  0.00
ATOM   5912 HG23 ILE   363       3.268  -8.419  26.801  1.00  0.00
ATOM   5913  CG1 ILE   363       2.701  -5.477  25.006  1.00  0.00
ATOM   5914 HG12 ILE   363       1.626  -5.650  25.045  1.00  0.00
ATOM   5915 HG13 ILE   363       2.914  -4.447  25.293  1.00  0.00
ATOM   5916  CD1 ILE   363       3.219  -5.731  23.543  1.00  0.00
ATOM   5917 HD11 ILE   363       3.006  -6.761  23.255  1.00  0.00
ATOM   5918 HD12 ILE   363       2.716  -5.051  22.855  1.00  0.00
ATOM   5919 HD13 ILE   363       4.295  -5.558  23.502  1.00  0.00
ATOM   5920  C   ILE   363       4.144  -6.552  28.484  1.00  0.00
ATOM   5921  O   ILE   363       5.381  -6.601  28.498  1.00  0.00
ATOM   5922  N   PRO   364       3.410  -7.215  29.499  1.00  0.00
ATOM   5923  CD  PRO   364       1.935  -7.138  29.676  1.00  0.00
ATOM   5924  HD2 PRO   364       1.484  -7.563  28.779  1.00  0.00
ATOM   5925  HD3 PRO   364       1.677  -6.082  29.746  1.00  0.00
ATOM   5926  CG  PRO   364       1.569  -7.911  30.938  1.00  0.00
ATOM   5927  HG2 PRO   364       0.655  -8.490  30.803  1.00  0.00
ATOM   5928  HG3 PRO   364       1.455  -7.247  31.795  1.00  0.00
ATOM   5929  CB  PRO   364       2.751  -8.795  31.106  1.00  0.00
ATOM   5930  HB2 PRO   364       2.476  -9.721  30.600  1.00  0.00
ATOM   5931  HB3 PRO   364       2.997  -9.009  32.146  1.00  0.00
ATOM   5932  CA  PRO   364       3.976  -8.146  30.393  1.00  0.00
ATOM   5933  HA  PRO   364       4.656  -7.631  31.071  1.00  0.00
ATOM   5934  C   PRO   364       4.750  -9.211  29.606  1.00  0.00
ATOM   5935  O   PRO   364       4.261  -9.727  28.590  1.00  0.00
ATOM   5936  N   ASP   365       5.907  -9.645  30.141  1.00  0.00
ATOM   5937  H   ASP   365       6.139  -9.433  31.101  1.00  0.00
ATOM   5938  CA  ASP   365       6.904 -10.426  29.320  1.00  0.00
ATOM   5939  HA  ASP   365       7.179  -9.904  28.403  1.00  0.00
ATOM   5940  CB  ASP   365       8.175 -10.565  30.215  1.00  0.00
ATOM   5941  HB2 ASP   365       7.968 -10.989  31.197  1.00  0.00
ATOM   5942  HB3 ASP   365       8.930 -11.169  29.711  1.00  0.00
ATOM   5943  CG  ASP   365       8.679  -9.168  30.372  1.00  0.00
ATOM   5944  OD1 ASP   365       8.433  -8.572  31.502  1.00  0.00
ATOM   5945  OD2 ASP   365       9.320  -8.659  29.463  1.00  0.00
ATOM   5946  C   ASP   365       6.444 -11.794  28.869  1.00  0.00
ATOM   5947  O   ASP   365       6.873 -12.334  27.896  1.00  0.00
ATOM   5948  N   GLN   366       5.701 -12.431  29.759  1.00  0.00
ATOM   5949  H   GLN   366       5.685 -12.104  30.714  1.00  0.00
ATOM   5950  CA  GLN   366       5.090 -13.725  29.459  1.00  0.00
ATOM   5951  HA  GLN   366       5.716 -14.322  28.796  1.00  0.00
ATOM   5952  CB  GLN   366       4.943 -14.488  30.839  1.00  0.00
ATOM   5953  HB2 GLN   366       4.970 -15.562  30.654  1.00  0.00
ATOM   5954  HB3 GLN   366       5.775 -14.211  31.487  1.00  0.00
ATOM   5955  CG  GLN   366       3.605 -14.116  31.528  1.00  0.00
ATOM   5956  HG2 GLN   366       2.700 -14.073  30.922  1.00  0.00
ATOM   5957  HG3 GLN   366       3.540 -14.956  32.219  1.00  0.00
ATOM   5958  CD  GLN   366       3.710 -12.862  32.314  1.00  0.00
ATOM   5959  OE1 GLN   366       4.421 -11.958  32.085  1.00  0.00
ATOM   5960  NE2 GLN   366       2.745 -12.712  33.172  1.00  0.00
ATOM   5961 HE21 GLN   366       2.719 -11.891  33.760  1.00  0.00
ATOM   5962 HE22 GLN   366       2.026 -13.417  33.246  1.00  0.00
ATOM   5963  C   GLN   366       3.813 -13.648  28.556  1.00  0.00
ATOM   5964  O   GLN   366       3.602 -14.512  27.739  1.00  0.00
ATOM   5965  N   VAL   367       3.012 -12.569  28.633  1.00  0.00
ATOM   5966  H   VAL   367       3.129 -11.973  29.440  1.00  0.00
ATOM   5967  CA  VAL   367       1.896 -12.275  27.695  1.00  0.00
ATOM   5968  HA  VAL   367       1.313 -13.189  27.582  1.00  0.00
[truncated: 4,914,792 more chars]
