# Supplementary material for: Multiscale machine learning molecular mechanics for mechanism and stereoselectivity of Diels-Alderase catalysis
Source: Nat Commun. 2026 May 13;17:6437. doi: 10.1038/s41467-026-72904-9 (PMC13377127; doi:10.1038/s41467-026-72904-9)
Supplement: Supplementary file 6 — Supplementary Dataset 4 [file 41467_2026_72904_MOESM6_ESM.txt]

CRYST1   95.184   95.203  100.823  90.00  90.00  90.00 P 1           1
ATOM      1  O1  MOL     1      12.120  -2.467   4.940  1.00  0.00
ATOM      2  O2  MOL     1       8.199  -4.473   2.745  1.00  0.00
ATOM      3  O3  MOL     1      14.241  -9.351  -2.762  1.00  0.00
ATOM      4  O4  MOL     1      12.124  -5.611  -0.252  1.00  0.00
ATOM      5  C1  MOL     1      11.811  -4.667   2.005  1.00  0.00
ATOM      6  C2  MOL     1      10.371  -4.851   1.888  1.00  0.00
ATOM      7  C3  MOL     1      12.253  -3.834   3.059  1.00  0.00
ATOM      8  C4  MOL     1       9.554  -4.172   2.803  1.00  0.00
ATOM      9  C5  MOL     1      11.407  -3.151   3.989  1.00  0.00
ATOM     10  C6  MOL     1      10.012  -3.359   3.876  1.00  0.00
ATOM     11  C7  MOL     1       9.216  -2.987   5.040  1.00  0.00
ATOM     12  C8  MOL     1       9.259  -1.858   5.787  1.00  0.00
ATOM     13  C9  MOL     1       8.838  -1.627   7.165  1.00  0.00
ATOM     14  C10 MOL     1       7.967  -2.413   7.844  1.00  0.00
ATOM     15  C11 MOL     1       9.181  -0.181   7.662  1.00  0.00
ATOM     16  C12 MOL     1      14.058  -6.696   0.366  1.00  0.00
ATOM     17  C13 MOL     1      13.021  -6.682  -0.545  1.00  0.00
ATOM     18  C14 MOL     1      12.940  -7.590  -1.650  1.00  0.00
ATOM     19  C15 MOL     1      14.028  -8.434  -1.764  1.00  0.00
ATOM     20  C16 MOL     1      15.069  -8.449  -0.846  1.00  0.00
ATOM     21  C17 MOL     1      15.094  -7.609   0.305  1.00  0.00
ATOM     22  C18 MOL     1      13.924  -5.700   1.355  1.00  0.00
ATOM     23  C19 MOL     1      12.642  -5.273   1.037  1.00  0.00
ATOM     24  H1  MOL     1      10.019  -5.399   1.020  1.00  0.00
ATOM     25  H2  MOL     1      13.323  -3.685   3.176  1.00  0.00
ATOM     26  H3  MOL     1      12.939  -2.949   4.730  1.00  0.00
ATOM     27  H4  MOL     1       8.205  -5.411   2.484  1.00  0.00
ATOM     28  H5  MOL     1       8.174  -3.103   4.749  1.00  0.00
ATOM     29  H6  MOL     1       9.784  -1.049   5.283  1.00  0.00
ATOM     30  H7  MOL     1       7.135  -2.700   7.205  1.00  0.00
ATOM     31  H8  MOL     1       7.556  -2.022   8.772  1.00  0.00
ATOM     32  H9  MOL     1       9.236   0.430   6.754  1.00  0.00
ATOM     33  H10 MOL     1      10.051  -0.101   8.326  1.00  0.00
ATOM     34  H11 MOL     1       8.345   0.099   8.314  1.00  0.00
ATOM     35  H12 MOL     1      12.100  -7.680  -2.333  1.00  0.00
ATOM     36  H13 MOL     1      15.759  -9.279  -0.962  1.00  0.00
ATOM     37  H14 MOL     1      15.930  -7.587   0.997  1.00  0.00
ATOM     38  H15 MOL     1      14.344  -5.740   2.353  1.00  0.00
ATOM     39  H16 MOL     1      13.640  -8.945  -3.411  1.00  0.00
TER   
ATOM     40  C1  MOL     2      11.513  -3.224  10.807  1.00  0.00
ATOM     41  O1  MOL     2      13.714  -2.310  10.561  1.00  0.00
ATOM     42  C2  MOL     2      12.567  -2.762  10.001  1.00  0.00
ATOM     43  O2  MOL     2       9.280  -4.037  11.028  1.00  0.00
ATOM     44  C3  MOL     2      12.431  -2.719   8.588  1.00  0.00
ATOM     45  O3  MOL     2       7.033  -5.595   6.710  1.00  0.00
ATOM     46  C4  MOL     2      11.237  -3.179   8.031  1.00  0.00
ATOM     47  O4  MOL     2       6.524  -6.288   4.155  1.00  0.00
ATOM     48  C5  MOL     2      10.234  -3.771   8.744  1.00  0.00
ATOM     49  O5  MOL     2       9.337 -10.188   3.034  1.00  0.00
ATOM     50  C6  MOL     2      10.315  -3.678  10.181  1.00  0.00
ATOM     51  C7  MOL     2       8.932  -4.140   8.090  1.00  0.00
ATOM     52  C8  MOL     2       9.239  -4.773   6.836  1.00  0.00
ATOM     53  C9  MOL     2       8.154  -5.660   6.354  1.00  0.00
ATOM     54  C10 MOL     2       8.586  -6.834   5.390  1.00  0.00
ATOM     55  C11 MOL     2       9.737  -7.599   5.582  1.00  0.00
ATOM     56  C12 MOL     2       7.679  -7.100   4.343  1.00  0.00
ATOM     57  C13 MOL     2      10.000  -8.713   4.715  1.00  0.00
ATOM     58  C14 MOL     2       7.922  -8.193   3.478  1.00  0.00
ATOM     59  C15 MOL     2       9.065  -9.050   3.747  1.00  0.00
ATOM     60  C16 MOL     2       6.937  -8.498   2.335  1.00  0.00
ATOM     61  C17 MOL     2       6.739  -7.443   1.272  1.00  0.00
ATOM     62  C18 MOL     2       7.606  -7.116   0.396  1.00  0.00
ATOM     63  C19 MOL     2       7.424  -5.985  -0.587  1.00  0.00
ATOM     64  C20 MOL     2       8.956  -7.798   0.329  1.00  0.00
ATOM     65  H1  MOL     2      11.518  -3.216  11.893  1.00  0.00
ATOM     66  H2  MOL     2      13.196  -2.215   8.004  1.00  0.00
ATOM     67  H3  MOL     2      11.099  -3.241   6.956  1.00  0.00
ATOM     68  H4  MOL     2      14.394  -2.499   9.891  1.00  0.00
ATOM     69  H5  MOL     2       8.944  -4.918  10.789  1.00  0.00
ATOM     70  H6  MOL     2       8.361  -4.689   8.830  1.00  0.00
ATOM     71  H7  MOL     2      10.096  -5.432   6.916  1.00  0.00
ATOM     72  H8  MOL     2      10.389  -7.327   6.406  1.00  0.00
ATOM     73  H9  MOL     2      10.967  -9.207   4.699  1.00  0.00
ATOM     74  H10 MOL     2       6.577  -5.718   4.942  1.00  0.00
ATOM     75  H11 MOL     2       9.813 -10.717   3.697  1.00  0.00
ATOM     76  H12 MOL     2       7.179  -9.469   1.887  1.00  0.00
ATOM     77  H13 MOL     2       5.971  -8.772   2.778  1.00  0.00
ATOM     78  H14 MOL     2       5.716  -7.083   1.362  1.00  0.00
ATOM     79  H15 MOL     2       6.718  -5.209  -0.265  1.00  0.00
ATOM     80  H16 MOL     2       6.969  -6.364  -1.510  1.00  0.00
ATOM     81  H17 MOL     2       8.352  -5.486  -0.893  1.00  0.00
ATOM     82  H18 MOL     2       8.719  -8.749  -0.165  1.00  0.00
ATOM     83  H19 MOL     2       9.515  -7.970   1.257  1.00  0.00
ATOM     84  H20 MOL     2       9.658  -7.216  -0.280  1.00  0.00
TER   
ATOM     85  N   HID     3      -3.486  -2.950 -35.119  1.00  0.00
ATOM     86  H1  HID     3      -4.079  -2.857 -35.931  1.00  0.00
ATOM     87  H2  HID     3      -3.661  -3.884 -34.777  1.00  0.00
ATOM     88  H3  HID     3      -2.531  -3.023 -35.441  1.00  0.00
ATOM     89  CA  HID     3      -3.684  -1.986 -33.991  1.00  0.00
ATOM     90  HA  HID     3      -2.994  -2.245 -33.188  1.00  0.00
ATOM     91  CB  HID     3      -3.375  -0.564 -34.514  1.00  0.00
ATOM     92  HB2 HID     3      -4.263  -0.207 -35.036  1.00  0.00
ATOM     93  HB3 HID     3      -3.131   0.076 -33.666  1.00  0.00
ATOM     94  CG  HID     3      -2.144  -0.486 -35.376  1.00  0.00
ATOM     95  ND1 HID     3      -0.851  -0.576 -34.982  1.00  0.00
ATOM     96  HD1 HID     3      -0.455  -0.767 -34.073  1.00  0.00
ATOM     97  CE1 HID     3      -0.147  -0.221 -36.079  1.00  0.00
ATOM     98  HE1 HID     3       0.929  -0.142 -36.110  1.00  0.00
ATOM     99  NE2 HID     3      -0.901   0.172 -37.083  1.00  0.00
ATOM    100  CD2 HID     3      -2.189  -0.085 -36.661  1.00  0.00
ATOM    101  HD2 HID     3      -3.121   0.134 -37.162  1.00  0.00
ATOM    102  C   HID     3      -5.021  -2.161 -33.423  1.00  0.00
ATOM    103  O   HID     3      -5.960  -2.411 -34.117  1.00  0.00
ATOM    104  N   GLU     4      -5.057  -2.109 -32.138  1.00  0.00
ATOM    105  H   GLU     4      -4.154  -2.084 -31.680  1.00  0.00
ATOM    106  CA  GLU     4      -6.297  -2.324 -31.329  1.00  0.00
ATOM    107  HA  GLU     4      -6.746  -3.281 -31.598  1.00  0.00
ATOM    108  CB  GLU     4      -5.777  -2.291 -29.846  1.00  0.00
ATOM    109  HB2 GLU     4      -5.146  -3.167 -29.691  1.00  0.00
ATOM    110  HB3 GLU     4      -5.209  -1.383 -29.642  1.00  0.00
ATOM    111  CG  GLU     4      -6.838  -2.411 -28.693  1.00  0.00
ATOM    112  HG2 GLU     4      -6.227  -2.453 -27.791  1.00  0.00
ATOM    113  HG3 GLU     4      -7.553  -1.596 -28.800  1.00  0.00
ATOM    114  CD  GLU     4      -7.657  -3.711 -28.729  1.00  0.00
ATOM    115  OE1 GLU     4      -7.000  -4.778 -28.836  1.00  0.00
ATOM    116  OE2 GLU     4      -8.911  -3.628 -28.853  1.00  0.00
ATOM    117  C   GLU     4      -7.249  -1.134 -31.445  1.00  0.00
ATOM    118  O   GLU     4      -6.997   0.050 -31.241  1.00  0.00
ATOM    119  N   SER     5      -8.582  -1.468 -31.750  1.00  0.00
ATOM    120  H   SER     5      -8.793  -2.451 -31.878  1.00  0.00
ATOM    121  CA  SER     5      -9.625  -0.479 -31.934  1.00  0.00
ATOM    122  HA  SER     5      -9.485   0.100 -32.847  1.00  0.00
ATOM    123  CB  SER     5     -10.868  -1.264 -32.180  1.00  0.00
ATOM    124  HB2 SER     5     -11.562  -0.506 -32.545  1.00  0.00
ATOM    125  HB3 SER     5     -10.795  -1.926 -33.043  1.00  0.00
ATOM    126  OG  SER     5     -11.446  -1.888 -30.989  1.00  0.00
ATOM    127  HG  SER     5     -11.004  -2.729 -30.850  1.00  0.00
ATOM    128  C   SER     5      -9.736   0.481 -30.667  1.00  0.00
ATOM    129  O   SER     5      -9.975   1.645 -30.824  1.00  0.00
ATOM    130  N   PHE     6      -9.462  -0.093 -29.464  1.00  0.00
ATOM    131  H   PHE     6      -9.297  -1.091 -29.514  1.00  0.00
ATOM    132  CA  PHE     6      -9.612   0.730 -28.257  1.00  0.00
ATOM    133  HA  PHE     6     -10.553   1.261 -28.400  1.00  0.00
ATOM    134  CB  PHE     6      -9.738  -0.305 -27.093  1.00  0.00
ATOM    135  HB2 PHE     6     -10.559  -1.019 -27.166  1.00  0.00
ATOM    136  HB3 PHE     6      -8.817  -0.885 -27.159  1.00  0.00
ATOM    137  CG  PHE     6      -9.861   0.104 -25.637  1.00  0.00
ATOM    138  CD1 PHE     6      -8.951  -0.454 -24.694  1.00  0.00
ATOM    139  HD1 PHE     6      -8.208  -1.147 -25.061  1.00  0.00
ATOM    140  CE1 PHE     6      -9.040  -0.139 -23.334  1.00  0.00
ATOM    141  HE1 PHE     6      -8.248  -0.539 -22.719  1.00  0.00
ATOM    142  CZ  PHE     6      -9.944   0.823 -22.952  1.00  0.00
ATOM    143  HZ  PHE     6      -9.885   1.125 -21.916  1.00  0.00
ATOM    144  CE2 PHE     6     -10.826   1.419 -23.851  1.00  0.00
ATOM    145  HE2 PHE     6     -11.503   2.165 -23.460  1.00  0.00
ATOM    146  CD2 PHE     6     -10.883   1.016 -25.197  1.00  0.00
ATOM    147  HD2 PHE     6     -11.569   1.434 -25.918  1.00  0.00
ATOM    148  C   PHE     6      -8.530   1.775 -28.067  1.00  0.00
ATOM    149  O   PHE     6      -8.740   2.850 -27.525  1.00  0.00
ATOM    150  N   LEU     7      -7.314   1.508 -28.555  1.00  0.00
ATOM    151  H   LEU     7      -7.115   0.549 -28.813  1.00  0.00
ATOM    152  CA  LEU     7      -6.280   2.553 -28.693  1.00  0.00
ATOM    153  HA  LEU     7      -6.203   2.892 -27.660  1.00  0.00
ATOM    154  CB  LEU     7      -4.988   1.938 -29.187  1.00  0.00
ATOM    155  HB2 LEU     7      -4.636   1.213 -28.453  1.00  0.00
ATOM    156  HB3 LEU     7      -5.203   1.362 -30.087  1.00  0.00
ATOM    157  CG  LEU     7      -3.786   2.810 -29.694  1.00  0.00
ATOM    158  HG  LEU     7      -4.101   3.537 -30.443  1.00  0.00
ATOM    159  CD1 LEU     7      -3.111   3.524 -28.574  1.00  0.00
ATOM    160 HD11 LEU     7      -3.806   4.018 -27.895  1.00  0.00
ATOM    161 HD12 LEU     7      -2.399   4.265 -28.936  1.00  0.00
ATOM    162 HD13 LEU     7      -2.562   2.807 -27.963  1.00  0.00
ATOM    163  CD2 LEU     7      -2.760   1.974 -30.377  1.00  0.00
ATOM    164 HD21 LEU     7      -2.185   2.756 -30.874  1.00  0.00
ATOM    165 HD22 LEU     7      -2.052   1.339 -29.844  1.00  0.00
ATOM    166 HD23 LEU     7      -3.167   1.368 -31.186  1.00  0.00
ATOM    167  C   LEU     7      -6.633   3.629 -29.671  1.00  0.00
ATOM    168  O   LEU     7      -6.257   4.712 -29.434  1.00  0.00
ATOM    169  N   GLU     8      -7.439   3.307 -30.743  1.00  0.00
ATOM    170  H   GLU     8      -7.689   2.347 -30.950  1.00  0.00
ATOM    171  CA  GLU     8      -7.846   4.297 -31.723  1.00  0.00
ATOM    172  HA  GLU     8      -7.008   4.950 -31.968  1.00  0.00
ATOM    173  CB  GLU     8      -8.317   3.543 -33.015  1.00  0.00
ATOM    174  HB2 GLU     8      -7.627   2.750 -33.304  1.00  0.00
ATOM    175  HB3 GLU     8      -9.314   3.114 -32.922  1.00  0.00
ATOM    176  CG  GLU     8      -8.465   4.499 -34.170  1.00  0.00
ATOM    177  HG2 GLU     8      -8.887   3.921 -34.992  1.00  0.00
ATOM    178  HG3 GLU     8      -9.234   5.206 -33.856  1.00  0.00
ATOM    179  CD  GLU     8      -7.201   5.213 -34.699  1.00  0.00
ATOM    180  OE1 GLU     8      -7.378   6.383 -35.110  1.00  0.00
ATOM    181  OE2 GLU     8      -6.111   4.538 -34.754  1.00  0.00
ATOM    182  C   GLU     8      -8.976   5.219 -31.200  1.00  0.00
ATOM    183  O   GLU     8      -8.951   6.390 -31.480  1.00  0.00
ATOM    184  N   CYX     9      -9.792   4.592 -30.318  1.00  0.00
ATOM    185  H   CYX     9      -9.793   3.579 -30.308  1.00  0.00
ATOM    186  CA  CYX     9     -10.791   5.314 -29.505  1.00  0.00
ATOM    187  HA  CYX     9     -11.412   5.869 -30.209  1.00  0.00
ATOM    188  CB  CYX     9     -11.726   4.310 -28.742  1.00  0.00
ATOM    189  HB2 CYX     9     -11.125   3.633 -28.136  1.00  0.00
ATOM    190  HB3 CYX     9     -12.432   4.965 -28.233  1.00  0.00
ATOM    191  SG  CYX     9     -12.787   3.301 -29.790  1.00  0.00
ATOM    192  C   CYX     9     -10.153   6.281 -28.516  1.00  0.00
ATOM    193  O   CYX     9     -10.387   7.481 -28.557  1.00  0.00
ATOM    194  N   LEU    10      -9.238   5.761 -27.678  1.00  0.00
ATOM    195  H   LEU    10      -9.175   4.760 -27.817  1.00  0.00
ATOM    196  CA  LEU    10      -8.341   6.505 -26.779  1.00  0.00
ATOM    197  HA  LEU    10      -8.952   7.061 -26.068  1.00  0.00
ATOM    198  CB  LEU    10      -7.512   5.559 -25.894  1.00  0.00
ATOM    199  HB2 LEU    10      -8.221   4.793 -25.579  1.00  0.00
ATOM    200  HB3 LEU    10      -6.850   5.091 -26.623  1.00  0.00
ATOM    201  CG  LEU    10      -6.574   6.045 -24.718  1.00  0.00
ATOM    202  HG  LEU    10      -5.759   6.634 -25.138  1.00  0.00
ATOM    203  CD1 LEU    10      -7.346   6.995 -23.919  1.00  0.00
ATOM    204 HD11 LEU    10      -8.338   6.600 -23.701  1.00  0.00
ATOM    205 HD12 LEU    10      -7.529   7.905 -24.490  1.00  0.00
ATOM    206 HD13 LEU    10      -6.807   7.167 -22.987  1.00  0.00
ATOM    207  CD2 LEU    10      -6.047   4.931 -23.858  1.00  0.00
ATOM    208 HD21 LEU    10      -5.397   5.392 -23.114  1.00  0.00
ATOM    209 HD22 LEU    10      -6.898   4.375 -23.464  1.00  0.00
ATOM    210 HD23 LEU    10      -5.396   4.264 -24.422  1.00  0.00
ATOM    211  C   LEU    10      -7.508   7.564 -27.486  1.00  0.00
ATOM    212  O   LEU    10      -7.423   8.662 -26.960  1.00  0.00
ATOM    213  N   THR    11      -6.962   7.283 -28.636  1.00  0.00
ATOM    214  H   THR    11      -6.989   6.397 -29.126  1.00  0.00
ATOM    215  CA  THR    11      -6.095   8.325 -29.235  1.00  0.00
ATOM    216  HA  THR    11      -5.543   8.879 -28.475  1.00  0.00
ATOM    217  CB  THR    11      -5.054   7.795 -30.160  1.00  0.00
ATOM    218  HB  THR    11      -4.591   8.652 -30.649  1.00  0.00
ATOM    219  CG2 THR    11      -3.850   7.161 -29.416  1.00  0.00
ATOM    220 HG21 THR    11      -4.238   6.357 -28.790  1.00  0.00
ATOM    221 HG22 THR    11      -3.499   7.873 -28.669  1.00  0.00
ATOM    222 HG23 THR    11      -3.107   6.744 -30.096  1.00  0.00
ATOM    223  OG1 THR    11      -5.352   6.810 -31.098  1.00  0.00
ATOM    224  HG1 THR    11      -5.590   5.975 -30.687  1.00  0.00
ATOM    225  C   THR    11      -6.870   9.370 -29.942  1.00  0.00
ATOM    226  O   THR    11      -6.513  10.555 -29.884  1.00  0.00
ATOM    227  N   THR    12      -7.994   8.997 -30.516  1.00  0.00
ATOM    228  H   THR    12      -8.078   8.009 -30.723  1.00  0.00
ATOM    229  CA  THR    12      -8.976   9.980 -31.066  1.00  0.00
ATOM    230  HA  THR    12      -8.494  10.466 -31.914  1.00  0.00
ATOM    231  CB  THR    12     -10.179   9.383 -31.802  1.00  0.00
ATOM    232  HB  THR    12     -10.757   8.705 -31.173  1.00  0.00
ATOM    233  CG2 THR    12     -11.096  10.459 -32.398  1.00  0.00
ATOM    234 HG21 THR    12     -11.682   9.979 -33.182  1.00  0.00
ATOM    235 HG22 THR    12     -10.509  11.321 -32.716  1.00  0.00
ATOM    236 HG23 THR    12     -11.731  10.747 -31.560  1.00  0.00
ATOM    237  OG1 THR    12      -9.782   8.649 -32.872  1.00  0.00
ATOM    238  HG1 THR    12      -9.402   7.901 -32.404  1.00  0.00
ATOM    239  C   THR    12      -9.450  11.042 -30.011  1.00  0.00
ATOM    240  O   THR    12      -9.754  12.178 -30.329  1.00  0.00
ATOM    241  N   ARG    13      -9.662  10.582 -28.796  1.00  0.00
ATOM    242  H   ARG    13      -9.490   9.603 -28.603  1.00  0.00
ATOM    243  CA  ARG    13     -10.134  11.471 -27.735  1.00  0.00
ATOM    244  HA  ARG    13     -11.039  11.966 -28.087  1.00  0.00
ATOM    245  CB  ARG    13     -10.501  10.634 -26.443  1.00  0.00
ATOM    246  HB2 ARG    13     -11.287   9.915 -26.674  1.00  0.00
ATOM    247  HB3 ARG    13      -9.619  10.131 -26.046  1.00  0.00
ATOM    248  CG  ARG    13     -11.012  11.505 -25.280  1.00  0.00
ATOM    249  HG2 ARG    13     -10.848  10.859 -24.418  1.00  0.00
ATOM    250  HG3 ARG    13     -10.475  12.411 -24.998  1.00  0.00
ATOM    251  CD  ARG    13     -12.504  11.783 -25.480  1.00  0.00
ATOM    252  HD2 ARG    13     -12.553  12.221 -26.477  1.00  0.00
ATOM    253  HD3 ARG    13     -13.166  10.918 -25.460  1.00  0.00
ATOM    254  NE  ARG    13     -13.061  12.877 -24.647  1.00  0.00
ATOM    255  HE  ARG    13     -12.529  13.422 -23.984  1.00  0.00
ATOM    256  CZ  ARG    13     -14.379  13.196 -24.680  1.00  0.00
ATOM    257  NH1 ARG    13     -15.128  12.800 -25.668  1.00  0.00
ATOM    258 HH11 ARG    13     -14.689  12.049 -26.181  1.00  0.00
ATOM    259 HH12 ARG    13     -16.079  13.068 -25.877  1.00  0.00
ATOM    260  NH2 ARG    13     -14.903  14.038 -23.834  1.00  0.00
ATOM    261 HH21 ARG    13     -14.276  14.345 -23.104  1.00  0.00
ATOM    262 HH22 ARG    13     -15.913  14.071 -23.823  1.00  0.00
ATOM    263  C   ARG    13      -9.011  12.499 -27.393  1.00  0.00
ATOM    264  O   ARG    13      -9.294  13.722 -27.196  1.00  0.00
ATOM    265  N   ILE    14      -7.735  12.114 -27.502  1.00  0.00
ATOM    266  H   ILE    14      -7.589  11.113 -27.460  1.00  0.00
ATOM    267  CA  ILE    14      -6.624  12.945 -27.140  1.00  0.00
ATOM    268  HA  ILE    14      -6.888  13.387 -26.179  1.00  0.00
ATOM    269  CB  ILE    14      -5.441  12.064 -26.820  1.00  0.00
ATOM    270  HB  ILE    14      -5.333  11.602 -27.801  1.00  0.00
ATOM    271  CG2 ILE    14      -4.122  12.762 -26.429  1.00  0.00
ATOM    272 HG21 ILE    14      -4.103  13.724 -26.942  1.00  0.00
ATOM    273 HG22 ILE    14      -3.225  12.200 -26.689  1.00  0.00
ATOM    274 HG23 ILE    14      -4.238  13.033 -25.380  1.00  0.00
ATOM    275  CG1 ILE    14      -5.668  11.016 -25.680  1.00  0.00
ATOM    276 HG12 ILE    14      -5.432  11.489 -24.727  1.00  0.00
ATOM    277 HG13 ILE    14      -6.708  10.688 -25.702  1.00  0.00
ATOM    278  CD1 ILE    14      -4.616   9.906 -25.765  1.00  0.00
ATOM    279 HD11 ILE    14      -3.688  10.301 -25.353  1.00  0.00
ATOM    280 HD12 ILE    14      -4.458   9.689 -26.822  1.00  0.00
ATOM    281 HD13 ILE    14      -5.006   9.064 -25.194  1.00  0.00
ATOM    282  C   ILE    14      -6.310  13.935 -28.336  1.00  0.00
ATOM    283  O   ILE    14      -5.873  15.072 -28.182  1.00  0.00
ATOM    284  N   SER    15      -6.533  13.406 -29.552  1.00  0.00
ATOM    285  H   SER    15      -6.859  12.453 -29.446  1.00  0.00
ATOM    286  CA  SER    15      -6.366  14.015 -30.916  1.00  0.00
ATOM    287  HA  SER    15      -5.433  14.578 -30.915  1.00  0.00
ATOM    288  CB  SER    15      -6.489  12.903 -31.978  1.00  0.00
ATOM    289  HB2 SER    15      -5.845  12.090 -31.641  1.00  0.00
ATOM    290  HB3 SER    15      -7.469  12.444 -31.842  1.00  0.00
ATOM    291  OG  SER    15      -6.211  13.245 -33.330  1.00  0.00
ATOM    292  HG  SER    15      -6.456  12.440 -33.792  1.00  0.00
ATOM    293  C   SER    15      -7.422  15.148 -31.129  1.00  0.00
ATOM    294  O   SER    15      -8.334  15.206 -30.343  1.00  0.00
ATOM    295  N   LYS    16      -7.367  15.974 -32.157  1.00  0.00
ATOM    296  H   LYS    16      -6.560  15.925 -32.769  1.00  0.00
ATOM    297  CA  LYS    16      -8.352  17.026 -32.533  1.00  0.00
ATOM    298  HA  LYS    16      -7.902  17.423 -33.443  1.00  0.00
ATOM    299  CB  LYS    16      -9.657  16.396 -32.938  1.00  0.00
ATOM    300  HB2 LYS    16     -10.153  16.046 -32.033  1.00  0.00
ATOM    301  HB3 LYS    16     -10.231  17.134 -33.499  1.00  0.00
ATOM    302  CG  LYS    16      -9.535  15.254 -33.982  1.00  0.00
ATOM    303  HG2 LYS    16      -9.111  15.713 -34.875  1.00  0.00
ATOM    304  HG3 LYS    16      -8.777  14.521 -33.703  1.00  0.00
ATOM    305  CD  LYS    16     -10.829  14.578 -34.339  1.00  0.00
ATOM    306  HD2 LYS    16     -10.627  13.703 -34.957  1.00  0.00
ATOM    307  HD3 LYS    16     -11.326  14.260 -33.423  1.00  0.00
ATOM    308  CE  LYS    16     -11.895  15.532 -35.043  1.00  0.00
ATOM    309  HE2 LYS    16     -12.333  16.248 -34.347  1.00  0.00
ATOM    310  HE3 LYS    16     -11.401  16.068 -35.853  1.00  0.00
ATOM    311  NZ  LYS    16     -12.968  14.694 -35.671  1.00  0.00
ATOM    312  HZ1 LYS    16     -13.669  15.270 -36.115  1.00  0.00
ATOM    313  HZ2 LYS    16     -13.319  14.149 -34.897  1.00  0.00
ATOM    314  HZ3 LYS    16     -12.633  14.019 -36.344  1.00  0.00
ATOM    315  C   LYS    16      -8.576  18.191 -31.541  1.00  0.00
ATOM    316  O   LYS    16      -9.554  18.891 -31.629  1.00  0.00
ATOM    317  N   SER    17      -7.774  18.249 -30.498  1.00  0.00
ATOM    318  H   SER    17      -7.071  17.520 -30.499  1.00  0.00
ATOM    319  CA  SER    17      -7.927  19.181 -29.327  1.00  0.00
ATOM    320  HA  SER    17      -8.962  19.336 -29.023  1.00  0.00
ATOM    321  CB  SER    17      -7.321  18.412 -28.177  1.00  0.00
ATOM    322  HB2 SER    17      -7.723  17.399 -28.178  1.00  0.00
ATOM    323  HB3 SER    17      -6.257  18.316 -28.396  1.00  0.00
ATOM    324  OG  SER    17      -7.458  19.075 -26.901  1.00  0.00
ATOM    325  HG  SER    17      -7.562  18.428 -26.199  1.00  0.00
ATOM    326  C   SER    17      -7.351  20.600 -29.594  1.00  0.00
ATOM    327  O   SER    17      -6.902  20.943 -30.714  1.00  0.00
ATOM    328  N   ASN    18      -7.269  21.414 -28.520  1.00  0.00
ATOM    329  H   ASN    18      -7.534  21.123 -27.586  1.00  0.00
ATOM    330  CA  ASN    18      -6.402  22.545 -28.500  1.00  0.00
ATOM    331  HA  ASN    18      -5.948  22.874 -29.435  1.00  0.00
ATOM    332  CB  ASN    18      -7.191  23.682 -27.931  1.00  0.00
ATOM    333  HB2 ASN    18      -6.654  24.624 -28.046  1.00  0.00
ATOM    334  HB3 ASN    18      -8.042  23.991 -28.539  1.00  0.00
ATOM    335  CG  ASN    18      -7.458  23.577 -26.417  1.00  0.00
ATOM    336  OD1 ASN    18      -7.319  22.534 -25.814  1.00  0.00
ATOM    337  ND2 ASN    18      -7.651  24.669 -25.756  1.00  0.00
ATOM    338 HD21 ASN    18      -7.607  25.518 -26.308  1.00  0.00
ATOM    339 HD22 ASN    18      -7.856  24.645 -24.765  1.00  0.00
ATOM    340  C   ASN    18      -5.062  22.227 -27.686  1.00  0.00
ATOM    341  O   ASN    18      -4.160  23.104 -27.520  1.00  0.00
ATOM    342  N   SER    19      -4.996  21.072 -27.017  1.00  0.00
ATOM    343  H   SER    19      -5.788  20.443 -26.965  1.00  0.00
ATOM    344  CA  SER    19      -3.780  20.523 -26.434  1.00  0.00
ATOM    345  HA  SER    19      -3.174  21.389 -26.167  1.00  0.00
ATOM    346  CB  SER    19      -4.163  19.715 -25.186  1.00  0.00
ATOM    347  HB2 SER    19      -4.541  20.418 -24.444  1.00  0.00
ATOM    348  HB3 SER    19      -4.967  19.036 -25.470  1.00  0.00
ATOM    349  OG  SER    19      -3.136  19.077 -24.450  1.00  0.00
ATOM    350  HG  SER    19      -2.750  19.751 -23.885  1.00  0.00
ATOM    351  C   SER    19      -2.972  19.670 -27.405  1.00  0.00
ATOM    352  O   SER    19      -3.454  19.173 -28.432  1.00  0.00
ATOM    353  N   THR    20      -1.677  19.531 -27.088  1.00  0.00
ATOM    354  H   THR    20      -1.410  19.861 -26.169  1.00  0.00
ATOM    355  CA  THR    20      -0.782  18.718 -27.915  1.00  0.00
ATOM    356  HA  THR    20      -1.184  18.843 -28.920  1.00  0.00
ATOM    357  CB  THR    20       0.655  19.066 -27.728  1.00  0.00
ATOM    358  HB  THR    20       0.843  18.631 -26.747  1.00  0.00
ATOM    359  CG2 THR    20       1.421  18.478 -28.902  1.00  0.00
ATOM    360 HG21 THR    20       2.505  18.584 -28.870  1.00  0.00
ATOM    361 HG22 THR    20       0.937  18.858 -29.801  1.00  0.00
ATOM    362 HG23 THR    20       1.196  17.430 -29.101  1.00  0.00
ATOM    363  OG1 THR    20       0.877  20.457 -27.797  1.00  0.00
ATOM    364  HG1 THR    20       0.933  20.788 -26.898  1.00  0.00
ATOM    365  C   THR    20      -1.051  17.248 -27.645  1.00  0.00
ATOM    366  O   THR    20      -1.119  16.961 -26.493  1.00  0.00
ATOM    367  N   SER    21      -1.312  16.487 -28.615  1.00  0.00
ATOM    368  H   SER    21      -1.358  16.783 -29.583  1.00  0.00
ATOM    369  CA  SER    21      -1.494  15.092 -28.438  1.00  0.00
ATOM    370  HA  SER    21      -2.331  14.988 -27.748  1.00  0.00
ATOM    371  CB  SER    21      -2.059  14.399 -29.721  1.00  0.00
ATOM    372  HB2 SER    21      -2.920  14.929 -30.128  1.00  0.00
ATOM    373  HB3 SER    21      -1.335  14.327 -30.533  1.00  0.00
ATOM    374  OG  SER    21      -2.444  13.026 -29.287  1.00  0.00
ATOM    375  HG  SER    21      -2.734  12.648 -30.120  1.00  0.00
ATOM    376  C   SER    21      -0.254  14.311 -27.877  1.00  0.00
ATOM    377  O   SER    21       0.890  14.516 -28.209  1.00  0.00
ATOM    378  N   THR    22      -0.476  13.190 -27.136  1.00  0.00
ATOM    379  H   THR    22      -1.453  12.923 -27.111  1.00  0.00
ATOM    380  CA  THR    22       0.481  12.416 -26.333  1.00  0.00
ATOM    381  HA  THR    22       0.721  13.162 -25.576  1.00  0.00
ATOM    382  CB  THR    22      -0.177  11.267 -25.526  1.00  0.00
ATOM    383  HB  THR    22       0.581  10.693 -24.993  1.00  0.00
ATOM    384  CG2 THR    22      -1.140  11.710 -24.438  1.00  0.00
ATOM    385 HG21 THR    22      -0.696  12.113 -23.527  1.00  0.00
ATOM    386 HG22 THR    22      -1.797  10.894 -24.139  1.00  0.00
ATOM    387 HG23 THR    22      -1.844  12.451 -24.815  1.00  0.00
ATOM    388  OG1 THR    22      -0.891  10.522 -26.513  1.00  0.00
ATOM    389  HG1 THR    22      -0.651   9.593 -26.483  1.00  0.00
ATOM    390  C   THR    22       1.746  11.935 -27.099  1.00  0.00
ATOM    391  O   THR    22       1.778  11.609 -28.283  1.00  0.00
ATOM    392  N   PRO    23       2.845  11.839 -26.337  1.00  0.00
ATOM    393  CD  PRO    23       3.164  12.503 -25.040  1.00  0.00
ATOM    394  HD2 PRO    23       2.422  12.364 -24.244  1.00  0.00
ATOM    395  HD3 PRO    23       3.468  13.556 -25.103  1.00  0.00
ATOM    396  CG  PRO    23       4.425  11.835 -24.492  1.00  0.00
ATOM    397  HG2 PRO    23       4.224  10.931 -23.918  1.00  0.00
ATOM    398  HG3 PRO    23       5.017  12.564 -23.937  1.00  0.00
ATOM    399  CB  PRO    23       5.067  11.450 -25.775  1.00  0.00
ATOM    400  HB2 PRO    23       5.853  10.696 -25.762  1.00  0.00
ATOM    401  HB3 PRO    23       5.544  12.284 -26.289  1.00  0.00
ATOM    402  CA  PRO    23       3.955  10.990 -26.731  1.00  0.00
ATOM    403  HA  PRO    23       4.213  11.205 -27.768  1.00  0.00
ATOM    404  C   PRO    23       3.718   9.499 -26.588  1.00  0.00
ATOM    405  O   PRO    23       2.852   9.015 -25.876  1.00  0.00
ATOM    406  N   GLU    24       4.648   8.697 -27.241  1.00  0.00
ATOM    407  H   GLU    24       5.213   9.159 -27.943  1.00  0.00
ATOM    408  CA  GLU    24       4.594   7.238 -27.314  1.00  0.00
ATOM    409  HA  GLU    24       3.668   6.982 -27.830  1.00  0.00
ATOM    410  CB  GLU    24       5.815   6.779 -28.287  1.00  0.00
ATOM    411  HB2 GLU    24       5.581   5.821 -28.751  1.00  0.00
ATOM    412  HB3 GLU    24       5.773   7.484 -29.116  1.00  0.00
ATOM    413  CG  GLU    24       7.150   6.779 -27.573  1.00  0.00
ATOM    414  HG2 GLU    24       7.032   6.208 -26.653  1.00  0.00
ATOM    415  HG3 GLU    24       7.946   6.321 -28.160  1.00  0.00
ATOM    416  CD  GLU    24       7.591   8.266 -27.139  1.00  0.00
ATOM    417  OE1 GLU    24       7.716   9.198 -27.984  1.00  0.00
ATOM    418  OE2 GLU    24       7.707   8.513 -25.891  1.00  0.00
ATOM    419  C   GLU    24       4.437   6.591 -25.857  1.00  0.00
ATOM    420  O   GLU    24       3.799   5.585 -25.688  1.00  0.00
ATOM    421  N   SER    25       5.163   7.105 -24.808  1.00  0.00
ATOM    422  H   SER    25       5.736   7.924 -24.970  1.00  0.00
ATOM    423  CA  SER    25       5.548   6.482 -23.524  1.00  0.00
ATOM    424  HA  SER    25       5.621   5.401 -23.651  1.00  0.00
ATOM    425  CB  SER    25       6.861   6.898 -22.984  1.00  0.00
ATOM    426  HB2 SER    25       6.927   7.975 -22.834  1.00  0.00
ATOM    427  HB3 SER    25       7.122   6.460 -22.020  1.00  0.00
ATOM    428  OG  SER    25       7.927   6.519 -23.875  1.00  0.00
ATOM    429  HG  SER    25       7.796   7.005 -24.693  1.00  0.00
ATOM    430  C   SER    25       4.501   6.734 -22.499  1.00  0.00
ATOM    431  O   SER    25       4.745   6.480 -21.311  1.00  0.00
ATOM    432  N   ILE    26       3.254   6.937 -22.989  1.00  0.00
ATOM    433  H   ILE    26       3.244   7.057 -23.995  1.00  0.00
ATOM    434  CA  ILE    26       1.987   7.131 -22.196  1.00  0.00
ATOM    435  HA  ILE    26       2.115   7.315 -21.129  1.00  0.00
ATOM    436  CB  ILE    26       1.261   8.384 -22.692  1.00  0.00
ATOM    437  HB  ILE    26       1.236   8.194 -23.765  1.00  0.00
ATOM    438  CG2 ILE    26      -0.109   8.696 -22.108  1.00  0.00
ATOM    439 HG21 ILE    26      -0.025   8.803 -21.026  1.00  0.00
ATOM    440 HG22 ILE    26      -0.729   7.806 -22.217  1.00  0.00
ATOM    441 HG23 ILE    26      -0.733   9.466 -22.562  1.00  0.00
ATOM    442  CG1 ILE    26       2.100   9.631 -22.459  1.00  0.00
ATOM    443 HG12 ILE    26       2.908   9.559 -23.187  1.00  0.00
ATOM    444 HG13 ILE    26       1.621  10.579 -22.703  1.00  0.00
ATOM    445  CD1 ILE    26       2.542   9.868 -21.066  1.00  0.00
ATOM    446 HD11 ILE    26       1.700   9.827 -20.376  1.00  0.00
ATOM    447 HD12 ILE    26       2.830  10.915 -20.966  1.00  0.00
ATOM    448 HD13 ILE    26       3.361   9.170 -20.891  1.00  0.00
ATOM    449  C   ILE    26       1.085   5.929 -22.335  1.00  0.00
ATOM    450  O   ILE    26       0.340   5.650 -21.390  1.00  0.00
ATOM    451  N   ILE    27       1.066   5.148 -23.439  1.00  0.00
ATOM    452  H   ILE    27       1.670   5.383 -24.218  1.00  0.00
ATOM    453  CA  ILE    27       0.066   4.057 -23.668  1.00  0.00
ATOM    454  HA  ILE    27      -0.444   3.794 -22.741  1.00  0.00
ATOM    455  CB  ILE    27      -1.116   4.487 -24.662  1.00  0.00
ATOM    456  HB  ILE    27      -0.583   4.826 -25.549  1.00  0.00
ATOM    457  CG2 ILE    27      -2.165   3.307 -24.939  1.00  0.00
ATOM    458 HG21 ILE    27      -2.599   2.852 -24.049  1.00  0.00
ATOM    459 HG22 ILE    27      -1.618   2.442 -25.313  1.00  0.00
ATOM    460 HG23 ILE    27      -2.958   3.669 -25.593  1.00  0.00
ATOM    461  CG1 ILE    27      -1.876   5.707 -24.184  1.00  0.00
ATOM    462 HG12 ILE    27      -2.474   5.270 -23.384  1.00  0.00
ATOM    463 HG13 ILE    27      -1.193   6.455 -23.782  1.00  0.00
ATOM    464  CD1 ILE    27      -2.797   6.225 -25.239  1.00  0.00
ATOM    465 HD11 ILE    27      -3.710   5.657 -25.416  1.00  0.00
ATOM    466 HD12 ILE    27      -2.222   6.397 -26.149  1.00  0.00
ATOM    467 HD13 ILE    27      -3.279   7.104 -24.811  1.00  0.00
ATOM    468  C   ILE    27       0.827   2.819 -24.114  1.00  0.00
ATOM    469  O   ILE    27       1.708   2.889 -24.917  1.00  0.00
ATOM    470  N   TYR    28       0.598   1.660 -23.476  1.00  0.00
ATOM    471  H   TYR    28       0.121   1.611 -22.584  1.00  0.00
ATOM    472  CA  TYR    28       1.319   0.421 -23.737  1.00  0.00
ATOM    473  HA  TYR    28       1.900   0.597 -24.642  1.00  0.00
ATOM    474  CB  TYR    28       2.279   0.188 -22.579  1.00  0.00
ATOM    475  HB2 TYR    28       1.730   0.302 -21.644  1.00  0.00
ATOM    476  HB3 TYR    28       2.536  -0.870 -22.625  1.00  0.00
ATOM    477  CG  TYR    28       3.493   1.012 -22.437  1.00  0.00
ATOM    478  CD1 TYR    28       3.629   2.017 -21.507  1.00  0.00
ATOM    479  HD1 TYR    28       2.854   2.195 -20.776  1.00  0.00
ATOM    480  CE1 TYR    28       4.778   2.833 -21.482  1.00  0.00
ATOM    481  HE1 TYR    28       4.825   3.709 -20.852  1.00  0.00
ATOM    482  CZ  TYR    28       5.882   2.492 -22.309  1.00  0.00
ATOM    483  OH  TYR    28       6.902   3.414 -22.435  1.00  0.00
ATOM    484  HH  TYR    28       7.324   3.280 -23.287  1.00  0.00
ATOM    485  CE2 TYR    28       5.704   1.449 -23.231  1.00  0.00
ATOM    486  HE2 TYR    28       6.563   1.173 -23.823  1.00  0.00
ATOM    487  CD2 TYR    28       4.544   0.750 -23.306  1.00  0.00
ATOM    488  HD2 TYR    28       4.487  -0.041 -24.039  1.00  0.00
ATOM    489  C   TYR    28       0.439  -0.807 -23.926  1.00  0.00
ATOM    490  O   TYR    28      -0.258  -1.234 -23.045  1.00  0.00
ATOM    491  N   THR    29       0.554  -1.383 -25.131  1.00  0.00
ATOM    492  H   THR    29       1.184  -1.073 -25.861  1.00  0.00
ATOM    493  CA  THR    29      -0.123  -2.539 -25.560  1.00  0.00
ATOM    494  HA  THR    29      -1.013  -2.657 -24.943  1.00  0.00
ATOM    495  CB  THR    29      -0.511  -2.529 -27.053  1.00  0.00
ATOM    496  HB  THR    29      -0.996  -3.435 -27.417  1.00  0.00
ATOM    497  CG2 THR    29      -1.595  -1.470 -27.277  1.00  0.00
ATOM    498 HG21 THR    29      -1.188  -0.472 -27.439  1.00  0.00
ATOM    499 HG22 THR    29      -2.266  -1.385 -26.422  1.00  0.00
ATOM    500 HG23 THR    29      -2.127  -1.748 -28.187  1.00  0.00
ATOM    501  OG1 THR    29       0.580  -2.121 -27.837  1.00  0.00
ATOM    502  HG1 THR    29       0.881  -2.939 -28.240  1.00  0.00
ATOM    503  C   THR    29       0.705  -3.788 -25.205  1.00  0.00
ATOM    504  O   THR    29       1.924  -3.674 -25.101  1.00  0.00
ATOM    505  N   LYS    30       0.113  -4.976 -25.201  1.00  0.00
ATOM    506  H   LYS    30      -0.872  -5.006 -25.435  1.00  0.00
ATOM    507  CA  LYS    30       0.758  -6.268 -24.890  1.00  0.00
ATOM    508  HA  LYS    30       1.180  -6.231 -23.886  1.00  0.00
ATOM    509  CB  LYS    30      -0.400  -7.279 -24.967  1.00  0.00
ATOM    510  HB2 LYS    30      -1.126  -6.985 -25.725  1.00  0.00
ATOM    511  HB3 LYS    30      -0.005  -8.238 -25.300  1.00  0.00
ATOM    512  CG  LYS    30      -1.074  -7.554 -23.635  1.00  0.00
ATOM    513  HG2 LYS    30      -0.494  -8.171 -22.949  1.00  0.00
ATOM    514  HG3 LYS    30      -1.498  -6.621 -23.264  1.00  0.00
ATOM    515  CD  LYS    30      -2.236  -8.420 -24.033  1.00  0.00
ATOM    516  HD2 LYS    30      -2.813  -7.844 -24.757  1.00  0.00
ATOM    517  HD3 LYS    30      -1.925  -9.338 -24.531  1.00  0.00
ATOM    518  CE  LYS    30      -3.110  -8.753 -22.797  1.00  0.00
ATOM    519  HE2 LYS    30      -2.522  -9.261 -22.033  1.00  0.00
ATOM    520  HE3 LYS    30      -3.443  -7.844 -22.296  1.00  0.00
ATOM    521  NZ  LYS    30      -4.271  -9.580 -23.111  1.00  0.00
ATOM    522  HZ1 LYS    30      -4.769  -9.261 -23.931  1.00  0.00
ATOM    523  HZ2 LYS    30      -4.972  -9.637 -22.386  1.00  0.00
ATOM    524  HZ3 LYS    30      -4.053 -10.563 -23.189  1.00  0.00
ATOM    525  C   LYS    30       1.973  -6.679 -25.795  1.00  0.00
ATOM    526  O   LYS    30       2.818  -7.270 -25.214  1.00  0.00
ATOM    527  N   ASP    31       1.984  -6.250 -27.074  1.00  0.00
ATOM    528  H   ASP    31       1.090  -5.900 -27.397  1.00  0.00
ATOM    529  CA  ASP    31       3.069  -6.411 -27.989  1.00  0.00
ATOM    530  HA  ASP    31       3.663  -7.307 -27.814  1.00  0.00
ATOM    531  CB  ASP    31       2.536  -6.505 -29.441  1.00  0.00
ATOM    532  HB2 ASP    31       3.406  -6.782 -30.036  1.00  0.00
ATOM    533  HB3 ASP    31       1.742  -7.242 -29.559  1.00  0.00
ATOM    534  CG  ASP    31       2.054  -5.166 -30.110  1.00  0.00
ATOM    535  OD1 ASP    31       1.720  -4.213 -29.424  1.00  0.00
ATOM    536  OD2 ASP    31       2.269  -5.013 -31.347  1.00  0.00
ATOM    537  C   ASP    31       4.227  -5.413 -27.846  1.00  0.00
ATOM    538  O   ASP    31       5.227  -5.652 -28.494  1.00  0.00
ATOM    539  N   ASN    32       4.073  -4.387 -26.998  1.00  0.00
ATOM    540  H   ASN    32       3.220  -4.158 -26.501  1.00  0.00
ATOM    541  CA  ASN    32       5.148  -3.411 -26.706  1.00  0.00
ATOM    542  HA  ASN    32       5.555  -3.075 -27.659  1.00  0.00
ATOM    543  CB  ASN    32       4.654  -2.006 -26.192  1.00  0.00
ATOM    544  HB2 ASN    32       3.735  -1.663 -26.667  1.00  0.00
ATOM    545  HB3 ASN    32       4.338  -2.158 -25.160  1.00  0.00
ATOM    546  CG  ASN    32       5.728  -0.997 -26.239  1.00  0.00
ATOM    547  OD1 ASN    32       6.677  -1.081 -25.507  1.00  0.00
ATOM    548  ND2 ASN    32       5.755  -0.128 -27.222  1.00  0.00
ATOM    549 HD21 ASN    32       5.127  -0.204 -28.013  1.00  0.00
ATOM    550 HD22 ASN    32       6.487   0.572 -27.247  1.00  0.00
ATOM    551  C   ASN    32       6.254  -4.083 -25.835  1.00  0.00
ATOM    552  O   ASN    32       5.914  -4.655 -24.818  1.00  0.00
ATOM    553  N   PRO    33       7.544  -4.103 -26.250  1.00  0.00
ATOM    554  CD  PRO    33       7.991  -3.517 -27.565  1.00  0.00
ATOM    555  HD2 PRO    33       7.814  -2.435 -27.581  1.00  0.00
ATOM    556  HD3 PRO    33       7.384  -3.866 -28.409  1.00  0.00
ATOM    557  CG  PRO    33       9.386  -4.061 -27.710  1.00  0.00
ATOM    558  HG2 PRO    33       9.968  -3.456 -28.405  1.00  0.00
ATOM    559  HG3 PRO    33       9.261  -5.064 -28.117  1.00  0.00
ATOM    560  CB  PRO    33       9.906  -4.117 -26.217  1.00  0.00
ATOM    561  HB2 PRO    33      10.209  -3.120 -25.898  1.00  0.00
ATOM    562  HB3 PRO    33      10.849  -4.646 -26.075  1.00  0.00
ATOM    563  CA  PRO    33       8.645  -4.572 -25.452  1.00  0.00
ATOM    564  HA  PRO    33       8.501  -5.653 -25.468  1.00  0.00
ATOM    565  C   PRO    33       8.792  -4.169 -23.996  1.00  0.00
ATOM    566  O   PRO    33       9.571  -4.742 -23.194  1.00  0.00
ATOM    567  N   SER    34       8.156  -3.093 -23.673  1.00  0.00
ATOM    568  H   SER    34       7.609  -2.607 -24.374  1.00  0.00
ATOM    569  CA  SER    34       8.139  -2.603 -22.296  1.00  0.00
ATOM    570  HA  SER    34       8.961  -3.016 -21.712  1.00  0.00
ATOM    571  CB  SER    34       8.143  -1.062 -22.333  1.00  0.00
ATOM    572  HB2 SER    34       7.261  -0.659 -22.830  1.00  0.00
ATOM    573  HB3 SER    34       8.093  -0.756 -21.288  1.00  0.00
ATOM    574  OG  SER    34       9.334  -0.696 -22.984  1.00  0.00
ATOM    575  HG  SER    34       9.674   0.039 -22.467  1.00  0.00
ATOM    576  C   SER    34       6.994  -3.033 -21.406  1.00  0.00
ATOM    577  O   SER    34       7.037  -2.880 -20.228  1.00  0.00
ATOM    578  N   TYR    35       5.966  -3.608 -21.986  1.00  0.00
ATOM    579  H   TYR    35       6.028  -3.709 -22.992  1.00  0.00
ATOM    580  CA  TYR    35       4.557  -3.718 -21.363  1.00  0.00
ATOM    581  HA  TYR    35       4.239  -2.757 -20.959  1.00  0.00
ATOM    582  CB  TYR    35       3.489  -4.176 -22.369  1.00  0.00
ATOM    583  HB2 TYR    35       3.128  -3.438 -23.085  1.00  0.00
ATOM    584  HB3 TYR    35       3.966  -4.902 -23.027  1.00  0.00
ATOM    585  CG  TYR    35       2.301  -4.917 -21.786  1.00  0.00
ATOM    586  CD1 TYR    35       1.170  -4.193 -21.459  1.00  0.00
ATOM    587  HD1 TYR    35       1.013  -3.162 -21.742  1.00  0.00
ATOM    588  CE1 TYR    35      -0.013  -4.921 -20.979  1.00  0.00
ATOM    589  HE1 TYR    35      -0.954  -4.405 -20.857  1.00  0.00
ATOM    590  CZ  TYR    35       0.158  -6.277 -20.567  1.00  0.00
ATOM    591  OH  TYR    35      -0.822  -6.918 -19.931  1.00  0.00
ATOM    592  HH  TYR    35      -1.707  -6.629 -20.162  1.00  0.00
ATOM    593  CE2 TYR    35       1.347  -6.977 -20.858  1.00  0.00
ATOM    594  HE2 TYR    35       1.508  -8.034 -20.705  1.00  0.00
ATOM    595  CD2 TYR    35       2.379  -6.306 -21.561  1.00  0.00
ATOM    596  HD2 TYR    35       3.231  -6.947 -21.734  1.00  0.00
ATOM    597  C   TYR    35       4.678  -4.561 -20.154  1.00  0.00
ATOM    598  O   TYR    35       4.256  -4.193 -19.132  1.00  0.00
ATOM    599  N   SER    36       5.348  -5.719 -20.275  1.00  0.00
ATOM    600  H   SER    36       5.491  -6.002 -21.237  1.00  0.00
ATOM    601  CA  SER    36       5.518  -6.728 -19.330  1.00  0.00
ATOM    602  HA  SER    36       4.518  -6.881 -18.924  1.00  0.00
ATOM    603  CB  SER    36       5.840  -8.109 -19.961  1.00  0.00
ATOM    604  HB2 SER    36       4.992  -8.444 -20.558  1.00  0.00
ATOM    605  HB3 SER    36       6.763  -7.951 -20.518  1.00  0.00
ATOM    606  OG  SER    36       6.021  -9.116 -18.977  1.00  0.00
ATOM    607  HG  SER    36       6.860  -9.000 -18.525  1.00  0.00
ATOM    608  C   SER    36       6.462  -6.373 -18.150  1.00  0.00
ATOM    609  O   SER    36       6.234  -6.657 -16.974  1.00  0.00
ATOM    610  N   THR    37       7.470  -5.591 -18.529  1.00  0.00
ATOM    611  H   THR    37       7.536  -5.334 -19.507  1.00  0.00
ATOM    612  CA  THR    37       8.383  -5.004 -17.594  1.00  0.00
ATOM    613  HA  THR    37       8.869  -5.742 -16.955  1.00  0.00
ATOM    614  CB  THR    37       9.517  -4.301 -18.293  1.00  0.00
ATOM    615  HB  THR    37       9.182  -3.521 -18.976  1.00  0.00
ATOM    616  CG2 THR    37      10.631  -3.724 -17.354  1.00  0.00
ATOM    617 HG21 THR    37      11.489  -3.415 -17.952  1.00  0.00
ATOM    618 HG22 THR    37      11.012  -4.500 -16.690  1.00  0.00
ATOM    619 HG23 THR    37      10.239  -2.796 -16.938  1.00  0.00
ATOM    620  OG1 THR    37      10.188  -5.336 -19.036  1.00  0.00
ATOM    621  HG1 THR    37       9.586  -5.623 -19.726  1.00  0.00
ATOM    622  C   THR    37       7.746  -3.955 -16.690  1.00  0.00
ATOM    623  O   THR    37       8.010  -4.074 -15.526  1.00  0.00
ATOM    624  N   ILE    38       6.979  -3.019 -17.228  1.00  0.00
ATOM    625  H   ILE    38       6.984  -3.017 -18.241  1.00  0.00
ATOM    626  CA  ILE    38       6.092  -2.005 -16.539  1.00  0.00
ATOM    627  HA  ILE    38       6.628  -1.404 -15.805  1.00  0.00
ATOM    628  CB  ILE    38       5.374  -1.071 -17.584  1.00  0.00
ATOM    629  HB  ILE    38       5.055  -1.673 -18.435  1.00  0.00
ATOM    630  CG2 ILE    38       4.248  -0.221 -17.068  1.00  0.00
ATOM    631 HG21 ILE    38       3.588  -0.944 -16.589  1.00  0.00
ATOM    632 HG22 ILE    38       3.650   0.203 -17.875  1.00  0.00
ATOM    633 HG23 ILE    38       4.523   0.507 -16.305  1.00  0.00
ATOM    634  CG1 ILE    38       6.418  -0.106 -18.201  1.00  0.00
ATOM    635 HG12 ILE    38       6.825   0.577 -17.455  1.00  0.00
ATOM    636 HG13 ILE    38       7.245  -0.694 -18.598  1.00  0.00
ATOM    637  CD1 ILE    38       5.834   0.631 -19.408  1.00  0.00
ATOM    638 HD11 ILE    38       6.592   1.316 -19.788  1.00  0.00
ATOM    639 HD12 ILE    38       4.996   1.313 -19.264  1.00  0.00
ATOM    640 HD13 ILE    38       5.666  -0.122 -20.179  1.00  0.00
ATOM    641  C   ILE    38       5.149  -2.648 -15.625  1.00  0.00
ATOM    642  O   ILE    38       5.036  -2.317 -14.458  1.00  0.00
ATOM    643  N   LEU    39       4.409  -3.714 -16.163  1.00  0.00
ATOM    644  H   LEU    39       4.478  -3.746 -17.173  1.00  0.00
ATOM    645  CA  LEU    39       3.692  -4.702 -15.409  1.00  0.00
ATOM    646  HA  LEU    39       2.850  -4.186 -14.947  1.00  0.00
ATOM    647  CB  LEU    39       3.158  -5.882 -16.294  1.00  0.00
ATOM    648  HB2 LEU    39       2.963  -5.369 -17.236  1.00  0.00
ATOM    649  HB3 LEU    39       3.892  -6.676 -16.432  1.00  0.00
ATOM    650  CG  LEU    39       1.914  -6.651 -15.801  1.00  0.00
ATOM    651  HG  LEU    39       2.184  -7.117 -14.853  1.00  0.00
ATOM    652  CD1 LEU    39       0.760  -5.698 -15.595  1.00  0.00
ATOM    653 HD11 LEU    39       0.639  -4.951 -16.381  1.00  0.00
ATOM    654 HD12 LEU    39       1.042  -5.203 -14.666  1.00  0.00
ATOM    655 HD13 LEU    39      -0.094  -6.351 -15.418  1.00  0.00
ATOM    656  CD2 LEU    39       1.468  -7.686 -16.737  1.00  0.00
ATOM    657 HD21 LEU    39       1.308  -7.273 -17.733  1.00  0.00
ATOM    658 HD22 LEU    39       2.125  -8.527 -16.955  1.00  0.00
ATOM    659 HD23 LEU    39       0.558  -8.210 -16.444  1.00  0.00
ATOM    660  C   LEU    39       4.459  -5.295 -14.212  1.00  0.00
ATOM    661  O   LEU    39       4.027  -4.876 -13.137  1.00  0.00
ATOM    662  N   ASN    40       5.429  -6.149 -14.362  1.00  0.00
ATOM    663  H   ASN    40       5.706  -6.405 -15.302  1.00  0.00
ATOM    664  CA  ASN    40       6.187  -6.822 -13.316  1.00  0.00
ATOM    665  HA  ASN    40       5.407  -7.177 -12.642  1.00  0.00
ATOM    666  CB  ASN    40       7.078  -7.875 -13.847  1.00  0.00
ATOM    667  HB2 ASN    40       7.840  -7.417 -14.477  1.00  0.00
ATOM    668  HB3 ASN    40       7.685  -8.166 -12.990  1.00  0.00
ATOM    669  CG  ASN    40       6.431  -8.983 -14.617  1.00  0.00
ATOM    670  OD1 ASN    40       5.276  -9.176 -14.790  1.00  0.00
ATOM    671  ND2 ASN    40       7.274  -9.856 -15.104  1.00  0.00
ATOM    672 HD21 ASN    40       8.277  -9.751 -15.008  1.00  0.00
ATOM    673 HD22 ASN    40       6.993 -10.708 -15.574  1.00  0.00
ATOM    674  C   ASN    40       7.000  -5.919 -12.301  1.00  0.00
ATOM    675  O   ASN    40       7.094  -6.205 -11.102  1.00  0.00
ATOM    676  N   SER    41       7.380  -4.700 -12.819  1.00  0.00
ATOM    677  H   SER    41       7.246  -4.440 -13.789  1.00  0.00
ATOM    678  CA  SER    41       8.234  -3.816 -12.013  1.00  0.00
ATOM    679  HA  SER    41       9.106  -4.407 -11.732  1.00  0.00
ATOM    680  CB  SER    41       8.910  -2.659 -12.747  1.00  0.00
ATOM    681  HB2 SER    41       9.383  -1.980 -12.038  1.00  0.00
ATOM    682  HB3 SER    41       9.757  -3.030 -13.323  1.00  0.00
ATOM    683  OG  SER    41       7.906  -2.065 -13.442  1.00  0.00
ATOM    684  HG  SER    41       7.900  -2.571 -14.258  1.00  0.00
ATOM    685  C   SER    41       7.545  -3.289 -10.704  1.00  0.00
ATOM    686  O   SER    41       8.208  -3.062  -9.701  1.00  0.00
ATOM    687  N   THR    42       6.226  -3.170 -10.715  1.00  0.00
ATOM    688  H   THR    42       5.727  -3.369 -11.573  1.00  0.00
ATOM    689  CA  THR    42       5.539  -2.830  -9.475  1.00  0.00
ATOM    690  HA  THR    42       6.222  -2.805  -8.626  1.00  0.00
ATOM    691  CB  THR    42       4.972  -1.437  -9.497  1.00  0.00
ATOM    692  HB  THR    42       4.306  -1.285  -8.648  1.00  0.00
ATOM    693  CG2 THR    42       6.155  -0.477  -9.646  1.00  0.00
ATOM    694 HG21 THR    42       6.008   0.578  -9.414  1.00  0.00
ATOM    695 HG22 THR    42       6.780  -0.499 -10.538  1.00  0.00
ATOM    696 HG23 THR    42       6.903  -0.719  -8.891  1.00  0.00
ATOM    697  OG1 THR    42       4.345  -1.080 -10.732  1.00  0.00
ATOM    698  HG1 THR    42       4.199  -0.133 -10.786  1.00  0.00
ATOM    699  C   THR    42       4.477  -3.954  -9.203  1.00  0.00
ATOM    700  O   THR    42       3.385  -3.746  -8.713  1.00  0.00
ATOM    701  N   SER    43       4.725  -5.245  -9.487  1.00  0.00
ATOM    702  H   SER    43       5.603  -5.435  -9.956  1.00  0.00
ATOM    703  CA  SER    43       3.823  -6.384  -9.133  1.00  0.00
ATOM    704  HA  SER    43       2.814  -6.046  -8.896  1.00  0.00
ATOM    705  CB  SER    43       3.668  -7.202 -10.374  1.00  0.00
ATOM    706  HB2 SER    43       4.671  -7.402 -10.751  1.00  0.00
ATOM    707  HB3 SER    43       3.072  -8.057 -10.053  1.00  0.00
ATOM    708  OG  SER    43       2.820  -6.453 -11.298  1.00  0.00
ATOM    709  HG  SER    43       3.415  -5.798 -11.669  1.00  0.00
ATOM    710  C   SER    43       4.222  -7.138  -7.811  1.00  0.00
ATOM    711  O   SER    43       4.582  -8.268  -7.882  1.00  0.00
ATOM    712  N   LEU    44       4.455  -6.450  -6.729  1.00  0.00
ATOM    713  H   LEU    44       3.876  -5.639  -6.545  1.00  0.00
ATOM    714  CA  LEU    44       5.499  -6.715  -5.762  1.00  0.00
ATOM    715  HA  LEU    44       6.404  -7.109  -6.224  1.00  0.00
ATOM    716  CB  LEU    44       6.092  -5.513  -5.074  1.00  0.00
ATOM    717  HB2 LEU    44       5.334  -5.143  -4.384  1.00  0.00
ATOM    718  HB3 LEU    44       6.851  -5.945  -4.421  1.00  0.00
ATOM    719  CG  LEU    44       6.546  -4.388  -5.917  1.00  0.00
ATOM    720  HG  LEU    44       5.727  -4.056  -6.555  1.00  0.00
ATOM    721  CD1 LEU    44       7.038  -3.287  -4.920  1.00  0.00
ATOM    722 HD11 LEU    44       7.696  -3.682  -4.146  1.00  0.00
ATOM    723 HD12 LEU    44       6.185  -2.921  -4.349  1.00  0.00
ATOM    724 HD13 LEU    44       7.533  -2.441  -5.398  1.00  0.00
ATOM    725  CD2 LEU    44       7.879  -4.691  -6.664  1.00  0.00
ATOM    726 HD21 LEU    44       7.673  -5.539  -7.317  1.00  0.00
ATOM    727 HD22 LEU    44       8.120  -3.802  -7.246  1.00  0.00
ATOM    728 HD23 LEU    44       8.645  -4.870  -5.910  1.00  0.00
ATOM    729  C   LEU    44       5.083  -7.819  -4.793  1.00  0.00
ATOM    730  O   LEU    44       5.649  -7.837  -3.727  1.00  0.00
ATOM    731  N   ASN    45       4.109  -8.645  -5.208  1.00  0.00
ATOM    732  H   ASN    45       3.626  -8.409  -6.067  1.00  0.00
ATOM    733  CA  ASN    45       3.853 -10.004  -4.638  1.00  0.00
ATOM    734  HA  ASN    45       4.672 -10.310  -3.986  1.00  0.00
ATOM    735  CB  ASN    45       2.621  -9.930  -3.723  1.00  0.00
ATOM    736  HB2 ASN    45       2.567  -9.025  -3.117  1.00  0.00
ATOM    737  HB3 ASN    45       1.660  -9.948  -4.238  1.00  0.00
ATOM    738  CG  ASN    45       2.615 -11.011  -2.682  1.00  0.00
ATOM    739  OD1 ASN    45       3.225 -12.077  -2.779  1.00  0.00
ATOM    740  ND2 ASN    45       1.899 -10.882  -1.579  1.00  0.00
ATOM    741 HD21 ASN    45       1.500  -9.967  -1.406  1.00  0.00
ATOM    742 HD22 ASN    45       1.969 -11.601  -0.869  1.00  0.00
ATOM    743  C   ASN    45       3.744 -10.960  -5.833  1.00  0.00
ATOM    744  O   ASN    45       2.619 -11.116  -6.341  1.00  0.00
ATOM    745  N   PRO    46       4.842 -11.649  -6.260  1.00  0.00
ATOM    746  CD  PRO    46       6.165 -11.347  -5.733  1.00  0.00
ATOM    747  HD2 PRO    46       6.132 -11.533  -4.653  1.00  0.00
ATOM    748  HD3 PRO    46       6.406 -10.290  -5.902  1.00  0.00
ATOM    749  CG  PRO    46       7.243 -12.188  -6.380  1.00  0.00
ATOM    750  HG2 PRO    46       7.523 -13.021  -5.735  1.00  0.00
ATOM    751  HG3 PRO    46       8.101 -11.607  -6.716  1.00  0.00
ATOM    752  CB  PRO    46       6.450 -12.846  -7.514  1.00  0.00
ATOM    753  HB2 PRO    46       6.722 -13.893  -7.645  1.00  0.00
ATOM    754  HB3 PRO    46       6.757 -12.391  -8.455  1.00  0.00
ATOM    755  CA  PRO    46       4.982 -12.640  -7.293  1.00  0.00
ATOM    756  HA  PRO    46       4.611 -12.253  -8.242  1.00  0.00
ATOM    757  C   PRO    46       4.171 -13.954  -7.219  1.00  0.00
ATOM    758  O   PRO    46       4.235 -14.776  -8.110  1.00  0.00
ATOM    759  N   ARG    47       3.435 -14.099  -6.104  1.00  0.00
ATOM    760  H   ARG    47       3.372 -13.416  -5.358  1.00  0.00
ATOM    761  CA  ARG    47       2.643 -15.322  -5.901  1.00  0.00
ATOM    762  HA  ARG    47       3.290 -16.178  -6.095  1.00  0.00
ATOM    763  CB  ARG    47       2.290 -15.538  -4.424  1.00  0.00
ATOM    764  HB2 ARG    47       2.059 -16.574  -4.176  1.00  0.00
ATOM    765  HB3 ARG    47       3.238 -15.478  -3.890  1.00  0.00
ATOM    766  CG  ARG    47       1.180 -14.619  -4.031  1.00  0.00
ATOM    767  HG2 ARG    47       1.332 -13.555  -4.215  1.00  0.00
ATOM    768  HG3 ARG    47       0.269 -14.875  -4.572  1.00  0.00
ATOM    769  CD  ARG    47       0.836 -14.649  -2.527  1.00  0.00
ATOM    770  HD2 ARG    47       0.244 -15.538  -2.310  1.00  0.00
ATOM    771  HD3 ARG    47       1.736 -14.638  -1.913  1.00  0.00
ATOM    772  NE  ARG    47       0.196 -13.329  -2.155  1.00  0.00
ATOM    773  HE  ARG    47       0.814 -12.531  -2.114  1.00  0.00
ATOM    774  CZ  ARG    47      -1.011 -13.103  -1.720  1.00  0.00
ATOM    775  NH1 ARG    47      -1.885 -13.979  -1.523  1.00  0.00
ATOM    776 HH11 ARG    47      -1.765 -14.954  -1.756  1.00  0.00
ATOM    777 HH12 ARG    47      -2.847 -13.911  -1.223  1.00  0.00
ATOM    778  NH2 ARG    47      -1.432 -11.867  -1.530  1.00  0.00
ATOM    779 HH21 ARG    47      -0.836 -11.063  -1.672  1.00  0.00
ATOM    780 HH22 ARG    47      -2.403 -11.686  -1.320  1.00  0.00
ATOM    781  C   ARG    47       1.529 -15.524  -6.946  1.00  0.00
ATOM    782  O   ARG    47       1.252 -16.720  -7.178  1.00  0.00
ATOM    783  N   PHE    48       1.047 -14.391  -7.523  1.00  0.00
ATOM    784  H   PHE    48       1.328 -13.498  -7.137  1.00  0.00
ATOM    785  CA  PHE    48       0.181 -14.377  -8.692  1.00  0.00
ATOM    786  HA  PHE    48      -0.533 -15.200  -8.734  1.00  0.00
ATOM    787  CB  PHE    48      -0.599 -13.104  -8.768  1.00  0.00
ATOM    788  HB2 PHE    48      -0.163 -12.298  -9.358  1.00  0.00
ATOM    789  HB3 PHE    48      -1.501 -13.426  -9.287  1.00  0.00
ATOM    790  CG  PHE    48      -0.996 -12.530  -7.402  1.00  0.00
ATOM    791  CD1 PHE    48      -1.916 -13.204  -6.605  1.00  0.00
ATOM    792  HD1 PHE    48      -2.360 -14.152  -6.872  1.00  0.00
ATOM    793  CE1 PHE    48      -2.283 -12.673  -5.362  1.00  0.00
ATOM    794  HE1 PHE    48      -2.969 -13.227  -4.739  1.00  0.00
ATOM    795  CZ  PHE    48      -1.752 -11.474  -4.891  1.00  0.00
ATOM    796  HZ  PHE    48      -2.001 -11.136  -3.896  1.00  0.00
ATOM    797  CE2 PHE    48      -0.758 -10.862  -5.675  1.00  0.00
ATOM    798  HE2 PHE    48      -0.349  -9.951  -5.263  1.00  0.00
ATOM    799  CD2 PHE    48      -0.358 -11.360  -6.984  1.00  0.00
ATOM    800  HD2 PHE    48       0.346 -10.928  -7.681  1.00  0.00
ATOM    801  C   PHE    48       0.806 -14.615 -10.111  1.00  0.00
ATOM    802  O   PHE    48       0.080 -14.671 -11.074  1.00  0.00
ATOM    803  N   PHE    49       2.141 -14.569 -10.221  1.00  0.00
ATOM    804  H   PHE    49       2.623 -14.596  -9.330  1.00  0.00
ATOM    805  CA  PHE    49       2.931 -14.560 -11.541  1.00  0.00
ATOM    806  HA  PHE    49       2.480 -13.680 -12.000  1.00  0.00
ATOM    807  CB  PHE    49       4.372 -14.167 -11.423  1.00  0.00
ATOM    808  HB2 PHE    49       4.366 -13.228 -10.870  1.00  0.00
ATOM    809  HB3 PHE    49       4.888 -14.830 -10.728  1.00  0.00
ATOM    810  CG  PHE    49       5.199 -14.040 -12.666  1.00  0.00
ATOM    811  CD1 PHE    49       4.999 -12.982 -13.567  1.00  0.00
ATOM    812  HD1 PHE    49       4.333 -12.158 -13.357  1.00  0.00
ATOM    813  CE1 PHE    49       5.658 -13.028 -14.827  1.00  0.00
ATOM    814  HE1 PHE    49       5.400 -12.222 -15.498  1.00  0.00
ATOM    815  CZ  PHE    49       6.568 -14.063 -15.176  1.00  0.00
ATOM    816  HZ  PHE    49       7.138 -14.038 -16.093  1.00  0.00
ATOM    817  CE2 PHE    49       6.813 -15.076 -14.222  1.00  0.00
ATOM    818  HE2 PHE    49       7.456 -15.916 -14.442  1.00  0.00
ATOM    819  CD2 PHE    49       6.099 -15.074 -13.005  1.00  0.00
ATOM    820  HD2 PHE    49       6.207 -15.877 -12.291  1.00  0.00
ATOM    821  C   PHE    49       2.634 -15.640 -12.519  1.00  0.00
ATOM    822  O   PHE    49       2.563 -15.315 -13.753  1.00  0.00
ATOM    823  N   PRO    50       2.379 -16.889 -12.120  1.00  0.00
ATOM    824  CD  PRO    50       2.845 -17.482 -10.891  1.00  0.00
ATOM    825  HD2 PRO    50       2.012 -17.596 -10.187  1.00  0.00
ATOM    826  HD3 PRO    50       3.683 -16.915 -10.465  1.00  0.00
ATOM    827  CG  PRO    50       3.374 -18.838 -11.357  1.00  0.00
ATOM    828  HG2 PRO    50       3.343 -19.628 -10.606  1.00  0.00
ATOM    829  HG3 PRO    50       4.374 -18.635 -11.740  1.00  0.00
ATOM    830  CB  PRO    50       2.393 -19.260 -12.412  1.00  0.00
ATOM    831  HB2 PRO    50       1.558 -19.752 -11.912  1.00  0.00
ATOM    832  HB3 PRO    50       2.745 -20.017 -13.113  1.00  0.00
ATOM    833  CA  PRO    50       1.957 -17.936 -13.113  1.00  0.00
ATOM    834  HA  PRO    50       2.486 -17.922 -14.066  1.00  0.00
ATOM    835  C   PRO    50       0.461 -17.884 -13.507  1.00  0.00
ATOM    836  O   PRO    50       0.086 -18.710 -14.300  1.00  0.00
ATOM    837  N   SER    51      -0.340 -16.911 -13.056  1.00  0.00
ATOM    838  H   SER    51      -0.087 -16.335 -12.262  1.00  0.00
ATOM    839  CA  SER    51      -1.783 -16.851 -13.564  1.00  0.00
ATOM    840  HA  SER    51      -2.176 -17.868 -13.546  1.00  0.00
ATOM    841  CB  SER    51      -2.618 -16.010 -12.568  1.00  0.00
ATOM    842  HB2 SER    51      -2.521 -16.497 -11.598  1.00  0.00
ATOM    843  HB3 SER    51      -2.269 -14.990 -12.404  1.00  0.00
ATOM    844  OG  SER    51      -3.997 -15.905 -13.071  1.00  0.00
ATOM    845  HG  SER    51      -4.478 -15.260 -12.548  1.00  0.00
ATOM    846  C   SER    51      -1.956 -16.295 -15.012  1.00  0.00
ATOM    847  O   SER    51      -1.608 -15.149 -15.236  1.00  0.00
ATOM    848  N   SER    52      -2.686 -17.066 -15.899  1.00  0.00
ATOM    849  H   SER    52      -3.081 -17.947 -15.591  1.00  0.00
ATOM    850  CA  SER    52      -3.126 -16.597 -17.258  1.00  0.00
ATOM    851  HA  SER    52      -2.190 -16.241 -17.688  1.00  0.00
ATOM    852  CB  SER    52      -3.754 -17.685 -18.080  1.00  0.00
ATOM    853  HB2 SER    52      -4.061 -17.307 -19.055  1.00  0.00
ATOM    854  HB3 SER    52      -3.004 -18.468 -18.191  1.00  0.00
ATOM    855  OG  SER    52      -4.979 -18.178 -17.464  1.00  0.00
ATOM    856  HG  SER    52      -5.557 -17.414 -17.521  1.00  0.00
ATOM    857  C   SER    52      -3.923 -15.290 -17.190  1.00  0.00
ATOM    858  O   SER    52      -3.787 -14.395 -18.003  1.00  0.00
ATOM    859  N   ALA    53      -4.718 -15.056 -16.142  1.00  0.00
ATOM    860  H   ALA    53      -4.825 -15.839 -15.508  1.00  0.00
ATOM    861  CA  ALA    53      -5.687 -14.003 -16.013  1.00  0.00
ATOM    862  HA  ALA    53      -6.125 -13.811 -16.993  1.00  0.00
ATOM    863  CB  ALA    53      -6.775 -14.433 -14.999  1.00  0.00
ATOM    864  HB1 ALA    53      -6.210 -14.656 -14.094  1.00  0.00
ATOM    865  HB2 ALA    53      -7.363 -15.283 -15.346  1.00  0.00
ATOM    866  HB3 ALA    53      -7.412 -13.589 -14.734  1.00  0.00
ATOM    867  C   ALA    53      -5.069 -12.696 -15.489  1.00  0.00
ATOM    868  O   ALA    53      -5.852 -11.793 -15.334  1.00  0.00
ATOM    869  N   ARG    54      -3.756 -12.663 -15.240  1.00  0.00
ATOM    870  H   ARG    54      -3.283 -13.549 -15.370  1.00  0.00
ATOM    871  CA  ARG    54      -3.097 -11.575 -14.458  1.00  0.00
ATOM    872  HA  ARG    54      -3.761 -11.390 -13.613  1.00  0.00
ATOM    873  CB  ARG    54      -1.743 -12.048 -13.972  1.00  0.00
ATOM    874  HB2 ARG    54      -1.387 -11.284 -13.282  1.00  0.00
ATOM    875  HB3 ARG    54      -1.776 -13.025 -13.490  1.00  0.00
ATOM    876  CG  ARG    54      -0.723 -12.197 -15.112  1.00  0.00
ATOM    877  HG2 ARG    54      -1.104 -12.784 -15.948  1.00  0.00
ATOM    878  HG3 ARG    54      -0.539 -11.185 -15.469  1.00  0.00
ATOM    879  CD  ARG    54       0.532 -12.742 -14.602  1.00  0.00
ATOM    880  HD2 ARG    54       0.883 -12.111 -13.785  1.00  0.00
ATOM    881  HD3 ARG    54       0.269 -13.713 -14.184  1.00  0.00
ATOM    882  NE  ARG    54       1.634 -12.809 -15.614  1.00  0.00
ATOM    883  HE  ARG    54       2.087 -11.934 -15.836  1.00  0.00
ATOM    884  CZ  ARG    54       1.900 -13.819 -16.384  1.00  0.00
ATOM    885  NH1 ARG    54       1.275 -14.963 -16.302  1.00  0.00
ATOM    886 HH11 ARG    54       0.760 -15.184 -15.462  1.00  0.00
ATOM    887 HH12 ARG    54       1.612 -15.702 -16.902  1.00  0.00
ATOM    888  NH2 ARG    54       2.842 -13.676 -17.304  1.00  0.00
ATOM    889 HH21 ARG    54       3.189 -12.736 -17.428  1.00  0.00
ATOM    890 HH22 ARG    54       3.105 -14.441 -17.909  1.00  0.00
ATOM    891  C   ARG    54      -3.046 -10.278 -15.341  1.00  0.00
ATOM    892  O   ARG    54      -2.998  -9.201 -14.788  1.00  0.00
ATOM    893  N   TYR    55      -2.941 -10.346 -16.696  1.00  0.00
ATOM    894  H   TYR    55      -3.032 -11.297 -17.032  1.00  0.00
ATOM    895  CA  TYR    55      -2.600  -9.364 -17.679  1.00  0.00
ATOM    896  HA  TYR    55      -1.713  -8.850 -17.311  1.00  0.00
ATOM    897  CB  TYR    55      -2.267 -10.019 -18.998  1.00  0.00
ATOM    898  HB2 TYR    55      -3.153 -10.559 -19.334  1.00  0.00
ATOM    899  HB3 TYR    55      -2.076  -9.286 -19.782  1.00  0.00
ATOM    900  CG  TYR    55      -1.129 -10.960 -18.993  1.00  0.00
ATOM    901  CD1 TYR    55      -1.315 -12.327 -18.805  1.00  0.00
ATOM    902  HD1 TYR    55      -2.322 -12.707 -18.720  1.00  0.00
ATOM    903  CE1 TYR    55      -0.332 -13.268 -19.153  1.00  0.00
ATOM    904  HE1 TYR    55      -0.500 -14.328 -19.041  1.00  0.00
ATOM    905  CZ  TYR    55       0.914 -12.827 -19.609  1.00  0.00
ATOM    906  OH  TYR    55       1.926 -13.717 -19.985  1.00  0.00
ATOM    907  HH  TYR    55       2.728 -13.230 -20.190  1.00  0.00
ATOM    908  CE2 TYR    55       1.179 -11.394 -19.694  1.00  0.00
ATOM    909  HE2 TYR    55       2.144 -11.071 -20.057  1.00  0.00
ATOM    910  CD2 TYR    55       0.211 -10.446 -19.190  1.00  0.00
ATOM    911  HD2 TYR    55       0.362  -9.379 -19.262  1.00  0.00
ATOM    912  C   TYR    55      -3.741  -8.425 -17.917  1.00  0.00
ATOM    913  O   TYR    55      -4.793  -8.861 -18.291  1.00  0.00
ATOM    914  N   PRO    56      -3.569  -7.060 -17.754  1.00  0.00
ATOM    915  CD  PRO    56      -2.511  -6.342 -17.049  1.00  0.00
ATOM    916  HD2 PRO    56      -1.502  -6.758 -17.159  1.00  0.00
ATOM    917  HD3 PRO    56      -2.740  -6.373 -15.976  1.00  0.00
ATOM    918  CG  PRO    56      -2.591  -4.904 -17.663  1.00  0.00
ATOM    919  HG2 PRO    56      -2.094  -4.909 -18.633  1.00  0.00
ATOM    920  HG3 PRO    56      -2.209  -4.151 -16.972  1.00  0.00
ATOM    921  CB  PRO    56      -4.101  -4.662 -17.832  1.00  0.00
ATOM    922  HB2 PRO    56      -4.324  -3.901 -18.579  1.00  0.00
ATOM    923  HB3 PRO    56      -4.475  -4.435 -16.834  1.00  0.00
ATOM    924  CA  PRO    56      -4.541  -6.047 -18.331  1.00  0.00
ATOM    925  HA  PRO    56      -5.568  -6.292 -18.058  1.00  0.00
ATOM    926  C   PRO    56      -4.490  -5.896 -19.908  1.00  0.00
ATOM    927  O   PRO    56      -3.495  -6.162 -20.506  1.00  0.00
ATOM    928  N   LEU    57      -5.607  -5.425 -20.558  1.00  0.00
ATOM    929  H   LEU    57      -6.369  -5.114 -19.968  1.00  0.00
ATOM    930  CA  LEU    57      -5.724  -5.271 -21.998  1.00  0.00
ATOM    931  HA  LEU    57      -5.567  -6.283 -22.369  1.00  0.00
ATOM    932  CB  LEU    57      -7.138  -4.981 -22.304  1.00  0.00
ATOM    933  HB2 LEU    57      -7.765  -5.750 -21.853  1.00  0.00
ATOM    934  HB3 LEU    57      -7.482  -4.060 -21.832  1.00  0.00
ATOM    935  CG  LEU    57      -7.493  -4.625 -23.758  1.00  0.00
ATOM    936  HG  LEU    57      -6.881  -3.739 -23.930  1.00  0.00
ATOM    937  CD1 LEU    57      -7.098  -5.619 -24.815  1.00  0.00
ATOM    938 HD11 LEU    57      -7.719  -6.453 -24.488  1.00  0.00
ATOM    939 HD12 LEU    57      -6.031  -5.840 -24.851  1.00  0.00
ATOM    940 HD13 LEU    57      -7.476  -5.206 -25.751  1.00  0.00
ATOM    941  CD2 LEU    57      -8.978  -4.246 -23.888  1.00  0.00
ATOM    942 HD21 LEU    57      -9.637  -4.896 -23.313  1.00  0.00
ATOM    943 HD22 LEU    57      -9.118  -3.269 -23.425  1.00  0.00
ATOM    944 HD23 LEU    57      -9.268  -4.314 -24.936  1.00  0.00
ATOM    945  C   LEU    57      -4.664  -4.326 -22.627  1.00  0.00
ATOM    946  O   LEU    57      -4.051  -4.620 -23.693  1.00  0.00
ATOM    947  N   LEU    58      -4.564  -3.134 -22.017  1.00  0.00
ATOM    948  H   LEU    58      -5.030  -3.014 -21.125  1.00  0.00
ATOM    949  CA  LEU    58      -3.474  -2.143 -22.243  1.00  0.00
ATOM    950  HA  LEU    58      -2.614  -2.745 -22.537  1.00  0.00
ATOM    951  CB  LEU    58      -3.725  -1.253 -23.409  1.00  0.00
ATOM    952  HB2 LEU    58      -2.854  -0.606 -23.514  1.00  0.00
ATOM    953  HB3 LEU    58      -3.911  -1.839 -24.309  1.00  0.00
ATOM    954  CG  LEU    58      -5.008  -0.276 -23.386  1.00  0.00
ATOM    955  HG  LEU    58      -5.945  -0.795 -23.590  1.00  0.00
ATOM    956  CD1 LEU    58      -5.137   0.487 -22.054  1.00  0.00
ATOM    957 HD11 LEU    58      -4.166   0.927 -21.825  1.00  0.00
ATOM    958 HD12 LEU    58      -5.564  -0.136 -21.268  1.00  0.00
ATOM    959 HD13 LEU    58      -5.799   1.346 -22.159  1.00  0.00
ATOM    960  CD2 LEU    58      -4.759   0.685 -24.618  1.00  0.00
ATOM    961 HD21 LEU    58      -3.732   1.049 -24.656  1.00  0.00
ATOM    962 HD22 LEU    58      -4.943   0.113 -25.528  1.00  0.00
ATOM    963 HD23 LEU    58      -5.546   1.436 -24.689  1.00  0.00
ATOM    964  C   LEU    58      -3.117  -1.474 -20.885  1.00  0.00
ATOM    965  O   LEU    58      -3.824  -1.719 -19.916  1.00  0.00
ATOM    966  N   ILE    59      -2.098  -0.603 -20.869  1.00  0.00
ATOM    967  H   ILE    59      -1.571  -0.435 -21.718  1.00  0.00
ATOM    968  CA  ILE    59      -1.744   0.249 -19.635  1.00  0.00
ATOM    969  HA  ILE    59      -2.534   0.134 -18.892  1.00  0.00
ATOM    970  CB  ILE    59      -0.391  -0.310 -19.099  1.00  0.00
ATOM    971  HB  ILE    59       0.437  -0.222 -19.803  1.00  0.00
ATOM    972  CG2 ILE    59       0.096   0.580 -17.860  1.00  0.00
ATOM    973 HG21 ILE    59       1.080   0.268 -17.510  1.00  0.00
ATOM    974 HG22 ILE    59      -0.637   0.664 -17.058  1.00  0.00
ATOM    975 HG23 ILE    59       0.235   1.617 -18.166  1.00  0.00
ATOM    976  CG1 ILE    59      -0.367  -1.788 -18.711  1.00  0.00
ATOM    977 HG12 ILE    59      -0.887  -1.820 -17.753  1.00  0.00
ATOM    978 HG13 ILE    59      -0.897  -2.460 -19.386  1.00  0.00
ATOM    979  CD1 ILE    59       1.051  -2.399 -18.464  1.00  0.00
ATOM    980 HD11 ILE    59       0.869  -3.474 -18.473  1.00  0.00
ATOM    981 HD12 ILE    59       1.508  -2.119 -17.515  1.00  0.00
ATOM    982 HD13 ILE    59       1.711  -2.318 -19.328  1.00  0.00
ATOM    983  C   ILE    59      -1.757   1.711 -20.075  1.00  0.00
ATOM    984  O   ILE    59      -1.306   2.030 -21.181  1.00  0.00
ATOM    985  N   VAL    60      -2.045   2.663 -19.182  1.00  0.00
ATOM    986  H   VAL    60      -2.441   2.358 -18.302  1.00  0.00
ATOM    987  CA  VAL    60      -1.679   4.100 -19.339  1.00  0.00
ATOM    988  HA  VAL    60      -1.239   4.245 -20.326  1.00  0.00
ATOM    989  CB  VAL    60      -2.953   4.936 -19.462  1.00  0.00
ATOM    990  HB  VAL    60      -3.537   4.791 -18.552  1.00  0.00
ATOM    991  CG1 VAL    60      -2.791   6.460 -19.416  1.00  0.00
ATOM    992 HG11 VAL    60      -2.162   6.775 -18.583  1.00  0.00
ATOM    993 HG12 VAL    60      -2.369   6.635 -20.405  1.00  0.00
ATOM    994 HG13 VAL    60      -3.765   6.947 -19.358  1.00  0.00
ATOM    995  CG2 VAL    60      -3.917   4.482 -20.573  1.00  0.00
ATOM    996 HG21 VAL    60      -4.801   5.100 -20.413  1.00  0.00
ATOM    997 HG22 VAL    60      -4.173   3.423 -20.606  1.00  0.00
ATOM    998 HG23 VAL    60      -3.591   4.792 -21.565  1.00  0.00
ATOM    999  C   VAL    60      -0.794   4.596 -18.173  1.00  0.00
ATOM   1000  O   VAL    60      -1.095   4.344 -17.041  1.00  0.00
ATOM   1001  N   THR    61       0.341   5.263 -18.429  1.00  0.00
ATOM   1002  H   THR    61       0.598   5.479 -19.385  1.00  0.00
ATOM   1003  CA  THR    61       1.382   5.797 -17.546  1.00  0.00
ATOM   1004  HA  THR    61       1.105   5.460 -16.547  1.00  0.00
ATOM   1005  CB  THR    61       2.793   5.252 -17.828  1.00  0.00
ATOM   1006  HB  THR    61       3.468   5.765 -17.143  1.00  0.00
ATOM   1007  CG2 THR    61       2.874   3.746 -17.697  1.00  0.00
ATOM   1008 HG21 THR    61       3.572   3.320 -18.417  1.00  0.00
ATOM   1009 HG22 THR    61       1.955   3.337 -18.117  1.00  0.00
ATOM   1010 HG23 THR    61       2.945   3.419 -16.659  1.00  0.00
ATOM   1011  OG1 THR    61       3.116   5.623 -19.137  1.00  0.00
ATOM   1012  HG1 THR    61       2.784   6.512 -19.282  1.00  0.00
ATOM   1013  C   THR    61       1.296   7.319 -17.431  1.00  0.00
ATOM   1014  O   THR    61       2.143   7.989 -18.012  1.00  0.00
ATOM   1015  N   PRO    62       0.257   7.907 -16.780  1.00  0.00
ATOM   1016  CD  PRO    62      -0.713   7.293 -15.809  1.00  0.00
ATOM   1017  HD2 PRO    62      -0.255   6.598 -15.095  1.00  0.00
ATOM   1018  HD3 PRO    62      -1.510   6.747 -16.330  1.00  0.00
ATOM   1019  CG  PRO    62      -1.425   8.559 -15.282  1.00  0.00
ATOM   1020  HG2 PRO    62      -0.971   8.930 -14.363  1.00  0.00
ATOM   1021  HG3 PRO    62      -2.421   8.299 -14.923  1.00  0.00
ATOM   1022  CB  PRO    62      -1.437   9.493 -16.484  1.00  0.00
ATOM   1023  HB2 PRO    62      -1.550  10.570 -16.363  1.00  0.00
ATOM   1024  HB3 PRO    62      -2.230   9.071 -17.102  1.00  0.00
ATOM   1025  CA  PRO    62      -0.110   9.237 -17.157  1.00  0.00
ATOM   1026  HA  PRO    62      -0.146   9.420 -18.231  1.00  0.00
ATOM   1027  C   PRO    62       1.044  10.206 -16.646  1.00  0.00
ATOM   1028  O   PRO    62       1.433  10.211 -15.496  1.00  0.00
ATOM   1029  N   LEU    63       1.506  11.051 -17.602  1.00  0.00
ATOM   1030  H   LEU    63       1.209  10.869 -18.554  1.00  0.00
ATOM   1031  CA  LEU    63       2.514  12.115 -17.404  1.00  0.00
ATOM   1032  HA  LEU    63       3.298  11.859 -16.692  1.00  0.00
ATOM   1033  CB  LEU    63       3.228  12.439 -18.677  1.00  0.00
ATOM   1034  HB2 LEU    63       3.841  11.565 -18.898  1.00  0.00
ATOM   1035  HB3 LEU    63       2.420  12.602 -19.390  1.00  0.00
ATOM   1036  CG  LEU    63       4.167  13.739 -18.649  1.00  0.00
ATOM   1037  HG  LEU    63       3.664  14.578 -18.169  1.00  0.00
ATOM   1038  CD1 LEU    63       5.345  13.543 -17.723  1.00  0.00
ATOM   1039 HD11 LEU    63       6.013  14.405 -17.702  1.00  0.00
ATOM   1040 HD12 LEU    63       6.052  12.874 -18.214  1.00  0.00
ATOM   1041 HD13 LEU    63       5.102  13.238 -16.705  1.00  0.00
ATOM   1042  CD2 LEU    63       4.722  14.053 -20.020  1.00  0.00
ATOM   1043 HD21 LEU    63       5.229  15.017 -19.989  1.00  0.00
ATOM   1044 HD22 LEU    63       5.429  13.253 -20.240  1.00  0.00
ATOM   1045 HD23 LEU    63       3.896  14.077 -20.731  1.00  0.00
ATOM   1046  C   LEU    63       1.826  13.427 -16.796  1.00  0.00
ATOM   1047  O   LEU    63       2.474  14.169 -15.980  1.00  0.00
ATOM   1048  N   HID    64       0.617  13.711 -17.230  1.00  0.00
ATOM   1049  H   HID    64       0.207  13.121 -17.943  1.00  0.00
ATOM   1050  CA  HID    64      -0.258  14.867 -16.900  1.00  0.00
ATOM   1051  HA  HID    64      -0.044  15.376 -15.960  1.00  0.00
ATOM   1052  CB  HID    64      -0.251  15.872 -18.056  1.00  0.00
ATOM   1053  HB2 HID    64      -0.516  15.401 -19.003  1.00  0.00
ATOM   1054  HB3 HID    64      -0.985  16.678 -18.026  1.00  0.00
ATOM   1055  CG  HID    64       1.080  16.547 -18.129  1.00  0.00
ATOM   1056  ND1 HID    64       1.592  17.514 -17.332  1.00  0.00
ATOM   1057  HD1 HID    64       1.167  17.829 -16.472  1.00  0.00
ATOM   1058  CE1 HID    64       2.767  18.000 -17.858  1.00  0.00
ATOM   1059  HE1 HID    64       3.384  18.806 -17.489  1.00  0.00
ATOM   1060  NE2 HID    64       3.064  17.250 -18.905  1.00  0.00
ATOM   1061  CD2 HID    64       1.907  16.477 -19.155  1.00  0.00
ATOM   1062  HD2 HID    64       1.771  15.955 -20.090  1.00  0.00
ATOM   1063  C   HID    64      -1.668  14.436 -16.782  1.00  0.00
ATOM   1064  O   HID    64      -2.029  13.402 -17.261  1.00  0.00
ATOM   1065  N   ALA    65      -2.516  15.264 -16.160  1.00  0.00
ATOM   1066  H   ALA    65      -2.145  16.119 -15.762  1.00  0.00
ATOM   1067  CA  ALA    65      -3.887  15.062 -15.931  1.00  0.00
ATOM   1068  HA  ALA    65      -4.037  14.102 -15.438  1.00  0.00
ATOM   1069  CB  ALA    65      -4.291  16.288 -15.081  1.00  0.00
ATOM   1070  HB1 ALA    65      -5.365  16.372 -14.915  1.00  0.00
ATOM   1071  HB2 ALA    65      -3.938  17.124 -15.684  1.00  0.00
ATOM   1072  HB3 ALA    65      -3.857  16.288 -14.081  1.00  0.00
ATOM   1073  C   ALA    65      -4.814  14.962 -17.103  1.00  0.00
ATOM   1074  O   ALA    65      -5.968  14.498 -16.947  1.00  0.00
ATOM   1075  N   SER    66      -4.453  15.510 -18.239  1.00  0.00
ATOM   1076  H   SER    66      -3.510  15.876 -18.288  1.00  0.00
ATOM   1077  CA  SER    66      -5.221  15.746 -19.504  1.00  0.00
ATOM   1078  HA  SER    66      -6.190  16.183 -19.265  1.00  0.00
ATOM   1079  CB  SER    66      -4.428  16.672 -20.368  1.00  0.00
ATOM   1080  HB2 SER    66      -5.040  16.837 -21.254  1.00  0.00
ATOM   1081  HB3 SER    66      -4.328  17.630 -19.857  1.00  0.00
ATOM   1082  OG  SER    66      -3.193  16.122 -20.587  1.00  0.00
ATOM   1083  HG  SER    66      -2.540  16.820 -20.677  1.00  0.00
ATOM   1084  C   SER    66      -5.630  14.469 -20.313  1.00  0.00
ATOM   1085  O   SER    66      -6.748  14.263 -20.760  1.00  0.00
ATOM   1086  N   HID    67      -4.676  13.553 -20.324  1.00  0.00
ATOM   1087  H   HID    67      -3.735  13.705 -19.981  1.00  0.00
ATOM   1088  CA  HID    67      -4.847  12.223 -20.871  1.00  0.00
ATOM   1089  HA  HID    67      -5.530  12.314 -21.715  1.00  0.00
ATOM   1090  CB  HID    67      -3.614  11.516 -21.388  1.00  0.00
ATOM   1091  HB2 HID    67      -3.599  10.433 -21.266  1.00  0.00
ATOM   1092  HB3 HID    67      -3.397  11.741 -22.432  1.00  0.00
ATOM   1093  CG  HID    67      -2.276  11.941 -20.710  1.00  0.00
ATOM   1094  ND1 HID    67      -1.395  12.941 -21.112  1.00  0.00
ATOM   1095  HD1 HID    67      -1.680  13.637 -21.786  1.00  0.00
ATOM   1096  CE1 HID    67      -0.249  12.820 -20.528  1.00  0.00
ATOM   1097  HE1 HID    67       0.668  13.355 -20.726  1.00  0.00
ATOM   1098  NE2 HID    67      -0.324  11.812 -19.654  1.00  0.00
ATOM   1099  CD2 HID    67      -1.605  11.262 -19.759  1.00  0.00
ATOM   1100  HD2 HID    67      -1.906  10.358 -19.250  1.00  0.00
ATOM   1101  C   HID    67      -5.601  11.317 -19.836  1.00  0.00
ATOM   1102  O   HID    67      -6.321  10.418 -20.203  1.00  0.00
ATOM   1103  N   VAL    68      -5.340  11.496 -18.511  1.00  0.00
ATOM   1104  H   VAL    68      -4.672  12.234 -18.323  1.00  0.00
ATOM   1105  CA  VAL    68      -6.145  10.832 -17.452  1.00  0.00
ATOM   1106  HA  VAL    68      -5.863   9.798 -17.649  1.00  0.00
ATOM   1107  CB  VAL    68      -5.817  11.204 -15.950  1.00  0.00
ATOM   1108  HB  VAL    68      -6.060  12.251 -15.769  1.00  0.00
ATOM   1109  CG1 VAL    68      -6.601  10.357 -14.972  1.00  0.00
ATOM   1110 HG11 VAL    68      -7.668  10.577 -15.002  1.00  0.00
ATOM   1111 HG12 VAL    68      -6.357   9.297 -14.905  1.00  0.00
ATOM   1112 HG13 VAL    68      -6.305  10.693 -13.978  1.00  0.00
ATOM   1113  CG2 VAL    68      -4.363  11.186 -15.638  1.00  0.00
ATOM   1114 HG21 VAL    68      -4.052  11.664 -14.709  1.00  0.00
ATOM   1115 HG22 VAL    68      -3.869  11.748 -16.431  1.00  0.00
ATOM   1116 HG23 VAL    68      -4.001  10.159 -15.686  1.00  0.00
ATOM   1117  C   VAL    68      -7.683  11.000 -17.654  1.00  0.00
ATOM   1118  O   VAL    68      -8.409  10.013 -17.576  1.00  0.00
ATOM   1119  N   GLN    69      -8.187  12.216 -17.790  1.00  0.00
ATOM   1120  H   GLN    69      -7.630  13.049 -17.638  1.00  0.00
ATOM   1121  CA  GLN    69      -9.647  12.381 -17.996  1.00  0.00
ATOM   1122  HA  GLN    69     -10.024  11.786 -17.164  1.00  0.00
ATOM   1123  CB  GLN    69     -10.133  13.865 -17.839  1.00  0.00
ATOM   1124  HB2 GLN    69     -11.131  14.007 -18.254  1.00  0.00
ATOM   1125  HB3 GLN    69     -10.144  14.013 -16.759  1.00  0.00
ATOM   1126  CG  GLN    69      -9.340  15.028 -18.545  1.00  0.00
ATOM   1127  HG2 GLN    69      -8.461  15.032 -17.901  1.00  0.00
ATOM   1128  HG3 GLN    69      -9.079  14.868 -19.591  1.00  0.00
ATOM   1129  CD  GLN    69      -9.784  16.466 -18.332  1.00  0.00
ATOM   1130  OE1 GLN    69      -9.174  17.404 -18.779  1.00  0.00
ATOM   1131  NE2 GLN    69     -11.002  16.738 -17.817  1.00  0.00
ATOM   1132 HE21 GLN    69     -11.183  17.734 -17.847  1.00  0.00
ATOM   1133 HE22 GLN    69     -11.594  16.044 -17.376  1.00  0.00
ATOM   1134  C   GLN    69      -9.981  11.708 -19.387  1.00  0.00
ATOM   1135  O   GLN    69     -10.911  10.936 -19.372  1.00  0.00
ATOM   1136  N   ALA    70      -9.270  12.006 -20.452  1.00  0.00
ATOM   1137  H   ALA    70      -8.454  12.606 -20.431  1.00  0.00
ATOM   1138  CA  ALA    70      -9.482  11.287 -21.713  1.00  0.00
ATOM   1139  HA  ALA    70     -10.498  11.503 -22.042  1.00  0.00
ATOM   1140  CB  ALA    70      -8.475  11.881 -22.755  1.00  0.00
ATOM   1141  HB1 ALA    70      -7.480  11.870 -22.311  1.00  0.00
ATOM   1142  HB2 ALA    70      -8.572  12.930 -23.032  1.00  0.00
ATOM   1143  HB3 ALA    70      -8.407  11.279 -23.661  1.00  0.00
ATOM   1144  C   ALA    70      -9.466   9.783 -21.763  1.00  0.00
ATOM   1145  O   ALA    70     -10.154   9.191 -22.557  1.00  0.00
ATOM   1146  N   THR    71      -8.618   9.161 -20.917  1.00  0.00
ATOM   1147  H   THR    71      -8.069   9.751 -20.303  1.00  0.00
ATOM   1148  CA  THR    71      -8.677   7.715 -20.594  1.00  0.00
ATOM   1149  HA  THR    71      -8.578   6.984 -21.397  1.00  0.00
ATOM   1150  CB  THR    71      -7.503   7.315 -19.705  1.00  0.00
ATOM   1151  HB  THR    71      -7.487   7.928 -18.804  1.00  0.00
ATOM   1152  CG2 THR    71      -7.478   5.818 -19.308  1.00  0.00
ATOM   1153 HG21 THR    71      -6.695   5.661 -18.566  1.00  0.00
ATOM   1154 HG22 THR    71      -7.198   5.337 -20.245  1.00  0.00
ATOM   1155 HG23 THR    71      -8.431   5.611 -18.822  1.00  0.00
ATOM   1156  OG1 THR    71      -6.286   7.652 -20.422  1.00  0.00
ATOM   1157  HG1 THR    71      -6.344   8.610 -20.461  1.00  0.00
ATOM   1158  C   THR    71      -9.897   7.315 -19.781  1.00  0.00
ATOM   1159  O   THR    71     -10.512   6.353 -20.174  1.00  0.00
ATOM   1160  N   VAL    72     -10.213   8.051 -18.721  1.00  0.00
ATOM   1161  H   VAL    72      -9.593   8.784 -18.397  1.00  0.00
ATOM   1162  CA  VAL    72     -11.449   7.940 -17.856  1.00  0.00
ATOM   1163  HA  VAL    72     -11.432   6.955 -17.389  1.00  0.00
ATOM   1164  CB  VAL    72     -11.573   9.045 -16.759  1.00  0.00
ATOM   1165  HB  VAL    72     -11.128   9.982 -17.094  1.00  0.00
ATOM   1166  CG1 VAL    72     -12.965   9.247 -16.223  1.00  0.00
ATOM   1167 HG11 VAL    72     -12.947   9.612 -15.196  1.00  0.00
ATOM   1168 HG12 VAL    72     -13.528   9.834 -16.948  1.00  0.00
ATOM   1169 HG13 VAL    72     -13.476   8.293 -16.086  1.00  0.00
ATOM   1170  CG2 VAL    72     -10.741   8.536 -15.572  1.00  0.00
ATOM   1171 HG21 VAL    72      -9.716   8.317 -15.871  1.00  0.00
ATOM   1172 HG22 VAL    72     -11.197   7.617 -15.202  1.00  0.00
ATOM   1173 HG23 VAL    72     -10.759   9.315 -14.810  1.00  0.00
ATOM   1174  C   VAL    72     -12.716   7.850 -18.736  1.00  0.00
ATOM   1175  O   VAL    72     -13.488   6.974 -18.585  1.00  0.00
ATOM   1176  N   HID    73     -12.820   8.813 -19.710  1.00  0.00
ATOM   1177  H   HID    73     -12.123   9.546 -19.769  1.00  0.00
ATOM   1178  CA  HID    73     -13.946   8.792 -20.619  1.00  0.00
ATOM   1179  HA  HID    73     -14.899   8.783 -20.089  1.00  0.00
ATOM   1180  CB  HID    73     -13.843  10.111 -21.459  1.00  0.00
ATOM   1181  HB2 HID    73     -13.927  10.888 -20.700  1.00  0.00
ATOM   1182  HB3 HID    73     -12.869  10.091 -21.947  1.00  0.00
ATOM   1183  CG  HID    73     -14.954  10.348 -22.513  1.00  0.00
ATOM   1184  ND1 HID    73     -15.021   9.787 -23.753  1.00  0.00
ATOM   1185  HD1 HID    73     -14.378   9.096 -24.114  1.00  0.00
ATOM   1186  CE1 HID    73     -16.257  10.029 -24.245  1.00  0.00
ATOM   1187  HE1 HID    73     -16.591   9.764 -25.237  1.00  0.00
ATOM   1188  NE2 HID    73     -16.900  10.954 -23.493  1.00  0.00
ATOM   1189  CD2 HID    73     -16.062  11.159 -22.406  1.00  0.00
ATOM   1190  HD2 HID    73     -16.276  11.850 -21.604  1.00  0.00
ATOM   1191  C   HID    73     -13.956   7.532 -21.544  1.00  0.00
ATOM   1192  O   HID    73     -14.968   6.809 -21.561  1.00  0.00
ATOM   1193  N   CYX    74     -12.884   7.236 -22.247  1.00  0.00
ATOM   1194  H   CYX    74     -12.089   7.864 -22.215  1.00  0.00
ATOM   1195  CA  CYX    74     -12.812   6.119 -23.121  1.00  0.00
ATOM   1196  HA  CYX    74     -13.670   6.234 -23.785  1.00  0.00
ATOM   1197  CB  CYX    74     -11.510   6.292 -23.919  1.00  0.00
ATOM   1198  HB2 CYX    74     -11.554   7.266 -24.406  1.00  0.00
ATOM   1199  HB3 CYX    74     -10.735   6.316 -23.153  1.00  0.00
ATOM   1200  SG  CYX    74     -11.215   5.129 -25.309  1.00  0.00
ATOM   1201  C   CYX    74     -12.996   4.665 -22.557  1.00  0.00
ATOM   1202  O   CYX    74     -13.791   3.883 -23.080  1.00  0.00
ATOM   1203  N   ALA    75     -12.305   4.488 -21.476  1.00  0.00
ATOM   1204  H   ALA    75     -11.678   5.259 -21.281  1.00  0.00
ATOM   1205  CA  ALA    75     -12.333   3.216 -20.797  1.00  0.00
ATOM   1206  HA  ALA    75     -12.126   2.340 -21.412  1.00  0.00
ATOM   1207  CB  ALA    75     -11.320   3.124 -19.763  1.00  0.00
ATOM   1208  HB1 ALA    75     -10.450   3.448 -20.335  1.00  0.00
ATOM   1209  HB2 ALA    75     -11.125   2.083 -19.506  1.00  0.00
ATOM   1210  HB3 ALA    75     -11.458   3.791 -18.911  1.00  0.00
ATOM   1211  C   ALA    75     -13.779   2.957 -20.218  1.00  0.00
ATOM   1212  O   ALA    75     -14.382   1.908 -20.556  1.00  0.00
ATOM   1213  N   LYS    76     -14.346   3.935 -19.574  1.00  0.00
ATOM   1214  H   LYS    76     -13.845   4.810 -19.478  1.00  0.00
ATOM   1215  CA  LYS    76     -15.728   3.925 -19.114  1.00  0.00
ATOM   1216  HA  LYS    76     -15.835   3.085 -18.428  1.00  0.00
ATOM   1217  CB  LYS    76     -16.071   5.282 -18.337  1.00  0.00
ATOM   1218  HB2 LYS    76     -15.307   5.527 -17.600  1.00  0.00
ATOM   1219  HB3 LYS    76     -16.028   6.137 -19.012  1.00  0.00
ATOM   1220  CG  LYS    76     -17.446   5.171 -17.762  1.00  0.00
ATOM   1221  HG2 LYS    76     -18.111   5.044 -18.616  1.00  0.00
ATOM   1222  HG3 LYS    76     -17.558   4.274 -17.153  1.00  0.00
ATOM   1223  CD  LYS    76     -17.623   6.443 -16.940  1.00  0.00
ATOM   1224  HD2 LYS    76     -18.433   6.238 -16.241  1.00  0.00
ATOM   1225  HD3 LYS    76     -16.797   6.642 -16.257  1.00  0.00
ATOM   1226  CE  LYS    76     -17.952   7.673 -17.784  1.00  0.00
ATOM   1227  HE2 LYS    76     -17.036   7.893 -18.333  1.00  0.00
ATOM   1228  HE3 LYS    76     -18.787   7.393 -18.426  1.00  0.00
ATOM   1229  NZ  LYS    76     -18.485   8.809 -16.975  1.00  0.00
ATOM   1230  HZ1 LYS    76     -19.490   8.742 -16.902  1.00  0.00
ATOM   1231  HZ2 LYS    76     -18.341   9.684 -17.458  1.00  0.00
ATOM   1232  HZ3 LYS    76     -18.048   8.909 -16.070  1.00  0.00
ATOM   1233  C   LYS    76     -16.791   3.687 -20.155  1.00  0.00
ATOM   1234  O   LYS    76     -17.679   2.825 -19.927  1.00  0.00
ATOM   1235  N   LYS    77     -16.625   4.256 -21.389  1.00  0.00
ATOM   1236  H   LYS    77     -15.874   4.902 -21.598  1.00  0.00
ATOM   1237  CA  LYS    77     -17.666   4.166 -22.416  1.00  0.00
ATOM   1238  HA  LYS    77     -18.631   4.315 -21.933  1.00  0.00
ATOM   1239  CB  LYS    77     -17.437   5.211 -23.527  1.00  0.00
ATOM   1240  HB2 LYS    77     -17.281   6.117 -22.942  1.00  0.00
ATOM   1241  HB3 LYS    77     -16.454   5.030 -23.960  1.00  0.00
ATOM   1242  CG  LYS    77     -18.527   5.391 -24.609  1.00  0.00
ATOM   1243  HG2 LYS    77     -18.583   4.497 -25.230  1.00  0.00
ATOM   1244  HG3 LYS    77     -19.445   5.558 -24.046  1.00  0.00
ATOM   1245  CD  LYS    77     -18.305   6.593 -25.508  1.00  0.00
ATOM   1246  HD2 LYS    77     -18.126   7.482 -24.903  1.00  0.00
ATOM   1247  HD3 LYS    77     -17.386   6.464 -26.079  1.00  0.00
ATOM   1248  CE  LYS    77     -19.511   6.827 -26.414  1.00  0.00
ATOM   1249  HE2 LYS    77     -20.390   6.753 -25.774  1.00  0.00
ATOM   1250  HE3 LYS    77     -19.538   7.833 -26.833  1.00  0.00
ATOM   1251  NZ  LYS    77     -19.622   5.803 -27.498  1.00  0.00
ATOM   1252  HZ1 LYS    77     -18.757   5.785 -28.019  1.00  0.00
ATOM   1253  HZ2 LYS    77     -20.381   6.060 -28.113  1.00  0.00
ATOM   1254  HZ3 LYS    77     -19.690   4.865 -27.129  1.00  0.00
ATOM   1255  C   LYS    77     -17.795   2.763 -23.022  1.00  0.00
ATOM   1256  O   LYS    77     -18.836   2.409 -23.525  1.00  0.00
ATOM   1257  N   HID    78     -16.755   1.928 -22.956  1.00  0.00
ATOM   1258  H   HID    78     -15.874   2.197 -22.533  1.00  0.00
ATOM   1259  CA  HID    78     -16.634   0.634 -23.509  1.00  0.00
ATOM   1260  HA  HID    78     -17.431   0.495 -24.240  1.00  0.00
ATOM   1261  CB  HID    78     -15.332   0.588 -24.329  1.00  0.00
ATOM   1262  HB2 HID    78     -14.402   0.710 -23.772  1.00  0.00
ATOM   1263  HB3 HID    78     -15.348  -0.382 -24.825  1.00  0.00
ATOM   1264  CG  HID    78     -15.333   1.735 -25.323  1.00  0.00
ATOM   1265  ND1 HID    78     -16.467   2.112 -26.047  1.00  0.00
ATOM   1266  HD1 HID    78     -17.345   1.614 -26.049  1.00  0.00
ATOM   1267  CE1 HID    78     -16.130   3.070 -26.939  1.00  0.00
ATOM   1268  HE1 HID    78     -16.754   3.623 -27.626  1.00  0.00
ATOM   1269  NE2 HID    78     -14.805   3.397 -26.781  1.00  0.00
ATOM   1270  CD2 HID    78     -14.301   2.515 -25.797  1.00  0.00
ATOM   1271  HD2 HID    78     -13.281   2.559 -25.444  1.00  0.00
ATOM   1272  C   HID    78     -16.601  -0.443 -22.343  1.00  0.00
ATOM   1273  O   HID    78     -16.377  -1.620 -22.623  1.00  0.00
ATOM   1274  N   GLY    79     -16.822  -0.059 -21.032  1.00  0.00
ATOM   1275  H   GLY    79     -16.916   0.937 -20.873  1.00  0.00
ATOM   1276  CA  GLY    79     -16.840  -0.984 -19.931  1.00  0.00
ATOM   1277  HA2 GLY    79     -16.983  -0.359 -19.049  1.00  0.00
ATOM   1278  HA3 GLY    79     -17.635  -1.714 -20.086  1.00  0.00
ATOM   1279  C   GLY    79     -15.559  -1.750 -19.516  1.00  0.00
ATOM   1280  O   GLY    79     -15.655  -2.758 -18.828  1.00  0.00
ATOM   1281  N   ILE    80     -14.403  -1.256 -19.962  1.00  0.00
ATOM   1282  H   ILE    80     -14.377  -0.476 -20.607  1.00  0.00
ATOM   1283  CA  ILE    80     -13.048  -1.748 -19.553  1.00  0.00
ATOM   1284  HA  ILE    80     -13.048  -2.834 -19.454  1.00  0.00
ATOM   1285  CB  ILE    80     -11.966  -1.237 -20.501  1.00  0.00
ATOM   1286  HB  ILE    80     -12.234  -0.181 -20.545  1.00  0.00
ATOM   1287  CG2 ILE    80     -10.488  -1.369 -20.029  1.00  0.00
ATOM   1288 HG21 ILE    80     -10.289  -0.810 -19.115  1.00  0.00
ATOM   1289 HG22 ILE    80      -9.839  -0.927 -20.785  1.00  0.00
ATOM   1290 HG23 ILE    80     -10.175  -2.385 -19.790  1.00  0.00
ATOM   1291  CG1 ILE    80     -12.096  -1.861 -21.912  1.00  0.00
ATOM   1292 HG12 ILE    80     -13.131  -1.634 -22.166  1.00  0.00
ATOM   1293 HG13 ILE    80     -11.428  -1.412 -22.648  1.00  0.00
ATOM   1294  CD1 ILE    80     -11.758  -3.358 -22.058  1.00  0.00
ATOM   1295 HD11 ILE    80     -11.975  -3.586 -23.102  1.00  0.00
ATOM   1296 HD12 ILE    80     -12.409  -3.963 -21.428  1.00  0.00
ATOM   1297 HD13 ILE    80     -10.708  -3.444 -21.779  1.00  0.00
ATOM   1298  C   ILE    80     -12.929  -1.138 -18.200  1.00  0.00
ATOM   1299  O   ILE    80     -13.139  -0.010 -17.936  1.00  0.00
ATOM   1300  N   GLN    81     -12.559  -2.014 -17.211  1.00  0.00
ATOM   1301  H   GLN    81     -12.604  -2.987 -17.488  1.00  0.00
ATOM   1302  CA  GLN    81     -12.442  -1.639 -15.801  1.00  0.00
ATOM   1303  HA  GLN    81     -13.271  -0.956 -15.615  1.00  0.00
ATOM   1304  CB  GLN    81     -12.562  -2.924 -14.863  1.00  0.00
ATOM   1305  HB2 GLN    81     -13.479  -3.467 -15.090  1.00  0.00
ATOM   1306  HB3 GLN    81     -11.859  -3.676 -15.220  1.00  0.00
ATOM   1307  CG  GLN    81     -12.359  -2.630 -13.415  1.00  0.00
ATOM   1308  HG2 GLN    81     -11.397  -2.160 -13.210  1.00  0.00
ATOM   1309  HG3 GLN    81     -13.009  -1.829 -13.063  1.00  0.00
ATOM   1310  CD  GLN    81     -12.588  -3.897 -12.571  1.00  0.00
ATOM   1311  OE1 GLN    81     -11.700  -4.420 -11.997  1.00  0.00
ATOM   1312  NE2 GLN    81     -13.754  -4.444 -12.380  1.00  0.00
ATOM   1313 HE21 GLN    81     -13.871  -5.241 -11.766  1.00  0.00
ATOM   1314 HE22 GLN    81     -14.565  -4.172 -12.923  1.00  0.00
ATOM   1315  C   GLN    81     -11.196  -0.904 -15.486  1.00  0.00
ATOM   1316  O   GLN    81     -10.141  -1.370 -15.969  1.00  0.00
ATOM   1317  N   ILE    82     -11.232   0.130 -14.667  1.00  0.00
ATOM   1318  H   ILE    82     -12.155   0.445 -14.394  1.00  0.00
ATOM   1319  CA  ILE    82      -9.983   0.804 -14.223  1.00  0.00
ATOM   1320  HA  ILE    82      -9.290   0.664 -15.053  1.00  0.00
ATOM   1321  CB  ILE    82     -10.256   2.304 -14.039  1.00  0.00
ATOM   1322  HB  ILE    82     -10.936   2.381 -13.190  1.00  0.00
ATOM   1323  CG2 ILE    82      -9.062   3.108 -13.654  1.00  0.00
ATOM   1324 HG21 ILE    82      -8.759   2.710 -12.686  1.00  0.00
ATOM   1325 HG22 ILE    82      -9.344   4.147 -13.482  1.00  0.00
ATOM   1326 HG23 ILE    82      -8.262   3.039 -14.391  1.00  0.00
ATOM   1327  CG1 ILE    82     -10.956   2.972 -15.234  1.00  0.00
ATOM   1328 HG12 ILE    82     -11.954   2.543 -15.321  1.00  0.00
ATOM   1329 HG13 ILE    82     -11.212   4.009 -15.016  1.00  0.00
ATOM   1330  CD1 ILE    82     -10.171   2.832 -16.597  1.00  0.00
ATOM   1331 HD11 ILE    82      -9.208   2.327 -16.531  1.00  0.00
ATOM   1332 HD12 ILE    82      -9.912   3.818 -16.982  1.00  0.00
ATOM   1333 HD13 ILE    82     -10.743   2.220 -17.295  1.00  0.00
ATOM   1334  C   ILE    82      -9.416   0.164 -12.947  1.00  0.00
ATOM   1335  O   ILE    82     -10.230  -0.032 -12.037  1.00  0.00
ATOM   1336  N   ARG    83      -8.123  -0.122 -12.862  1.00  0.00
ATOM   1337  H   ARG    83      -7.689   0.100 -13.750  1.00  0.00
ATOM   1338  CA  ARG    83      -7.368  -0.332 -11.667  1.00  0.00
ATOM   1339  HA  ARG    83      -8.015  -0.095 -10.822  1.00  0.00
ATOM   1340  CB  ARG    83      -6.859  -1.749 -11.540  1.00  0.00
ATOM   1341  HB2 ARG    83      -6.400  -1.899 -12.517  1.00  0.00
ATOM   1342  HB3 ARG    83      -6.101  -1.921 -10.775  1.00  0.00
ATOM   1343  CG  ARG    83      -7.823  -2.866 -11.354  1.00  0.00
ATOM   1344  HG2 ARG    83      -8.587  -2.769 -12.124  1.00  0.00
ATOM   1345  HG3 ARG    83      -7.323  -3.828 -11.472  1.00  0.00
ATOM   1346  CD  ARG    83      -8.551  -2.776 -10.035  1.00  0.00
ATOM   1347  HD2 ARG    83      -7.894  -3.050  -9.210  1.00  0.00
ATOM   1348  HD3 ARG    83      -8.838  -1.746  -9.824  1.00  0.00
ATOM   1349  NE  ARG    83      -9.736  -3.735 -10.046  1.00  0.00
ATOM   1350  HE  ARG    83     -10.540  -3.417 -10.569  1.00  0.00
ATOM   1351  CZ  ARG    83      -9.963  -4.762  -9.242  1.00  0.00
ATOM   1352  NH1 ARG    83      -9.078  -5.180  -8.367  1.00  0.00
ATOM   1353 HH11 ARG    83      -8.193  -4.699  -8.298  1.00  0.00
ATOM   1354 HH12 ARG    83      -9.184  -6.010  -7.800  1.00  0.00
ATOM   1355  NH2 ARG    83     -11.110  -5.404  -9.364  1.00  0.00
ATOM   1356 HH21 ARG    83     -11.775  -5.039 -10.030  1.00  0.00
ATOM   1357 HH22 ARG    83     -11.220  -6.285  -8.881  1.00  0.00
ATOM   1358  C   ARG    83      -6.207   0.659 -11.593  1.00  0.00
ATOM   1359  O   ARG    83      -5.587   1.051 -12.528  1.00  0.00
ATOM   1360  N   ILE    84      -6.012   1.260 -10.430  1.00  0.00
ATOM   1361  H   ILE    84      -6.513   0.868  -9.641  1.00  0.00
ATOM   1362  CA  ILE    84      -5.064   2.329 -10.183  1.00  0.00
ATOM   1363  HA  ILE    84      -4.652   2.768 -11.091  1.00  0.00
ATOM   1364  CB  ILE    84      -5.685   3.572  -9.503  1.00  0.00
ATOM   1365  HB  ILE    84      -5.904   3.387  -8.451  1.00  0.00
ATOM   1366  CG2 ILE    84      -4.621   4.676  -9.425  1.00  0.00
ATOM   1367 HG21 ILE    84      -3.882   4.491  -8.646  1.00  0.00
ATOM   1368 HG22 ILE    84      -5.101   5.602  -9.107  1.00  0.00
ATOM   1369 HG23 ILE    84      -4.189   4.819 -10.416  1.00  0.00
ATOM   1370  CG1 ILE    84      -7.065   4.062 -10.120  1.00  0.00
ATOM   1371 HG12 ILE    84      -7.147   5.116  -9.852  1.00  0.00
ATOM   1372 HG13 ILE    84      -7.084   4.040 -11.209  1.00  0.00
ATOM   1373  CD1 ILE    84      -8.418   3.347  -9.723  1.00  0.00
ATOM   1374 HD11 ILE    84      -8.613   3.341  -8.650  1.00  0.00
ATOM   1375 HD12 ILE    84      -8.360   2.303 -10.032  1.00  0.00
ATOM   1376 HD13 ILE    84      -9.266   3.879 -10.154  1.00  0.00
ATOM   1377  C   ILE    84      -3.935   1.747  -9.440  1.00  0.00
ATOM   1378  O   ILE    84      -4.092   1.121  -8.380  1.00  0.00
ATOM   1379  N   ARG    85      -2.694   2.144  -9.878  1.00  0.00
ATOM   1380  H   ARG    85      -2.569   2.519 -10.811  1.00  0.00
ATOM   1381  CA  ARG    85      -1.390   1.910  -9.187  1.00  0.00
ATOM   1382  HA  ARG    85      -1.585   1.546  -8.178  1.00  0.00
ATOM   1383  CB  ARG    85      -0.728   0.803 -10.000  1.00  0.00
ATOM   1384  HB2 ARG    85      -1.340  -0.076 -10.204  1.00  0.00
ATOM   1385  HB3 ARG    85      -0.435   1.226 -10.961  1.00  0.00
ATOM   1386  CG  ARG    85       0.529   0.263  -9.244  1.00  0.00
ATOM   1387  HG2 ARG    85       1.294   1.038  -9.300  1.00  0.00
ATOM   1388  HG3 ARG    85       0.342   0.149  -8.177  1.00  0.00
ATOM   1389  CD  ARG    85       0.891  -1.142  -9.854  1.00  0.00
ATOM   1390  HD2 ARG    85       1.707  -1.461  -9.205  1.00  0.00
ATOM   1391  HD3 ARG    85       0.026  -1.755  -9.604  1.00  0.00
ATOM   1392  NE  ARG    85       1.232  -1.141 -11.219  1.00  0.00
ATOM   1393  HE  ARG    85       1.370  -0.260 -11.693  1.00  0.00
ATOM   1394  CZ  ARG    85       1.728  -2.184 -11.852  1.00  0.00
ATOM   1395  NH1 ARG    85       1.862  -3.339 -11.303  1.00  0.00
ATOM   1396 HH11 ARG    85       1.822  -3.384 -10.295  1.00  0.00
ATOM   1397 HH12 ARG    85       2.059  -4.114 -11.921  1.00  0.00
ATOM   1398  NH2 ARG    85       2.016  -2.051 -13.101  1.00  0.00
ATOM   1399 HH21 ARG    85       2.207  -1.106 -13.401  1.00  0.00
ATOM   1400 HH22 ARG    85       2.749  -2.689 -13.375  1.00  0.00
ATOM   1401  C   ARG    85      -0.487   3.161  -9.083  1.00  0.00
ATOM   1402  O   ARG    85      -0.444   3.997  -9.988  1.00  0.00
ATOM   1403  N   SER    86       0.055   3.466  -7.900  1.00  0.00
ATOM   1404  H   SER    86      -0.113   2.850  -7.114  1.00  0.00
ATOM   1405  CA  SER    86       1.155   4.429  -7.818  1.00  0.00
ATOM   1406  HA  SER    86       1.231   5.041  -8.717  1.00  0.00
ATOM   1407  CB  SER    86       0.956   5.452  -6.591  1.00  0.00
ATOM   1408  HB2 SER    86       0.865   4.881  -5.667  1.00  0.00
ATOM   1409  HB3 SER    86       1.876   6.037  -6.603  1.00  0.00
ATOM   1410  OG  SER    86      -0.153   6.241  -6.759  1.00  0.00
ATOM   1411  HG  SER    86      -0.947   5.701  -6.762  1.00  0.00
ATOM   1412  C   SER    86       2.499   3.700  -7.654  1.00  0.00
ATOM   1413  O   SER    86       3.101   3.471  -8.700  1.00  0.00
ATOM   1414  N   GLY    87       2.897   3.263  -6.452  1.00  0.00
ATOM   1415  H   GLY    87       2.273   3.391  -5.665  1.00  0.00
ATOM   1416  CA  GLY    87       4.132   2.471  -6.252  1.00  0.00
ATOM   1417  HA2 GLY    87       4.968   2.780  -6.881  1.00  0.00
ATOM   1418  HA3 GLY    87       4.447   2.646  -5.223  1.00  0.00
ATOM   1419  C   GLY    87       3.960   0.942  -6.265  1.00  0.00
ATOM   1420  O   GLY    87       4.925   0.184  -6.157  1.00  0.00
ATOM   1421  N   GLY    88       2.704   0.550  -6.317  1.00  0.00
ATOM   1422  H   GLY    88       1.889   1.136  -6.181  1.00  0.00
ATOM   1423  CA  GLY    88       2.406  -0.955  -6.369  1.00  0.00
ATOM   1424  HA2 GLY    88       1.336  -1.079  -6.533  1.00  0.00
ATOM   1425  HA3 GLY    88       2.846  -1.399  -7.262  1.00  0.00
ATOM   1426  C   GLY    88       2.801  -1.763  -5.131  1.00  0.00
ATOM   1427  O   GLY    88       2.693  -3.003  -5.163  1.00  0.00
ATOM   1428  N1  HIF    89       3.239  -1.152  -4.037  1.00  0.00
ATOM   1429  H1  HIF    89       3.476  -0.184  -4.216  1.00  0.00
ATOM   1430  C1  HIF    89       3.591  -1.884  -2.753  1.00  0.00
ATOM   1431  C3  HIF    89       4.636  -1.056  -1.905  1.00  0.00
ATOM   1432  C4  HIF    89       6.041  -1.028  -2.380  1.00  0.00
ATOM   1433  C5  HIF    89       6.514  -0.140  -3.265  1.00  0.00
ATOM   1434  N3  HIF    89       7.908  -0.223  -3.276  1.00  0.00
ATOM   1435  C6  HIF    89       8.215  -1.200  -2.458  1.00  0.00
ATOM   1436  N2  HIF    89       7.079  -1.671  -1.768  1.00  0.00
ATOM   1437  C30 HIF    89       7.192  -2.424  -0.498  1.00  0.00
ATOM   1438  C28 HIF    89       7.348  -1.637   0.842  1.00  0.00
ATOM   1439  C26 HIF    89       8.557  -1.051   1.323  1.00  0.00
ATOM   1440  C24 HIF    89       8.498  -0.316   2.544  1.00  0.00
ATOM   1441  C23 HIF    89       7.300  -0.223   3.259  1.00  0.00
ATOM   1442  N9  HIF    89       7.352   0.532   4.374  1.00  0.00
ATOM   1443  C20 HIF    89       6.234   0.732   5.029  1.00  0.00
ATOM   1444  C17 HIF    89       6.155   1.782   6.145  1.00  0.00
ATOM   1445  N7  HIF    89       4.870   1.688   6.836  1.00  0.00
ATOM   1446  C13 HIF    89       3.846   0.902   6.459  1.00  0.00
ATOM   1447  N5  HIF    89       4.020   0.027   5.387  1.00  0.00
ATOM   1448  C33 HIF    89       5.058   0.046   4.619  1.00  0.00
ATOM   1449  N13 HIF    89       4.920  -0.657   3.423  1.00  0.00
ATOM   1450  C11 HIF    89       3.528  -0.996   2.894  1.00  0.00
ATOM   1451  C10 HIF    89       2.935   0.126   2.039  1.00  0.00
ATOM   1452  C9  HIF    89       1.433   0.052   1.630  1.00  0.00
ATOM   1453  C8  HIF    89       0.904   1.148   0.573  1.00  0.00
ATOM   1454  C7  HIF    89       1.328   0.763  -0.826  1.00  0.00
ATOM   1455  O6  HIF    89       0.980   1.854  -1.693  1.00  0.00
ATOM   1456  P1  HIF    89       1.632   1.873  -3.150  1.00  0.00
ATOM   1457  O3  HIF    89       1.333   3.109  -3.863  1.00  0.00
ATOM   1458  O4  HIF    89       3.091   1.824  -3.190  1.00  0.00
ATOM   1459  O5  HIF    89       0.885   0.572  -3.737  1.00  0.00
ATOM   1460  P2  HIF    89      -0.399   0.647  -4.697  1.00  0.00
ATOM   1461  O10 HIF    89      -0.825  -0.669  -5.215  1.00  0.00
ATOM   1462  O12 HIF    89      -0.327   1.436  -5.919  1.00  0.00
ATOM   1463  O17 HIF    89      -1.418   1.320  -3.692  1.00  0.00
ATOM   1464  C22 HIF    89      -2.133   0.588  -2.684  1.00  0.00
ATOM   1465  C19 HIF    89      -3.655   0.598  -2.986  1.00  0.00
ATOM   1466  C16 HIF    89      -4.111  -0.203  -4.204  1.00  0.00
ATOM   1467  C15 HIF    89      -4.241   0.882  -5.373  1.00  0.00
ATOM   1468  C12 HIF    89      -4.499   2.201  -4.643  1.00  0.00
ATOM   1469  O16 HIF    89      -3.971   1.967  -3.288  1.00  0.00
ATOM   1470  N12 HIF    89      -4.063   3.464  -5.261  1.00  0.00
ATOM   1471  C18 HIF    89      -4.610   4.724  -5.310  1.00  0.00
ATOM   1472  N8  HIF    89      -5.797   5.151  -4.846  1.00  0.00
ATOM   1473  C14 HIF    89      -6.001   6.429  -5.043  1.00  0.00
ATOM   1474  N6  HIF    89      -5.202   7.379  -5.621  1.00  0.00
ATOM   1475  C25 HIF    89      -4.036   6.928  -5.921  1.00  0.00
ATOM   1476  C21 HIF    89      -3.718   5.566  -5.888  1.00  0.00
ATOM   1477  N11 HIF    89      -2.555   4.988  -6.124  1.00  0.00
ATOM   1478  C29 HIF    89      -2.787   3.688  -5.744  1.00  0.00
ATOM   1479  H32 HIF    89      -2.124   2.839  -5.842  1.00  0.00
ATOM   1480  N10 HIF    89      -3.286   7.834  -6.571  1.00  0.00
ATOM   1481  H30 HIF    89      -2.655   7.432  -7.253  1.00  0.00
ATOM   1482  H31 HIF    89      -3.903   8.559  -6.916  1.00  0.00
ATOM   1483  H20 HIF    89      -7.021   6.786  -4.919  1.00  0.00
ATOM   1484  H17 HIF    89      -5.575   2.329  -4.480  1.00  0.00
ATOM   1485  O13 HIF    89      -5.365   0.529  -6.166  1.00  0.00
ATOM   1486  H22 HIF    89      -5.016   0.820  -7.026  1.00  0.00
ATOM   1487  H21 HIF    89      -3.256   0.941  -5.852  1.00  0.00
ATOM   1488  O14 HIF    89      -5.395  -0.813  -3.920  1.00  0.00
ATOM   1489  H26 HIF    89      -5.852  -0.732  -4.775  1.00  0.00
ATOM   1490  H25 HIF    89      -3.378  -0.981  -4.448  1.00  0.00
ATOM   1491  H27 HIF    89      -4.210   0.271  -2.098  1.00  0.00
ATOM   1492  H28 HIF    89      -1.839   1.084  -1.751  1.00  0.00
ATOM   1493  H29 HIF    89      -1.735  -0.434  -2.666  1.00  0.00
ATOM   1494  H23 HIF    89       0.856  -0.163  -1.178  1.00  0.00
ATOM   1495  H24 HIF    89       2.424   0.723  -0.830  1.00  0.00
ATOM   1496  O7  HIF    89      -0.512   1.098   0.681  1.00  0.00
ATOM   1497  H19 HIF    89      -0.811   1.968   0.364  1.00  0.00
ATOM   1498  H18 HIF    89       1.328   2.129   0.818  1.00  0.00
ATOM   1499  O8  HIF    89       1.042  -1.300   1.227  1.00  0.00
ATOM   1500  H16 HIF    89       1.629  -1.669   0.545  1.00  0.00
ATOM   1501  H15 HIF    89       0.927   0.337   2.561  1.00  0.00
ATOM   1502  O9  HIF    89       3.041   1.336   2.779  1.00  0.00
ATOM   1503  H14 HIF    89       2.574   1.290   3.631  1.00  0.00
ATOM   1504  H13 HIF    89       3.505   0.217   1.106  1.00  0.00
ATOM   1505  H11 HIF    89       2.888  -1.360   3.707  1.00  0.00
ATOM   1506  H12 HIF    89       3.468  -1.931   2.325  1.00  0.00
ATOM   1507  C32 HIF    89       6.115  -0.795   2.786  1.00  0.00
ATOM   1508  C31 HIF    89       6.169  -1.481   1.572  1.00  0.00
ATOM   1509  H10 HIF    89       5.332  -2.056   1.188  1.00  0.00
ATOM   1510  O11 HIF    89       2.854   0.868   7.148  1.00  0.00
ATOM   1511  H8  HIF    89       4.713   2.407   7.531  1.00  0.00
ATOM   1512  O15 HIF    89       7.048   2.582   6.522  1.00  0.00
ATOM   1513  H9  HIF    89       9.464  -0.035   2.953  1.00  0.00
ATOM   1514  C27 HIF    89       9.865  -1.401   0.627  1.00  0.00
ATOM   1515  H33 HIF    89      10.707  -1.499   1.323  1.00  0.00
ATOM   1516  H34 HIF    89      10.243  -0.617  -0.040  1.00  0.00
ATOM   1517  H35 HIF    89       9.645  -2.366   0.154  1.00  0.00
ATOM   1518  H36 HIF    89       8.040  -3.097  -0.675  1.00  0.00
ATOM   1519  H37 HIF    89       6.296  -3.056  -0.456  1.00  0.00
ATOM   1520  H6  HIF    89       9.220  -1.426  -2.125  1.00  0.00
ATOM   1521  H5  HIF    89       6.017   0.721  -3.691  1.00  0.00
ATOM   1522  H3  HIF    89       4.321  -0.011  -1.797  1.00  0.00
ATOM   1523  H4  HIF    89       4.582  -1.370  -0.855  1.00  0.00
ATOM   1524  H2  HIF    89       4.124  -2.811  -3.002  1.00  0.00
ATOM   1525  C2  HIF    89       2.383  -2.405  -1.929  1.00  0.00
ATOM   1526  O2  HIF    89       2.378  -2.344  -0.777  1.00  0.00
ATOM   1527  N   ASP    90       1.363  -3.005  -2.565  1.00  0.00
ATOM   1528  H   ASP    90       1.429  -2.943  -3.574  1.00  0.00
ATOM   1529  CA  ASP    90       0.290  -3.802  -2.024  1.00  0.00
ATOM   1530  HA  ASP    90       0.059  -3.293  -1.088  1.00  0.00
ATOM   1531  CB  ASP    90      -0.960  -3.739  -2.903  1.00  0.00
ATOM   1532  HB2 ASP    90      -1.192  -2.714  -3.195  1.00  0.00
ATOM   1533  HB3 ASP    90      -0.817  -4.359  -3.788  1.00  0.00
ATOM   1534  CG  ASP    90      -2.218  -4.327  -2.215  1.00  0.00
ATOM   1535  OD1 ASP    90      -2.936  -5.102  -2.917  1.00  0.00
ATOM   1536  OD2 ASP    90      -2.356  -4.028  -1.019  1.00  0.00
ATOM   1537  C   ASP    90       0.605  -5.235  -1.571  1.00  0.00
ATOM   1538  O   ASP    90       1.617  -5.828  -1.890  1.00  0.00
ATOM   1539  N   TYR    91      -0.311  -5.824  -0.763  1.00  0.00
ATOM   1540  H   TYR    91      -1.071  -5.215  -0.486  1.00  0.00
ATOM   1541  CA  TYR    91      -0.306  -7.154  -0.144  1.00  0.00
ATOM   1542  HA  TYR    91       0.737  -7.472  -0.165  1.00  0.00
ATOM   1543  CB  TYR    91      -0.818  -7.063   1.209  1.00  0.00
ATOM   1544  HB2 TYR    91      -1.896  -7.221   1.187  1.00  0.00
ATOM   1545  HB3 TYR    91      -0.568  -8.017   1.673  1.00  0.00
ATOM   1546  CG  TYR    91      -0.331  -5.944   2.108  1.00  0.00
ATOM   1547  CD1 TYR    91       0.566  -6.188   3.093  1.00  0.00
ATOM   1548  HD1 TYR    91       1.068  -7.135   3.227  1.00  0.00
ATOM   1549  CE1 TYR    91       1.079  -5.141   3.889  1.00  0.00
ATOM   1550  HE1 TYR    91       1.907  -5.379   4.541  1.00  0.00
ATOM   1551  CZ  TYR    91       0.449  -3.863   3.775  1.00  0.00
ATOM   1552  OH  TYR    91       0.793  -2.837   4.675  1.00  0.00
ATOM   1553  HH  TYR    91       0.143  -2.141   4.791  1.00  0.00
ATOM   1554  CE2 TYR    91      -0.581  -3.616   2.841  1.00  0.00
ATOM   1555  HE2 TYR    91      -1.095  -2.666   2.868  1.00  0.00
ATOM   1556  CD2 TYR    91      -0.962  -4.701   2.064  1.00  0.00
ATOM   1557  HD2 TYR    91      -1.831  -4.606   1.430  1.00  0.00
ATOM   1558  C   TYR    91      -1.106  -8.167  -0.902  1.00  0.00
ATOM   1559  O   TYR    91      -0.660  -9.324  -0.934  1.00  0.00
ATOM   1560  N   GLU    92      -2.241  -7.760  -1.581  1.00  0.00
ATOM   1561  H   GLU    92      -2.432  -6.766  -1.555  1.00  0.00
ATOM   1562  CA  GLU    92      -3.169  -8.732  -2.316  1.00  0.00
ATOM   1563  HA  GLU    92      -2.690  -9.685  -2.094  1.00  0.00
ATOM   1564  CB  GLU    92      -4.602  -8.692  -1.846  1.00  0.00
ATOM   1565  HB2 GLU    92      -5.018  -7.727  -2.136  1.00  0.00
ATOM   1566  HB3 GLU    92      -5.155  -9.426  -2.432  1.00  0.00
ATOM   1567  CG  GLU    92      -4.884  -8.914  -0.396  1.00  0.00
ATOM   1568  HG2 GLU    92      -4.434  -8.129   0.211  1.00  0.00
ATOM   1569  HG3 GLU    92      -5.948  -8.756  -0.218  1.00  0.00
ATOM   1570  CD  GLU    92      -4.594 -10.286   0.073  1.00  0.00
ATOM   1571  OE1 GLU    92      -5.063 -10.667   1.126  1.00  0.00
ATOM   1572  OE2 GLU    92      -3.814 -11.008  -0.625  1.00  0.00
ATOM   1573  C   GLU    92      -3.096  -8.519  -3.820  1.00  0.00
ATOM   1574  O   GLU    92      -3.776  -9.227  -4.511  1.00  0.00
ATOM   1575  N   GLY    93      -2.190  -7.589  -4.256  1.00  0.00
ATOM   1576  H   GLY    93      -1.772  -7.085  -3.483  1.00  0.00
ATOM   1577  CA  GLY    93      -2.073  -7.129  -5.613  1.00  0.00
ATOM   1578  HA2 GLY    93      -1.256  -6.408  -5.580  1.00  0.00
ATOM   1579  HA3 GLY    93      -1.945  -8.110  -6.070  1.00  0.00
ATOM   1580  C   GLY    93      -3.325  -6.421  -6.160  1.00  0.00
ATOM   1581  O   GLY    93      -3.589  -6.412  -7.322  1.00  0.00
ATOM   1582  N   LEU    94      -4.260  -5.776  -5.337  1.00  0.00
ATOM   1583  H   LEU    94      -4.068  -5.719  -4.344  1.00  0.00
ATOM   1584  CA  LEU    94      -5.482  -5.064  -5.822  1.00  0.00
ATOM   1585  HA  LEU    94      -6.168  -5.840  -6.160  1.00  0.00
ATOM   1586  CB  LEU    94      -6.154  -4.355  -4.611  1.00  0.00
ATOM   1587  HB2 LEU    94      -5.423  -3.677  -4.171  1.00  0.00
ATOM   1588  HB3 LEU    94      -7.018  -3.737  -4.854  1.00  0.00
ATOM   1589  CG  LEU    94      -6.612  -5.271  -3.469  1.00  0.00
ATOM   1590  HG  LEU    94      -5.750  -5.841  -3.121  1.00  0.00
ATOM   1591  CD1 LEU    94      -6.964  -4.380  -2.250  1.00  0.00
ATOM   1592 HD11 LEU    94      -7.243  -4.970  -1.377  1.00  0.00
ATOM   1593 HD12 LEU    94      -7.746  -3.649  -2.457  1.00  0.00
ATOM   1594 HD13 LEU    94      -6.082  -3.864  -1.869  1.00  0.00
ATOM   1595  CD2 LEU    94      -7.800  -6.222  -3.780  1.00  0.00
ATOM   1596 HD21 LEU    94      -7.533  -6.976  -4.520  1.00  0.00
ATOM   1597 HD22 LEU    94      -8.149  -6.769  -2.904  1.00  0.00
ATOM   1598 HD23 LEU    94      -8.680  -5.684  -4.132  1.00  0.00
ATOM   1599  C   LEU    94      -5.386  -4.028  -6.963  1.00  0.00
ATOM   1600  O   LEU    94      -6.286  -3.996  -7.807  1.00  0.00
ATOM   1601  N   SER    95      -4.199  -3.303  -7.050  1.00  0.00
ATOM   1602  H   SER    95      -3.442  -3.680  -6.493  1.00  0.00
ATOM   1603  CA  SER    95      -3.807  -2.289  -8.026  1.00  0.00
ATOM   1604  HA  SER    95      -4.616  -1.560  -8.060  1.00  0.00
ATOM   1605  CB  SER    95      -2.597  -1.569  -7.457  1.00  0.00
ATOM   1606  HB2 SER    95      -2.328  -0.935  -8.302  1.00  0.00
ATOM   1607  HB3 SER    95      -2.822  -0.912  -6.617  1.00  0.00
ATOM   1608  OG  SER    95      -1.489  -2.344  -7.076  1.00  0.00
ATOM   1609  HG  SER    95      -1.094  -1.892  -6.327  1.00  0.00
ATOM   1610  C   SER    95      -3.524  -2.785  -9.417  1.00  0.00
ATOM   1611  O   SER    95      -3.419  -2.060 -10.353  1.00  0.00
ATOM   1612  N   TYR    96      -3.288  -4.101  -9.539  1.00  0.00
ATOM   1613  H   TYR    96      -3.729  -4.616  -8.786  1.00  0.00
ATOM   1614  CA  TYR    96      -2.867  -4.761 -10.751  1.00  0.00
ATOM   1615  HA  TYR    96      -3.197  -4.040 -11.499  1.00  0.00
ATOM   1616  CB  TYR    96      -1.312  -4.874 -10.947  1.00  0.00
ATOM   1617  HB2 TYR    96      -1.138  -5.484 -11.833  1.00  0.00
ATOM   1618  HB3 TYR    96      -0.978  -3.843 -11.071  1.00  0.00
ATOM   1619  CG  TYR    96      -0.648  -5.569  -9.830  1.00  0.00
ATOM   1620  CD1 TYR    96      -0.509  -6.997  -9.876  1.00  0.00
ATOM   1621  HD1 TYR    96      -0.848  -7.575 -10.722  1.00  0.00
ATOM   1622  CE1 TYR    96       0.165  -7.595  -8.759  1.00  0.00
ATOM   1623  HE1 TYR    96       0.189  -8.673  -8.703  1.00  0.00
ATOM   1624  CZ  TYR    96       0.759  -6.837  -7.606  1.00  0.00
ATOM   1625  OH  TYR    96       1.359  -7.534  -6.514  1.00  0.00
ATOM   1626  HH  TYR    96       1.490  -6.948  -5.765  1.00  0.00
ATOM   1627  CE2 TYR    96       0.542  -5.435  -7.658  1.00  0.00
ATOM   1628  HE2 TYR    96       0.862  -4.725  -6.911  1.00  0.00
ATOM   1629  CD2 TYR    96      -0.142  -4.879  -8.743  1.00  0.00
ATOM   1630  HD2 TYR    96      -0.156  -3.803  -8.653  1.00  0.00
ATOM   1631  C   TYR    96      -3.523  -6.140 -11.094  1.00  0.00
ATOM   1632  O   TYR    96      -3.078  -6.831 -12.011  1.00  0.00
ATOM   1633  N   MET    97      -4.628  -6.567 -10.390  1.00  0.00
ATOM   1634  H   MET    97      -4.826  -6.052  -9.540  1.00  0.00
ATOM   1635  CA  MET    97      -5.269  -7.922 -10.616  1.00  0.00
ATOM   1636  HA  MET    97      -5.032  -8.379 -11.577  1.00  0.00
ATOM   1637  CB  MET    97      -4.836  -8.868  -9.488  1.00  0.00
ATOM   1638  HB2 MET    97      -5.135  -8.431  -8.536  1.00  0.00
ATOM   1639  HB3 MET    97      -5.319  -9.841  -9.579  1.00  0.00
ATOM   1640  CG  MET    97      -3.410  -9.057  -9.255  1.00  0.00
ATOM   1641  HG2 MET    97      -2.995  -8.056  -9.136  1.00  0.00
ATOM   1642  HG3 MET    97      -3.298  -9.571  -8.301  1.00  0.00
ATOM   1643  SD  MET    97      -2.473  -9.760 -10.634  1.00  0.00
ATOM   1644  CE  MET    97      -3.166 -11.416 -10.746  1.00  0.00
ATOM   1645  HE1 MET    97      -2.823 -11.933 -11.651  1.00  0.00
ATOM   1646  HE2 MET    97      -2.829 -11.983  -9.870  1.00  0.00
ATOM   1647  HE3 MET    97      -4.259 -11.347 -10.691  1.00  0.00
ATOM   1648  C   MET    97      -6.725  -7.660 -10.545  1.00  0.00
ATOM   1649  O   MET    97      -7.145  -7.168  -9.487  1.00  0.00
ATOM   1650  N   SER    98      -7.510  -8.102 -11.552  1.00  0.00
ATOM   1651  H   SER    98      -7.037  -8.485 -12.362  1.00  0.00
ATOM   1652  CA  SER    98      -9.027  -8.127 -11.565  1.00  0.00
ATOM   1653  HA  SER    98      -9.392  -8.391 -10.573  1.00  0.00
ATOM   1654  CB  SER    98      -9.667  -6.832 -12.200  1.00  0.00
ATOM   1655  HB2 SER    98      -9.234  -5.902 -11.832  1.00  0.00
ATOM   1656  HB3 SER    98      -9.519  -6.782 -13.279  1.00  0.00
ATOM   1657  OG  SER    98     -11.051  -6.882 -11.966  1.00  0.00
ATOM   1658  HG  SER    98     -11.314  -5.958 -11.964  1.00  0.00
ATOM   1659  C   SER    98      -9.483  -9.307 -12.445  1.00  0.00
ATOM   1660  O   SER    98      -8.933  -9.724 -13.468  1.00  0.00
ATOM   1661  N   ASN    99     -10.537 -10.000 -12.004  1.00  0.00
ATOM   1662  H   ASN    99     -11.025  -9.556 -11.235  1.00  0.00
ATOM   1663  CA  ASN    99     -11.177 -11.053 -12.805  1.00  0.00
ATOM   1664  HA  ASN    99     -10.437 -11.613 -13.377  1.00  0.00
ATOM   1665  CB  ASN    99     -11.886 -12.083 -11.911  1.00  0.00
ATOM   1666  HB2 ASN    99     -12.842 -11.790 -11.477  1.00  0.00
ATOM   1667  HB3 ASN    99     -12.231 -12.991 -12.407  1.00  0.00
ATOM   1668  CG  ASN    99     -11.050 -12.661 -10.823  1.00  0.00
ATOM   1669  OD1 ASN    99     -10.581 -13.738 -10.847  1.00  0.00
ATOM   1670  ND2 ASN    99     -10.938 -12.146  -9.616  1.00  0.00
ATOM   1671 HD21 ASN    99     -11.202 -11.176  -9.490  1.00  0.00
ATOM   1672 HD22 ASN    99     -10.518 -12.644  -8.840  1.00  0.00
ATOM   1673  C   ASN    99     -12.200 -10.593 -13.934  1.00  0.00
ATOM   1674  O   ASN    99     -12.633 -11.476 -14.683  1.00  0.00
ATOM   1675  N   VAL   100     -12.405  -9.296 -14.080  1.00  0.00
ATOM   1676  H   VAL   100     -12.066  -8.730 -13.311  1.00  0.00
ATOM   1677  CA  VAL   100     -13.056  -8.647 -15.204  1.00  0.00
ATOM   1678  HA  VAL   100     -13.713  -9.319 -15.756  1.00  0.00
ATOM   1679  CB  VAL   100     -13.843  -7.488 -14.571  1.00  0.00
ATOM   1680  HB  VAL   100     -13.181  -6.789 -14.060  1.00  0.00
ATOM   1681  CG1 VAL   100     -14.569  -6.599 -15.584  1.00  0.00
ATOM   1682 HG11 VAL   100     -15.072  -7.201 -16.341  1.00  0.00
ATOM   1683 HG12 VAL   100     -15.390  -5.999 -15.190  1.00  0.00
ATOM   1684 HG13 VAL   100     -13.817  -5.960 -16.046  1.00  0.00
ATOM   1685  CG2 VAL   100     -14.930  -8.014 -13.603  1.00  0.00
ATOM   1686 HG21 VAL   100     -15.290  -7.333 -12.832  1.00  0.00
ATOM   1687 HG22 VAL   100     -14.462  -8.846 -13.077  1.00  0.00
ATOM   1688 HG23 VAL   100     -15.774  -8.351 -14.205  1.00  0.00
ATOM   1689  C   VAL   100     -11.987  -8.080 -16.127  1.00  0.00
ATOM   1690  O   VAL   100     -10.956  -7.652 -15.636  1.00  0.00
ATOM   1691  N   THR   101     -12.259  -7.924 -17.417  1.00  0.00
ATOM   1692  H   THR   101     -13.039  -8.477 -17.754  1.00  0.00
ATOM   1693  CA  THR   101     -11.257  -7.278 -18.267  1.00  0.00
ATOM   1694  HA  THR   101     -10.324  -7.807 -18.074  1.00  0.00
ATOM   1695  CB  THR   101     -11.558  -7.325 -19.757  1.00  0.00
ATOM   1696  HB  THR   101     -12.412  -6.712 -20.045  1.00  0.00
ATOM   1697  CG2 THR   101     -10.342  -7.057 -20.729  1.00  0.00
ATOM   1698 HG21 THR   101     -10.145  -5.997 -20.570  1.00  0.00
ATOM   1699 HG22 THR   101     -10.548  -7.168 -21.794  1.00  0.00
ATOM   1700 HG23 THR   101      -9.579  -7.780 -20.444  1.00  0.00
ATOM   1701  OG1 THR   101     -11.934  -8.642 -20.128  1.00  0.00
ATOM   1702  HG1 THR   101     -12.648  -8.549 -20.762  1.00  0.00
ATOM   1703  C   THR   101     -10.923  -5.835 -17.930  1.00  0.00
ATOM   1704  O   THR   101     -11.859  -4.983 -18.012  1.00  0.00
ATOM   1705  N   PHE   102      -9.599  -5.521 -17.672  1.00  0.00
ATOM   1706  H   PHE   102      -8.824  -6.172 -17.713  1.00  0.00
ATOM   1707  CA  PHE   102      -9.203  -4.195 -17.125  1.00  0.00
ATOM   1708  HA  PHE   102      -9.955  -3.406 -17.109  1.00  0.00
ATOM   1709  CB  PHE   102      -9.027  -4.549 -15.603  1.00  0.00
ATOM   1710  HB2 PHE   102      -9.105  -3.632 -15.019  1.00  0.00
ATOM   1711  HB3 PHE   102      -9.851  -5.181 -15.273  1.00  0.00
ATOM   1712  CG  PHE   102      -7.753  -5.261 -15.291  1.00  0.00
ATOM   1713  CD1 PHE   102      -7.749  -6.667 -15.395  1.00  0.00
ATOM   1714  HD1 PHE   102      -8.630  -7.266 -15.568  1.00  0.00
ATOM   1715  CE1 PHE   102      -6.543  -7.373 -15.097  1.00  0.00
ATOM   1716  HE1 PHE   102      -6.459  -8.444 -15.207  1.00  0.00
ATOM   1717  CZ  PHE   102      -5.396  -6.702 -14.648  1.00  0.00
ATOM   1718  HZ  PHE   102      -4.478  -7.154 -14.301  1.00  0.00
ATOM   1719  CE2 PHE   102      -5.459  -5.288 -14.494  1.00  0.00
ATOM   1720  HE2 PHE   102      -4.642  -4.678 -14.138  1.00  0.00
ATOM   1721  CD2 PHE   102      -6.610  -4.565 -14.822  1.00  0.00
ATOM   1722  HD2 PHE   102      -6.643  -3.487 -14.766  1.00  0.00
ATOM   1723  C   PHE   102      -7.996  -3.572 -17.786  1.00  0.00
ATOM   1724  O   PHE   102      -7.293  -4.234 -18.535  1.00  0.00
ATOM   1725  N   ALA   103      -7.751  -2.342 -17.324  1.00  0.00
ATOM   1726  H   ALA   103      -8.346  -1.982 -16.588  1.00  0.00
ATOM   1727  CA  ALA   103      -6.661  -1.535 -17.781  1.00  0.00
ATOM   1728  HA  ALA   103      -5.899  -2.226 -18.139  1.00  0.00
ATOM   1729  CB  ALA   103      -7.135  -0.505 -18.732  1.00  0.00
ATOM   1730  HB1 ALA   103      -7.578  -0.998 -19.597  1.00  0.00
ATOM   1731  HB2 ALA   103      -6.345   0.142 -19.111  1.00  0.00
ATOM   1732  HB3 ALA   103      -8.018  -0.021 -18.313  1.00  0.00
ATOM   1733  C   ALA   103      -6.069  -0.881 -16.495  1.00  0.00
ATOM   1734  O   ALA   103      -6.773  -0.287 -15.700  1.00  0.00
ATOM   1735  N   ILE   104      -4.745  -0.965 -16.393  1.00  0.00
ATOM   1736  H   ILE   104      -4.336  -1.428 -17.195  1.00  0.00
ATOM   1737  CA  ILE   104      -4.005  -0.217 -15.327  1.00  0.00
ATOM   1738  HA  ILE   104      -4.584  -0.226 -14.403  1.00  0.00
ATOM   1739  CB  ILE   104      -2.671  -0.971 -15.059  1.00  0.00
ATOM   1740  HB  ILE   104      -2.119  -1.051 -15.996  1.00  0.00
ATOM   1741  CG2 ILE   104      -1.682  -0.208 -14.126  1.00  0.00
ATOM   1742 HG21 ILE   104      -1.636   0.832 -14.447  1.00  0.00
ATOM   1743 HG22 ILE   104      -0.680  -0.623 -14.230  1.00  0.00
ATOM   1744 HG23 ILE   104      -1.965  -0.287 -13.077  1.00  0.00
ATOM   1745  CG1 ILE   104      -2.971  -2.382 -14.467  1.00  0.00
ATOM   1746 HG12 ILE   104      -3.639  -2.267 -13.614  1.00  0.00
ATOM   1747 HG13 ILE   104      -3.462  -2.995 -15.224  1.00  0.00
ATOM   1748  CD1 ILE   104      -1.740  -3.277 -14.039  1.00  0.00
ATOM   1749 HD11 ILE   104      -1.332  -2.829 -13.132  1.00  0.00
ATOM   1750 HD12 ILE   104      -1.025  -3.439 -14.845  1.00  0.00
ATOM   1751 HD13 ILE   104      -2.153  -4.241 -13.743  1.00  0.00
ATOM   1752  C   ILE   104      -3.782   1.260 -15.727  1.00  0.00
ATOM   1753  O   ILE   104      -3.106   1.558 -16.714  1.00  0.00
ATOM   1754  N   VAL   105      -4.176   2.214 -14.849  1.00  0.00
ATOM   1755  H   VAL   105      -4.518   1.871 -13.959  1.00  0.00
ATOM   1756  CA  VAL   105      -3.612   3.593 -14.741  1.00  0.00
ATOM   1757  HA  VAL   105      -3.302   3.931 -15.730  1.00  0.00
ATOM   1758  CB  VAL   105      -4.771   4.496 -14.343  1.00  0.00
ATOM   1759  HB  VAL   105      -5.279   3.990 -13.523  1.00  0.00
ATOM   1760  CG1 VAL   105      -4.287   5.870 -13.819  1.00  0.00
ATOM   1761 HG11 VAL   105      -5.020   6.622 -14.112  1.00  0.00
ATOM   1762 HG12 VAL   105      -4.100   6.055 -12.762  1.00  0.00
ATOM   1763 HG13 VAL   105      -3.410   6.164 -14.395  1.00  0.00
ATOM   1764  CG2 VAL   105      -5.756   4.788 -15.566  1.00  0.00
ATOM   1765 HG21 VAL   105      -6.491   5.460 -15.124  1.00  0.00
ATOM   1766 HG22 VAL   105      -6.115   3.815 -15.902  1.00  0.00
ATOM   1767 HG23 VAL   105      -5.126   5.225 -16.341  1.00  0.00
ATOM   1768  C   VAL   105      -2.371   3.632 -13.804  1.00  0.00
ATOM   1769  O   VAL   105      -2.599   3.530 -12.611  1.00  0.00
ATOM   1770  N   ASP   106      -1.092   3.671 -14.295  1.00  0.00
ATOM   1771  H   ASP   106      -1.045   3.925 -15.274  1.00  0.00
ATOM   1772  CA  ASP   106       0.216   3.412 -13.613  1.00  0.00
ATOM   1773  HA  ASP   106      -0.077   2.970 -12.660  1.00  0.00
ATOM   1774  CB  ASP   106       0.979   2.353 -14.435  1.00  0.00
ATOM   1775  HB2 ASP   106       0.290   1.735 -15.011  1.00  0.00
ATOM   1776  HB3 ASP   106       1.652   2.847 -15.135  1.00  0.00
ATOM   1777  CG  ASP   106       1.847   1.310 -13.605  1.00  0.00
ATOM   1778  OD1 ASP   106       1.892   1.402 -12.332  1.00  0.00
ATOM   1779  OD2 ASP   106       2.480   0.378 -14.165  1.00  0.00
ATOM   1780  C   ASP   106       0.894   4.719 -13.373  1.00  0.00
ATOM   1781  O   ASP   106       1.671   5.176 -14.227  1.00  0.00
ATOM   1782  N   LEU   107       0.382   5.575 -12.491  1.00  0.00
ATOM   1783  H   LEU   107      -0.336   5.147 -11.919  1.00  0.00
ATOM   1784  CA  LEU   107       0.713   6.959 -12.158  1.00  0.00
ATOM   1785  HA  LEU   107       0.318   7.560 -12.977  1.00  0.00
ATOM   1786  CB  LEU   107       0.099   7.448 -10.758  1.00  0.00
ATOM   1787  HB2 LEU   107       0.330   6.636 -10.068  1.00  0.00
ATOM   1788  HB3 LEU   107       0.601   8.328 -10.356  1.00  0.00
ATOM   1789  CG  LEU   107      -1.404   7.638 -10.871  1.00  0.00
ATOM   1790  HG  LEU   107      -1.829   6.936 -11.589  1.00  0.00
ATOM   1791  CD1 LEU   107      -1.862   7.143  -9.517  1.00  0.00
ATOM   1792 HD11 LEU   107      -1.363   7.654  -8.693  1.00  0.00
ATOM   1793 HD12 LEU   107      -1.778   6.062  -9.402  1.00  0.00
ATOM   1794 HD13 LEU   107      -2.933   7.347  -9.506  1.00  0.00
ATOM   1795  CD2 LEU   107      -2.056   9.007 -11.171  1.00  0.00
ATOM   1796 HD21 LEU   107      -2.108   9.646 -10.290  1.00  0.00
ATOM   1797 HD22 LEU   107      -1.531   9.562 -11.948  1.00  0.00
ATOM   1798 HD23 LEU   107      -3.113   8.805 -11.349  1.00  0.00
ATOM   1799  C   LEU   107       2.159   7.319 -12.110  1.00  0.00
ATOM   1800  O   LEU   107       2.426   8.496 -12.116  1.00  0.00
ATOM   1801  N   ARG   108       3.131   6.374 -12.178  1.00  0.00
ATOM   1802  H   ARG   108       2.748   5.463 -12.401  1.00  0.00
ATOM   1803  CA  ARG   108       4.626   6.563 -11.990  1.00  0.00
ATOM   1804  HA  ARG   108       4.876   6.795 -10.954  1.00  0.00
ATOM   1805  CB  ARG   108       5.239   5.184 -12.407  1.00  0.00
ATOM   1806  HB2 ARG   108       6.297   5.060 -12.178  1.00  0.00
ATOM   1807  HB3 ARG   108       4.694   4.466 -11.795  1.00  0.00
ATOM   1808  CG  ARG   108       5.060   4.891 -13.957  1.00  0.00
ATOM   1809  HG2 ARG   108       4.265   5.465 -14.432  1.00  0.00
ATOM   1810  HG3 ARG   108       6.026   5.174 -14.375  1.00  0.00
ATOM   1811  CD  ARG   108       4.860   3.374 -14.200  1.00  0.00
ATOM   1812  HD2 ARG   108       3.991   3.086 -13.609  1.00  0.00
ATOM   1813  HD3 ARG   108       4.864   3.222 -15.279  1.00  0.00
ATOM   1814  NE  ARG   108       6.042   2.471 -13.840  1.00  0.00
ATOM   1815  HE  ARG   108       6.947   2.920 -13.812  1.00  0.00
ATOM   1816  CZ  ARG   108       6.192   1.205 -13.588  1.00  0.00
ATOM   1817  NH1 ARG   108       5.204   0.330 -13.516  1.00  0.00
ATOM   1818 HH11 ARG   108       4.333   0.538 -13.984  1.00  0.00
ATOM   1819 HH12 ARG   108       5.304  -0.625 -13.203  1.00  0.00
ATOM   1820  NH2 ARG   108       7.424   0.779 -13.349  1.00  0.00
ATOM   1821 HH21 ARG   108       8.282   1.305 -13.429  1.00  0.00
ATOM   1822 HH22 ARG   108       7.463  -0.222 -13.223  1.00  0.00
ATOM   1823  C   ARG   108       5.380   7.719 -12.824  1.00  0.00
ATOM   1824  O   ARG   108       6.538   8.014 -12.546  1.00  0.00
ATOM   1825  N   ASN   109       4.732   8.339 -13.813  1.00  0.00
ATOM   1826  H   ASN   109       3.834   7.943 -14.066  1.00  0.00
ATOM   1827  CA  ASN   109       5.302   9.527 -14.394  1.00  0.00
ATOM   1828  HA  ASN   109       6.355   9.732 -14.202  1.00  0.00
ATOM   1829  CB  ASN   109       4.943   9.356 -15.863  1.00  0.00
ATOM   1830  HB2 ASN   109       3.866   9.197 -15.924  1.00  0.00
ATOM   1831  HB3 ASN   109       4.951  10.348 -16.316  1.00  0.00
ATOM   1832  CG  ASN   109       5.770   8.388 -16.655  1.00  0.00
ATOM   1833  OD1 ASN   109       6.295   7.451 -16.109  1.00  0.00
ATOM   1834  ND2 ASN   109       5.790   8.573 -17.928  1.00  0.00
ATOM   1835 HD21 ASN   109       5.403   9.456 -18.237  1.00  0.00
ATOM   1836 HD22 ASN   109       6.236   7.919 -18.561  1.00  0.00
ATOM   1837  C   ASN   109       4.845  10.912 -13.908  1.00  0.00
ATOM   1838  O   ASN   109       5.547  11.884 -14.145  1.00  0.00
ATOM   1839  N   LEU   110       3.722  10.927 -13.180  1.00  0.00
ATOM   1840  H   LEU   110       3.159  10.089 -13.267  1.00  0.00
ATOM   1841  CA  LEU   110       3.244  12.012 -12.414  1.00  0.00
ATOM   1842  HA  LEU   110       3.545  12.935 -12.910  1.00  0.00
ATOM   1843  CB  LEU   110       1.736  11.853 -12.209  1.00  0.00
ATOM   1844  HB2 LEU   110       1.434  10.807 -12.259  1.00  0.00
ATOM   1845  HB3 LEU   110       1.455  12.339 -11.275  1.00  0.00
ATOM   1846  CG  LEU   110       1.022  12.564 -13.297  1.00  0.00
ATOM   1847  HG  LEU   110       1.547  12.397 -14.238  1.00  0.00
ATOM   1848  CD1 LEU   110      -0.458  12.185 -13.534  1.00  0.00
ATOM   1849 HD11 LEU   110      -1.143  12.322 -12.697  1.00  0.00
ATOM   1850 HD12 LEU   110      -0.498  11.176 -13.945  1.00  0.00
ATOM   1851 HD13 LEU   110      -0.817  12.790 -14.366  1.00  0.00
ATOM   1852  CD2 LEU   110       0.868  14.042 -12.880  1.00  0.00
ATOM   1853 HD21 LEU   110       1.839  14.445 -12.591  1.00  0.00
ATOM   1854 HD22 LEU   110       0.605  14.506 -13.830  1.00  0.00
ATOM   1855 HD23 LEU   110       0.151  14.249 -12.086  1.00  0.00
ATOM   1856  C   LEU   110       4.083  11.769 -11.109  1.00  0.00
ATOM   1857  O   LEU   110       3.573  11.202 -10.180  1.00  0.00
ATOM   1858  N   SER   111       5.301  12.286 -10.980  1.00  0.00
ATOM   1859  H   SER   111       5.477  12.881 -11.781  1.00  0.00
ATOM   1860  CA  SER   111       6.379  11.911 -10.024  1.00  0.00
ATOM   1861  HA  SER   111       5.790  11.629  -9.152  1.00  0.00
ATOM   1862  CB  SER   111       7.174  10.687 -10.507  1.00  0.00
ATOM   1863  HB2 SER   111       8.033  10.517  -9.858  1.00  0.00
ATOM   1864  HB3 SER   111       6.496   9.839 -10.603  1.00  0.00
ATOM   1865  OG  SER   111       7.729  10.920 -11.781  1.00  0.00
ATOM   1866  HG  SER   111       8.087  10.118 -12.169  1.00  0.00
ATOM   1867  C   SER   111       7.199  13.186  -9.644  1.00  0.00
ATOM   1868  O   SER   111       8.328  13.060  -9.211  1.00  0.00
ATOM   1869  N   SER   112       6.621  14.399  -9.769  1.00  0.00
ATOM   1870  H   SER   112       5.709  14.493 -10.199  1.00  0.00
ATOM   1871  CA  SER   112       7.298  15.611  -9.221  1.00  0.00
ATOM   1872  HA  SER   112       8.362  15.372  -9.202  1.00  0.00
ATOM   1873  CB  SER   112       7.012  16.873 -10.112  1.00  0.00
ATOM   1874  HB2 SER   112       6.763  16.614 -11.142  1.00  0.00
ATOM   1875  HB3 SER   112       6.163  17.374  -9.647  1.00  0.00
ATOM   1876  OG  SER   112       8.131  17.662 -10.009  1.00  0.00
ATOM   1877  HG  SER   112       8.341  18.088 -10.843  1.00  0.00
ATOM   1878  C   SER   112       7.070  15.979  -7.713  1.00  0.00
ATOM   1879  O   SER   112       6.128  15.505  -7.089  1.00  0.00
ATOM   1880  N   ILE   113       7.956  16.797  -7.175  1.00  0.00
ATOM   1881  H   ILE   113       8.645  17.257  -7.758  1.00  0.00
ATOM   1882  CA  ILE   113       8.018  17.323  -5.747  1.00  0.00
ATOM   1883  HA  ILE   113       7.119  17.020  -5.210  1.00  0.00
ATOM   1884  CB  ILE   113       9.263  16.543  -5.139  1.00  0.00
ATOM   1885  HB  ILE   113      10.073  16.556  -5.868  1.00  0.00
ATOM   1886  CG2 ILE   113       9.816  17.427  -3.972  1.00  0.00
ATOM   1887 HG21 ILE   113      10.398  18.256  -4.375  1.00  0.00
ATOM   1888 HG22 ILE   113      10.354  16.827  -3.238  1.00  0.00
ATOM   1889 HG23 ILE   113       8.979  17.822  -3.397  1.00  0.00
ATOM   1890  CG1 ILE   113       8.970  15.071  -4.820  1.00  0.00
ATOM   1891 HG12 ILE   113       8.898  14.959  -3.738  1.00  0.00
ATOM   1892 HG13 ILE   113       8.093  14.633  -5.295  1.00  0.00
ATOM   1893  CD1 ILE   113      10.039  14.204  -5.485  1.00  0.00
ATOM   1894 HD11 ILE   113      10.011  14.419  -6.553  1.00  0.00
ATOM   1895 HD12 ILE   113       9.708  13.177  -5.331  1.00  0.00
ATOM   1896 HD13 ILE   113      10.999  14.459  -5.035  1.00  0.00
ATOM   1897  C   ILE   113       8.123  18.854  -5.811  1.00  0.00
ATOM   1898  O   ILE   113       8.904  19.326  -6.698  1.00  0.00
ATOM   1899  N   ASP   114       7.699  19.628  -4.780  1.00  0.00
ATOM   1900  H   ASP   114       6.919  19.303  -4.222  1.00  0.00
ATOM   1901  CA  ASP   114       8.253  20.985  -4.366  1.00  0.00
ATOM   1902  HA  ASP   114       9.310  21.115  -4.596  1.00  0.00
ATOM   1903  CB  ASP   114       7.605  22.135  -5.078  1.00  0.00
ATOM   1904  HB2 ASP   114       7.789  21.963  -6.139  1.00  0.00
ATOM   1905  HB3 ASP   114       6.528  22.214  -4.931  1.00  0.00
ATOM   1906  CG  ASP   114       8.156  23.573  -4.753  1.00  0.00
ATOM   1907  OD1 ASP   114       9.325  23.671  -4.266  1.00  0.00
ATOM   1908  OD2 ASP   114       7.503  24.634  -5.043  1.00  0.00
ATOM   1909  C   ASP   114       8.106  20.993  -2.829  1.00  0.00
ATOM   1910  O   ASP   114       7.047  20.629  -2.365  1.00  0.00
ATOM   1911  N   VAL   115       9.070  21.506  -2.113  1.00  0.00
ATOM   1912  H   VAL   115       9.790  22.029  -2.597  1.00  0.00
ATOM   1913  CA  VAL   115       9.112  21.521  -0.595  1.00  0.00
ATOM   1914  HA  VAL   115       8.193  21.141  -0.150  1.00  0.00
ATOM   1915  CB  VAL   115      10.113  20.529   0.034  1.00  0.00
ATOM   1916  HB  VAL   115      11.123  20.933  -0.024  1.00  0.00
ATOM   1917  CG1 VAL   115       9.905  20.210   1.512  1.00  0.00
ATOM   1918 HG11 VAL   115       8.833  20.015   1.550  1.00  0.00
ATOM   1919 HG12 VAL   115      10.383  19.319   1.918  1.00  0.00
ATOM   1920 HG13 VAL   115      10.047  21.052   2.190  1.00  0.00
ATOM   1921  CG2 VAL   115      10.177  19.109  -0.663  1.00  0.00
ATOM   1922 HG21 VAL   115      11.120  18.612  -0.437  1.00  0.00
ATOM   1923 HG22 VAL   115      10.143  19.273  -1.740  1.00  0.00
ATOM   1924 HG23 VAL   115       9.385  18.414  -0.382  1.00  0.00
ATOM   1925  C   VAL   115       9.300  22.904  -0.030  1.00  0.00
ATOM   1926  O   VAL   115      10.092  23.724  -0.583  1.00  0.00
ATOM   1927  N   ASP   116       8.570  23.237   1.005  1.00  0.00
ATOM   1928  H   ASP   116       7.879  22.542   1.260  1.00  0.00
ATOM   1929  CA  ASP   116       8.401  24.607   1.483  1.00  0.00
ATOM   1930  HA  ASP   116       9.004  25.183   0.781  1.00  0.00
ATOM   1931  CB  ASP   116       6.972  25.093   1.282  1.00  0.00
ATOM   1932  HB2 ASP   116       6.673  24.791   0.279  1.00  0.00
ATOM   1933  HB3 ASP   116       6.302  24.630   2.007  1.00  0.00
ATOM   1934  CG  ASP   116       6.906  26.618   1.389  1.00  0.00
ATOM   1935  OD1 ASP   116       5.861  27.161   0.978  1.00  0.00
ATOM   1936  OD2 ASP   116       7.750  27.236   2.082  1.00  0.00
ATOM   1937  C   ASP   116       8.787  24.797   2.960  1.00  0.00
ATOM   1938  O   ASP   116       8.042  24.374   3.829  1.00  0.00
ATOM   1939  N   VAL   117       9.989  25.294   3.221  1.00  0.00
ATOM   1940  H   VAL   117      10.621  25.439   2.443  1.00  0.00
ATOM   1941  CA  VAL   117      10.563  25.289   4.602  1.00  0.00
ATOM   1942  HA  VAL   117      10.277  24.347   5.069  1.00  0.00
ATOM   1943  CB  VAL   117      12.074  25.419   4.694  1.00  0.00
ATOM   1944  HB  VAL   117      12.385  26.379   4.283  1.00  0.00
ATOM   1945  CG1 VAL   117      12.720  25.311   6.121  1.00  0.00
ATOM   1946 HG11 VAL   117      12.228  26.024   6.782  1.00  0.00
ATOM   1947 HG12 VAL   117      12.516  24.273   6.383  1.00  0.00
ATOM   1948 HG13 VAL   117      13.784  25.507   5.985  1.00  0.00
ATOM   1949  CG2 VAL   117      12.790  24.270   3.866  1.00  0.00
ATOM   1950 HG21 VAL   117      12.341  23.385   4.316  1.00  0.00
ATOM   1951 HG22 VAL   117      13.872  24.372   3.952  1.00  0.00
ATOM   1952 HG23 VAL   117      12.588  24.236   2.796  1.00  0.00
ATOM   1953  C   VAL   117       9.927  26.304   5.561  1.00  0.00
ATOM   1954  O   VAL   117       9.570  26.039   6.683  1.00  0.00
ATOM   1955  N   LYS   118       9.681  27.506   4.994  1.00  0.00
ATOM   1956  H   LYS   118      10.021  27.728   4.066  1.00  0.00
ATOM   1957  CA  LYS   118       8.829  28.522   5.777  1.00  0.00
ATOM   1958  HA  LYS   118       9.264  28.702   6.760  1.00  0.00
ATOM   1959  CB  LYS   118       8.811  29.834   4.991  1.00  0.00
ATOM   1960  HB2 LYS   118       8.492  29.575   3.982  1.00  0.00
ATOM   1961  HB3 LYS   118       8.040  30.407   5.506  1.00  0.00
ATOM   1962  CG  LYS   118      10.213  30.353   4.946  1.00  0.00
ATOM   1963  HG2 LYS   118      10.620  30.473   5.950  1.00  0.00
ATOM   1964  HG3 LYS   118      10.826  29.592   4.463  1.00  0.00
ATOM   1965  CD  LYS   118      10.403  31.603   4.207  1.00  0.00
ATOM   1966  HD2 LYS   118      11.472  31.684   4.006  1.00  0.00
ATOM   1967  HD3 LYS   118       9.911  31.591   3.234  1.00  0.00
ATOM   1968  CE  LYS   118       9.864  32.694   5.121  1.00  0.00
ATOM   1969  HE2 LYS   118       8.829  32.469   5.377  1.00  0.00
ATOM   1970  HE3 LYS   118      10.369  32.507   6.069  1.00  0.00
ATOM   1971  NZ  LYS   118      10.000  34.020   4.669  1.00  0.00
ATOM   1972  HZ1 LYS   118       9.793  34.747   5.339  1.00  0.00
ATOM   1973  HZ2 LYS   118       9.353  34.132   3.901  1.00  0.00
ATOM   1974  HZ3 LYS   118      10.939  34.280   4.404  1.00  0.00
ATOM   1975  C   LYS   118       7.397  28.065   6.057  1.00  0.00
ATOM   1976  O   LYS   118       6.947  28.256   7.214  1.00  0.00
ATOM   1977  N   ARG   119       6.724  27.557   4.985  1.00  0.00
ATOM   1978  H   ARG   119       7.097  27.653   4.048  1.00  0.00
ATOM   1979  CA  ARG   119       5.347  27.117   5.199  1.00  0.00
ATOM   1980  HA  ARG   119       4.859  27.625   6.031  1.00  0.00
ATOM   1981  CB  ARG   119       4.579  27.441   3.946  1.00  0.00
ATOM   1982  HB2 ARG   119       4.755  26.751   3.121  1.00  0.00
ATOM   1983  HB3 ARG   119       3.518  27.335   4.172  1.00  0.00
ATOM   1984  CG  ARG   119       4.742  28.908   3.443  1.00  0.00
ATOM   1985  HG2 ARG   119       4.831  29.682   4.205  1.00  0.00
ATOM   1986  HG3 ARG   119       5.741  28.958   3.008  1.00  0.00
ATOM   1987  CD  ARG   119       3.784  29.293   2.349  1.00  0.00
ATOM   1988  HD2 ARG   119       3.729  28.556   1.548  1.00  0.00
ATOM   1989  HD3 ARG   119       2.807  29.318   2.831  1.00  0.00
ATOM   1990  NE  ARG   119       3.974  30.600   1.761  1.00  0.00
ATOM   1991  HE  ARG   119       3.419  31.352   2.143  1.00  0.00
ATOM   1992  CZ  ARG   119       4.898  30.940   0.891  1.00  0.00
ATOM   1993  NH1 ARG   119       5.696  30.100   0.351  1.00  0.00
ATOM   1994 HH11 ARG   119       5.747  29.151   0.693  1.00  0.00
ATOM   1995 HH12 ARG   119       6.291  30.489  -0.365  1.00  0.00
ATOM   1996  NH2 ARG   119       5.043  32.131   0.420  1.00  0.00
ATOM   1997 HH21 ARG   119       4.470  32.875   0.791  1.00  0.00
ATOM   1998 HH22 ARG   119       5.839  32.418  -0.131  1.00  0.00
ATOM   1999  C   ARG   119       5.158  25.704   5.540  1.00  0.00
ATOM   2000  O   ARG   119       4.055  25.233   5.643  1.00  0.00
ATOM   2001  N   LYS   120       6.209  24.946   5.793  1.00  0.00
ATOM   2002  H   LYS   120       7.102  25.377   5.587  1.00  0.00
ATOM   2003  CA  LYS   120       6.218  23.543   6.381  1.00  0.00
ATOM   2004  HA  LYS   120       7.250  23.212   6.267  1.00  0.00
ATOM   2005  CB  LYS   120       5.973  23.578   7.945  1.00  0.00
ATOM   2006  HB2 LYS   120       4.932  23.836   8.142  1.00  0.00
ATOM   2007  HB3 LYS   120       6.217  22.616   8.397  1.00  0.00
ATOM   2008  CG  LYS   120       6.750  24.718   8.650  1.00  0.00
ATOM   2009  HG2 LYS   120       7.771  24.706   8.268  1.00  0.00
ATOM   2010  HG3 LYS   120       6.325  25.714   8.528  1.00  0.00
ATOM   2011  CD  LYS   120       6.796  24.396  10.164  1.00  0.00
ATOM   2012  HD2 LYS   120       5.758  24.393  10.497  1.00  0.00
ATOM   2013  HD3 LYS   120       7.285  23.430  10.291  1.00  0.00
ATOM   2014  CE  LYS   120       7.544  25.454  10.898  1.00  0.00
ATOM   2015  HE2 LYS   120       8.589  25.367  10.599  1.00  0.00
ATOM   2016  HE3 LYS   120       7.090  26.388  10.567  1.00  0.00
ATOM   2017  NZ  LYS   120       7.525  25.326  12.366  1.00  0.00
ATOM   2018  HZ1 LYS   120       6.597  25.322  12.765  1.00  0.00
ATOM   2019  HZ2 LYS   120       7.986  26.106  12.813  1.00  0.00
ATOM   2020  HZ3 LYS   120       7.881  24.433  12.675  1.00  0.00
ATOM   2021  C   LYS   120       5.374  22.502   5.641  1.00  0.00
ATOM   2022  O   LYS   120       4.849  21.648   6.290  1.00  0.00
ATOM   2023  N   SER   121       5.231  22.666   4.292  1.00  0.00
ATOM   2024  H   SER   121       5.712  23.443   3.855  1.00  0.00
ATOM   2025  CA  SER   121       4.523  21.781   3.421  1.00  0.00
ATOM   2026  HA  SER   121       4.377  20.868   3.998  1.00  0.00
ATOM   2027  CB  SER   121       3.080  22.298   3.020  1.00  0.00
ATOM   2028  HB2 SER   121       2.460  21.526   2.565  1.00  0.00
ATOM   2029  HB3 SER   121       2.613  22.615   3.952  1.00  0.00
ATOM   2030  OG  SER   121       3.275  23.299   2.098  1.00  0.00
ATOM   2031  HG  SER   121       3.256  22.847   1.251  1.00  0.00
ATOM   2032  C   SER   121       5.301  21.298   2.204  1.00  0.00
ATOM   2033  O   SER   121       6.200  21.897   1.773  1.00  0.00
ATOM   2034  N   ALA   122       4.938  20.094   1.683  1.00  0.00
ATOM   2035  H   ALA   122       4.264  19.518   2.174  1.00  0.00
ATOM   2036  CA  ALA   122       5.338  19.723   0.303  1.00  0.00
ATOM   2037  HA  ALA   122       5.844  20.578  -0.146  1.00  0.00
ATOM   2038  CB  ALA   122       6.289  18.488   0.457  1.00  0.00
ATOM   2039  HB1 ALA   122       6.927  18.671   1.321  1.00  0.00
ATOM   2040  HB2 ALA   122       6.887  18.206  -0.409  1.00  0.00
ATOM   2041  HB3 ALA   122       5.695  17.618   0.739  1.00  0.00
ATOM   2042  C   ALA   122       4.155  19.315  -0.615  1.00  0.00
ATOM   2043  O   ALA   122       3.251  18.658  -0.137  1.00  0.00
ATOM   2044  N   TRP   123       4.137  19.714  -1.888  1.00  0.00
ATOM   2045  H   TRP   123       4.981  20.225  -2.117  1.00  0.00
ATOM   2046  CA  TRP   123       3.368  19.156  -3.000  1.00  0.00
ATOM   2047  HA  TRP   123       2.425  18.785  -2.600  1.00  0.00
ATOM   2048  CB  TRP   123       3.106  20.058  -4.131  1.00  0.00
ATOM   2049  HB2 TRP   123       3.997  20.685  -4.124  1.00  0.00
ATOM   2050  HB3 TRP   123       2.932  19.593  -5.102  1.00  0.00
ATOM   2051  CG  TRP   123       1.967  21.003  -3.897  1.00  0.00
ATOM   2052  CD1 TRP   123       2.041  22.324  -3.708  1.00  0.00
ATOM   2053  HD1 TRP   123       2.892  22.988  -3.739  1.00  0.00
ATOM   2054  NE1 TRP   123       0.750  22.788  -3.361  1.00  0.00
ATOM   2055  HE1 TRP   123       0.466  23.751  -3.255  1.00  0.00
ATOM   2056  CE2 TRP   123      -0.188  21.879  -3.749  1.00  0.00
ATOM   2057  CZ2 TRP   123      -1.626  21.995  -3.950  1.00  0.00
ATOM   2058  HZ2 TRP   123      -2.179  22.903  -3.760  1.00  0.00
ATOM   2059  CH2 TRP   123      -2.363  20.846  -4.151  1.00  0.00
ATOM   2060  HH2 TRP   123      -3.430  20.979  -4.242  1.00  0.00
ATOM   2061  CZ3 TRP   123      -1.685  19.618  -4.250  1.00  0.00
ATOM   2062  HZ3 TRP   123      -2.242  18.697  -4.346  1.00  0.00
ATOM   2063  CE3 TRP   123      -0.244  19.582  -4.279  1.00  0.00
ATOM   2064  HE3 TRP   123       0.351  18.722  -4.550  1.00  0.00
ATOM   2065  CD2 TRP   123       0.499  20.709  -3.978  1.00  0.00
ATOM   2066  C   TRP   123       4.057  17.951  -3.511  1.00  0.00
ATOM   2067  O   TRP   123       5.238  18.024  -3.836  1.00  0.00
ATOM   2068  N   VAL   124       3.256  16.898  -3.609  1.00  0.00
ATOM   2069  H   VAL   124       2.278  16.921  -3.348  1.00  0.00
ATOM   2070  CA  VAL   124       3.711  15.618  -4.122  1.00  0.00
ATOM   2071  HA  VAL   124       4.577  15.830  -4.748  1.00  0.00
ATOM   2072  CB  VAL   124       4.005  14.540  -3.039  1.00  0.00
ATOM   2073  HB  VAL   124       3.756  13.571  -3.472  1.00  0.00
ATOM   2074  CG1 VAL   124       5.500  14.765  -2.578  1.00  0.00
ATOM   2075 HG11 VAL   124       5.896  13.832  -2.177  1.00  0.00
ATOM   2076 HG12 VAL   124       6.028  14.953  -3.513  1.00  0.00
ATOM   2077 HG13 VAL   124       5.565  15.447  -1.730  1.00  0.00
ATOM   2078  CG2 VAL   124       3.157  14.549  -1.744  1.00  0.00
ATOM   2079 HG21 VAL   124       2.129  14.320  -2.025  1.00  0.00
ATOM   2080 HG22 VAL   124       3.217  15.480  -1.180  1.00  0.00
ATOM   2081 HG23 VAL   124       3.497  13.776  -1.055  1.00  0.00
ATOM   2082  C   VAL   124       2.674  15.063  -5.079  1.00  0.00
ATOM   2083  O   VAL   124       1.487  14.962  -4.851  1.00  0.00
ATOM   2084  N   GLN   125       3.244  14.760  -6.296  1.00  0.00
ATOM   2085  H   GLN   125       4.205  15.037  -6.457  1.00  0.00
ATOM   2086  CA  GLN   125       2.484  14.114  -7.329  1.00  0.00
ATOM   2087  HA  GLN   125       1.529  14.638  -7.371  1.00  0.00
ATOM   2088  CB  GLN   125       3.117  14.207  -8.759  1.00  0.00
ATOM   2089  HB2 GLN   125       4.190  14.030  -8.686  1.00  0.00
ATOM   2090  HB3 GLN   125       2.678  13.358  -9.283  1.00  0.00
ATOM   2091  CG  GLN   125       2.955  15.546  -9.385  1.00  0.00
ATOM   2092  HG2 GLN   125       1.874  15.600  -9.514  1.00  0.00
ATOM   2093  HG3 GLN   125       3.326  16.176  -8.576  1.00  0.00
ATOM   2094  CD  GLN   125       3.580  15.781 -10.770  1.00  0.00
ATOM   2095  OE1 GLN   125       3.971  14.836 -11.347  1.00  0.00
ATOM   2096  NE2 GLN   125       3.765  16.983 -11.199  1.00  0.00
ATOM   2097 HE21 GLN   125       4.036  16.998 -12.175  1.00  0.00
ATOM   2098 HE22 GLN   125       3.421  17.808 -10.724  1.00  0.00
ATOM   2099  C   GLN   125       2.251  12.586  -7.000  1.00  0.00
ATOM   2100  O   GLN   125       3.128  12.040  -6.356  1.00  0.00
ATOM   2101  N   SER   126       1.123  11.933  -7.340  1.00  0.00
ATOM   2102  H   SER   126       0.386  12.530  -7.696  1.00  0.00
ATOM   2103  CA  SER   126       0.721  10.644  -6.753  1.00  0.00
ATOM   2104  HA  SER   126       0.661  10.802  -5.676  1.00  0.00
ATOM   2105  CB  SER   126      -0.685  10.096  -7.263  1.00  0.00
ATOM   2106  HB2 SER   126      -0.639  10.177  -8.349  1.00  0.00
ATOM   2107  HB3 SER   126      -0.775   9.050  -6.970  1.00  0.00
ATOM   2108  OG  SER   126      -1.659  10.977  -6.665  1.00  0.00
ATOM   2109  HG  SER   126      -2.306  11.224  -7.330  1.00  0.00
ATOM   2110  C   SER   126       1.689   9.548  -7.029  1.00  0.00
ATOM   2111  O   SER   126       1.878   8.748  -6.144  1.00  0.00
ATOM   2112  N   GLY   127       2.354   9.463  -8.201  1.00  0.00
ATOM   2113  H   GLY   127       2.296  10.150  -8.943  1.00  0.00
ATOM   2114  CA  GLY   127       3.424   8.448  -8.395  1.00  0.00
ATOM   2115  HA2 GLY   127       3.259   7.554  -7.794  1.00  0.00
ATOM   2116  HA3 GLY   127       3.415   8.222  -9.461  1.00  0.00
ATOM   2117  C   GLY   127       4.884   8.974  -8.088  1.00  0.00
ATOM   2118  O   GLY   127       5.819   8.322  -8.562  1.00  0.00
ATOM   2119  N   ALA   128       5.043  10.176  -7.458  1.00  0.00
ATOM   2120  H   ALA   128       4.179  10.568  -7.102  1.00  0.00
ATOM   2121  CA  ALA   128       6.256  10.462  -6.735  1.00  0.00
ATOM   2122  HA  ALA   128       7.093  10.282  -7.410  1.00  0.00
ATOM   2123  CB  ALA   128       6.311  11.934  -6.344  1.00  0.00
ATOM   2124  HB1 ALA   128       7.244  12.212  -5.854  1.00  0.00
ATOM   2125  HB2 ALA   128       5.529  12.049  -5.593  1.00  0.00
ATOM   2126  HB3 ALA   128       6.171  12.640  -7.162  1.00  0.00
ATOM   2127  C   ALA   128       6.451   9.442  -5.581  1.00  0.00
ATOM   2128  O   ALA   128       5.489   8.784  -5.112  1.00  0.00
ATOM   2129  N   THR   129       7.761   9.344  -5.132  1.00  0.00
ATOM   2130  H   THR   129       8.473   9.817  -5.675  1.00  0.00
ATOM   2131  CA  THR   129       8.102   8.416  -4.020  1.00  0.00
ATOM   2132  HA  THR   129       7.199   7.978  -3.594  1.00  0.00
ATOM   2133  CB  THR   129       8.811   7.116  -4.477  1.00  0.00
ATOM   2134  HB  THR   129       8.851   6.434  -3.627  1.00  0.00
ATOM   2135  CG2 THR   129       8.091   6.364  -5.677  1.00  0.00
ATOM   2136 HG21 THR   129       8.609   5.409  -5.759  1.00  0.00
ATOM   2137 HG22 THR   129       8.245   6.961  -6.575  1.00  0.00
ATOM   2138 HG23 THR   129       7.105   6.144  -5.268  1.00  0.00
ATOM   2139  OG1 THR   129      10.096   7.190  -4.915  1.00  0.00
ATOM   2140  HG1 THR   129      10.640   7.392  -4.150  1.00  0.00
ATOM   2141  C   THR   129       8.896   9.147  -2.931  1.00  0.00
ATOM   2142  O   THR   129       9.412  10.228  -3.112  1.00  0.00
ATOM   2143  N   LEU   130       9.000   8.447  -1.800  1.00  0.00
ATOM   2144  H   LEU   130       8.760   7.465  -1.734  1.00  0.00
ATOM   2145  CA  LEU   130       9.343   9.098  -0.480  1.00  0.00
ATOM   2146  HA  LEU   130       8.962  10.119  -0.505  1.00  0.00
ATOM   2147  CB  LEU   130       8.599   8.271   0.629  1.00  0.00
ATOM   2148  HB2 LEU   130       7.560   8.094   0.349  1.00  0.00
ATOM   2149  HB3 LEU   130       8.998   7.258   0.678  1.00  0.00
ATOM   2150  CG  LEU   130       8.562   8.847   2.047  1.00  0.00
ATOM   2151  HG  LEU   130       9.174   9.747   2.114  1.00  0.00
ATOM   2152  CD1 LEU   130       7.127   9.237   2.363  1.00  0.00
ATOM   2153 HD11 LEU   130       6.562   8.308   2.437  1.00  0.00
ATOM   2154 HD12 LEU   130       6.777   9.854   1.535  1.00  0.00
ATOM   2155 HD13 LEU   130       7.103   9.695   3.351  1.00  0.00
ATOM   2156  CD2 LEU   130       8.960   7.767   3.110  1.00  0.00
ATOM   2157 HD21 LEU   130      10.016   7.520   3.001  1.00  0.00
ATOM   2158 HD22 LEU   130       8.930   8.243   4.090  1.00  0.00
ATOM   2159 HD23 LEU   130       8.285   6.912   3.063  1.00  0.00
ATOM   2160  C   LEU   130      10.833   9.340  -0.350  1.00  0.00
ATOM   2161  O   LEU   130      11.210  10.092   0.483  1.00  0.00
ATOM   2162  N   GLY   131      11.793   8.575  -0.978  1.00  0.00
ATOM   2163  H   GLY   131      11.652   7.696  -1.460  1.00  0.00
ATOM   2164  CA  GLY   131      13.218   8.786  -0.639  1.00  0.00
ATOM   2165  HA2 GLY   131      13.432   8.783   0.430  1.00  0.00
ATOM   2166  HA3 GLY   131      13.698   7.925  -1.104  1.00  0.00
ATOM   2167  C   GLY   131      13.845   9.983  -1.315  1.00  0.00
ATOM   2168  O   GLY   131      14.551  10.734  -0.729  1.00  0.00
ATOM   2169  N   GLU   132      13.404  10.246  -2.518  1.00  0.00
ATOM   2170  H   GLU   132      12.764   9.595  -2.957  1.00  0.00
ATOM   2171  CA  GLU   132      13.660  11.525  -3.304  1.00  0.00
ATOM   2172  HA  GLU   132      14.717  11.777  -3.224  1.00  0.00
ATOM   2173  CB  GLU   132      13.270  11.309  -4.839  1.00  0.00
ATOM   2174  HB2 GLU   132      13.886  10.500  -5.233  1.00  0.00
ATOM   2175  HB3 GLU   132      12.218  11.055  -4.963  1.00  0.00
ATOM   2176  CG  GLU   132      13.575  12.535  -5.657  1.00  0.00
ATOM   2177  HG2 GLU   132      12.889  13.320  -5.339  1.00  0.00
ATOM   2178  HG3 GLU   132      14.604  12.887  -5.582  1.00  0.00
ATOM   2179  CD  GLU   132      13.367  12.371  -7.144  1.00  0.00
ATOM   2180  OE1 GLU   132      12.318  11.829  -7.554  1.00  0.00
ATOM   2181  OE2 GLU   132      14.086  12.918  -7.981  1.00  0.00
ATOM   2182  C   GLU   132      13.006  12.823  -2.704  1.00  0.00
ATOM   2183  O   GLU   132      13.673  13.842  -2.569  1.00  0.00
ATOM   2184  N   LEU   133      11.759  12.805  -2.311  1.00  0.00
ATOM   2185  H   LEU   133      11.322  11.893  -2.382  1.00  0.00
ATOM   2186  CA  LEU   133      11.083  13.816  -1.420  1.00  0.00
ATOM   2187  HA  LEU   133      10.995  14.760  -1.960  1.00  0.00
ATOM   2188  CB  LEU   133       9.765  13.221  -0.941  1.00  0.00
ATOM   2189  HB2 LEU   133       9.149  13.196  -1.840  1.00  0.00
ATOM   2190  HB3 LEU   133       9.856  12.202  -0.564  1.00  0.00
ATOM   2191  CG  LEU   133       9.047  14.014   0.195  1.00  0.00
ATOM   2192  HG  LEU   133       9.597  14.151   1.126  1.00  0.00
ATOM   2193  CD1 LEU   133       8.599  15.443  -0.223  1.00  0.00
ATOM   2194 HD11 LEU   133       8.254  15.528  -1.253  1.00  0.00
ATOM   2195 HD12 LEU   133       9.517  16.029  -0.191  1.00  0.00
ATOM   2196 HD13 LEU   133       7.871  15.848   0.481  1.00  0.00
ATOM   2197  CD2 LEU   133       7.874  13.144   0.487  1.00  0.00
ATOM   2198 HD21 LEU   133       8.214  12.143   0.754  1.00  0.00
ATOM   2199 HD22 LEU   133       7.385  13.567   1.364  1.00  0.00
ATOM   2200 HD23 LEU   133       7.175  13.036  -0.343  1.00  0.00
ATOM   2201  C   LEU   133      12.008  14.077  -0.197  1.00  0.00
ATOM   2202  O   LEU   133      12.111  15.189   0.247  1.00  0.00
ATOM   2203  N   HID   134      12.611  13.000   0.390  1.00  0.00
ATOM   2204  H   HID   134      12.546  12.058   0.024  1.00  0.00
ATOM   2205  CA  HID   134      13.542  13.253   1.502  1.00  0.00
ATOM   2206  HA  HID   134      13.171  14.042   2.156  1.00  0.00
ATOM   2207  CB  HID   134      13.575  11.953   2.346  1.00  0.00
ATOM   2208  HB2 HID   134      13.741  11.026   1.798  1.00  0.00
ATOM   2209  HB3 HID   134      14.455  12.069   2.979  1.00  0.00
ATOM   2210  CG  HID   134      12.365  11.957   3.239  1.00  0.00
ATOM   2211  ND1 HID   134      11.151  11.426   2.968  1.00  0.00
ATOM   2212  HD1 HID   134      10.938  10.879   2.146  1.00  0.00
ATOM   2213  CE1 HID   134      10.404  11.515   4.045  1.00  0.00
ATOM   2214  HE1 HID   134       9.387  11.152   4.038  1.00  0.00
ATOM   2215  NE2 HID   134      11.003  12.322   4.995  1.00  0.00
ATOM   2216  CD2 HID   134      12.296  12.522   4.522  1.00  0.00
ATOM   2217  HD2 HID   134      13.108  13.086   4.958  1.00  0.00
ATOM   2218  C   HID   134      14.934  13.704   1.092  1.00  0.00
ATOM   2219  O   HID   134      15.419  14.471   1.915  1.00  0.00
ATOM   2220  N   TYR   135      15.324  13.714  -0.148  1.00  0.00
ATOM   2221  H   TYR   135      14.754  13.276  -0.862  1.00  0.00
ATOM   2222  CA  TYR   135      16.536  14.356  -0.642  1.00  0.00
ATOM   2223  HA  TYR   135      17.362  14.217   0.056  1.00  0.00
ATOM   2224  CB  TYR   135      16.950  13.856  -2.039  1.00  0.00
ATOM   2225  HB2 TYR   135      17.216  12.818  -1.838  1.00  0.00
ATOM   2226  HB3 TYR   135      16.097  13.831  -2.718  1.00  0.00
ATOM   2227  CG  TYR   135      18.107  14.560  -2.677  1.00  0.00
ATOM   2228  CD1 TYR   135      17.818  15.662  -3.559  1.00  0.00
ATOM   2229  HD1 TYR   135      16.840  15.857  -3.974  1.00  0.00
ATOM   2230  CE1 TYR   135      18.835  16.381  -4.200  1.00  0.00
ATOM   2231  HE1 TYR   135      18.557  17.029  -5.017  1.00  0.00
ATOM   2232  CZ  TYR   135      20.186  16.058  -3.948  1.00  0.00
ATOM   2233  OH  TYR   135      21.151  16.788  -4.529  1.00  0.00
ATOM   2234  HH  TYR   135      21.965  16.322  -4.736  1.00  0.00
ATOM   2235  CE2 TYR   135      20.484  14.963  -3.039  1.00  0.00
ATOM   2236  HE2 TYR   135      21.521  14.855  -2.755  1.00  0.00
ATOM   2237  CD2 TYR   135      19.497  14.233  -2.400  1.00  0.00
ATOM   2238  HD2 TYR   135      19.716  13.483  -1.654  1.00  0.00
ATOM   2239  C   TYR   135      16.198  15.954  -0.635  1.00  0.00
ATOM   2240  O   TYR   135      17.043  16.786  -0.302  1.00  0.00
ATOM   2241  N   TRP   136      14.929  16.268  -1.053  1.00  0.00
ATOM   2242  H   TRP   136      14.407  15.523  -1.498  1.00  0.00
ATOM   2243  CA  TRP   136      14.402  17.712  -1.003  1.00  0.00
ATOM   2244  HA  TRP   136      15.200  18.354  -1.377  1.00  0.00
ATOM   2245  CB  TRP   136      13.266  17.698  -1.994  1.00  0.00
ATOM   2246  HB2 TRP   136      12.612  16.840  -1.840  1.00  0.00
ATOM   2247  HB3 TRP   136      12.759  18.650  -1.835  1.00  0.00
ATOM   2248  CG  TRP   136      13.818  17.745  -3.369  1.00  0.00
ATOM   2249  CD1 TRP   136      13.819  16.699  -4.204  1.00  0.00
ATOM   2250  HD1 TRP   136      13.413  15.702  -4.126  1.00  0.00
ATOM   2251  NE1 TRP   136      14.546  16.990  -5.399  1.00  0.00
ATOM   2252  HE1 TRP   136      14.784  16.293  -6.091  1.00  0.00
ATOM   2253  CE2 TRP   136      15.017  18.328  -5.319  1.00  0.00
ATOM   2254  CZ2 TRP   136      15.806  19.145  -6.098  1.00  0.00
ATOM   2255  HZ2 TRP   136      16.223  18.764  -7.019  1.00  0.00
ATOM   2256  CH2 TRP   136      15.956  20.511  -5.736  1.00  0.00
ATOM   2257  HH2 TRP   136      16.399  21.066  -6.549  1.00  0.00
ATOM   2258  CZ3 TRP   136      15.424  20.996  -4.517  1.00  0.00
ATOM   2259  HZ3 TRP   136      15.544  22.056  -4.348  1.00  0.00
ATOM   2260  CE3 TRP   136      14.652  20.165  -3.722  1.00  0.00
ATOM   2261  HE3 TRP   136      14.318  20.537  -2.765  1.00  0.00
ATOM   2262  CD2 TRP   136      14.451  18.817  -4.091  1.00  0.00
ATOM   2263  C   TRP   136      14.096  18.306   0.355  1.00  0.00
ATOM   2264  O   TRP   136      14.152  19.503   0.464  1.00  0.00
ATOM   2265  N   ILE   137      13.752  17.499   1.359  1.00  0.00
ATOM   2266  H   ILE   137      13.522  16.534   1.154  1.00  0.00
ATOM   2267  CA  ILE   137      13.637  17.929   2.816  1.00  0.00
ATOM   2268  HA  ILE   137      13.082  18.853   2.981  1.00  0.00
ATOM   2269  CB  ILE   137      12.866  16.861   3.653  1.00  0.00
ATOM   2270  HB  ILE   137      13.357  15.894   3.541  1.00  0.00
ATOM   2271  CG2 ILE   137      12.899  17.200   5.141  1.00  0.00
ATOM   2272 HG21 ILE   137      11.919  17.525   5.492  1.00  0.00
ATOM   2273 HG22 ILE   137      13.631  17.942   5.458  1.00  0.00
ATOM   2274 HG23 ILE   137      13.201  16.351   5.754  1.00  0.00
ATOM   2275  CG1 ILE   137      11.472  16.698   3.115  1.00  0.00
ATOM   2276 HG12 ILE   137      10.877  17.599   3.263  1.00  0.00
ATOM   2277 HG13 ILE   137      11.505  16.732   2.026  1.00  0.00
ATOM   2278  CD1 ILE   137      10.717  15.440   3.660  1.00  0.00
ATOM   2279 HD11 ILE   137       9.739  15.529   3.186  1.00  0.00
ATOM   2280 HD12 ILE   137      10.506  15.409   4.729  1.00  0.00
ATOM   2281 HD13 ILE   137      11.248  14.529   3.385  1.00  0.00
ATOM   2282  C   ILE   137      15.042  18.220   3.278  1.00  0.00
ATOM   2283  O   ILE   137      15.257  19.371   3.712  1.00  0.00
ATOM   2284  N   ALA   138      15.994  17.278   3.196  1.00  0.00
ATOM   2285  H   ALA   138      15.881  16.539   2.512  1.00  0.00
ATOM   2286  CA  ALA   138      17.243  17.357   3.932  1.00  0.00
ATOM   2287  HA  ALA   138      16.984  17.607   4.961  1.00  0.00
ATOM   2288  CB  ALA   138      17.895  15.981   3.814  1.00  0.00
ATOM   2289  HB1 ALA   138      17.160  15.210   4.047  1.00  0.00
ATOM   2290  HB2 ALA   138      18.671  15.927   4.578  1.00  0.00
ATOM   2291  HB3 ALA   138      18.243  15.752   2.807  1.00  0.00
ATOM   2292  C   ALA   138      18.131  18.496   3.422  1.00  0.00
ATOM   2293  O   ALA   138      18.903  19.111   4.119  1.00  0.00
ATOM   2294  N   LYS   139      18.001  18.872   2.139  1.00  0.00
ATOM   2295  H   LYS   139      17.458  18.305   1.498  1.00  0.00
ATOM   2296  CA  LYS   139      18.864  19.955   1.512  1.00  0.00
ATOM   2297  HA  LYS   139      19.934  19.942   1.722  1.00  0.00
ATOM   2298  CB  LYS   139      18.814  19.689   0.008  1.00  0.00
ATOM   2299  HB2 LYS   139      19.024  18.647  -0.235  1.00  0.00
ATOM   2300  HB3 LYS   139      17.774  19.810  -0.294  1.00  0.00
ATOM   2301  CG  LYS   139      19.837  20.535  -0.777  1.00  0.00
ATOM   2302  HG2 LYS   139      19.516  21.575  -0.725  1.00  0.00
ATOM   2303  HG3 LYS   139      20.790  20.485  -0.248  1.00  0.00
ATOM   2304  CD  LYS   139      19.924  20.156  -2.287  1.00  0.00
ATOM   2305  HD2 LYS   139      20.031  19.072  -2.330  1.00  0.00
ATOM   2306  HD3 LYS   139      19.028  20.367  -2.872  1.00  0.00
ATOM   2307  CE  LYS   139      21.152  20.670  -2.950  1.00  0.00
ATOM   2308  HE2 LYS   139      22.078  20.220  -2.591  1.00  0.00
ATOM   2309  HE3 LYS   139      21.084  20.398  -4.003  1.00  0.00
ATOM   2310  NZ  LYS   139      21.253  22.143  -2.948  1.00  0.00
ATOM   2311  HZ1 LYS   139      21.393  22.496  -2.012  1.00  0.00
ATOM   2312  HZ2 LYS   139      20.394  22.573  -3.259  1.00  0.00
ATOM   2313  HZ3 LYS   139      21.998  22.553  -3.493  1.00  0.00
ATOM   2314  C   LYS   139      18.299  21.342   1.859  1.00  0.00
ATOM   2315  O   LYS   139      19.200  22.191   1.852  1.00  0.00
ATOM   2316  N   LYS   140      16.993  21.602   1.989  1.00  0.00
ATOM   2317  H   LYS   140      16.325  20.840   1.985  1.00  0.00
ATOM   2318  CA  LYS   140      16.468  22.893   2.377  1.00  0.00
ATOM   2319  HA  LYS   140      17.226  23.634   2.123  1.00  0.00
ATOM   2320  CB  LYS   140      15.196  23.180   1.563  1.00  0.00
ATOM   2321  HB2 LYS   140      14.345  22.657   1.999  1.00  0.00
ATOM   2322  HB3 LYS   140      14.958  24.218   1.799  1.00  0.00
ATOM   2323  CG  LYS   140      15.380  22.914  -0.001  1.00  0.00
ATOM   2324  HG2 LYS   140      16.189  23.522  -0.405  1.00  0.00
ATOM   2325  HG3 LYS   140      15.547  21.851  -0.173  1.00  0.00
ATOM   2326  CD  LYS   140      14.081  23.220  -0.784  1.00  0.00
ATOM   2327  HD2 LYS   140      14.049  22.804  -1.791  1.00  0.00
ATOM   2328  HD3 LYS   140      13.281  22.785  -0.185  1.00  0.00
ATOM   2329  CE  LYS   140      13.936  24.737  -0.895  1.00  0.00
ATOM   2330  HE2 LYS   140      13.872  25.246   0.067  1.00  0.00
ATOM   2331  HE3 LYS   140      14.687  25.200  -1.535  1.00  0.00
ATOM   2332  NZ  LYS   140      12.606  25.041  -1.534  1.00  0.00
ATOM   2333  HZ1 LYS   140      12.676  24.806  -2.514  1.00  0.00
ATOM   2334  HZ2 LYS   140      12.397  26.020  -1.403  1.00  0.00
ATOM   2335  HZ3 LYS   140      11.891  24.514  -1.053  1.00  0.00
ATOM   2336  C   LYS   140      16.408  23.019   3.909  1.00  0.00
ATOM   2337  O   LYS   140      16.833  24.047   4.377  1.00  0.00
ATOM   2338  N   SER   141      16.036  21.914   4.583  1.00  0.00
ATOM   2339  H   SER   141      15.610  21.097   4.163  1.00  0.00
ATOM   2340  CA  SER   141      16.192  21.858   6.052  1.00  0.00
ATOM   2341  HA  SER   141      17.087  22.401   6.355  1.00  0.00
ATOM   2342  CB  SER   141      15.144  22.657   6.821  1.00  0.00
ATOM   2343  HB2 SER   141      15.185  23.604   6.284  1.00  0.00
ATOM   2344  HB3 SER   141      14.159  22.271   6.560  1.00  0.00
ATOM   2345  OG  SER   141      15.309  22.743   8.216  1.00  0.00
ATOM   2346  HG  SER   141      14.491  23.056   8.611  1.00  0.00
ATOM   2347  C   SER   141      16.155  20.494   6.689  1.00  0.00
ATOM   2348  O   SER   141      15.170  19.800   6.831  1.00  0.00
ATOM   2349  N   GLN   142      17.199  20.200   7.426  1.00  0.00
ATOM   2350  H   GLN   142      17.915  20.866   7.693  1.00  0.00
ATOM   2351  CA  GLN   142      17.278  19.024   8.292  1.00  0.00
ATOM   2352  HA  GLN   142      16.908  18.146   7.761  1.00  0.00
ATOM   2353  CB  GLN   142      18.716  18.762   8.727  1.00  0.00
ATOM   2354  HB2 GLN   142      18.745  17.807   9.251  1.00  0.00
ATOM   2355  HB3 GLN   142      19.184  18.611   7.754  1.00  0.00
ATOM   2356  CG  GLN   142      19.431  19.718   9.647  1.00  0.00
ATOM   2357  HG2 GLN   142      19.462  20.695   9.165  1.00  0.00
ATOM   2358  HG3 GLN   142      18.921  19.858  10.600  1.00  0.00
ATOM   2359  CD  GLN   142      20.846  19.248  10.065  1.00  0.00
ATOM   2360  OE1 GLN   142      21.463  18.366   9.463  1.00  0.00
ATOM   2361  NE2 GLN   142      21.374  20.063  10.903  1.00  0.00
ATOM   2362 HE21 GLN   142      22.367  19.911  11.029  1.00  0.00
ATOM   2363 HE22 GLN   142      20.949  20.854  11.371  1.00  0.00
ATOM   2364  C   GLN   142      16.438  18.941   9.606  1.00  0.00
ATOM   2365  O   GLN   142      16.334  17.910  10.203  1.00  0.00
ATOM   2366  N   ASN   143      15.677  19.966   9.934  1.00  0.00
ATOM   2367  H   ASN   143      15.789  20.779   9.340  1.00  0.00
ATOM   2368  CA  ASN   143      14.853  20.120  11.175  1.00  0.00
ATOM   2369  HA  ASN   143      15.004  19.343  11.924  1.00  0.00
ATOM   2370  CB  ASN   143      15.197  21.470  11.695  1.00  0.00
ATOM   2371  HB2 ASN   143      14.980  22.299  11.021  1.00  0.00
ATOM   2372  HB3 ASN   143      14.474  21.755  12.459  1.00  0.00
ATOM   2373  CG  ASN   143      16.578  21.586  12.225  1.00  0.00
ATOM   2374  OD1 ASN   143      17.449  22.253  11.779  1.00  0.00
ATOM   2375  ND2 ASN   143      16.863  20.903  13.297  1.00  0.00
ATOM   2376 HD21 ASN   143      16.250  20.223  13.729  1.00  0.00
ATOM   2377 HD22 ASN   143      17.857  20.898  13.493  1.00  0.00
ATOM   2378  C   ASN   143      13.272  20.088  10.835  1.00  0.00
ATOM   2379  O   ASN   143      12.441  20.499  11.636  1.00  0.00
ATOM   2380  N   LEU   144      12.980  19.671   9.628  1.00  0.00
ATOM   2381  H   LEU   144      13.760  19.507   9.002  1.00  0.00
ATOM   2382  CA  LEU   144      11.692  19.106   9.219  1.00  0.00
ATOM   2383  HA  LEU   144      10.966  19.229  10.023  1.00  0.00
ATOM   2384  CB  LEU   144      11.043  19.814   8.075  1.00  0.00
ATOM   2385  HB2 LEU   144      11.797  19.984   7.307  1.00  0.00
ATOM   2386  HB3 LEU   144      10.286  19.112   7.726  1.00  0.00
ATOM   2387  CG  LEU   144      10.442  21.172   8.347  1.00  0.00
ATOM   2388  HG  LEU   144      11.245  21.790   8.750  1.00  0.00
ATOM   2389  CD1 LEU   144       9.910  21.907   7.049  1.00  0.00
ATOM   2390 HD11 LEU   144      10.737  21.927   6.339  1.00  0.00
ATOM   2391 HD12 LEU   144       9.688  22.945   7.299  1.00  0.00
ATOM   2392 HD13 LEU   144       8.947  21.522   6.712  1.00  0.00
ATOM   2393  CD2 LEU   144       9.262  21.098   9.318  1.00  0.00
ATOM   2394 HD21 LEU   144       8.772  22.051   9.516  1.00  0.00
ATOM   2395 HD22 LEU   144       8.589  20.317   8.964  1.00  0.00
ATOM   2396 HD23 LEU   144       9.526  20.945  10.364  1.00  0.00
ATOM   2397  C   LEU   144      11.708  17.582   9.019  1.00  0.00
ATOM   2398  O   LEU   144      12.663  16.999   8.568  1.00  0.00
ATOM   2399  N   ALA   145      10.694  16.864   9.461  1.00  0.00
ATOM   2400  H   ALA   145      10.011  17.354  10.026  1.00  0.00
ATOM   2401  CA  ALA   145      10.417  15.407   9.269  1.00  0.00
ATOM   2402  HA  ALA   145      11.241  14.874   8.794  1.00  0.00
ATOM   2403  CB  ALA   145      10.357  14.817  10.688  1.00  0.00
ATOM   2404  HB1 ALA   145       9.506  15.173  11.268  1.00  0.00
ATOM   2405  HB2 ALA   145      11.256  14.985  11.281  1.00  0.00
ATOM   2406  HB3 ALA   145      10.318  13.744  10.501  1.00  0.00
ATOM   2407  C   ALA   145       8.975  15.112   8.666  1.00  0.00
ATOM   2408  O   ALA   145       8.038  15.942   8.656  1.00  0.00
ATOM   2409  N   PHE   146       8.867  13.953   8.017  1.00  0.00
ATOM   2410  H   PHE   146       9.634  13.294   8.084  1.00  0.00
ATOM   2411  CA  PHE   146       7.518  13.443   7.579  1.00  0.00
ATOM   2412  HA  PHE   146       6.854  14.198   7.159  1.00  0.00
ATOM   2413  CB  PHE   146       7.892  12.616   6.307  1.00  0.00
ATOM   2414  HB2 PHE   146       8.706  13.095   5.764  1.00  0.00
ATOM   2415  HB3 PHE   146       8.252  11.638   6.625  1.00  0.00
ATOM   2416  CG  PHE   146       6.736  12.263   5.436  1.00  0.00
ATOM   2417  CD1 PHE   146       6.297  13.176   4.509  1.00  0.00
ATOM   2418  HD1 PHE   146       6.791  14.135   4.442  1.00  0.00
ATOM   2419  CE1 PHE   146       5.192  12.914   3.666  1.00  0.00
ATOM   2420  HE1 PHE   146       4.746  13.663   3.029  1.00  0.00
ATOM   2421  CZ  PHE   146       4.475  11.731   3.807  1.00  0.00
ATOM   2422  HZ  PHE   146       3.691  11.581   3.079  1.00  0.00
ATOM   2423  CE2 PHE   146       4.815  10.872   4.897  1.00  0.00
ATOM   2424  HE2 PHE   146       4.135  10.052   5.078  1.00  0.00
ATOM   2425  CD2 PHE   146       5.965  11.125   5.671  1.00  0.00
ATOM   2426  HD2 PHE   146       6.350  10.471   6.439  1.00  0.00
ATOM   2427  C   PHE   146       6.692  12.636   8.491  1.00  0.00
ATOM   2428  O   PHE   146       7.200  11.959   9.339  1.00  0.00
ATOM   2429  N   PRO   147       5.340  12.748   8.436  1.00  0.00
ATOM   2430  CD  PRO   147       4.548  13.687   7.687  1.00  0.00
ATOM   2431  HD2 PRO   147       4.554  13.460   6.614  1.00  0.00
ATOM   2432  HD3 PRO   147       4.953  14.687   7.885  1.00  0.00
ATOM   2433  CG  PRO   147       3.140  13.602   8.259  1.00  0.00
ATOM   2434  HG2 PRO   147       2.644  12.940   7.549  1.00  0.00
ATOM   2435  HG3 PRO   147       2.747  14.617   8.316  1.00  0.00
ATOM   2436  CB  PRO   147       3.340  12.931   9.653  1.00  0.00
ATOM   2437  HB2 PRO   147       2.428  12.366   9.843  1.00  0.00
ATOM   2438  HB3 PRO   147       3.540  13.806  10.272  1.00  0.00
ATOM   2439  CA  PRO   147       4.560  12.089   9.495  1.00  0.00
ATOM   2440  HA  PRO   147       5.108  12.240  10.425  1.00  0.00
ATOM   2441  C   PRO   147       4.240  10.589   9.118  1.00  0.00
ATOM   2442  O   PRO   147       3.376  10.318   8.281  1.00  0.00
ATOM   2443  N   GLY   148       4.728   9.571   9.818  1.00  0.00
ATOM   2444  H   GLY   148       5.335   9.817  10.591  1.00  0.00
ATOM   2445  CA  GLY   148       4.415   8.140   9.697  1.00  0.00
ATOM   2446  HA2 GLY   148       4.315   7.733  10.703  1.00  0.00
ATOM   2447  HA3 GLY   148       3.418   7.917   9.317  1.00  0.00
ATOM   2448  C   GLY   148       5.477   7.332   8.883  1.00  0.00
ATOM   2449  O   GLY   148       6.574   7.042   9.366  1.00  0.00
ATOM   2450  N   VAL   149       5.156   6.985   7.637  1.00  0.00
ATOM   2451  H   VAL   149       4.206   7.223   7.376  1.00  0.00
ATOM   2452  CA  VAL   149       5.850   6.053   6.659  1.00  0.00
ATOM   2453  HA  VAL   149       5.779   5.055   7.091  1.00  0.00
ATOM   2454  CB  VAL   149       4.903   5.906   5.437  1.00  0.00
ATOM   2455  HB  VAL   149       3.886   5.759   5.800  1.00  0.00
ATOM   2456  CG1 VAL   149       4.973   7.178   4.643  1.00  0.00
ATOM   2457 HG11 VAL   149       5.966   7.477   4.307  1.00  0.00
ATOM   2458 HG12 VAL   149       4.191   7.179   3.884  1.00  0.00
ATOM   2459 HG13 VAL   149       4.782   7.976   5.360  1.00  0.00
ATOM   2460  CG2 VAL   149       5.258   4.694   4.456  1.00  0.00
ATOM   2461 HG21 VAL   149       5.129   3.786   5.045  1.00  0.00
ATOM   2462 HG22 VAL   149       6.271   4.842   4.083  1.00  0.00
ATOM   2463 HG23 VAL   149       4.588   4.576   3.605  1.00  0.00
ATOM   2464  C   VAL   149       7.363   6.302   6.419  1.00  0.00
ATOM   2465  O   VAL   149       7.763   7.451   6.393  1.00  0.00
ATOM   2466  N   VAL   150       8.247   5.275   6.396  1.00  0.00
ATOM   2467  H   VAL   150       7.796   4.369   6.442  1.00  0.00
ATOM   2468  CA  VAL   150       9.668   5.464   6.018  1.00  0.00
ATOM   2469  HA  VAL   150       9.893   6.524   5.898  1.00  0.00
ATOM   2470  CB  VAL   150      10.575   4.901   7.096  1.00  0.00
ATOM   2471  HB  VAL   150      11.617   4.992   6.792  1.00  0.00
ATOM   2472  CG1 VAL   150      10.308   5.742   8.342  1.00  0.00
ATOM   2473 HG11 VAL   150      11.136   5.614   9.038  1.00  0.00
ATOM   2474 HG12 VAL   150      10.338   6.827   8.237  1.00  0.00
ATOM   2475 HG13 VAL   150       9.352   5.596   8.845  1.00  0.00
ATOM   2476  CG2 VAL   150      10.358   3.437   7.446  1.00  0.00
ATOM   2477 HG21 VAL   150      10.696   2.855   6.589  1.00  0.00
ATOM   2478 HG22 VAL   150       9.304   3.209   7.610  1.00  0.00
ATOM   2479 HG23 VAL   150      10.985   3.071   8.259  1.00  0.00
ATOM   2480  C   VAL   150       9.941   4.752   4.686  1.00  0.00
ATOM   2481  O   VAL   150      11.096   4.743   4.333  1.00  0.00
ATOM   2482  N   GLY   151       8.983   4.063   4.068  1.00  0.00
ATOM   2483  H   GLY   151       8.133   4.122   4.616  1.00  0.00
ATOM   2484  CA  GLY   151       9.102   3.190   2.886  1.00  0.00
ATOM   2485  HA2 GLY   151       9.907   2.476   3.059  1.00  0.00
ATOM   2486  HA3 GLY   151       8.146   2.700   2.701  1.00  0.00
ATOM   2487  C   GLY   151       9.329   3.956   1.562  1.00  0.00
ATOM   2488  O   GLY   151       8.463   4.685   1.007  1.00  0.00
ATOM   2489  N   HID   152      10.603   3.967   1.021  1.00  0.00
ATOM   2490  H   HID   152      11.333   3.374   1.397  1.00  0.00
ATOM   2491  CA  HID   152      11.134   5.059   0.195  1.00  0.00
ATOM   2492  HA  HID   152      10.767   6.016   0.566  1.00  0.00
ATOM   2493  CB  HID   152      12.701   4.962   0.135  1.00  0.00
ATOM   2494  HB2 HID   152      13.131   5.893  -0.234  1.00  0.00
ATOM   2495  HB3 HID   152      13.099   4.854   1.144  1.00  0.00
ATOM   2496  CG  HID   152      13.329   3.858  -0.707  1.00  0.00
ATOM   2497  ND1 HID   152      13.337   2.442  -0.449  1.00  0.00
ATOM   2498  HD1 HID   152      12.909   1.849   0.247  1.00  0.00
ATOM   2499  CE1 HID   152      14.192   1.750  -1.192  1.00  0.00
ATOM   2500  HE1 HID   152      14.631   0.791  -0.960  1.00  0.00
ATOM   2501  NE2 HID   152      14.892   2.690  -1.855  1.00  0.00
ATOM   2502  CD2 HID   152      14.390   3.984  -1.585  1.00  0.00
ATOM   2503  HD2 HID   152      14.940   4.859  -1.901  1.00  0.00
ATOM   2504  C   HID   152      10.608   4.906  -1.208  1.00  0.00
ATOM   2505  O   HID   152      10.492   5.956  -1.843  1.00  0.00
ATOM   2506  N   THR   153      10.337   3.748  -1.768  1.00  0.00
ATOM   2507  H   THR   153      10.432   2.888  -1.240  1.00  0.00
ATOM   2508  CA  THR   153       9.649   3.557  -3.102  1.00  0.00
ATOM   2509  HA  THR   153       9.969   4.386  -3.734  1.00  0.00
ATOM   2510  CB  THR   153      10.312   2.264  -3.783  1.00  0.00
ATOM   2511  HB  THR   153       9.841   2.011  -4.732  1.00  0.00
ATOM   2512  CG2 THR   153      11.801   2.566  -4.004  1.00  0.00
ATOM   2513 HG21 THR   153      11.839   3.378  -4.730  1.00  0.00
ATOM   2514 HG22 THR   153      12.372   1.651  -4.162  1.00  0.00
ATOM   2515 HG23 THR   153      12.298   2.960  -3.118  1.00  0.00
ATOM   2516  OG1 THR   153      10.214   1.169  -2.831  1.00  0.00
ATOM   2517  HG1 THR   153       9.327   0.802  -2.849  1.00  0.00
ATOM   2518  C   THR   153       8.152   3.345  -3.135  1.00  0.00
ATOM   2519  O   THR   153       7.667   3.113  -4.211  1.00  0.00
ATOM   2520  N   VAL   154       7.548   3.422  -1.973  1.00  0.00
ATOM   2521  H   VAL   154       8.145   3.483  -1.157  1.00  0.00
ATOM   2522  CA  VAL   154       6.110   3.506  -1.913  1.00  0.00
ATOM   2523  HA  VAL   154       5.625   2.634  -2.351  1.00  0.00
ATOM   2524  CB  VAL   154       5.635   3.459  -0.436  1.00  0.00
ATOM   2525  HB  VAL   154       6.070   4.338   0.040  1.00  0.00
ATOM   2526  CG1 VAL   154       4.101   3.490  -0.141  1.00  0.00
ATOM   2527 HG11 VAL   154       3.780   4.495  -0.415  1.00  0.00
ATOM   2528 HG12 VAL   154       3.647   2.578  -0.528  1.00  0.00
ATOM   2529 HG13 VAL   154       3.885   3.460   0.927  1.00  0.00
ATOM   2530  CG2 VAL   154       6.128   2.171   0.322  1.00  0.00
ATOM   2531 HG21 VAL   154       7.216   2.208   0.379  1.00  0.00
ATOM   2532 HG22 VAL   154       5.884   1.219  -0.150  1.00  0.00
ATOM   2533 HG23 VAL   154       5.640   2.167   1.297  1.00  0.00
ATOM   2534  C   VAL   154       5.647   4.801  -2.610  1.00  0.00
ATOM   2535  O   VAL   154       6.286   5.879  -2.615  1.00  0.00
ATOM   2536  N   GLY   155       4.600   4.688  -3.378  1.00  0.00
ATOM   2537  H   GLY   155       4.226   3.747  -3.387  1.00  0.00
ATOM   2538  CA  GLY   155       4.114   5.830  -4.158  1.00  0.00
ATOM   2539  HA2 GLY   155       4.918   6.421  -4.597  1.00  0.00
ATOM   2540  HA3 GLY   155       3.502   5.511  -5.002  1.00  0.00
ATOM   2541  C   GLY   155       3.213   6.593  -3.388  1.00  0.00
ATOM   2542  O   GLY   155       2.588   6.066  -2.469  1.00  0.00
ATOM   2543  N   ILE   156       3.267   7.960  -3.480  1.00  0.00
ATOM   2544  H   ILE   156       3.800   8.506  -4.147  1.00  0.00
ATOM   2545  CA  ILE   156       2.551   8.747  -2.383  1.00  0.00
ATOM   2546  HA  ILE   156       3.092   8.343  -1.527  1.00  0.00
ATOM   2547  CB  ILE   156       3.034  10.298  -2.473  1.00  0.00
ATOM   2548  HB  ILE   156       3.485  10.466  -3.451  1.00  0.00
ATOM   2549  CG2 ILE   156       1.913  11.163  -2.200  1.00  0.00
ATOM   2550 HG21 ILE   156       2.165  12.137  -1.782  1.00  0.00
ATOM   2551 HG22 ILE   156       1.257  10.735  -1.441  1.00  0.00
ATOM   2552 HG23 ILE   156       1.307  11.256  -3.102  1.00  0.00
ATOM   2553  CG1 ILE   156       4.131  10.766  -1.471  1.00  0.00
ATOM   2554 HG12 ILE   156       4.407  11.787  -1.736  1.00  0.00
ATOM   2555 HG13 ILE   156       3.847  10.810  -0.419  1.00  0.00
ATOM   2556  CD1 ILE   156       5.330   9.840  -1.688  1.00  0.00
ATOM   2557 HD11 ILE   156       5.733   9.904  -2.698  1.00  0.00
ATOM   2558 HD12 ILE   156       5.195   8.792  -1.419  1.00  0.00
ATOM   2559 HD13 ILE   156       6.151  10.125  -1.030  1.00  0.00
ATOM   2560  C   ILE   156       1.017   8.413  -2.405  1.00  0.00
ATOM   2561  O   ILE   156       0.419   8.269  -1.337  1.00  0.00
ATOM   2562  N   GLY   157       0.426   8.291  -3.607  1.00  0.00
ATOM   2563  H   GLY   157       0.955   8.556  -4.430  1.00  0.00
ATOM   2564  CA  GLY   157      -0.979   8.056  -3.938  1.00  0.00
ATOM   2565  HA2 GLY   157      -1.446   8.970  -3.573  1.00  0.00
ATOM   2566  HA3 GLY   157      -1.330   7.957  -4.965  1.00  0.00
ATOM   2567  C   GLY   157      -1.677   6.892  -3.154  1.00  0.00
ATOM   2568  O   GLY   157      -2.713   7.029  -2.584  1.00  0.00
ATOM   2569  N   GLY   158      -0.961   5.743  -3.087  1.00  0.00
ATOM   2570  H   GLY   158      -0.043   5.710  -3.515  1.00  0.00
ATOM   2571  CA  GLY   158      -1.421   4.427  -2.437  1.00  0.00
ATOM   2572  HA2 GLY   158      -2.452   4.132  -2.629  1.00  0.00
ATOM   2573  HA3 GLY   158      -0.773   3.661  -2.863  1.00  0.00
ATOM   2574  C   GLY   158      -1.155   4.369  -0.986  1.00  0.00
ATOM   2575  O   GLY   158      -1.907   3.762  -0.236  1.00  0.00
ATOM   2576  N   MET   159      -0.091   5.046  -0.481  1.00  0.00
ATOM   2577  H   MET   159       0.608   5.253  -1.185  1.00  0.00
ATOM   2578  CA  MET   159       0.107   5.357   0.932  1.00  0.00
ATOM   2579  HA  MET   159       0.059   4.356   1.359  1.00  0.00
ATOM   2580  CB  MET   159       1.503   5.983   1.022  1.00  0.00
ATOM   2581  HB2 MET   159       2.161   5.198   0.649  1.00  0.00
ATOM   2582  HB3 MET   159       1.680   6.807   0.331  1.00  0.00
ATOM   2583  CG  MET   159       1.939   6.430   2.417  1.00  0.00
ATOM   2584  HG2 MET   159       1.466   5.838   3.201  1.00  0.00
ATOM   2585  HG3 MET   159       2.996   6.166   2.431  1.00  0.00
ATOM   2586  SD  MET   159       1.778   8.145   2.874  1.00  0.00
ATOM   2587  CE  MET   159       2.735   9.060   1.661  1.00  0.00
ATOM   2588  HE1 MET   159       2.401   8.867   0.634  1.00  0.00
ATOM   2589  HE2 MET   159       2.517  10.129   1.777  1.00  0.00
ATOM   2590  HE3 MET   159       3.778   8.737   1.768  1.00  0.00
ATOM   2591  C   MET   159      -0.907   6.286   1.558  1.00  0.00
ATOM   2592  O   MET   159      -1.480   5.871   2.559  1.00  0.00
ATOM   2593  N   LEU   160      -1.138   7.517   0.948  1.00  0.00
ATOM   2594  H   LEU   160      -0.618   7.696   0.098  1.00  0.00
ATOM   2595  CA  LEU   160      -2.029   8.446   1.496  1.00  0.00
ATOM   2596  HA  LEU   160      -1.780   8.562   2.551  1.00  0.00
ATOM   2597  CB  LEU   160      -1.887   9.832   0.792  1.00  0.00
ATOM   2598  HB2 LEU   160      -1.972   9.682  -0.284  1.00  0.00
ATOM   2599  HB3 LEU   160      -2.678  10.527   1.074  1.00  0.00
ATOM   2600  CG  LEU   160      -0.554  10.537   1.157  1.00  0.00
ATOM   2601  HG  LEU   160       0.314   9.953   0.853  1.00  0.00
ATOM   2602  CD1 LEU   160      -0.512  11.818   0.256  1.00  0.00
ATOM   2603 HD11 LEU   160      -0.718  11.597  -0.791  1.00  0.00
ATOM   2604 HD12 LEU   160       0.502  12.218   0.284  1.00  0.00
ATOM   2605 HD13 LEU   160      -1.207  12.524   0.711  1.00  0.00
ATOM   2606  CD2 LEU   160      -0.410  10.869   2.693  1.00  0.00
ATOM   2607 HD21 LEU   160      -0.678  10.079   3.395  1.00  0.00
ATOM   2608 HD22 LEU   160       0.642  11.144   2.764  1.00  0.00
ATOM   2609 HD23 LEU   160      -1.017  11.751   2.897  1.00  0.00
ATOM   2610  C   LEU   160      -3.427   8.091   1.334  1.00  0.00
ATOM   2611  O   LEU   160      -4.250   8.224   2.249  1.00  0.00
ATOM   2612  N   GLY   161      -3.856   7.335   0.287  1.00  0.00
ATOM   2613  H   GLY   161      -3.156   7.302  -0.444  1.00  0.00
ATOM   2614  CA  GLY   161      -5.159   6.837   0.025  1.00  0.00
ATOM   2615  HA2 GLY   161      -5.739   7.701   0.347  1.00  0.00
ATOM   2616  HA3 GLY   161      -5.436   6.727  -1.024  1.00  0.00
ATOM   2617  C   GLY   161      -5.670   5.642   0.963  1.00  0.00
ATOM   2618  O   GLY   161      -6.831   5.278   0.897  1.00  0.00
ATOM   2619  N   ALA   162      -4.774   5.217   1.901  1.00  0.00
ATOM   2620  H   ALA   162      -3.792   5.435   1.780  1.00  0.00
ATOM   2621  CA  ALA   162      -5.123   4.094   2.810  1.00  0.00
ATOM   2622  HA  ALA   162      -6.180   3.897   2.634  1.00  0.00
ATOM   2623  CB  ALA   162      -4.484   2.837   2.264  1.00  0.00
ATOM   2624  HB1 ALA   162      -4.729   2.692   1.212  1.00  0.00
ATOM   2625  HB2 ALA   162      -4.864   1.961   2.790  1.00  0.00
ATOM   2626  HB3 ALA   162      -3.427   2.997   2.478  1.00  0.00
ATOM   2627  C   ALA   162      -4.758   4.411   4.217  1.00  0.00
ATOM   2628  O   ALA   162      -5.220   3.665   5.051  1.00  0.00
ATOM   2629  N   GLY   163      -4.039   5.440   4.569  1.00  0.00
ATOM   2630  H   GLY   163      -3.788   6.184   3.929  1.00  0.00
ATOM   2631  CA  GLY   163      -3.625   5.735   5.974  1.00  0.00
ATOM   2632  HA2 GLY   163      -4.268   6.480   6.443  1.00  0.00
ATOM   2633  HA3 GLY   163      -3.809   4.874   6.617  1.00  0.00
ATOM   2634  C   GLY   163      -2.222   6.259   6.255  1.00  0.00
ATOM   2635  O   GLY   163      -2.027   7.405   6.665  1.00  0.00
ATOM   2636  N   GLY   164      -1.148   5.366   5.986  1.00  0.00
ATOM   2637  H   GLY   164      -1.294   4.392   5.747  1.00  0.00
ATOM   2638  CA  GLY   164       0.198   5.602   6.382  1.00  0.00
ATOM   2639  HA2 GLY   164       0.790   4.846   5.865  1.00  0.00
ATOM   2640  HA3 GLY   164       0.580   6.550   6.003  1.00  0.00
ATOM   2641  C   GLY   164       0.548   5.493   7.920  1.00  0.00
ATOM   2642  O   GLY   164       0.134   6.369   8.648  1.00  0.00
ATOM   2643  N   TYR   165       1.451   4.636   8.348  1.00  0.00
ATOM   2644  H   TYR   165       1.900   4.026   7.675  1.00  0.00
ATOM   2645  CA  TYR   165       1.971   4.430   9.766  1.00  0.00
ATOM   2646  HA  TYR   165       1.844   5.316  10.387  1.00  0.00
ATOM   2647  CB  TYR   165       1.174   3.246  10.329  1.00  0.00
ATOM   2648  HB2 TYR   165       0.174   3.547  10.642  1.00  0.00
ATOM   2649  HB3 TYR   165       0.999   2.422   9.637  1.00  0.00
ATOM   2650  CG  TYR   165       1.803   2.682  11.554  1.00  0.00
ATOM   2651  CD1 TYR   165       2.845   1.710  11.417  1.00  0.00
ATOM   2652  HD1 TYR   165       3.143   1.409  10.424  1.00  0.00
ATOM   2653  CE1 TYR   165       3.552   1.342  12.567  1.00  0.00
ATOM   2654  HE1 TYR   165       4.482   0.794  12.540  1.00  0.00
ATOM   2655  CZ  TYR   165       3.213   1.805  13.816  1.00  0.00
ATOM   2656  OH  TYR   165       4.000   1.420  14.886  1.00  0.00
ATOM   2657  HH  TYR   165       3.622   1.424  15.768  1.00  0.00
ATOM   2658  CE2 TYR   165       2.146   2.718  13.941  1.00  0.00
ATOM   2659  HE2 TYR   165       1.860   3.105  14.908  1.00  0.00
ATOM   2660  CD2 TYR   165       1.463   3.173  12.812  1.00  0.00
ATOM   2661  HD2 TYR   165       0.604   3.806  12.982  1.00  0.00
ATOM   2662  C   TYR   165       3.464   4.119   9.476  1.00  0.00
ATOM   2663  O   TYR   165       3.909   3.808   8.401  1.00  0.00
ATOM   2664  N   GLY   166       4.236   4.340  10.531  1.00  0.00
ATOM   2665  H   GLY   166       3.940   4.537  11.480  1.00  0.00
ATOM   2666  CA  GLY   166       5.719   4.133  10.452  1.00  0.00
ATOM   2667  HA2 GLY   166       5.944   3.068  10.506  1.00  0.00
ATOM   2668  HA3 GLY   166       6.236   4.576   9.601  1.00  0.00
ATOM   2669  C   GLY   166       6.445   4.681  11.648  1.00  0.00
ATOM   2670  O   GLY   166       5.798   4.972  12.616  1.00  0.00
ATOM   2671  N   TYR   167       7.772   4.990  11.653  1.00  0.00
ATOM   2672  H   TYR   167       8.217   5.035  10.744  1.00  0.00
ATOM   2673  CA  TYR   167       8.567   5.404  12.840  1.00  0.00
ATOM   2674  HA  TYR   167       8.375   4.654  13.608  1.00  0.00
ATOM   2675  CB  TYR   167      10.122   5.330  12.551  1.00  0.00
ATOM   2676  HB2 TYR   167      10.258   5.771  11.564  1.00  0.00
ATOM   2677  HB3 TYR   167      10.659   5.923  13.291  1.00  0.00
ATOM   2678  CG  TYR   167      10.593   3.920  12.456  1.00  0.00
ATOM   2679  CD1 TYR   167      11.046   3.290  13.579  1.00  0.00
ATOM   2680  HD1 TYR   167      11.144   3.909  14.458  1.00  0.00
ATOM   2681  CE1 TYR   167      11.507   1.929  13.625  1.00  0.00
ATOM   2682  HE1 TYR   167      11.951   1.408  14.461  1.00  0.00
ATOM   2683  CZ  TYR   167      11.475   1.222  12.452  1.00  0.00
ATOM   2684  OH  TYR   167      11.988  -0.045  12.403  1.00  0.00
ATOM   2685  HH  TYR   167      12.092  -0.293  11.481  1.00  0.00
ATOM   2686  CE2 TYR   167      10.912   1.775  11.265  1.00  0.00
ATOM   2687  HE2 TYR   167      10.826   1.199  10.356  1.00  0.00
ATOM   2688  CD2 TYR   167      10.459   3.185  11.308  1.00  0.00
ATOM   2689  HD2 TYR   167      10.218   3.633  10.355  1.00  0.00
ATOM   2690  C   TYR   167       8.129   6.774  13.455  1.00  0.00
ATOM   2691  O   TYR   167       8.145   6.897  14.691  1.00  0.00
ATOM   2692  N   SER   168       7.779   7.771  12.704  1.00  0.00
ATOM   2693  H   SER   168       7.987   7.703  11.715  1.00  0.00
ATOM   2694  CA  SER   168       7.205   9.026  13.235  1.00  0.00
ATOM   2695  HA  SER   168       7.771   9.246  14.141  1.00  0.00
ATOM   2696  CB  SER   168       7.494  10.169  12.285  1.00  0.00
ATOM   2697  HB2 SER   168       6.993  11.100  12.551  1.00  0.00
ATOM   2698  HB3 SER   168       8.564  10.356  12.203  1.00  0.00
ATOM   2699  OG  SER   168       7.246   9.710  10.937  1.00  0.00
ATOM   2700  HG  SER   168       7.413  10.425  10.319  1.00  0.00
ATOM   2701  C   SER   168       5.709   8.886  13.672  1.00  0.00
ATOM   2702  O   SER   168       5.095   9.959  13.968  1.00  0.00
ATOM   2703  N   SER   169       5.119   7.686  13.798  1.00  0.00
ATOM   2704  H   SER   169       5.559   6.798  13.584  1.00  0.00
ATOM   2705  CA  SER   169       3.671   7.563  13.958  1.00  0.00
ATOM   2706  HA  SER   169       3.261   8.324  13.294  1.00  0.00
ATOM   2707  CB  SER   169       3.124   6.242  13.410  1.00  0.00
ATOM   2708  HB2 SER   169       3.543   6.164  12.406  1.00  0.00
ATOM   2709  HB3 SER   169       3.450   5.437  14.069  1.00  0.00
ATOM   2710  OG  SER   169       1.727   6.224  13.371  1.00  0.00
ATOM   2711  HG  SER   169       1.514   7.155  13.267  1.00  0.00
ATOM   2712  C   SER   169       3.111   7.741  15.359  1.00  0.00
ATOM   2713  O   SER   169       2.047   8.424  15.461  1.00  0.00
ATOM   2714  N   ARG   170       3.856   7.415  16.447  1.00  0.00
ATOM   2715  H   ARG   170       4.791   7.036  16.354  1.00  0.00
ATOM   2716  CA  ARG   170       3.492   7.669  17.839  1.00  0.00
ATOM   2717  HA  ARG   170       2.478   7.272  17.896  1.00  0.00
ATOM   2718  CB  ARG   170       4.306   6.947  18.861  1.00  0.00
ATOM   2719  HB2 ARG   170       5.330   7.282  18.699  1.00  0.00
ATOM   2720  HB3 ARG   170       3.934   7.205  19.853  1.00  0.00
ATOM   2721  CG  ARG   170       4.422   5.450  18.695  1.00  0.00
ATOM   2722  HG2 ARG   170       3.466   4.971  18.480  1.00  0.00
ATOM   2723  HG3 ARG   170       4.982   5.271  17.778  1.00  0.00
ATOM   2724  CD  ARG   170       5.076   4.795  19.865  1.00  0.00
ATOM   2725  HD2 ARG   170       5.312   3.768  19.586  1.00  0.00
ATOM   2726  HD3 ARG   170       6.051   5.233  20.080  1.00  0.00
ATOM   2727  NE  ARG   170       4.219   4.827  21.071  1.00  0.00
ATOM   2728  HE  ARG   170       3.228   4.694  20.931  1.00  0.00
ATOM   2729  CZ  ARG   170       4.484   5.221  22.287  1.00  0.00
ATOM   2730  NH1 ARG   170       5.698   5.359  22.771  1.00  0.00
ATOM   2731 HH11 ARG   170       6.563   5.168  22.286  1.00  0.00
ATOM   2732 HH12 ARG   170       5.699   5.604  23.751  1.00  0.00
ATOM   2733  NH2 ARG   170       3.560   5.529  23.122  1.00  0.00
ATOM   2734 HH21 ARG   170       2.616   5.521  22.764  1.00  0.00
ATOM   2735 HH22 ARG   170       3.694   5.554  24.123  1.00  0.00
ATOM   2736  C   ARG   170       3.430   9.183  18.171  1.00  0.00
ATOM   2737  O   ARG   170       2.478   9.575  18.815  1.00  0.00
ATOM   2738  N   LYS   171       4.545   9.877  17.802  1.00  0.00
ATOM   2739  H   LYS   171       5.226   9.389  17.233  1.00  0.00
ATOM   2740  CA  LYS   171       4.702  11.307  18.063  1.00  0.00
ATOM   2741  HA  LYS   171       4.436  11.421  19.114  1.00  0.00
ATOM   2742  CB  LYS   171       6.168  11.758  17.893  1.00  0.00
ATOM   2743  HB2 LYS   171       6.802  11.160  18.547  1.00  0.00
ATOM   2744  HB3 LYS   171       6.603  11.609  16.905  1.00  0.00
ATOM   2745  CG  LYS   171       6.507  13.224  18.244  1.00  0.00
ATOM   2746  HG2 LYS   171       7.507  13.485  17.898  1.00  0.00
ATOM   2747  HG3 LYS   171       5.812  13.938  17.802  1.00  0.00
ATOM   2748  CD  LYS   171       6.499  13.524  19.749  1.00  0.00
ATOM   2749  HD2 LYS   171       5.479  13.242  20.012  1.00  0.00
ATOM   2750  HD3 LYS   171       7.250  12.875  20.200  1.00  0.00
ATOM   2751  CE  LYS   171       6.876  14.974  19.984  1.00  0.00
ATOM   2752  HE2 LYS   171       7.791  15.222  19.446  1.00  0.00
ATOM   2753  HE3 LYS   171       6.103  15.683  19.688  1.00  0.00
ATOM   2754  NZ  LYS   171       6.988  15.129  21.480  1.00  0.00
ATOM   2755  HZ1 LYS   171       7.580  15.847  21.873  1.00  0.00
ATOM   2756  HZ2 LYS   171       7.359  14.350  22.005  1.00  0.00
ATOM   2757  HZ3 LYS   171       6.072  15.217  21.895  1.00  0.00
ATOM   2758  C   LYS   171       3.639  12.201  17.283  1.00  0.00
ATOM   2759  O   LYS   171       3.225  13.184  17.866  1.00  0.00
ATOM   2760  N   TYR   172       3.455  11.880  16.010  1.00  0.00
ATOM   2761  H   TYR   172       3.605  10.958  15.617  1.00  0.00
ATOM   2762  CA  TYR   172       2.735  12.849  15.071  1.00  0.00
ATOM   2763  HA  TYR   172       2.428  13.648  15.746  1.00  0.00
ATOM   2764  CB  TYR   172       3.636  13.519  14.053  1.00  0.00
ATOM   2765  HB2 TYR   172       3.831  12.766  13.289  1.00  0.00
ATOM   2766  HB3 TYR   172       3.154  14.351  13.540  1.00  0.00
ATOM   2767  CG  TYR   172       4.907  14.095  14.675  1.00  0.00
ATOM   2768  CD1 TYR   172       5.070  15.399  15.226  1.00  0.00
ATOM   2769  HD1 TYR   172       4.127  15.924  15.271  1.00  0.00
ATOM   2770  CE1 TYR   172       6.292  15.894  15.714  1.00  0.00
ATOM   2771  HE1 TYR   172       6.341  16.848  16.216  1.00  0.00
ATOM   2772  CZ  TYR   172       7.426  15.020  15.526  1.00  0.00
ATOM   2773  OH  TYR   172       8.655  15.421  15.883  1.00  0.00
ATOM   2774  HH  TYR   172       8.753  16.376  15.864  1.00  0.00
ATOM   2775  CE2 TYR   172       7.274  13.770  14.917  1.00  0.00
ATOM   2776  HE2 TYR   172       8.195  13.227  14.763  1.00  0.00
ATOM   2777  CD2 TYR   172       6.002  13.305  14.502  1.00  0.00
ATOM   2778  HD2 TYR   172       5.909  12.287  14.154  1.00  0.00
ATOM   2779  C   TYR   172       1.348  12.511  14.458  1.00  0.00
ATOM   2780  O   TYR   172       0.777  13.347  13.728  1.00  0.00
ATOM   2781  N   GLY   173       0.867  11.299  14.742  1.00  0.00
ATOM   2782  H   GLY   173       1.392  10.584  15.233  1.00  0.00
ATOM   2783  CA  GLY   173      -0.273  10.787  14.001  1.00  0.00
ATOM   2784  HA2 GLY   173      -0.841  10.099  14.627  1.00  0.00
ATOM   2785  HA3 GLY   173      -0.987  11.579  13.779  1.00  0.00
ATOM   2786  C   GLY   173       0.036   9.925  12.771  1.00  0.00
ATOM   2787  O   GLY   173       1.186   9.524  12.585  1.00  0.00
ATOM   2788  N   LEU   174      -0.958   9.521  12.038  1.00  0.00
ATOM   2789  H   LEU   174      -1.848   9.961  12.242  1.00  0.00
ATOM   2790  CA  LEU   174      -0.898   8.846  10.802  1.00  0.00
ATOM   2791  HA  LEU   174      -0.141   8.066  10.869  1.00  0.00
ATOM   2792  CB  LEU   174      -2.143   7.984  10.570  1.00  0.00
ATOM   2793  HB2 LEU   174      -3.015   8.629  10.458  1.00  0.00
ATOM   2794  HB3 LEU   174      -1.955   7.443   9.642  1.00  0.00
ATOM   2795  CG  LEU   174      -2.616   7.140  11.755  1.00  0.00
ATOM   2796  HG  LEU   174      -2.663   7.768  12.644  1.00  0.00
ATOM   2797  CD1 LEU   174      -4.071   6.646  11.458  1.00  0.00
ATOM   2798 HD11 LEU   174      -4.137   6.237  10.450  1.00  0.00
ATOM   2799 HD12 LEU   174      -4.716   7.507  11.637  1.00  0.00
ATOM   2800 HD13 LEU   174      -4.317   5.805  12.107  1.00  0.00
ATOM   2801  CD2 LEU   174      -1.581   6.037  11.978  1.00  0.00
ATOM   2802 HD21 LEU   174      -1.227   5.607  11.041  1.00  0.00
ATOM   2803 HD22 LEU   174      -0.719   6.472  12.484  1.00  0.00
ATOM   2804 HD23 LEU   174      -2.089   5.178  12.416  1.00  0.00
ATOM   2805  C   LEU   174      -0.570   9.820   9.595  1.00  0.00
ATOM   2806  O   LEU   174      -0.807  11.037   9.694  1.00  0.00
ATOM   2807  N   SER   175      -0.214   9.255   8.464  1.00  0.00
ATOM   2808  H   SER   175      -0.186   8.243   8.433  1.00  0.00
ATOM   2809  CA  SER   175       0.190  10.109   7.404  1.00  0.00
ATOM   2810  HA  SER   175       0.887  10.862   7.771  1.00  0.00
ATOM   2811  CB  SER   175       0.938   9.276   6.284  1.00  0.00
ATOM   2812  HB2 SER   175       0.301   8.422   6.053  1.00  0.00
ATOM   2813  HB3 SER   175       1.130   9.803   5.349  1.00  0.00
ATOM   2814  OG  SER   175       2.142   8.700   6.645  1.00  0.00
ATOM   2815  HG  SER   175       2.649   9.346   7.142  1.00  0.00
ATOM   2816  C   SER   175      -1.041  10.881   6.732  1.00  0.00
ATOM   2817  O   SER   175      -1.041  12.074   6.376  1.00  0.00
ATOM   2818  N   ALA   176      -2.158  10.149   6.733  1.00  0.00
ATOM   2819  H   ALA   176      -2.084   9.212   7.110  1.00  0.00
ATOM   2820  CA  ALA   176      -3.458  10.710   6.317  1.00  0.00
ATOM   2821  HA  ALA   176      -3.434  11.162   5.325  1.00  0.00
ATOM   2822  CB  ALA   176      -4.466   9.536   6.190  1.00  0.00
ATOM   2823  HB1 ALA   176      -5.416   9.891   5.791  1.00  0.00
ATOM   2824  HB2 ALA   176      -4.573   9.004   7.135  1.00  0.00
ATOM   2825  HB3 ALA   176      -4.158   8.863   5.389  1.00  0.00
ATOM   2826  C   ALA   176      -4.119  11.715   7.270  1.00  0.00
ATOM   2827  O   ALA   176      -4.989  12.473   6.873  1.00  0.00
ATOM   2828  N   ASP   177      -3.624  11.759   8.558  1.00  0.00
ATOM   2829  H   ASP   177      -2.896  11.107   8.826  1.00  0.00
ATOM   2830  CA  ASP   177      -3.950  12.789   9.529  1.00  0.00
ATOM   2831  HA  ASP   177      -5.017  13.009   9.516  1.00  0.00
ATOM   2832  CB  ASP   177      -3.619  12.313  10.988  1.00  0.00
ATOM   2833  HB2 ASP   177      -2.530  12.358  11.007  1.00  0.00
ATOM   2834  HB3 ASP   177      -3.750  13.238  11.551  1.00  0.00
ATOM   2835  CG  ASP   177      -4.184  10.966  11.474  1.00  0.00
ATOM   2836  OD1 ASP   177      -5.110  10.312  10.977  1.00  0.00
ATOM   2837  OD2 ASP   177      -3.645  10.494  12.499  1.00  0.00
ATOM   2838  C   ASP   177      -3.270  14.168   9.338  1.00  0.00
ATOM   2839  O   ASP   177      -3.641  15.181   9.932  1.00  0.00
ATOM   2840  N   ASN   178      -2.283  14.254   8.378  1.00  0.00
ATOM   2841  H   ASN   178      -1.942  13.374   8.009  1.00  0.00
ATOM   2842  CA  ASN   178      -1.378  15.374   8.169  1.00  0.00
ATOM   2843  HA  ASN   178      -1.641  16.107   8.931  1.00  0.00
ATOM   2844  CB  ASN   178       0.101  14.902   8.501  1.00  0.00
ATOM   2845  HB2 ASN   178       0.379  13.938   8.076  1.00  0.00
ATOM   2846  HB3 ASN   178       0.643  15.768   8.120  1.00  0.00
ATOM   2847  CG  ASN   178       0.387  14.816  10.018  1.00  0.00
ATOM   2848  OD1 ASN   178       0.682  15.792  10.665  1.00  0.00
ATOM   2849  ND2 ASN   178       0.246  13.660  10.631  1.00  0.00
ATOM   2850 HD21 ASN   178      -0.134  12.867  10.129  1.00  0.00
ATOM   2851 HD22 ASN   178       0.402  13.613  11.631  1.00  0.00
ATOM   2852  C   ASN   178      -1.542  16.041   6.771  1.00  0.00
ATOM   2853  O   ASN   178      -0.774  16.887   6.323  1.00  0.00
ATOM   2854  N   ILE   179      -2.560  15.626   5.998  1.00  0.00
ATOM   2855  H   ILE   179      -3.112  14.838   6.316  1.00  0.00
ATOM   2856  CA  ILE   179      -2.932  16.213   4.705  1.00  0.00
ATOM   2857  HA  ILE   179      -1.968  16.339   4.212  1.00  0.00
ATOM   2858  CB  ILE   179      -3.893  15.289   3.829  1.00  0.00
ATOM   2859  HB  ILE   179      -4.944  15.401   4.095  1.00  0.00
ATOM   2860  CG2 ILE   179      -3.612  15.713   2.345  1.00  0.00
ATOM   2861 HG21 ILE   179      -2.589  15.732   1.970  1.00  0.00
ATOM   2862 HG22 ILE   179      -4.015  16.719   2.226  1.00  0.00
ATOM   2863 HG23 ILE   179      -4.242  15.128   1.675  1.00  0.00
ATOM   2864  CG1 ILE   179      -3.537  13.760   3.807  1.00  0.00
ATOM   2865 HG12 ILE   179      -2.517  13.434   3.600  1.00  0.00
ATOM   2866 HG13 ILE   179      -3.739  13.415   4.821  1.00  0.00
ATOM   2867  CD1 ILE   179      -4.320  12.910   2.874  1.00  0.00
ATOM   2868 HD11 ILE   179      -3.749  12.811   1.950  1.00  0.00
ATOM   2869 HD12 ILE   179      -5.304  13.327   2.661  1.00  0.00
ATOM   2870 HD13 ILE   179      -4.450  11.948   3.371  1.00  0.00
ATOM   2871  C   ILE   179      -3.496  17.592   4.861  1.00  0.00
ATOM   2872  O   ILE   179      -4.534  17.771   5.486  1.00  0.00
ATOM   2873  N   LEU   180      -2.938  18.594   4.074  1.00  0.00
ATOM   2874  H   LEU   180      -2.176  18.280   3.485  1.00  0.00
ATOM   2875  CA  LEU   180      -3.440  20.005   3.957  1.00  0.00
ATOM   2876  HA  LEU   180      -3.925  20.312   4.884  1.00  0.00
ATOM   2877  CB  LEU   180      -2.135  20.847   3.852  1.00  0.00
ATOM   2878  HB2 LEU   180      -1.723  20.449   2.925  1.00  0.00
ATOM   2879  HB3 LEU   180      -2.421  21.888   3.703  1.00  0.00
ATOM   2880  CG  LEU   180      -1.148  20.919   5.030  1.00  0.00
ATOM   2881  HG  LEU   180      -1.041  19.920   5.452  1.00  0.00
ATOM   2882  CD1 LEU   180       0.195  21.489   4.548  1.00  0.00
ATOM   2883 HD11 LEU   180       0.069  22.490   4.137  1.00  0.00
ATOM   2884 HD12 LEU   180       0.715  20.782   3.902  1.00  0.00
ATOM   2885 HD13 LEU   180       0.745  21.566   5.486  1.00  0.00
ATOM   2886  CD2 LEU   180      -1.591  21.802   6.269  1.00  0.00
ATOM   2887 HD21 LEU   180      -2.438  21.309   6.747  1.00  0.00
ATOM   2888 HD22 LEU   180      -0.755  21.903   6.961  1.00  0.00
ATOM   2889 HD23 LEU   180      -1.946  22.764   5.901  1.00  0.00
ATOM   2890  C   LEU   180      -4.308  20.265   2.756  1.00  0.00
ATOM   2891  O   LEU   180      -5.246  21.029   2.787  1.00  0.00
ATOM   2892  N   ASP   181      -4.040  19.557   1.617  1.00  0.00
ATOM   2893  H   ASP   181      -3.280  18.887   1.622  1.00  0.00
ATOM   2894  CA  ASP   181      -4.715  19.713   0.290  1.00  0.00
ATOM   2895  HA  ASP   181      -5.745  19.632   0.637  1.00  0.00
ATOM   2896  CB  ASP   181      -4.366  21.066  -0.376  1.00  0.00
ATOM   2897  HB2 ASP   181      -4.539  21.861   0.349  1.00  0.00
ATOM   2898  HB3 ASP   181      -3.348  21.136  -0.761  1.00  0.00
ATOM   2899  CG  ASP   181      -5.149  21.519  -1.586  1.00  0.00
ATOM   2900  OD1 ASP   181      -4.863  22.701  -2.001  1.00  0.00
ATOM   2901  OD2 ASP   181      -5.914  20.832  -2.255  1.00  0.00
ATOM   2902  C   ASP   181      -4.336  18.514  -0.634  1.00  0.00
ATOM   2903  O   ASP   181      -3.347  17.789  -0.387  1.00  0.00
ATOM   2904  N   ALA   182      -5.212  18.222  -1.652  1.00  0.00
ATOM   2905  H   ALA   182      -5.905  18.943  -1.810  1.00  0.00
ATOM   2906  CA  ALA   182      -5.120  17.177  -2.644  1.00  0.00
ATOM   2907  HA  ALA   182      -4.080  17.116  -2.965  1.00  0.00
ATOM   2908  CB  ALA   182      -5.326  15.766  -1.951  1.00  0.00
ATOM   2909  HB1 ALA   182      -5.068  14.881  -2.532  1.00  0.00
ATOM   2910  HB2 ALA   182      -6.392  15.637  -1.767  1.00  0.00
ATOM   2911  HB3 ALA   182      -4.905  15.705  -0.947  1.00  0.00
ATOM   2912  C   ALA   182      -5.995  17.418  -3.973  1.00  0.00
ATOM   2913  O   ALA   182      -6.999  18.090  -3.951  1.00  0.00
ATOM   2914  N   GLN   183      -5.571  16.838  -5.091  1.00  0.00
ATOM   2915  H   GLN   183      -4.674  16.373  -5.027  1.00  0.00
ATOM   2916  CA  GLN   183      -6.083  17.073  -6.484  1.00  0.00
ATOM   2917  HA  GLN   183      -6.875  17.816  -6.384  1.00  0.00
ATOM   2918  CB  GLN   183      -5.009  17.706  -7.404  1.00  0.00
ATOM   2919  HB2 GLN   183      -4.489  18.520  -6.898  1.00  0.00
ATOM   2920  HB3 GLN   183      -4.245  16.955  -7.606  1.00  0.00
ATOM   2921  CG  GLN   183      -5.706  18.284  -8.719  1.00  0.00
ATOM   2922  HG2 GLN   183      -6.238  17.498  -9.255  1.00  0.00
ATOM   2923  HG3 GLN   183      -6.439  19.006  -8.359  1.00  0.00
ATOM   2924  CD  GLN   183      -4.708  19.036  -9.672  1.00  0.00
ATOM   2925  OE1 GLN   183      -3.579  18.619  -9.904  1.00  0.00
ATOM   2926  NE2 GLN   183      -4.961  20.235 -10.147  1.00  0.00
ATOM   2927 HE21 GLN   183      -4.197  20.635 -10.679  1.00  0.00
ATOM   2928 HE22 GLN   183      -5.890  20.627 -10.054  1.00  0.00
ATOM   2929  C   GLN   183      -6.630  15.751  -7.096  1.00  0.00
ATOM   2930  O   GLN   183      -5.890  14.783  -7.095  1.00  0.00
ATOM   2931  N   LEU   184      -7.775  15.791  -7.855  1.00  0.00
ATOM   2932  H   LEU   184      -8.180  16.711  -7.980  1.00  0.00
ATOM   2933  CA  LEU   184      -8.496  14.560  -8.237  1.00  0.00
ATOM   2934  HA  LEU   184      -7.781  13.741  -8.314  1.00  0.00
ATOM   2935  CB  LEU   184      -9.520  14.175  -7.126  1.00  0.00
ATOM   2936  HB2 LEU   184      -8.867  13.708  -6.389  1.00  0.00
ATOM   2937  HB3 LEU   184     -10.006  15.095  -6.803  1.00  0.00
ATOM   2938  CG  LEU   184     -10.638  13.178  -7.497  1.00  0.00
ATOM   2939  HG  LEU   184     -10.277  12.369  -8.132  1.00  0.00
ATOM   2940  CD1 LEU   184     -11.132  12.453  -6.212  1.00  0.00
ATOM   2941 HD11 LEU   184     -10.356  11.747  -5.916  1.00  0.00
ATOM   2942 HD12 LEU   184     -12.020  11.843  -6.377  1.00  0.00
ATOM   2943 HD13 LEU   184     -11.245  13.131  -5.365  1.00  0.00
ATOM   2944  CD2 LEU   184     -11.807  13.938  -8.076  1.00  0.00
ATOM   2945 HD21 LEU   184     -11.461  14.557  -8.905  1.00  0.00
ATOM   2946 HD22 LEU   184     -12.608  13.278  -8.411  1.00  0.00
ATOM   2947 HD23 LEU   184     -12.165  14.614  -7.300  1.00  0.00
ATOM   2948  C   LEU   184      -9.104  14.776  -9.721  1.00  0.00
ATOM   2949  O   LEU   184      -9.410  15.871 -10.100  1.00  0.00
ATOM   2950  N   ILE   185      -9.374  13.683 -10.429  1.00  0.00
ATOM   2951  H   ILE   185      -9.102  12.810  -9.992  1.00  0.00
ATOM   2952  CA  ILE   185     -10.384  13.558 -11.468  1.00  0.00
ATOM   2953  HA  ILE   185     -10.857  14.527 -11.629  1.00  0.00
ATOM   2954  CB  ILE   185      -9.806  13.120 -12.840  1.00  0.00
ATOM   2955  HB  ILE   185      -9.316  12.181 -12.584  1.00  0.00
ATOM   2956  CG2 ILE   185     -10.806  12.853 -13.995  1.00  0.00
ATOM   2957 HG21 ILE   185     -11.548  12.154 -13.611  1.00  0.00
ATOM   2958 HG22 ILE   185     -10.345  12.331 -14.833  1.00  0.00
ATOM   2959 HG23 ILE   185     -11.292  13.784 -14.290  1.00  0.00
ATOM   2960  CG1 ILE   185      -8.676  14.147 -13.239  1.00  0.00
ATOM   2961 HG12 ILE   185      -8.977  15.193 -13.177  1.00  0.00
ATOM   2962 HG13 ILE   185      -7.924  13.973 -12.470  1.00  0.00
ATOM   2963  CD1 ILE   185      -8.087  13.878 -14.576  1.00  0.00
ATOM   2964 HD11 ILE   185      -7.060  14.236 -14.508  1.00  0.00
ATOM   2965 HD12 ILE   185      -8.586  14.452 -15.358  1.00  0.00
ATOM   2966 HD13 ILE   185      -8.035  12.840 -14.905  1.00  0.00
ATOM   2967  C   ILE   185     -11.520  12.696 -10.962  1.00  0.00
ATOM   2968  O   ILE   185     -11.205  11.709 -10.290  1.00  0.00
ATOM   2969  N   ASP   186     -12.777  13.045 -11.301  1.00  0.00
ATOM   2970  H   ASP   186     -12.919  13.828 -11.928  1.00  0.00
ATOM   2971  CA  ASP   186     -14.064  12.421 -10.982  1.00  0.00
ATOM   2972  HA  ASP   186     -13.779  11.822 -10.117  1.00  0.00
ATOM   2973  CB  ASP   186     -15.090  13.567 -10.619  1.00  0.00
ATOM   2974  HB2 ASP   186     -15.514  13.567  -9.615  1.00  0.00
ATOM   2975  HB3 ASP   186     -14.527  14.501 -10.621  1.00  0.00
ATOM   2976  CG  ASP   186     -16.229  13.538 -11.535  1.00  0.00
ATOM   2977  OD1 ASP   186     -16.110  14.198 -12.619  1.00  0.00
ATOM   2978  OD2 ASP   186     -17.247  12.892 -11.206  1.00  0.00
ATOM   2979  C   ASP   186     -14.512  11.323 -11.970  1.00  0.00
ATOM   2980  O   ASP   186     -14.071  11.194 -13.096  1.00  0.00
ATOM   2981  N   VAL   187     -15.658  10.637 -11.619  1.00  0.00
ATOM   2982  H   VAL   187     -15.955  10.559 -10.653  1.00  0.00
ATOM   2983  CA  VAL   187     -16.256   9.623 -12.605  1.00  0.00
ATOM   2984  HA  VAL   187     -15.462   8.955 -12.939  1.00  0.00
ATOM   2985  CB  VAL   187     -17.493   8.761 -12.118  1.00  0.00
ATOM   2986  HB  VAL   187     -17.131   8.085 -11.344  1.00  0.00
ATOM   2987  CG1 VAL   187     -18.567   9.550 -11.427  1.00  0.00
ATOM   2988 HG11 VAL   187     -18.149  10.196 -10.655  1.00  0.00
ATOM   2989 HG12 VAL   187     -19.027  10.188 -12.182  1.00  0.00
ATOM   2990 HG13 VAL   187     -19.331   8.872 -11.048  1.00  0.00
ATOM   2991  CG2 VAL   187     -18.298   7.801 -13.034  1.00  0.00
ATOM   2992 HG21 VAL   187     -18.743   8.387 -13.839  1.00  0.00
ATOM   2993 HG22 VAL   187     -19.201   7.377 -12.596  1.00  0.00
ATOM   2994 HG23 VAL   187     -17.671   7.064 -13.535  1.00  0.00
ATOM   2995  C   VAL   187     -16.736  10.278 -13.888  1.00  0.00
ATOM   2996  O   VAL   187     -16.657   9.758 -14.970  1.00  0.00
ATOM   2997  N   ARG   188     -17.167  11.523 -13.835  1.00  0.00
ATOM   2998  H   ARG   188     -17.342  11.889 -12.906  1.00  0.00
ATOM   2999  CA  ARG   188     -17.552  12.384 -15.002  1.00  0.00
ATOM   3000  HA  ARG   188     -17.756  11.687 -15.814  1.00  0.00
ATOM   3001  CB  ARG   188     -18.736  13.269 -14.638  1.00  0.00
ATOM   3002  HB2 ARG   188     -18.406  14.184 -14.147  1.00  0.00
ATOM   3003  HB3 ARG   188     -19.167  13.584 -15.589  1.00  0.00
ATOM   3004  CG  ARG   188     -19.793  12.629 -13.743  1.00  0.00
ATOM   3005  HG2 ARG   188     -20.231  11.706 -14.124  1.00  0.00
ATOM   3006  HG3 ARG   188     -19.299  12.287 -12.833  1.00  0.00
ATOM   3007  CD  ARG   188     -20.837  13.706 -13.307  1.00  0.00
ATOM   3008  HD2 ARG   188     -20.229  14.596 -13.140  1.00  0.00
ATOM   3009  HD3 ARG   188     -21.518  13.849 -14.146  1.00  0.00
ATOM   3010  NE  ARG   188     -21.611  13.288 -12.101  1.00  0.00
ATOM   3011  HE  ARG   188     -21.718  12.305 -11.897  1.00  0.00
ATOM   3012  CZ  ARG   188     -22.459  13.944 -11.320  1.00  0.00
ATOM   3013  NH1 ARG   188     -22.756  15.205 -11.508  1.00  0.00
ATOM   3014 HH11 ARG   188     -22.394  15.621 -12.354  1.00  0.00
ATOM   3015 HH12 ARG   188     -23.270  15.778 -10.853  1.00  0.00
ATOM   3016  NH2 ARG   188     -23.070  13.323 -10.326  1.00  0.00
ATOM   3017 HH21 ARG   188     -22.778  12.368 -10.174  1.00  0.00
ATOM   3018 HH22 ARG   188     -23.665  13.860  -9.712  1.00  0.00
ATOM   3019  C   ARG   188     -16.348  13.142 -15.576  1.00  0.00
ATOM   3020  O   ARG   188     -16.559  13.941 -16.439  1.00  0.00
ATOM   3021  N   GLY   189     -15.160  12.843 -15.159  1.00  0.00
ATOM   3022  H   GLY   189     -15.081  12.057 -14.526  1.00  0.00
ATOM   3023  CA  GLY   189     -13.950  13.372 -15.689  1.00  0.00
ATOM   3024  HA2 GLY   189     -13.121  12.783 -15.296  1.00  0.00
ATOM   3025  HA3 GLY   189     -13.926  13.129 -16.751  1.00  0.00
ATOM   3026  C   GLY   189     -13.598  14.825 -15.429  1.00  0.00
ATOM   3027  O   GLY   189     -12.736  15.420 -16.079  1.00  0.00
ATOM   3028  N   ARG   190     -14.313  15.431 -14.506  1.00  0.00
ATOM   3029  H   ARG   190     -15.059  14.982 -13.989  1.00  0.00
ATOM   3030  CA  ARG   190     -14.052  16.827 -14.024  1.00  0.00
ATOM   3031  HA  ARG   190     -13.930  17.452 -14.908  1.00  0.00
ATOM   3032  CB  ARG   190     -15.242  17.302 -13.225  1.00  0.00
ATOM   3033  HB2 ARG   190     -15.220  16.800 -12.258  1.00  0.00
ATOM   3034  HB3 ARG   190     -15.154  18.385 -13.139  1.00  0.00
ATOM   3035  CG  ARG   190     -16.564  17.047 -13.991  1.00  0.00
ATOM   3036  HG2 ARG   190     -16.536  17.733 -14.837  1.00  0.00
ATOM   3037  HG3 ARG   190     -16.760  16.043 -14.368  1.00  0.00
ATOM   3038  CD  ARG   190     -17.717  17.394 -13.115  1.00  0.00
ATOM   3039  HD2 ARG   190     -17.307  18.269 -12.611  1.00  0.00
ATOM   3040  HD3 ARG   190     -18.646  17.547 -13.664  1.00  0.00
ATOM   3041  NE  ARG   190     -17.945  16.201 -12.254  1.00  0.00
ATOM   3042  HE  ARG   190     -17.383  15.412 -12.538  1.00  0.00
ATOM   3043  CZ  ARG   190     -18.758  16.134 -11.276  1.00  0.00
ATOM   3044  NH1 ARG   190     -19.634  17.071 -11.155  1.00  0.00
ATOM   3045 HH11 ARG   190     -19.771  17.765 -11.875  1.00  0.00
ATOM   3046 HH12 ARG   190     -20.192  17.166 -10.318  1.00  0.00
ATOM   3047  NH2 ARG   190     -18.781  15.165 -10.488  1.00  0.00
ATOM   3048 HH21 ARG   190     -18.198  14.355 -10.642  1.00  0.00
ATOM   3049 HH22 ARG   190     -19.210  15.226  -9.575  1.00  0.00
ATOM   3050  C   ARG   190     -12.768  16.976 -13.111  1.00  0.00
ATOM   3051  O   ARG   190     -12.513  16.123 -12.240  1.00  0.00
ATOM   3052  N   ILE   191     -11.863  17.868 -13.449  1.00  0.00
ATOM   3053  H   ILE   191     -12.144  18.550 -14.142  1.00  0.00
ATOM   3054  CA  ILE   191     -10.618  18.254 -12.732  1.00  0.00
ATOM   3055  HA  ILE   191     -10.268  17.327 -12.279  1.00  0.00
ATOM   3056  CB  ILE   191      -9.532  18.967 -13.577  1.00  0.00
ATOM   3057  HB  ILE   191      -9.835  19.963 -13.900  1.00  0.00
ATOM   3058  CG2 ILE   191      -8.264  19.088 -12.781  1.00  0.00
ATOM   3059 HG21 ILE   191      -7.679  18.168 -12.766  1.00  0.00
ATOM   3060 HG22 ILE   191      -8.279  19.442 -11.750  1.00  0.00
ATOM   3061 HG23 ILE   191      -7.723  19.845 -13.347  1.00  0.00
ATOM   3062  CG1 ILE   191      -9.247  18.149 -14.887  1.00  0.00
ATOM   3063 HG12 ILE   191      -8.836  17.187 -14.580  1.00  0.00
ATOM   3064 HG13 ILE   191     -10.159  17.986 -15.461  1.00  0.00
ATOM   3065  CD1 ILE   191      -8.336  18.823 -15.877  1.00  0.00
ATOM   3066 HD11 ILE   191      -7.462  19.241 -15.378  1.00  0.00
ATOM   3067 HD12 ILE   191      -8.895  19.599 -16.400  1.00  0.00
ATOM   3068 HD13 ILE   191      -7.912  18.065 -16.536  1.00  0.00
ATOM   3069  C   ILE   191     -10.906  19.148 -11.501  1.00  0.00
ATOM   3070  O   ILE   191     -11.456  20.203 -11.513  1.00  0.00
ATOM   3071  N   LEU   192     -10.666  18.616 -10.304  1.00  0.00
ATOM   3072  H   LEU   192     -10.075  17.794 -10.277  1.00  0.00
ATOM   3073  CA  LEU   192     -11.127  19.009  -9.024  1.00  0.00
ATOM   3074  HA  LEU   192     -11.708  19.932  -9.036  1.00  0.00
ATOM   3075  CB  LEU   192     -12.051  17.989  -8.388  1.00  0.00
ATOM   3076  HB2 LEU   192     -11.658  16.986  -8.222  1.00  0.00
ATOM   3077  HB3 LEU   192     -12.354  18.480  -7.463  1.00  0.00
ATOM   3078  CG  LEU   192     -13.393  17.775  -9.124  1.00  0.00
ATOM   3079  HG  LEU   192     -13.416  17.657 -10.207  1.00  0.00
ATOM   3080  CD1 LEU   192     -14.290  16.668  -8.455  1.00  0.00
ATOM   3081 HD11 LEU   192     -14.649  17.019  -7.487  1.00  0.00
ATOM   3082 HD12 LEU   192     -13.723  15.741  -8.382  1.00  0.00
ATOM   3083 HD13 LEU   192     -15.134  16.544  -9.134  1.00  0.00
ATOM   3084  CD2 LEU   192     -14.303  19.058  -8.932  1.00  0.00
ATOM   3085 HD21 LEU   192     -13.916  19.911  -9.489  1.00  0.00
ATOM   3086 HD22 LEU   192     -15.224  18.864  -9.481  1.00  0.00
ATOM   3087 HD23 LEU   192     -14.572  19.100  -7.876  1.00  0.00
ATOM   3088  C   LEU   192      -9.868  19.175  -8.034  1.00  0.00
ATOM   3089  O   LEU   192      -8.838  18.442  -8.052  1.00  0.00
ATOM   3090  N   ASN   193     -10.028  20.131  -7.070  1.00  0.00
ATOM   3091  H   ASN   193     -10.898  20.646  -7.026  1.00  0.00
ATOM   3092  CA  ASN   193      -9.157  20.404  -5.882  1.00  0.00
ATOM   3093  HA  ASN   193      -8.319  19.720  -5.750  1.00  0.00
ATOM   3094  CB  ASN   193      -8.571  21.827  -6.101  1.00  0.00
ATOM   3095  HB2 ASN   193      -8.062  22.151  -5.193  1.00  0.00
ATOM   3096  HB3 ASN   193      -7.771  21.700  -6.829  1.00  0.00
ATOM   3097  CG  ASN   193      -9.522  22.849  -6.576  1.00  0.00
ATOM   3098  OD1 ASN   193     -10.270  23.414  -5.824  1.00  0.00
ATOM   3099  ND2 ASN   193      -9.605  23.147  -7.841  1.00  0.00
ATOM   3100 HD21 ASN   193      -8.949  22.777  -8.519  1.00  0.00
ATOM   3101 HD22 ASN   193     -10.155  23.944  -8.137  1.00  0.00
ATOM   3102  C   ASN   193     -10.029  20.299  -4.642  1.00  0.00
ATOM   3103  O   ASN   193     -11.243  20.055  -4.742  1.00  0.00
ATOM   3104  N   ARG   194      -9.408  20.363  -3.439  1.00  0.00
ATOM   3105  H   ARG   194      -8.397  20.408  -3.470  1.00  0.00
ATOM   3106  CA  ARG   194     -10.161  20.272  -2.143  1.00  0.00
ATOM   3107  HA  ARG   194     -10.395  19.223  -1.960  1.00  0.00
ATOM   3108  CB  ARG   194      -9.140  20.558  -1.045  1.00  0.00
ATOM   3109  HB2 ARG   194      -8.286  19.881  -1.081  1.00  0.00
ATOM   3110  HB3 ARG   194      -8.746  21.560  -1.215  1.00  0.00
ATOM   3111  CG  ARG   194      -9.746  20.391   0.318  1.00  0.00
ATOM   3112  HG2 ARG   194     -10.462  21.165   0.594  1.00  0.00
ATOM   3113  HG3 ARG   194     -10.241  19.420   0.326  1.00  0.00
ATOM   3114  CD  ARG   194      -8.721  20.490   1.434  1.00  0.00
ATOM   3115  HD2 ARG   194      -8.031  19.650   1.343  1.00  0.00
ATOM   3116  HD3 ARG   194      -8.072  21.358   1.320  1.00  0.00
ATOM   3117  NE  ARG   194      -9.442  20.465   2.736  1.00  0.00
ATOM   3118  HE  ARG   194     -10.418  20.720   2.682  1.00  0.00
ATOM   3119  CZ  ARG   194      -8.928  20.212   3.912  1.00  0.00
ATOM   3120  NH1 ARG   194      -7.628  20.125   4.117  1.00  0.00
ATOM   3121 HH11 ARG   194      -6.943  20.397   3.427  1.00  0.00
ATOM   3122 HH12 ARG   194      -7.292  19.937   5.051  1.00  0.00
ATOM   3123  NH2 ARG   194      -9.758  20.224   4.984  1.00  0.00
ATOM   3124 HH21 ARG   194     -10.727  20.406   4.766  1.00  0.00
ATOM   3125 HH22 ARG   194      -9.530  19.979   5.937  1.00  0.00
ATOM   3126  C   ARG   194     -11.420  21.094  -2.044  1.00  0.00
ATOM   3127  O   ARG   194     -12.383  20.632  -1.465  1.00  0.00
ATOM   3128  N   LYS   195     -11.376  22.259  -2.648  1.00  0.00
ATOM   3129  H   LYS   195     -10.484  22.588  -2.999  1.00  0.00
ATOM   3130  CA  LYS   195     -12.434  23.245  -2.564  1.00  0.00
ATOM   3131  HA  LYS   195     -12.887  23.085  -1.586  1.00  0.00
ATOM   3132  CB  LYS   195     -11.959  24.637  -2.772  1.00  0.00
ATOM   3133  HB2 LYS   195     -11.002  24.742  -2.261  1.00  0.00
ATOM   3134  HB3 LYS   195     -11.560  24.785  -3.776  1.00  0.00
ATOM   3135  CG  LYS   195     -12.824  25.847  -2.497  1.00  0.00
ATOM   3136  HG2 LYS   195     -12.271  26.745  -2.774  1.00  0.00
ATOM   3137  HG3 LYS   195     -13.695  25.781  -3.148  1.00  0.00
ATOM   3138  CD  LYS   195     -13.285  25.997  -0.983  1.00  0.00
ATOM   3139  HD2 LYS   195     -14.077  26.728  -0.823  1.00  0.00
ATOM   3140  HD3 LYS   195     -13.547  25.025  -0.565  1.00  0.00
ATOM   3141  CE  LYS   195     -12.064  26.487  -0.161  1.00  0.00
ATOM   3142  HE2 LYS   195     -11.302  25.711  -0.239  1.00  0.00
ATOM   3143  HE3 LYS   195     -11.707  27.457  -0.507  1.00  0.00
ATOM   3144  NZ  LYS   195     -12.538  26.767   1.239  1.00  0.00
ATOM   3145  HZ1 LYS   195     -11.797  26.948   1.901  1.00  0.00
ATOM   3146  HZ2 LYS   195     -13.069  26.010   1.644  1.00  0.00
ATOM   3147  HZ3 LYS   195     -13.147  27.572   1.250  1.00  0.00
ATOM   3148  C   LYS   195     -13.564  22.878  -3.505  1.00  0.00
ATOM   3149  O   LYS   195     -14.705  23.053  -3.057  1.00  0.00
ATOM   3150  N   SER   196     -13.224  22.427  -4.740  1.00  0.00
ATOM   3151  H   SER   196     -12.252  22.270  -4.977  1.00  0.00
ATOM   3152  CA  SER   196     -14.322  22.020  -5.627  1.00  0.00
ATOM   3153  HA  SER   196     -15.192  22.662  -5.492  1.00  0.00
ATOM   3154  CB  SER   196     -14.016  22.149  -7.086  1.00  0.00
ATOM   3155  HB2 SER   196     -14.844  21.686  -7.622  1.00  0.00
ATOM   3156  HB3 SER   196     -14.055  23.181  -7.435  1.00  0.00
ATOM   3157  OG  SER   196     -12.731  21.594  -7.453  1.00  0.00
ATOM   3158  HG  SER   196     -12.559  21.790  -8.377  1.00  0.00
ATOM   3159  C   SER   196     -14.726  20.571  -5.374  1.00  0.00
ATOM   3160  O   SER   196     -15.897  20.459  -5.530  1.00  0.00
ATOM   3161  N   MET   197     -13.982  19.593  -4.955  1.00  0.00
ATOM   3162  H   MET   197     -13.013  19.868  -4.851  1.00  0.00
ATOM   3163  CA  MET   197     -14.390  18.293  -4.335  1.00  0.00
ATOM   3164  HA  MET   197     -14.863  17.594  -5.025  1.00  0.00
ATOM   3165  CB  MET   197     -13.150  17.554  -3.754  1.00  0.00
ATOM   3166  HB2 MET   197     -12.510  18.216  -3.173  1.00  0.00
ATOM   3167  HB3 MET   197     -13.556  16.814  -3.064  1.00  0.00
ATOM   3168  CG  MET   197     -12.268  16.931  -4.826  1.00  0.00
ATOM   3169  HG2 MET   197     -12.796  16.267  -5.510  1.00  0.00
ATOM   3170  HG3 MET   197     -11.641  17.660  -5.340  1.00  0.00
ATOM   3171  SD  MET   197     -11.123  15.733  -4.020  1.00  0.00
ATOM   3172  CE  MET   197      -9.563  16.653  -4.293  1.00  0.00
ATOM   3173  HE1 MET   197      -8.724  15.945  -4.284  1.00  0.00
ATOM   3174  HE2 MET   197      -9.588  17.217  -5.233  1.00  0.00
ATOM   3175  HE3 MET   197      -9.335  17.441  -3.565  1.00  0.00
ATOM   3176  C   MET   197     -15.347  18.528  -3.112  1.00  0.00
ATOM   3177  O   MET   197     -16.419  17.938  -3.075  1.00  0.00
ATOM   3178  N   GLY   198     -14.951  19.398  -2.186  1.00  0.00
ATOM   3179  H   GLY   198     -14.028  19.815  -2.193  1.00  0.00
ATOM   3180  CA  GLY   198     -15.778  19.612  -1.063  1.00  0.00
ATOM   3181  HA2 GLY   198     -15.877  20.682  -0.883  1.00  0.00
ATOM   3182  HA3 GLY   198     -16.771  19.242  -1.316  1.00  0.00
ATOM   3183  C   GLY   198     -15.196  18.859   0.043  1.00  0.00
ATOM   3184  O   GLY   198     -14.591  17.753  -0.074  1.00  0.00
ATOM   3185  N   GLU   199     -15.451  19.337   1.254  1.00  0.00
ATOM   3186  H   GLU   199     -16.128  20.075   1.408  1.00  0.00
ATOM   3187  CA  GLU   199     -14.809  18.801   2.472  1.00  0.00
ATOM   3188  HA  GLU   199     -13.737  18.776   2.274  1.00  0.00
ATOM   3189  CB  GLU   199     -15.083  19.704   3.699  1.00  0.00
ATOM   3190  HB2 GLU   199     -16.153  19.865   3.834  1.00  0.00
ATOM   3191  HB3 GLU   199     -14.792  19.106   4.563  1.00  0.00
ATOM   3192  CG  GLU   199     -14.346  21.123   3.672  1.00  0.00
ATOM   3193  HG2 GLU   199     -14.439  21.584   2.689  1.00  0.00
ATOM   3194  HG3 GLU   199     -14.705  21.839   4.411  1.00  0.00
ATOM   3195  CD  GLU   199     -12.880  20.972   3.909  1.00  0.00
ATOM   3196  OE1 GLU   199     -11.952  21.693   3.464  1.00  0.00
ATOM   3197  OE2 GLU   199     -12.429  19.986   4.579  1.00  0.00
ATOM   3198  C   GLU   199     -15.316  17.371   2.856  1.00  0.00
ATOM   3199  O   GLU   199     -14.487  16.625   3.427  1.00  0.00
ATOM   3200  N   ASP   200     -16.525  16.879   2.531  1.00  0.00
ATOM   3201  H   ASP   200     -17.150  17.498   2.029  1.00  0.00
ATOM   3202  CA  ASP   200     -16.927  15.436   2.711  1.00  0.00
ATOM   3203  HA  ASP   200     -16.720  15.035   3.704  1.00  0.00
ATOM   3204  CB  ASP   200     -18.505  15.310   2.505  1.00  0.00
ATOM   3205  HB2 ASP   200     -18.703  15.585   1.470  1.00  0.00
ATOM   3206  HB3 ASP   200     -18.797  14.277   2.695  1.00  0.00
ATOM   3207  CG  ASP   200     -19.255  16.196   3.461  1.00  0.00
ATOM   3208  OD1 ASP   200     -19.612  17.352   3.119  1.00  0.00
ATOM   3209  OD2 ASP   200     -19.488  15.785   4.656  1.00  0.00
ATOM   3210  C   ASP   200     -16.247  14.457   1.723  1.00  0.00
ATOM   3211  O   ASP   200     -15.824  13.402   2.117  1.00  0.00
ATOM   3212  N   LEU   201     -16.088  14.875   0.429  1.00  0.00
ATOM   3213  H   LEU   201     -16.291  15.842   0.206  1.00  0.00
ATOM   3214  CA  LEU   201     -15.328  14.051  -0.447  1.00  0.00
ATOM   3215  HA  LEU   201     -15.649  13.010  -0.410  1.00  0.00
ATOM   3216  CB  LEU   201     -15.584  14.573  -1.861  1.00  0.00
ATOM   3217  HB2 LEU   201     -16.659  14.540  -2.038  1.00  0.00
ATOM   3218  HB3 LEU   201     -15.301  15.624  -1.824  1.00  0.00
ATOM   3219  CG  LEU   201     -14.914  13.756  -3.007  1.00  0.00
ATOM   3220  HG  LEU   201     -13.836  13.910  -3.043  1.00  0.00
ATOM   3221  CD1 LEU   201     -15.102  12.235  -2.947  1.00  0.00
ATOM   3222 HD11 LEU   201     -14.736  11.894  -3.915  1.00  0.00
ATOM   3223 HD12 LEU   201     -16.170  12.019  -2.930  1.00  0.00
ATOM   3224 HD13 LEU   201     -14.550  11.779  -2.125  1.00  0.00
ATOM   3225  CD2 LEU   201     -15.410  14.321  -4.359  1.00  0.00
ATOM   3226 HD21 LEU   201     -14.987  15.326  -4.364  1.00  0.00
ATOM   3227 HD22 LEU   201     -15.127  13.790  -5.267  1.00  0.00
ATOM   3228 HD23 LEU   201     -16.489  14.439  -4.450  1.00  0.00
ATOM   3229  C   LEU   201     -13.836  14.094  -0.112  1.00  0.00
ATOM   3230  O   LEU   201     -13.226  13.038  -0.157  1.00  0.00
ATOM   3231  N   PHE   202     -13.303  15.197   0.469  1.00  0.00
ATOM   3232  H   PHE   202     -13.879  16.030   0.479  1.00  0.00
ATOM   3233  CA  PHE   202     -11.869  15.245   0.877  1.00  0.00
ATOM   3234  HA  PHE   202     -11.207  14.780   0.146  1.00  0.00
ATOM   3235  CB  PHE   202     -11.570  16.748   1.088  1.00  0.00
ATOM   3236  HB2 PHE   202     -11.665  17.230   0.115  1.00  0.00
ATOM   3237  HB3 PHE   202     -12.277  17.158   1.809  1.00  0.00
ATOM   3238  CG  PHE   202     -10.083  16.877   1.521  1.00  0.00
ATOM   3239  CD1 PHE   202      -9.010  16.824   0.584  1.00  0.00
ATOM   3240  HD1 PHE   202      -9.333  16.851  -0.447  1.00  0.00
ATOM   3241  CE1 PHE   202      -7.747  16.924   1.093  1.00  0.00
ATOM   3242  HE1 PHE   202      -6.901  16.870   0.423  1.00  0.00
ATOM   3243  CZ  PHE   202      -7.415  17.000   2.431  1.00  0.00
ATOM   3244  HZ  PHE   202      -6.411  17.030   2.828  1.00  0.00
ATOM   3245  CE2 PHE   202      -8.488  16.928   3.338  1.00  0.00
ATOM   3246  HE2 PHE   202      -8.231  16.986   4.386  1.00  0.00
ATOM   3247  CD2 PHE   202      -9.799  16.944   2.889  1.00  0.00
ATOM   3248  HD2 PHE   202     -10.654  16.985   3.547  1.00  0.00
ATOM   3249  C   PHE   202     -11.726  14.483   2.176  1.00  0.00
ATOM   3250  O   PHE   202     -10.670  13.821   2.339  1.00  0.00
ATOM   3251  N   TRP   203     -12.732  14.485   3.054  1.00  0.00
ATOM   3252  H   TRP   203     -13.426  15.221   3.006  1.00  0.00
ATOM   3253  CA  TRP   203     -12.569  13.577   4.224  1.00  0.00
ATOM   3254  HA  TRP   203     -11.702  13.856   4.823  1.00  0.00
ATOM   3255  CB  TRP   203     -13.731  13.778   5.241  1.00  0.00
ATOM   3256  HB2 TRP   203     -13.640  14.798   5.614  1.00  0.00
ATOM   3257  HB3 TRP   203     -14.648  13.801   4.652  1.00  0.00
ATOM   3258  CG  TRP   203     -13.914  12.887   6.384  1.00  0.00
ATOM   3259  CD1 TRP   203     -13.706  13.175   7.663  1.00  0.00
ATOM   3260  HD1 TRP   203     -13.341  14.104   8.078  1.00  0.00
ATOM   3261  NE1 TRP   203     -14.013  12.076   8.446  1.00  0.00
ATOM   3262  HE1 TRP   203     -13.963  11.944   9.446  1.00  0.00
ATOM   3263  CE2 TRP   203     -14.431  11.027   7.708  1.00  0.00
ATOM   3264  CZ2 TRP   203     -14.831   9.747   8.040  1.00  0.00
ATOM   3265  HZ2 TRP   203     -14.620   9.447   9.056  1.00  0.00
ATOM   3266  CH2 TRP   203     -15.415   8.928   7.085  1.00  0.00
ATOM   3267  HH2 TRP   203     -15.691   7.929   7.388  1.00  0.00
ATOM   3268  CZ3 TRP   203     -15.560   9.387   5.791  1.00  0.00
ATOM   3269  HZ3 TRP   203     -15.928   8.675   5.066  1.00  0.00
ATOM   3270  CE3 TRP   203     -15.161  10.680   5.435  1.00  0.00
ATOM   3271  HE3 TRP   203     -15.322  10.945   4.400  1.00  0.00
ATOM   3272  CD2 TRP   203     -14.538  11.549   6.384  1.00  0.00
ATOM   3273  C   TRP   203     -12.503  12.063   3.811  1.00  0.00
ATOM   3274  O   TRP   203     -11.661  11.290   4.220  1.00  0.00
ATOM   3275  N   ALA   204     -13.277  11.620   2.792  1.00  0.00
ATOM   3276  H   ALA   204     -14.043  12.226   2.523  1.00  0.00
ATOM   3277  CA  ALA   204     -13.113  10.268   2.350  1.00  0.00
ATOM   3278  HA  ALA   204     -13.235   9.555   3.165  1.00  0.00
ATOM   3279  CB  ALA   204     -14.153   9.974   1.244  1.00  0.00
ATOM   3280  HB1 ALA   204     -14.291   8.908   1.067  1.00  0.00
ATOM   3281  HB2 ALA   204     -13.849  10.539   0.362  1.00  0.00
ATOM   3282  HB3 ALA   204     -15.110  10.434   1.488  1.00  0.00
ATOM   3283  C   ALA   204     -11.764  10.038   1.676  1.00  0.00
ATOM   3284  O   ALA   204     -11.141   8.961   1.848  1.00  0.00
ATOM   3285  N   ILE   205     -11.268  11.046   0.924  1.00  0.00
ATOM   3286  H   ILE   205     -11.763  11.923   1.034  1.00  0.00
ATOM   3287  CA  ILE   205      -9.950  11.012   0.249  1.00  0.00
ATOM   3288  HA  ILE   205      -9.732  10.004  -0.103  1.00  0.00
ATOM   3289  CB  ILE   205      -9.794  11.996  -0.949  1.00  0.00
ATOM   3290  HB  ILE   205     -10.110  12.911  -0.448  1.00  0.00
ATOM   3291  CG2 ILE   205      -8.385  11.931  -1.603  1.00  0.00
ATOM   3292 HG21 ILE   205      -8.457  12.561  -2.489  1.00  0.00
ATOM   3293 HG22 ILE   205      -8.129  10.890  -1.804  1.00  0.00
ATOM   3294 HG23 ILE   205      -7.745  12.460  -0.896  1.00  0.00
ATOM   3295  CG1 ILE   205     -10.960  11.600  -1.958  1.00  0.00
ATOM   3296 HG12 ILE   205     -11.924  11.508  -1.457  1.00  0.00
ATOM   3297 HG13 ILE   205     -11.113  12.427  -2.652  1.00  0.00
ATOM   3298  CD1 ILE   205     -10.735  10.407  -2.798  1.00  0.00
ATOM   3299 HD11 ILE   205     -11.722  10.404  -3.259  1.00  0.00
ATOM   3300 HD12 ILE   205     -10.703   9.557  -2.117  1.00  0.00
ATOM   3301 HD13 ILE   205      -9.916  10.676  -3.466  1.00  0.00
ATOM   3302  C   ILE   205      -8.814  11.086   1.326  1.00  0.00
ATOM   3303  O   ILE   205      -7.682  10.639   1.053  1.00  0.00
ATOM   3304  N   ARG   206      -9.028  11.480   2.602  1.00  0.00
ATOM   3305  H   ARG   206      -9.830  12.071   2.787  1.00  0.00
ATOM   3306  CA  ARG   206      -8.116  11.367   3.729  1.00  0.00
ATOM   3307  HA  ARG   206      -7.158  11.812   3.461  1.00  0.00
ATOM   3308  CB  ARG   206      -8.793  12.144   4.857  1.00  0.00
ATOM   3309  HB2 ARG   206      -9.261  13.025   4.420  1.00  0.00
ATOM   3310  HB3 ARG   206      -9.609  11.617   5.352  1.00  0.00
ATOM   3311  CG  ARG   206      -7.840  12.648   5.916  1.00  0.00
ATOM   3312  HG2 ARG   206      -7.409  11.726   6.307  1.00  0.00
ATOM   3313  HG3 ARG   206      -7.055  13.219   5.421  1.00  0.00
ATOM   3314  CD  ARG   206      -8.275  13.373   7.113  1.00  0.00
ATOM   3315  HD2 ARG   206      -9.284  13.023   7.329  1.00  0.00
ATOM   3316  HD3 ARG   206      -7.621  13.152   7.956  1.00  0.00
ATOM   3317  NE  ARG   206      -8.292  14.832   6.861  1.00  0.00
ATOM   3318  HE  ARG   206      -9.153  15.347   6.744  1.00  0.00
ATOM   3319  CZ  ARG   206      -7.273  15.653   7.004  1.00  0.00
ATOM   3320  NH1 ARG   206      -6.075  15.235   6.912  1.00  0.00
ATOM   3321 HH11 ARG   206      -5.920  14.305   6.550  1.00  0.00
ATOM   3322 HH12 ARG   206      -5.324  15.894   7.057  1.00  0.00
ATOM   3323  NH2 ARG   206      -7.397  16.916   7.334  1.00  0.00
ATOM   3324 HH21 ARG   206      -8.329  17.226   7.569  1.00  0.00
ATOM   3325 HH22 ARG   206      -6.577  17.369   7.711  1.00  0.00
ATOM   3326  C   ARG   206      -7.742   9.895   4.173  1.00  0.00
ATOM   3327  O   ARG   206      -7.801   9.583   5.375  1.00  0.00
ATOM   3328  N   GLY   207      -7.538   8.897   3.291  1.00  0.00
ATOM   3329  H   GLY   207      -7.491   9.290   2.358  1.00  0.00
ATOM   3330  CA  GLY   207      -7.209   7.530   3.482  1.00  0.00
ATOM   3331  HA2 GLY   207      -6.760   7.288   2.518  1.00  0.00
ATOM   3332  HA3 GLY   207      -6.518   7.331   4.301  1.00  0.00
ATOM   3333  C   GLY   207      -8.425   6.679   3.802  1.00  0.00
ATOM   3334  O   GLY   207      -8.496   5.844   4.717  1.00  0.00
ATOM   3335  N   GLY   208      -9.546   6.886   3.039  1.00  0.00
ATOM   3336  H   GLY   208      -9.697   7.775   2.578  1.00  0.00
ATOM   3337  CA  GLY   208     -10.693   5.932   3.069  1.00  0.00
ATOM   3338  HA2 GLY   208     -10.659   5.360   3.997  1.00  0.00
ATOM   3339  HA3 GLY   208     -11.604   6.529   3.023  1.00  0.00
ATOM   3340  C   GLY   208     -10.781   4.859   1.963  1.00  0.00
ATOM   3341  O   GLY   208     -11.876   4.459   1.523  1.00  0.00
ATOM   3342  N   GLY   209      -9.623   4.382   1.416  1.00  0.00
ATOM   3343  H   GLY   209      -8.652   4.552   1.650  1.00  0.00
ATOM   3344  CA  GLY   209      -9.658   3.423   0.336  1.00  0.00
ATOM   3345  HA2 GLY   209      -8.742   2.833   0.318  1.00  0.00
ATOM   3346  HA3 GLY   209     -10.448   2.678   0.433  1.00  0.00
ATOM   3347  C   GLY   209      -9.780   4.151  -0.937  1.00  0.00
ATOM   3348  O   GLY   209     -10.681   3.933  -1.664  1.00  0.00
ATOM   3349  N   ALA   210      -8.989   5.221  -1.126  1.00  0.00
ATOM   3350  H   ALA   210      -8.250   5.382  -0.452  1.00  0.00
ATOM   3351  CA  ALA   210      -9.455   6.341  -1.970  1.00  0.00
ATOM   3352  HA  ALA   210     -10.393   6.770  -1.619  1.00  0.00
ATOM   3353  CB  ALA   210      -8.415   7.396  -1.876  1.00  0.00
ATOM   3354  HB1 ALA   210      -8.827   8.353  -2.197  1.00  0.00
ATOM   3355  HB2 ALA   210      -7.456   7.224  -2.365  1.00  0.00
ATOM   3356  HB3 ALA   210      -7.920   7.533  -0.915  1.00  0.00
ATOM   3357  C   ALA   210      -9.727   5.916  -3.444  1.00  0.00
ATOM   3358  O   ALA   210     -10.492   6.534  -4.087  1.00  0.00
ATOM   3359  N   GLY   211      -9.090   4.862  -4.000  1.00  0.00
ATOM   3360  H   GLY   211      -8.300   4.430  -3.535  1.00  0.00
ATOM   3361  CA  GLY   211      -9.441   4.220  -5.299  1.00  0.00
ATOM   3362  HA2 GLY   211      -9.257   4.985  -6.053  1.00  0.00
ATOM   3363  HA3 GLY   211      -8.741   3.388  -5.383  1.00  0.00
ATOM   3364  C   GLY   211     -10.865   3.705  -5.411  1.00  0.00
ATOM   3365  O   GLY   211     -11.173   3.108  -6.431  1.00  0.00
ATOM   3366  N   SER   212     -11.683   3.908  -4.444  1.00  0.00
ATOM   3367  H   SER   212     -11.342   4.305  -3.577  1.00  0.00
ATOM   3368  CA  SER   212     -13.111   3.611  -4.543  1.00  0.00
ATOM   3369  HA  SER   212     -13.311   2.817  -5.262  1.00  0.00
ATOM   3370  CB  SER   212     -13.492   3.042  -3.159  1.00  0.00
ATOM   3371  HB2 SER   212     -13.648   3.865  -2.461  1.00  0.00
ATOM   3372  HB3 SER   212     -14.490   2.620  -3.279  1.00  0.00
ATOM   3373  OG  SER   212     -12.727   2.042  -2.507  1.00  0.00
ATOM   3374  HG  SER   212     -12.076   2.547  -2.014  1.00  0.00
ATOM   3375  C   SER   212     -13.982   4.821  -4.868  1.00  0.00
ATOM   3376  O   SER   212     -15.183   4.645  -4.862  1.00  0.00
ATOM   3377  N   PHE   213     -13.437   5.982  -5.085  1.00  0.00
ATOM   3378  H   PHE   213     -12.427   6.037  -5.039  1.00  0.00
ATOM   3379  CA  PHE   213     -14.165   7.252  -5.394  1.00  0.00
ATOM   3380  HA  PHE   213     -15.216   7.001  -5.537  1.00  0.00
ATOM   3381  CB  PHE   213     -14.018   8.111  -4.155  1.00  0.00
ATOM   3382  HB2 PHE   213     -12.934   8.211  -4.100  1.00  0.00
ATOM   3383  HB3 PHE   213     -14.333   9.147  -4.280  1.00  0.00
ATOM   3384  CG  PHE   213     -14.456   7.474  -2.815  1.00  0.00
ATOM   3385  CD1 PHE   213     -13.541   6.760  -1.952  1.00  0.00
ATOM   3386  HD1 PHE   213     -12.488   6.833  -2.177  1.00  0.00
ATOM   3387  CE1 PHE   213     -13.976   6.126  -0.781  1.00  0.00
ATOM   3388  HE1 PHE   213     -13.331   5.551  -0.134  1.00  0.00
ATOM   3389  CZ  PHE   213     -15.302   6.289  -0.306  1.00  0.00
ATOM   3390  HZ  PHE   213     -15.581   5.793   0.612  1.00  0.00
ATOM   3391  CE2 PHE   213     -16.232   6.803  -1.193  1.00  0.00
ATOM   3392  HE2 PHE   213     -17.253   6.765  -0.842  1.00  0.00
ATOM   3393  CD2 PHE   213     -15.838   7.312  -2.496  1.00  0.00
ATOM   3394  HD2 PHE   213     -16.558   7.540  -3.268  1.00  0.00
ATOM   3395  C   PHE   213     -13.707   8.027  -6.575  1.00  0.00
ATOM   3396  O   PHE   213     -14.479   8.820  -7.069  1.00  0.00
ATOM   3397  N   GLY   214     -12.515   7.886  -7.120  1.00  0.00
ATOM   3398  H   GLY   214     -11.994   7.176  -6.618  1.00  0.00
ATOM   3399  CA  GLY   214     -11.878   8.593  -8.258  1.00  0.00
ATOM   3400  HA2 GLY   214     -12.061   7.971  -9.134  1.00  0.00
ATOM   3401  HA3 GLY   214     -12.111   9.647  -8.410  1.00  0.00
ATOM   3402  C   GLY   214     -10.299   8.472  -8.309  1.00  0.00
ATOM   3403  O   GLY   214      -9.723   7.855  -7.423  1.00  0.00
ATOM   3404  N   ILE   215      -9.580   9.112  -9.261  1.00  0.00
ATOM   3405  H   ILE   215     -10.090   9.761  -9.848  1.00  0.00
ATOM   3406  CA  ILE   215      -8.137   9.014  -9.444  1.00  0.00
ATOM   3407  HA  ILE   215      -7.790   8.199  -8.808  1.00  0.00
ATOM   3408  CB  ILE   215      -7.709   8.511 -10.836  1.00  0.00
ATOM   3409  HB  ILE   215      -7.815   9.370 -11.499  1.00  0.00
ATOM   3410  CG2 ILE   215      -6.234   8.142 -10.928  1.00  0.00
ATOM   3411 HG21 ILE   215      -5.668   9.073 -10.972  1.00  0.00
ATOM   3412 HG22 ILE   215      -5.934   7.617 -11.835  1.00  0.00
ATOM   3413 HG23 ILE   215      -5.848   7.679 -10.020  1.00  0.00
ATOM   3414  CG1 ILE   215      -8.683   7.391 -11.445  1.00  0.00
ATOM   3415 HG12 ILE   215      -8.600   6.465 -10.876  1.00  0.00
ATOM   3416 HG13 ILE   215      -9.650   7.888 -11.362  1.00  0.00
ATOM   3417  CD1 ILE   215      -8.484   7.059 -12.901  1.00  0.00
ATOM   3418 HD11 ILE   215      -9.331   6.540 -13.349  1.00  0.00
ATOM   3419 HD12 ILE   215      -7.521   6.583 -13.086  1.00  0.00
ATOM   3420 HD13 ILE   215      -8.450   8.003 -13.444  1.00  0.00
ATOM   3421  C   ILE   215      -7.454  10.345  -9.040  1.00  0.00
ATOM   3422  O   ILE   215      -7.646  11.399  -9.637  1.00  0.00
ATOM   3423  N   VAL   216      -6.645  10.265  -7.989  1.00  0.00
ATOM   3424  H   VAL   216      -6.594   9.369  -7.520  1.00  0.00
ATOM   3425  CA  VAL   216      -5.981  11.384  -7.371  1.00  0.00
ATOM   3426  HA  VAL   216      -6.548  12.290  -7.588  1.00  0.00
ATOM   3427  CB  VAL   216      -5.800  11.160  -5.809  1.00  0.00
ATOM   3428  HB  VAL   216      -5.068  10.355  -5.736  1.00  0.00
ATOM   3429  CG1 VAL   216      -5.355  12.487  -5.081  1.00  0.00
ATOM   3430 HG11 VAL   216      -5.209  12.377  -4.006  1.00  0.00
ATOM   3431 HG12 VAL   216      -4.421  12.904  -5.456  1.00  0.00
ATOM   3432 HG13 VAL   216      -6.170  13.176  -5.304  1.00  0.00
ATOM   3433  CG2 VAL   216      -7.104  10.667  -5.116  1.00  0.00
ATOM   3434 HG21 VAL   216      -7.890  11.233  -5.615  1.00  0.00
ATOM   3435 HG22 VAL   216      -7.002  10.787  -4.038  1.00  0.00
ATOM   3436 HG23 VAL   216      -7.249   9.618  -5.373  1.00  0.00
ATOM   3437  C   VAL   216      -4.648  11.644  -8.068  1.00  0.00
ATOM   3438  O   VAL   216      -3.840  10.751  -8.359  1.00  0.00
ATOM   3439  N   LEU   217      -4.311  12.869  -8.389  1.00  0.00
ATOM   3440  H   LEU   217      -4.909  13.581  -7.987  1.00  0.00
ATOM   3441  CA  LEU   217      -3.191  13.335  -9.178  1.00  0.00
ATOM   3442  HA  LEU   217      -2.869  12.477  -9.769  1.00  0.00
ATOM   3443  CB  LEU   217      -3.696  14.498 -10.100  1.00  0.00
ATOM   3444  HB2 LEU   217      -4.066  15.252  -9.406  1.00  0.00
ATOM   3445  HB3 LEU   217      -2.793  14.871 -10.584  1.00  0.00
ATOM   3446  CG  LEU   217      -4.829  14.124 -11.146  1.00  0.00
ATOM   3447  HG  LEU   217      -5.710  13.702 -10.663  1.00  0.00
ATOM   3448  CD1 LEU   217      -5.361  15.363 -11.816  1.00  0.00
ATOM   3449 HD11 LEU   217      -6.064  15.113 -12.611  1.00  0.00
ATOM   3450 HD12 LEU   217      -4.496  15.881 -12.229  1.00  0.00
ATOM   3451 HD13 LEU   217      -5.933  15.951 -11.098  1.00  0.00
ATOM   3452  CD2 LEU   217      -4.456  13.008 -12.145  1.00  0.00
ATOM   3453 HD21 LEU   217      -3.516  13.238 -12.646  1.00  0.00
ATOM   3454 HD22 LEU   217      -4.343  12.029 -11.678  1.00  0.00
ATOM   3455 HD23 LEU   217      -5.261  12.789 -12.846  1.00  0.00
ATOM   3456  C   LEU   217      -1.980  13.811  -8.336  1.00  0.00
ATOM   3457  O   LEU   217      -0.866  13.627  -8.784  1.00  0.00
ATOM   3458  N   ALA   218      -2.214  14.568  -7.268  1.00  0.00
ATOM   3459  H   ALA   218      -3.146  14.520  -6.874  1.00  0.00
ATOM   3460  CA  ALA   218      -1.198  15.262  -6.435  1.00  0.00
ATOM   3461  HA  ALA   218      -0.362  14.565  -6.365  1.00  0.00
ATOM   3462  CB  ALA   218      -0.703  16.544  -7.212  1.00  0.00
ATOM   3463  HB1 ALA   218       0.142  16.955  -6.659  1.00  0.00
ATOM   3464  HB2 ALA   218      -1.499  17.287  -7.259  1.00  0.00
ATOM   3465  HB3 ALA   218      -0.366  16.276  -8.213  1.00  0.00
ATOM   3466  C   ALA   218      -1.856  15.521  -5.073  1.00  0.00
ATOM   3467  O   ALA   218      -3.099  15.533  -5.001  1.00  0.00
ATOM   3468  N   TRP   219      -0.988  15.678  -4.048  1.00  0.00
ATOM   3469  H   TRP   219       0.000  15.625  -4.266  1.00  0.00
ATOM   3470  CA  TRP   219      -1.315  15.707  -2.569  1.00  0.00
ATOM   3471  HA  TRP   219      -2.323  16.071  -2.373  1.00  0.00
ATOM   3472  CB  TRP   219      -1.191  14.317  -1.921  1.00  0.00
ATOM   3473  HB2 TRP   219      -0.128  14.076  -1.898  1.00  0.00
ATOM   3474  HB3 TRP   219      -1.480  14.402  -0.873  1.00  0.00
ATOM   3475  CG  TRP   219      -1.804  13.187  -2.535  1.00  0.00
ATOM   3476  CD1 TRP   219      -1.320  12.558  -3.624  1.00  0.00
ATOM   3477  HD1 TRP   219      -0.434  12.863  -4.161  1.00  0.00
ATOM   3478  NE1 TRP   219      -2.006  11.402  -3.921  1.00  0.00
ATOM   3479  HE1 TRP   219      -1.783  10.975  -4.808  1.00  0.00
ATOM   3480  CE2 TRP   219      -2.974  11.224  -3.031  1.00  0.00
ATOM   3481  CZ2 TRP   219      -3.936  10.193  -2.870  1.00  0.00
ATOM   3482  HZ2 TRP   219      -4.007   9.248  -3.388  1.00  0.00
ATOM   3483  CH2 TRP   219      -4.930  10.425  -1.920  1.00  0.00
ATOM   3484  HH2 TRP   219      -5.628   9.610  -1.800  1.00  0.00
ATOM   3485  CZ3 TRP   219      -4.869  11.394  -0.960  1.00  0.00
ATOM   3486  HZ3 TRP   219      -5.560  11.427  -0.131  1.00  0.00
ATOM   3487  CE3 TRP   219      -3.947  12.428  -1.111  1.00  0.00
ATOM   3488  HE3 TRP   219      -3.877  13.206  -0.365  1.00  0.00
ATOM   3489  CD2 TRP   219      -3.036  12.437  -2.206  1.00  0.00
ATOM   3490  C   TRP   219      -0.340  16.656  -1.833  1.00  0.00
ATOM   3491  O   TRP   219       0.835  16.693  -2.129  1.00  0.00
ATOM   3492  N   LYS   220      -0.811  17.356  -0.784  1.00  0.00
ATOM   3493  H   LYS   220      -1.745  17.101  -0.488  1.00  0.00
ATOM   3494  CA  LYS   220      -0.009  18.296   0.061  1.00  0.00
ATOM   3495  HA  LYS   220       0.982  18.453  -0.364  1.00  0.00
ATOM   3496  CB  LYS   220      -0.733  19.716  -0.185  1.00  0.00
ATOM   3497  HB2 LYS   220      -0.849  19.844  -1.261  1.00  0.00
ATOM   3498  HB3 LYS   220      -1.722  19.701   0.273  1.00  0.00
ATOM   3499  CG  LYS   220       0.070  20.994   0.267  1.00  0.00
ATOM   3500  HG2 LYS   220       0.369  20.842   1.303  1.00  0.00
ATOM   3501  HG3 LYS   220       0.926  21.073  -0.404  1.00  0.00
ATOM   3502  CD  LYS   220      -0.690  22.348   0.137  1.00  0.00
ATOM   3503  HD2 LYS   220      -1.135  22.508  -0.845  1.00  0.00
ATOM   3504  HD3 LYS   220      -1.532  22.409   0.827  1.00  0.00
ATOM   3505  CE  LYS   220       0.203  23.513   0.440  1.00  0.00
ATOM   3506  HE2 LYS   220       0.476  23.349   1.482  1.00  0.00
ATOM   3507  HE3 LYS   220       1.079  23.618  -0.202  1.00  0.00
ATOM   3508  NZ  LYS   220      -0.622  24.792   0.358  1.00  0.00
ATOM   3509  HZ1 LYS   220      -0.659  25.068  -0.613  1.00  0.00
ATOM   3510  HZ2 LYS   220      -0.128  25.596   0.719  1.00  0.00
ATOM   3511  HZ3 LYS   220      -1.575  24.733   0.688  1.00  0.00
ATOM   3512  C   LYS   220      -0.077  17.842   1.522  1.00  0.00
ATOM   3513  O   LYS   220      -1.143  17.709   2.093  1.00  0.00
ATOM   3514  N   VAL   221       1.138  17.670   2.049  1.00  0.00
ATOM   3515  H   VAL   221       1.923  17.770   1.416  1.00  0.00
ATOM   3516  CA  VAL   221       1.328  17.168   3.411  1.00  0.00
ATOM   3517  HA  VAL   221       0.369  17.093   3.924  1.00  0.00
ATOM   3518  CB  VAL   221       1.880  15.752   3.321  1.00  0.00
ATOM   3519  HB  VAL   221       2.693  15.723   2.596  1.00  0.00
ATOM   3520  CG1 VAL   221       2.215  15.290   4.681  1.00  0.00
ATOM   3521 HG11 VAL   221       2.590  14.267   4.708  1.00  0.00
ATOM   3522 HG12 VAL   221       3.081  15.895   4.952  1.00  0.00
ATOM   3523 HG13 VAL   221       1.326  15.364   5.308  1.00  0.00
ATOM   3524  CG2 VAL   221       0.845  14.719   2.828  1.00  0.00
ATOM   3525 HG21 VAL   221      -0.018  14.786   3.491  1.00  0.00
ATOM   3526 HG22 VAL   221       1.275  13.719   2.787  1.00  0.00
ATOM   3527 HG23 VAL   221       0.593  14.993   1.804  1.00  0.00
ATOM   3528  C   VAL   221       2.115  18.112   4.273  1.00  0.00
ATOM   3529  O   VAL   221       3.082  18.660   3.838  1.00  0.00
ATOM   3530  N   ARG   222       1.626  18.313   5.527  1.00  0.00
ATOM   3531  H   ARG   222       0.800  17.784   5.777  1.00  0.00
ATOM   3532  CA  ARG   222       2.214  19.021   6.702  1.00  0.00
ATOM   3533  HA  ARG   222       2.583  20.025   6.490  1.00  0.00
ATOM   3534  CB  ARG   222       1.254  19.088   7.908  1.00  0.00
ATOM   3535  HB2 ARG   222       0.407  19.650   7.515  1.00  0.00
ATOM   3536  HB3 ARG   222       0.886  18.106   8.204  1.00  0.00
ATOM   3537  CG  ARG   222       1.773  19.741   9.228  1.00  0.00
ATOM   3538  HG2 ARG   222       0.967  19.788   9.960  1.00  0.00
ATOM   3539  HG3 ARG   222       2.659  19.215   9.586  1.00  0.00
ATOM   3540  CD  ARG   222       2.327  21.184   8.955  1.00  0.00
ATOM   3541  HD2 ARG   222       3.350  21.012   8.622  1.00  0.00
ATOM   3542  HD3 ARG   222       1.879  21.662   8.084  1.00  0.00
ATOM   3543  NE  ARG   222       2.292  22.171  10.092  1.00  0.00
ATOM   3544  HE  ARG   222       1.463  22.743  10.171  1.00  0.00
ATOM   3545  CZ  ARG   222       3.104  22.325  11.130  1.00  0.00
ATOM   3546  NH1 ARG   222       4.198  21.634  11.240  1.00  0.00
ATOM   3547 HH11 ARG   222       4.544  21.002  10.532  1.00  0.00
ATOM   3548 HH12 ARG   222       4.571  21.487  12.167  1.00  0.00
ATOM   3549  NH2 ARG   222       2.972  23.320  11.990  1.00  0.00
ATOM   3550 HH21 ARG   222       2.075  23.777  11.918  1.00  0.00
ATOM   3551 HH22 ARG   222       3.543  23.482  12.807  1.00  0.00
ATOM   3552  C   ARG   222       3.526  18.287   7.105  1.00  0.00
ATOM   3553  O   ARG   222       3.512  17.093   7.518  1.00  0.00
ATOM   3554  N   LEU   223       4.664  18.882   7.033  1.00  0.00
ATOM   3555  H   LEU   223       4.667  19.863   6.777  1.00  0.00
ATOM   3556  CA  LEU   223       5.986  18.453   7.606  1.00  0.00
ATOM   3557  HA  LEU   223       6.071  17.366   7.592  1.00  0.00
ATOM   3558  CB  LEU   223       7.170  18.873   6.742  1.00  0.00
ATOM   3559  HB2 LEU   223       7.374  19.934   6.885  1.00  0.00
ATOM   3560  HB3 LEU   223       8.027  18.379   7.199  1.00  0.00
ATOM   3561  CG  LEU   223       7.030  18.500   5.225  1.00  0.00
ATOM   3562  HG  LEU   223       6.161  18.982   4.778  1.00  0.00
ATOM   3563  CD1 LEU   223       8.247  18.955   4.544  1.00  0.00
ATOM   3564 HD11 LEU   223       8.400  20.007   4.784  1.00  0.00
ATOM   3565 HD12 LEU   223       8.139  18.853   3.464  1.00  0.00
ATOM   3566 HD13 LEU   223       9.064  18.252   4.706  1.00  0.00
ATOM   3567  CD2 LEU   223       6.846  16.956   5.102  1.00  0.00
ATOM   3568 HD21 LEU   223       5.889  16.672   5.539  1.00  0.00
ATOM   3569 HD22 LEU   223       6.822  16.786   4.026  1.00  0.00
ATOM   3570 HD23 LEU   223       7.638  16.473   5.674  1.00  0.00
ATOM   3571  C   LEU   223       5.998  18.875   9.057  1.00  0.00
ATOM   3572  O   LEU   223       5.443  19.838   9.448  1.00  0.00
ATOM   3573  N   VAL   224       6.699  18.092   9.886  1.00  0.00
ATOM   3574  H   VAL   224       7.316  17.390   9.497  1.00  0.00
ATOM   3575  CA  VAL   224       6.696  18.362  11.376  1.00  0.00
ATOM   3576  HA  VAL   224       6.033  19.192  11.622  1.00  0.00
ATOM   3577  CB  VAL   224       6.144  17.226  12.255  1.00  0.00
ATOM   3578  HB  VAL   224       5.980  17.560  13.279  1.00  0.00
ATOM   3579  CG1 VAL   224       4.739  16.864  11.817  1.00  0.00
ATOM   3580 HG11 VAL   224       4.161  17.775  11.668  1.00  0.00
ATOM   3581 HG12 VAL   224       4.692  16.509  10.788  1.00  0.00
ATOM   3582 HG13 VAL   224       4.263  16.224  12.560  1.00  0.00
ATOM   3583  CG2 VAL   224       6.924  15.877  12.072  1.00  0.00
ATOM   3584 HG21 VAL   224       6.504  14.984  12.534  1.00  0.00
ATOM   3585 HG22 VAL   224       7.845  16.088  12.616  1.00  0.00
ATOM   3586 HG23 VAL   224       7.090  15.489  11.067  1.00  0.00
ATOM   3587  C   VAL   224       8.045  18.817  11.781  1.00  0.00
ATOM   3588  O   VAL   224       9.039  18.377  11.242  1.00  0.00
ATOM   3589  N   ASP   225       8.079  19.696  12.837  1.00  0.00
ATOM   3590  H   ASP   225       7.228  20.142  13.159  1.00  0.00
ATOM   3591  CA  ASP   225       9.391  20.060  13.454  1.00  0.00
ATOM   3592  HA  ASP   225      10.053  20.346  12.638  1.00  0.00
ATOM   3593  CB  ASP   225       9.241  21.387  14.306  1.00  0.00
ATOM   3594  HB2 ASP   225       8.667  21.219  15.218  1.00  0.00
ATOM   3595  HB3 ASP   225      10.279  21.604  14.558  1.00  0.00
ATOM   3596  CG  ASP   225       8.638  22.594  13.565  1.00  0.00
ATOM   3597  OD1 ASP   225       9.070  22.853  12.430  1.00  0.00
ATOM   3598  OD2 ASP   225       7.866  23.272  14.189  1.00  0.00
ATOM   3599  C   ASP   225      10.143  18.911  14.201  1.00  0.00
ATOM   3600  O   ASP   225       9.560  18.136  14.884  1.00  0.00
ATOM   3601  N   VAL   226      11.488  18.830  14.002  1.00  0.00
ATOM   3602  H   VAL   226      11.928  19.376  13.272  1.00  0.00
ATOM   3603  CA  VAL   226      12.299  17.851  14.721  1.00  0.00
ATOM   3604  HA  VAL   226      11.696  17.514  15.564  1.00  0.00
ATOM   3605  CB  VAL   226      12.588  16.468  14.023  1.00  0.00
ATOM   3606  HB  VAL   226      13.329  15.896  14.581  1.00  0.00
ATOM   3607  CG1 VAL   226      11.399  15.515  13.876  1.00  0.00
ATOM   3608 HG11 VAL   226      10.971  15.466  14.877  1.00  0.00
ATOM   3609 HG12 VAL   226      10.618  15.903  13.222  1.00  0.00
ATOM   3610 HG13 VAL   226      11.814  14.556  13.566  1.00  0.00
ATOM   3611  CG2 VAL   226      13.136  16.657  12.614  1.00  0.00
ATOM   3612 HG21 VAL   226      13.513  15.713  12.219  1.00  0.00
ATOM   3613 HG22 VAL   226      13.869  17.461  12.675  1.00  0.00
ATOM   3614 HG23 VAL   226      12.293  16.956  11.991  1.00  0.00
ATOM   3615  C   VAL   226      13.603  18.449  15.250  1.00  0.00
ATOM   3616  O   VAL   226      14.232  19.223  14.547  1.00  0.00
ATOM   3617  N   PRO   227      14.124  17.944  16.444  1.00  0.00
ATOM   3618  CD  PRO   227      13.582  17.028  17.441  1.00  0.00
ATOM   3619  HD2 PRO   227      13.678  15.999  17.074  1.00  0.00
ATOM   3620  HD3 PRO   227      12.524  17.217  17.659  1.00  0.00
ATOM   3621  CG  PRO   227      14.384  17.246  18.707  1.00  0.00
ATOM   3622  HG2 PRO   227      14.529  16.376  19.347  1.00  0.00
ATOM   3623  HG3 PRO   227      13.953  18.133  19.173  1.00  0.00
ATOM   3624  CB  PRO   227      15.694  17.730  18.189  1.00  0.00
ATOM   3625  HB2 PRO   227      16.211  16.782  18.041  1.00  0.00
ATOM   3626  HB3 PRO   227      16.118  18.331  18.994  1.00  0.00
ATOM   3627  CA  PRO   227      15.475  18.431  16.864  1.00  0.00
ATOM   3628  HA  PRO   227      15.461  19.502  17.067  1.00  0.00
ATOM   3629  C   PRO   227      16.618  17.980  15.908  1.00  0.00
ATOM   3630  O   PRO   227      16.469  16.908  15.314  1.00  0.00
ATOM   3631  N   SER   228      17.708  18.732  15.785  1.00  0.00
ATOM   3632  H   SER   228      17.806  19.611  16.279  1.00  0.00
ATOM   3633  CA  SER   228      18.855  18.311  14.882  1.00  0.00
ATOM   3634  HA  SER   228      18.490  18.280  13.855  1.00  0.00
ATOM   3635  CB  SER   228      19.977  19.453  14.934  1.00  0.00
ATOM   3636  HB2 SER   228      20.082  19.868  15.936  1.00  0.00
ATOM   3637  HB3 SER   228      20.857  19.011  14.467  1.00  0.00
ATOM   3638  OG  SER   228      19.642  20.591  14.139  1.00  0.00
ATOM   3639  HG  SER   228      20.380  21.159  14.373  1.00  0.00
ATOM   3640  C   SER   228      19.446  16.967  15.112  1.00  0.00
ATOM   3641  O   SER   228      20.009  16.393  14.238  1.00  0.00
ATOM   3642  N   LYS   229      19.384  16.425  16.315  1.00  0.00
ATOM   3643  H   LYS   229      18.937  17.042  16.982  1.00  0.00
ATOM   3644  CA  LYS   229      19.882  15.113  16.862  1.00  0.00
ATOM   3645  HA  LYS   229      20.330  14.607  16.007  1.00  0.00
ATOM   3646  CB  LYS   229      20.975  15.305  17.951  1.00  0.00
ATOM   3647  HB2 LYS   229      20.547  15.702  18.871  1.00  0.00
ATOM   3648  HB3 LYS   229      21.320  14.348  18.344  1.00  0.00
ATOM   3649  CG  LYS   229      22.123  16.210  17.470  1.00  0.00
ATOM   3650  HG2 LYS   229      21.694  17.105  17.020  1.00  0.00
ATOM   3651  HG3 LYS   229      22.608  16.492  18.405  1.00  0.00
ATOM   3652  CD  LYS   229      23.127  15.524  16.501  1.00  0.00
ATOM   3653  HD2 LYS   229      23.681  14.760  17.047  1.00  0.00
ATOM   3654  HD3 LYS   229      22.535  15.003  15.750  1.00  0.00
ATOM   3655  CE  LYS   229      23.999  16.695  15.972  1.00  0.00
ATOM   3656  HE2 LYS   229      23.418  17.045  15.118  1.00  0.00
ATOM   3657  HE3 LYS   229      24.186  17.414  16.769  1.00  0.00
ATOM   3658  NZ  LYS   229      25.326  16.266  15.434  1.00  0.00
ATOM   3659  HZ1 LYS   229      25.905  15.819  16.131  1.00  0.00
ATOM   3660  HZ2 LYS   229      25.846  17.099  15.197  1.00  0.00
ATOM   3661  HZ3 LYS   229      25.323  15.756  14.563  1.00  0.00
ATOM   3662  C   LYS   229      18.744  14.249  17.369  1.00  0.00
ATOM   3663  O   LYS   229      18.572  14.121  18.565  1.00  0.00
ATOM   3664  N   VAL   230      17.925  13.639  16.457  1.00  0.00
ATOM   3665  H   VAL   230      18.275  13.731  15.510  1.00  0.00
ATOM   3666  CA  VAL   230      17.264  12.422  16.814  1.00  0.00
ATOM   3667  HA  VAL   230      17.072  12.376  17.886  1.00  0.00
ATOM   3668  CB  VAL   230      15.801  12.483  16.162  1.00  0.00
ATOM   3669  HB  VAL   230      15.278  11.647  16.626  1.00  0.00
ATOM   3670  CG1 VAL   230      15.035  13.783  16.445  1.00  0.00
ATOM   3671 HG11 VAL   230      15.542  14.469  15.766  1.00  0.00
ATOM   3672 HG12 VAL   230      14.003  13.712  16.103  1.00  0.00
ATOM   3673 HG13 VAL   230      15.142  14.002  17.508  1.00  0.00
ATOM   3674  CG2 VAL   230      15.798  12.070  14.720  1.00  0.00
ATOM   3675 HG21 VAL   230      16.168  12.941  14.180  1.00  0.00
ATOM   3676 HG22 VAL   230      14.772  11.834  14.437  1.00  0.00
ATOM   3677 HG23 VAL   230      16.376  11.154  14.596  1.00  0.00
ATOM   3678  C   VAL   230      18.058  11.166  16.622  1.00  0.00
ATOM   3679  O   VAL   230      19.035  11.182  15.904  1.00  0.00
ATOM   3680  N   THR   231      17.821  10.083  17.306  1.00  0.00
ATOM   3681  H   THR   231      16.920   9.963  17.753  1.00  0.00
ATOM   3682  CA  THR   231      18.587   8.858  17.248  1.00  0.00
ATOM   3683  HA  THR   231      19.528   8.948  16.705  1.00  0.00
ATOM   3684  CB  THR   231      18.939   8.532  18.717  1.00  0.00
ATOM   3685  HB  THR   231      17.986   8.157  19.090  1.00  0.00
ATOM   3686  CG2 THR   231      20.002   7.427  18.718  1.00  0.00
ATOM   3687 HG21 THR   231      19.776   6.533  18.137  1.00  0.00
ATOM   3688 HG22 THR   231      20.069   7.107  19.757  1.00  0.00
ATOM   3689 HG23 THR   231      20.955   7.889  18.458  1.00  0.00
ATOM   3690  OG1 THR   231      19.412   9.671  19.417  1.00  0.00
ATOM   3691  HG1 THR   231      18.602  10.160  19.580  1.00  0.00
ATOM   3692  C   THR   231      17.783   7.763  16.602  1.00  0.00
ATOM   3693  O   THR   231      16.614   7.629  16.933  1.00  0.00
ATOM   3694  N   VAL   232      18.421   6.863  15.932  1.00  0.00
ATOM   3695  H   VAL   232      19.417   7.025  15.837  1.00  0.00
ATOM   3696  CA  VAL   232      17.889   5.560  15.540  1.00  0.00
ATOM   3697  HA  VAL   232      16.922   5.248  15.936  1.00  0.00
ATOM   3698  CB  VAL   232      17.687   5.398  14.031  1.00  0.00
ATOM   3699  HB  VAL   232      17.084   4.498  13.913  1.00  0.00
ATOM   3700  CG1 VAL   232      16.827   6.503  13.340  1.00  0.00
ATOM   3701 HG11 VAL   232      15.971   6.775  13.957  1.00  0.00
ATOM   3702 HG12 VAL   232      17.449   7.395  13.273  1.00  0.00
ATOM   3703 HG13 VAL   232      16.426   6.281  12.351  1.00  0.00
ATOM   3704  CG2 VAL   232      19.015   5.174  13.288  1.00  0.00
ATOM   3705 HG21 VAL   232      19.377   4.209  13.644  1.00  0.00
ATOM   3706 HG22 VAL   232      19.591   6.071  13.518  1.00  0.00
ATOM   3707 HG23 VAL   232      18.838   5.010  12.225  1.00  0.00
ATOM   3708  C   VAL   232      18.794   4.454  16.228  1.00  0.00
ATOM   3709  O   VAL   232      19.977   4.657  16.327  1.00  0.00
ATOM   3710  N   PHE   233      18.297   3.275  16.589  1.00  0.00
ATOM   3711  H   PHE   233      17.303   3.107  16.495  1.00  0.00
ATOM   3712  CA  PHE   233      19.146   2.112  16.918  1.00  0.00
ATOM   3713  HA  PHE   233      20.104   2.180  16.403  1.00  0.00
ATOM   3714  CB  PHE   233      19.500   2.147  18.405  1.00  0.00
ATOM   3715  HB2 PHE   233      20.365   1.509  18.587  1.00  0.00
ATOM   3716  HB3 PHE   233      19.843   3.131  18.726  1.00  0.00
ATOM   3717  CG  PHE   233      18.397   1.814  19.379  1.00  0.00
ATOM   3718  CD1 PHE   233      18.171   0.524  19.809  1.00  0.00
ATOM   3719  HD1 PHE   233      18.786  -0.279  19.431  1.00  0.00
ATOM   3720  CE1 PHE   233      17.281   0.285  20.880  1.00  0.00
ATOM   3721  HE1 PHE   233      17.223  -0.719  21.274  1.00  0.00
ATOM   3722  CZ  PHE   233      16.540   1.263  21.429  1.00  0.00
ATOM   3723  HZ  PHE   233      15.937   1.114  22.313  1.00  0.00
ATOM   3724  CE2 PHE   233      16.671   2.578  20.904  1.00  0.00
ATOM   3725  HE2 PHE   233      16.047   3.369  21.292  1.00  0.00
ATOM   3726  CD2 PHE   233      17.592   2.849  19.875  1.00  0.00
ATOM   3727  HD2 PHE   233      17.729   3.855  19.506  1.00  0.00
ATOM   3728  C   PHE   233      18.551   0.813  16.426  1.00  0.00
ATOM   3729  O   PHE   233      17.329   0.672  16.341  1.00  0.00
ATOM   3730  N   THR   234      19.427  -0.155  16.149  1.00  0.00
ATOM   3731  H   THR   234      20.394   0.090  16.327  1.00  0.00
ATOM   3732  CA  THR   234      19.121  -1.532  15.832  1.00  0.00
ATOM   3733  HA  THR   234      18.079  -1.735  16.080  1.00  0.00
ATOM   3734  CB  THR   234      19.249  -1.836  14.350  1.00  0.00
ATOM   3735  HB  THR   234      20.190  -1.406  14.008  1.00  0.00
ATOM   3736  CG2 THR   234      19.086  -3.303  14.028  1.00  0.00
ATOM   3737 HG21 THR   234      20.062  -3.752  14.217  1.00  0.00
ATOM   3738 HG22 THR   234      18.960  -3.486  12.961  1.00  0.00
ATOM   3739 HG23 THR   234      18.260  -3.785  14.550  1.00  0.00
ATOM   3740  OG1 THR   234      18.380  -1.063  13.626  1.00  0.00
ATOM   3741  HG1 THR   234      18.807  -0.206  13.557  1.00  0.00
ATOM   3742  C   THR   234      20.007  -2.427  16.675  1.00  0.00
ATOM   3743  O   THR   234      21.193  -2.253  16.644  1.00  0.00
ATOM   3744  N   ALA   235      19.286  -3.316  17.414  1.00  0.00
ATOM   3745  H   ALA   235      18.276  -3.336  17.332  1.00  0.00
ATOM   3746  CA  ALA   235      19.829  -4.286  18.290  1.00  0.00
ATOM   3747  HA  ALA   235      20.908  -4.440  18.290  1.00  0.00
ATOM   3748  CB  ALA   235      19.495  -3.734  19.668  1.00  0.00
ATOM   3749  HB1 ALA   235      19.890  -2.719  19.620  1.00  0.00
ATOM   3750  HB2 ALA   235      20.038  -4.372  20.366  1.00  0.00
ATOM   3751  HB3 ALA   235      18.445  -3.852  19.937  1.00  0.00
ATOM   3752  C   ALA   235      19.232  -5.681  18.064  1.00  0.00
ATOM   3753  O   ALA   235      18.092  -5.871  17.728  1.00  0.00
ATOM   3754  N   ILE   236      20.069  -6.697  18.254  1.00  0.00
ATOM   3755  H   ILE   236      21.055  -6.477  18.331  1.00  0.00
ATOM   3756  CA  ILE   236      19.657  -8.103  18.043  1.00  0.00
ATOM   3757  HA  ILE   236      18.600  -8.218  17.802  1.00  0.00
ATOM   3758  CB  ILE   236      20.436  -8.771  16.844  1.00  0.00
ATOM   3759  HB  ILE   236      21.495  -8.693  17.087  1.00  0.00
ATOM   3760  CG2 ILE   236      20.131 -10.263  16.700  1.00  0.00
ATOM   3761 HG21 ILE   236      20.657 -10.800  17.489  1.00  0.00
ATOM   3762 HG22 ILE   236      20.508 -10.661  15.758  1.00  0.00
ATOM   3763 HG23 ILE   236      19.057 -10.453  16.687  1.00  0.00
ATOM   3764  CG1 ILE   236      20.040  -7.994  15.518  1.00  0.00
ATOM   3765 HG12 ILE   236      20.033  -8.704  14.692  1.00  0.00
ATOM   3766 HG13 ILE   236      19.014  -7.635  15.595  1.00  0.00
ATOM   3767  CD1 ILE   236      21.070  -6.932  15.188  1.00  0.00
ATOM   3768 HD11 ILE   236      21.032  -5.986  15.728  1.00  0.00
ATOM   3769 HD12 ILE   236      20.944  -6.538  14.179  1.00  0.00
ATOM   3770 HD13 ILE   236      22.105  -7.265  15.257  1.00  0.00
ATOM   3771  C   ILE   236      20.007  -8.984  19.310  1.00  0.00
ATOM   3772  O   ILE   236      21.054  -8.814  19.978  1.00  0.00
ATOM   3773  N   ARG   237      19.025  -9.796  19.681  1.00  0.00
ATOM   3774  H   ARG   237      18.188  -9.849  19.113  1.00  0.00
ATOM   3775  CA  ARG   237      19.092 -10.509  20.965  1.00  0.00
ATOM   3776  HA  ARG   237      20.082 -10.509  21.419  1.00  0.00
ATOM   3777  CB  ARG   237      18.072  -9.908  21.789  1.00  0.00
ATOM   3778  HB2 ARG   237      17.113  -9.787  21.285  1.00  0.00
ATOM   3779  HB3 ARG   237      17.873 -10.620  22.589  1.00  0.00
ATOM   3780  CG  ARG   237      18.304  -8.461  22.290  1.00  0.00
ATOM   3781  HG2 ARG   237      18.201  -7.784  21.441  1.00  0.00
ATOM   3782  HG3 ARG   237      17.485  -8.183  22.954  1.00  0.00
ATOM   3783  CD  ARG   237      19.627  -8.312  23.045  1.00  0.00
ATOM   3784  HD2 ARG   237      19.568  -8.949  23.928  1.00  0.00
ATOM   3785  HD3 ARG   237      20.400  -8.763  22.423  1.00  0.00
ATOM   3786  NE  ARG   237      19.967  -6.890  23.448  1.00  0.00
ATOM   3787  HE  ARG   237      19.330  -6.533  24.147  1.00  0.00
ATOM   3788  CZ  ARG   237      20.804  -6.071  22.920  1.00  0.00
ATOM   3789  NH1 ARG   237      21.461  -6.376  21.897  1.00  0.00
ATOM   3790 HH11 ARG   237      21.506  -7.340  21.600  1.00  0.00
ATOM   3791 HH12 ARG   237      22.002  -5.667  21.423  1.00  0.00
ATOM   3792  NH2 ARG   237      20.801  -4.846  23.292  1.00  0.00
ATOM   3793 HH21 ARG   237      20.305  -4.630  24.145  1.00  0.00
ATOM   3794 HH22 ARG   237      21.522  -4.211  22.981  1.00  0.00
ATOM   3795  C   ARG   237      18.769 -11.996  20.590  1.00  0.00
ATOM   3796  O   ARG   237      17.699 -12.400  20.195  1.00  0.00
ATOM   3797  N   ASP   238      19.785 -12.875  20.719  1.00  0.00
ATOM   3798  H   ASP   238      20.657 -12.597  21.154  1.00  0.00
ATOM   3799  CA  ASP   238      19.539 -14.378  20.719  1.00  0.00
ATOM   3800  HA  ASP   238      18.933 -14.501  19.821  1.00  0.00
ATOM   3801  CB  ASP   238      20.727 -15.324  20.643  1.00  0.00
ATOM   3802  HB2 ASP   238      20.394 -16.359  20.719  1.00  0.00
ATOM   3803  HB3 ASP   238      21.201 -15.226  19.666  1.00  0.00
ATOM   3804  CG  ASP   238      21.893 -15.034  21.699  1.00  0.00
ATOM   3805  OD1 ASP   238      22.195 -13.913  22.035  1.00  0.00
ATOM   3806  OD2 ASP   238      22.549 -16.003  22.142  1.00  0.00
ATOM   3807  C   ASP   238      18.650 -14.749  21.908  1.00  0.00
ATOM   3808  O   ASP   238      18.801 -14.411  23.036  1.00  0.00
ATOM   3809  N   TRP   239      17.609 -15.668  21.702  1.00  0.00
ATOM   3810  H   TRP   239      17.489 -15.971  20.743  1.00  0.00
ATOM   3811  CA  TRP   239      16.584 -15.907  22.812  1.00  0.00
ATOM   3812  HA  TRP   239      16.312 -14.918  23.182  1.00  0.00
ATOM   3813  CB  TRP   239      15.384 -16.618  22.261  1.00  0.00
ATOM   3814  HB2 TRP   239      15.220 -16.049  21.346  1.00  0.00
ATOM   3815  HB3 TRP   239      15.743 -17.560  21.847  1.00  0.00
ATOM   3816  CG  TRP   239      14.122 -16.736  23.141  1.00  0.00
ATOM   3817  CD1 TRP   239      13.366 -17.800  23.496  1.00  0.00
ATOM   3818  HD1 TRP   239      13.579 -18.836  23.275  1.00  0.00
ATOM   3819  NE1 TRP   239      12.310 -17.415  24.256  1.00  0.00
ATOM   3820  HE1 TRP   239      11.582 -18.074  24.494  1.00  0.00
ATOM   3821  CE2 TRP   239      12.209 -16.111  24.396  1.00  0.00
ATOM   3822  CZ2 TRP   239      11.279 -15.269  25.016  1.00  0.00
ATOM   3823  HZ2 TRP   239      10.358 -15.617  25.458  1.00  0.00
ATOM   3824  CH2 TRP   239      11.588 -13.907  25.109  1.00  0.00
ATOM   3825  HH2 TRP   239      10.936 -13.270  25.690  1.00  0.00
ATOM   3826  CZ3 TRP   239      12.748 -13.325  24.541  1.00  0.00
ATOM   3827  HZ3 TRP   239      12.977 -12.270  24.577  1.00  0.00
ATOM   3828  CE3 TRP   239      13.621 -14.215  23.853  1.00  0.00
ATOM   3829  HE3 TRP   239      14.533 -13.863  23.393  1.00  0.00
ATOM   3830  CD2 TRP   239      13.367 -15.581  23.704  1.00  0.00
ATOM   3831  C   TRP   239      17.201 -16.600  24.037  1.00  0.00
ATOM   3832  O   TRP   239      17.142 -16.127  25.158  1.00  0.00
ATOM   3833  N   ASP   240      17.889 -17.775  23.821  1.00  0.00
ATOM   3834  H   ASP   240      17.836 -18.301  22.957  1.00  0.00
ATOM   3835  CA  ASP   240      18.352 -18.594  24.875  1.00  0.00
ATOM   3836  HA  ASP   240      17.465 -18.917  25.419  1.00  0.00
ATOM   3837  CB  ASP   240      18.948 -19.978  24.423  1.00  0.00
ATOM   3838  HB2 ASP   240      19.893 -19.867  23.890  1.00  0.00
ATOM   3839  HB3 ASP   240      19.266 -20.413  25.370  1.00  0.00
ATOM   3840  CG  ASP   240      17.991 -21.012  23.809  1.00  0.00
ATOM   3841  OD1 ASP   240      18.416 -22.180  23.681  1.00  0.00
ATOM   3842  OD2 ASP   240      16.825 -20.701  23.399  1.00  0.00
ATOM   3843  C   ASP   240      19.349 -17.964  25.908  1.00  0.00
ATOM   3844  O   ASP   240      19.504 -18.413  27.055  1.00  0.00
ATOM   3845  N   ASN   241      19.955 -16.846  25.545  1.00  0.00
ATOM   3846  H   ASN   241      19.703 -16.435  24.654  1.00  0.00
ATOM   3847  CA  ASN   241      20.818 -15.999  26.361  1.00  0.00
ATOM   3848  HA  ASN   241      21.205 -16.637  27.156  1.00  0.00
ATOM   3849  CB  ASN   241      22.012 -15.638  25.466  1.00  0.00
ATOM   3850  HB2 ASN   241      21.558 -15.488  24.487  1.00  0.00
ATOM   3851  HB3 ASN   241      22.554 -14.728  25.721  1.00  0.00
ATOM   3852  CG  ASN   241      23.116 -16.727  25.484  1.00  0.00
ATOM   3853  OD1 ASN   241      23.648 -17.083  26.526  1.00  0.00
ATOM   3854  ND2 ASN   241      23.468 -17.294  24.351  1.00  0.00
ATOM   3855 HD21 ASN   241      22.992 -17.015  23.502  1.00  0.00
ATOM   3856 HD22 ASN   241      24.189 -18.006  24.335  1.00  0.00
ATOM   3857  C   ASN   241      20.170 -14.787  27.134  1.00  0.00
ATOM   3858  O   ASN   241      20.799 -14.093  28.018  1.00  0.00
ATOM   3859  N   ASN   242      18.948 -14.420  26.689  1.00  0.00
ATOM   3860  H   ASN   242      18.329 -15.053  26.197  1.00  0.00
ATOM   3861  CA  ASN   242      18.277 -13.165  27.004  1.00  0.00
ATOM   3862  HA  ASN   242      18.803 -12.572  27.753  1.00  0.00
ATOM   3863  CB  ASN   242      18.185 -12.191  25.726  1.00  0.00
ATOM   3864  HB2 ASN   242      17.577 -12.711  24.986  1.00  0.00
ATOM   3865  HB3 ASN   242      17.613 -11.324  26.057  1.00  0.00
ATOM   3866  CG  ASN   242      19.562 -11.777  25.197  1.00  0.00
ATOM   3867  OD1 ASN   242      20.014 -10.677  25.503  1.00  0.00
ATOM   3868  ND2 ASN   242      20.251 -12.585  24.453  1.00  0.00
ATOM   3869 HD21 ASN   242      19.695 -13.308  24.012  1.00  0.00
ATOM   3870 HD22 ASN   242      21.242 -12.426  24.315  1.00  0.00
ATOM   3871  C   ASN   242      16.833 -13.394  27.612  1.00  0.00
ATOM   3872  O   ASN   242      16.397 -12.616  28.422  1.00  0.00
ATOM   3873  N   ALA   243      16.188 -14.503  27.343  1.00  0.00
ATOM   3874  H   ALA   243      16.639 -15.259  26.843  1.00  0.00
ATOM   3875  CA  ALA   243      14.901 -14.870  27.734  1.00  0.00
ATOM   3876  HA  ALA   243      14.194 -14.119  27.382  1.00  0.00
ATOM   3877  CB  ALA   243      14.691 -16.248  27.097  1.00  0.00
ATOM   3878  HB1 ALA   243      15.357 -16.975  27.561  1.00  0.00
ATOM   3879  HB2 ALA   243      14.809 -16.195  26.014  1.00  0.00
ATOM   3880  HB3 ALA   243      13.685 -16.636  27.253  1.00  0.00
ATOM   3881  C   ALA   243      14.764 -15.133  29.269  1.00  0.00
ATOM   3882  O   ALA   243      13.718 -15.174  29.873  1.00  0.00
ATOM   3883  N   THR   244      15.899 -15.222  29.947  1.00  0.00
ATOM   3884  H   THR   244      16.782 -15.000  29.504  1.00  0.00
ATOM   3885  CA  THR   244      16.008 -15.182  31.413  1.00  0.00
ATOM   3886  HA  THR   244      15.270 -15.894  31.783  1.00  0.00
ATOM   3887  CB  THR   244      17.387 -15.813  31.738  1.00  0.00
ATOM   3888  HB  THR   244      17.452 -16.787  31.254  1.00  0.00
ATOM   3889  CG2 THR   244      18.659 -15.166  31.295  1.00  0.00
ATOM   3890 HG21 THR   244      18.598 -14.989  30.221  1.00  0.00
ATOM   3891 HG22 THR   244      19.516 -15.730  31.662  1.00  0.00
ATOM   3892 HG23 THR   244      18.793 -14.166  31.708  1.00  0.00
ATOM   3893  OG1 THR   244      17.432 -15.908  33.141  1.00  0.00
ATOM   3894  HG1 THR   244      17.019 -16.702  33.488  1.00  0.00
ATOM   3895  C   THR   244      15.598 -13.827  32.066  1.00  0.00
ATOM   3896  O   THR   244      15.269 -13.765  33.208  1.00  0.00
ATOM   3897  N   LYS   245      15.534 -12.722  31.317  1.00  0.00
ATOM   3898  H   LYS   245      15.801 -12.928  30.362  1.00  0.00
ATOM   3899  CA  LYS   245      15.053 -11.434  31.768  1.00  0.00
ATOM   3900  HA  LYS   245      15.115 -11.297  32.847  1.00  0.00
ATOM   3901  CB  LYS   245      15.903 -10.313  31.066  1.00  0.00
ATOM   3902  HB2 LYS   245      15.764 -10.172  29.994  1.00  0.00
ATOM   3903  HB3 LYS   245      15.581  -9.374  31.516  1.00  0.00
ATOM   3904  CG  LYS   245      17.432 -10.482  31.252  1.00  0.00
ATOM   3905  HG2 LYS   245      17.555 -10.461  32.335  1.00  0.00
ATOM   3906  HG3 LYS   245      17.813 -11.321  30.669  1.00  0.00
ATOM   3907  CD  LYS   245      18.151  -9.231  30.666  1.00  0.00
ATOM   3908  HD2 LYS   245      18.037  -9.218  29.582  1.00  0.00
ATOM   3909  HD3 LYS   245      17.692  -8.318  31.046  1.00  0.00
ATOM   3910  CE  LYS   245      19.576  -9.325  31.096  1.00  0.00
ATOM   3911  HE2 LYS   245      19.707  -9.172  32.167  1.00  0.00
ATOM   3912  HE3 LYS   245      20.059 -10.265  30.828  1.00  0.00
ATOM   3913  NZ  LYS   245      20.433  -8.431  30.269  1.00  0.00
ATOM   3914  HZ1 LYS   245      20.129  -7.471  30.351  1.00  0.00
ATOM   3915  HZ2 LYS   245      20.460  -8.691  29.293  1.00  0.00
ATOM   3916  HZ3 LYS   245      21.395  -8.481  30.573  1.00  0.00
ATOM   3917  C   LYS   245      13.653 -11.215  31.305  1.00  0.00
ATOM   3918  O   LYS   245      13.228 -11.693  30.278  1.00  0.00
ATOM   3919  N   LYS   246      12.941 -10.270  31.983  1.00  0.00
ATOM   3920  H   LYS   246      13.400  -9.664  32.652  1.00  0.00
ATOM   3921  CA  LYS   246      11.540 -10.000  31.881  1.00  0.00
ATOM   3922  HA  LYS   246      11.023 -10.911  31.579  1.00  0.00
ATOM   3923  CB  LYS   246      11.006  -9.616  33.286  1.00  0.00
ATOM   3924  HB2 LYS   246      11.400  -8.643  33.579  1.00  0.00
ATOM   3925  HB3 LYS   246       9.923  -9.582  33.170  1.00  0.00
ATOM   3926  CG  LYS   246      11.399 -10.679  34.296  1.00  0.00
ATOM   3927  HG2 LYS   246      10.608 -11.427  34.230  1.00  0.00
ATOM   3928  HG3 LYS   246      12.281 -11.251  34.005  1.00  0.00
ATOM   3929  CD  LYS   246      11.620 -10.172  35.753  1.00  0.00
ATOM   3930  HD2 LYS   246      12.651  -9.858  35.913  1.00  0.00
ATOM   3931  HD3 LYS   246      11.148  -9.198  35.886  1.00  0.00
ATOM   3932  CE  LYS   246      11.217 -11.311  36.778  1.00  0.00
ATOM   3933  HE2 LYS   246      11.179 -10.860  37.770  1.00  0.00
ATOM   3934  HE3 LYS   246      10.231 -11.732  36.582  1.00  0.00
ATOM   3935  NZ  LYS   246      12.194 -12.453  36.790  1.00  0.00
ATOM   3936  HZ1 LYS   246      13.132 -12.183  36.531  1.00  0.00
ATOM   3937  HZ2 LYS   246      11.982 -13.249  36.206  1.00  0.00
ATOM   3938  HZ3 LYS   246      12.209 -12.844  37.721  1.00  0.00
ATOM   3939  C   LYS   246      11.173  -8.940  30.826  1.00  0.00
ATOM   3940  O   LYS   246      10.184  -8.222  30.994  1.00  0.00
ATOM   3941  N   PHE   247      12.065  -8.665  29.845  1.00  0.00
ATOM   3942  H   PHE   247      12.844  -9.311  29.799  1.00  0.00
ATOM   3943  CA  PHE   247      11.803  -7.602  28.840  1.00  0.00
ATOM   3944  HA  PHE   247      11.814  -6.672  29.408  1.00  0.00
ATOM   3945  CB  PHE   247      13.023  -7.468  27.905  1.00  0.00
ATOM   3946  HB2 PHE   247      13.943  -7.376  28.482  1.00  0.00
ATOM   3947  HB3 PHE   247      13.071  -8.385  27.318  1.00  0.00
ATOM   3948  CG  PHE   247      12.750  -6.507  26.760  1.00  0.00
ATOM   3949  CD1 PHE   247      12.695  -5.103  26.987  1.00  0.00
ATOM   3950  HD1 PHE   247      12.836  -4.653  27.959  1.00  0.00
ATOM   3951  CE1 PHE   247      12.497  -4.217  25.964  1.00  0.00
ATOM   3952  HE1 PHE   247      12.524  -3.172  26.233  1.00  0.00
ATOM   3953  CZ  PHE   247      12.252  -4.650  24.654  1.00  0.00
ATOM   3954  HZ  PHE   247      12.000  -3.987  23.840  1.00  0.00
ATOM   3955  CE2 PHE   247      12.260  -6.006  24.348  1.00  0.00
ATOM   3956  HE2 PHE   247      11.875  -6.306  23.384  1.00  0.00
ATOM   3957  CD2 PHE   247      12.575  -6.894  25.400  1.00  0.00
ATOM   3958  HD2 PHE   247      12.565  -7.946  25.157  1.00  0.00
ATOM   3959  C   PHE   247      10.497  -7.834  28.055  1.00  0.00
ATOM   3960  O   PHE   247       9.744  -6.881  28.034  1.00  0.00
ATOM   3961  N   ILE   248      10.210  -8.882  27.360  1.00  0.00
ATOM   3962  H   ILE   248      10.872  -9.618  27.570  1.00  0.00
ATOM   3963  CA  ILE   248       8.947  -8.891  26.580  1.00  0.00
ATOM   3964  HA  ILE   248       8.962  -7.985  25.975  1.00  0.00
ATOM   3965  CB  ILE   248       8.840 -10.174  25.627  1.00  0.00
ATOM   3966  HB  ILE   248       9.801 -10.344  25.142  1.00  0.00
ATOM   3967  CG2 ILE   248       8.398 -11.513  26.298  1.00  0.00
ATOM   3968 HG21 ILE   248       8.521 -12.402  25.679  1.00  0.00
ATOM   3969 HG22 ILE   248       7.331 -11.446  26.509  1.00  0.00
ATOM   3970 HG23 ILE   248       8.982 -11.605  27.214  1.00  0.00
ATOM   3971  CG1 ILE   248       7.935  -9.760  24.458  1.00  0.00
ATOM   3972 HG12 ILE   248       7.586 -10.593  23.849  1.00  0.00
ATOM   3973 HG13 ILE   248       7.140  -9.167  24.910  1.00  0.00
ATOM   3974  CD1 ILE   248       8.694  -8.978  23.405  1.00  0.00
ATOM   3975 HD11 ILE   248       9.575  -9.465  22.985  1.00  0.00
ATOM   3976 HD12 ILE   248       9.140  -8.121  23.910  1.00  0.00
ATOM   3977 HD13 ILE   248       8.097  -8.696  22.538  1.00  0.00
ATOM   3978  C   ILE   248       7.680  -8.920  27.541  1.00  0.00
ATOM   3979  O   ILE   248       6.689  -8.245  27.275  1.00  0.00
ATOM   3980  N   HID   249       7.736  -9.501  28.792  1.00  0.00
ATOM   3981  H   HID   249       8.575  -9.890  29.206  1.00  0.00
ATOM   3982  CA  HID   249       6.662  -9.349  29.773  1.00  0.00
ATOM   3983  HA  HID   249       5.725  -9.686  29.329  1.00  0.00
ATOM   3984  CB  HID   249       6.988 -10.150  31.025  1.00  0.00
ATOM   3985  HB2 HID   249       6.899 -11.208  30.778  1.00  0.00
ATOM   3986  HB3 HID   249       7.995  -9.848  31.312  1.00  0.00
ATOM   3987  CG  HID   249       6.015  -9.966  32.137  1.00  0.00
ATOM   3988  ND1 HID   249       4.816 -10.562  32.285  1.00  0.00
ATOM   3989  HD1 HID   249       4.398 -11.195  31.618  1.00  0.00
ATOM   3990  CE1 HID   249       4.326 -10.148  33.478  1.00  0.00
ATOM   3991  HE1 HID   249       3.490 -10.724  33.848  1.00  0.00
ATOM   3992  NE2 HID   249       5.170  -9.239  34.029  1.00  0.00
ATOM   3993  CD2 HID   249       6.264  -9.142  33.189  1.00  0.00
ATOM   3994  HD2 HID   249       7.133  -8.503  33.232  1.00  0.00
ATOM   3995  C   HID   249       6.504  -7.860  30.178  1.00  0.00
ATOM   3996  O   HID   249       5.365  -7.475  30.451  1.00  0.00
ATOM   3997  N   ARG   250       7.576  -7.054  30.263  1.00  0.00
ATOM   3998  H   ARG   250       8.458  -7.549  30.209  1.00  0.00
ATOM   3999  CA  ARG   250       7.371  -5.603  30.606  1.00  0.00
ATOM   4000  HA  ARG   250       6.523  -5.515  31.286  1.00  0.00
ATOM   4001  CB  ARG   250       8.694  -4.957  31.219  1.00  0.00
ATOM   4002  HB2 ARG   250       9.578  -5.082  30.595  1.00  0.00
ATOM   4003  HB3 ARG   250       8.530  -3.905  31.452  1.00  0.00
ATOM   4004  CG  ARG   250       9.044  -5.521  32.647  1.00  0.00
ATOM   4005  HG2 ARG   250       8.219  -5.496  33.359  1.00  0.00
ATOM   4006  HG3 ARG   250       9.348  -6.554  32.483  1.00  0.00
ATOM   4007  CD  ARG   250      10.231  -4.689  33.086  1.00  0.00
ATOM   4008  HD2 ARG   250      10.608  -5.088  34.027  1.00  0.00
ATOM   4009  HD3 ARG   250      11.093  -4.623  32.422  1.00  0.00
ATOM   4010  NE  ARG   250       9.808  -3.255  33.379  1.00  0.00
ATOM   4011  HE  ARG   250       9.059  -3.135  34.046  1.00  0.00
ATOM   4012  CZ  ARG   250      10.343  -2.178  32.759  1.00  0.00
ATOM   4013  NH1 ARG   250      11.217  -2.282  31.809  1.00  0.00
ATOM   4014 HH11 ARG   250      11.898  -3.000  32.012  1.00  0.00
ATOM   4015 HH12 ARG   250      11.556  -1.414  31.419  1.00  0.00
ATOM   4016  NH2 ARG   250       9.798  -1.012  32.888  1.00  0.00
ATOM   4017 HH21 ARG   250       9.035  -0.906  33.541  1.00  0.00
ATOM   4018 HH22 ARG   250      10.254  -0.206  32.485  1.00  0.00
ATOM   4019  C   ARG   250       6.906  -4.812  29.421  1.00  0.00
ATOM   4020  O   ARG   250       5.983  -4.063  29.495  1.00  0.00
ATOM   4021  N   TYR   251       7.664  -4.899  28.323  1.00  0.00
ATOM   4022  H   TYR   251       8.484  -5.492  28.362  1.00  0.00
ATOM   4023  CA  TYR   251       7.398  -4.207  27.108  1.00  0.00
ATOM   4024  HA  TYR   251       7.838  -3.217  27.225  1.00  0.00
ATOM   4025  CB  TYR   251       8.285  -4.927  26.053  1.00  0.00
ATOM   4026  HB2 TYR   251       9.355  -4.865  26.249  1.00  0.00
ATOM   4027  HB3 TYR   251       7.946  -5.957  26.168  1.00  0.00
ATOM   4028  CG  TYR   251       8.153  -4.523  24.690  1.00  0.00
ATOM   4029  CD1 TYR   251       7.426  -5.263  23.713  1.00  0.00
ATOM   4030  HD1 TYR   251       6.841  -6.102  24.060  1.00  0.00
ATOM   4031  CE1 TYR   251       7.103  -4.845  22.405  1.00  0.00
ATOM   4032  HE1 TYR   251       6.491  -5.438  21.742  1.00  0.00
ATOM   4033  CZ  TYR   251       7.682  -3.606  21.975  1.00  0.00
ATOM   4034  OH  TYR   251       7.258  -3.186  20.807  1.00  0.00
ATOM   4035  HH  TYR   251       7.862  -2.514  20.483  1.00  0.00
ATOM   4036  CE2 TYR   251       8.501  -2.877  22.862  1.00  0.00
ATOM   4037  HE2 TYR   251       8.922  -1.977  22.438  1.00  0.00
ATOM   4038  CD2 TYR   251       8.797  -3.308  24.157  1.00  0.00
ATOM   4039  HD2 TYR   251       9.477  -2.742  24.775  1.00  0.00
ATOM   4040  C   TYR   251       5.959  -4.118  26.628  1.00  0.00
ATOM   4041  O   TYR   251       5.422  -3.059  26.458  1.00  0.00
ATOM   4042  N   GLN   252       5.274  -5.299  26.370  1.00  0.00
ATOM   4043  H   GLN   252       5.675  -6.188  26.643  1.00  0.00
ATOM   4044  CA  GLN   252       3.965  -5.386  25.871  1.00  0.00
ATOM   4045  HA  GLN   252       3.977  -4.667  25.052  1.00  0.00
ATOM   4046  CB  GLN   252       3.711  -6.833  25.280  1.00  0.00
ATOM   4047  HB2 GLN   252       2.863  -6.811  24.596  1.00  0.00
ATOM   4048  HB3 GLN   252       4.551  -7.064  24.624  1.00  0.00
ATOM   4049  CG  GLN   252       3.473  -7.897  26.380  1.00  0.00
ATOM   4050  HG2 GLN   252       4.139  -8.709  26.089  1.00  0.00
ATOM   4051  HG3 GLN   252       3.911  -7.603  27.334  1.00  0.00
ATOM   4052  CD  GLN   252       2.027  -8.524  26.522  1.00  0.00
ATOM   4053  OE1 GLN   252       1.036  -7.972  26.059  1.00  0.00
ATOM   4054  NE2 GLN   252       1.912  -9.586  27.279  1.00  0.00
ATOM   4055 HE21 GLN   252       1.018 -10.060  27.324  1.00  0.00
ATOM   4056 HE22 GLN   252       2.705 -10.124  27.607  1.00  0.00
ATOM   4057  C   GLN   252       2.831  -4.883  26.870  1.00  0.00
ATOM   4058  O   GLN   252       1.667  -4.849  26.535  1.00  0.00
ATOM   4059  N   ARG   253       3.096  -4.353  28.066  1.00  0.00
ATOM   4060  H   ARG   253       4.067  -4.492  28.319  1.00  0.00
ATOM   4061  CA  ARG   253       2.237  -3.597  29.070  1.00  0.00
ATOM   4062  HA  ARG   253       1.181  -3.528  28.808  1.00  0.00
ATOM   4063  CB  ARG   253       2.245  -4.415  30.340  1.00  0.00
ATOM   4064  HB2 ARG   253       3.295  -4.577  30.582  1.00  0.00
ATOM   4065  HB3 ARG   253       1.791  -3.781  31.101  1.00  0.00
ATOM   4066  CG  ARG   253       1.565  -5.773  30.340  1.00  0.00
ATOM   4067  HG2 ARG   253       0.482  -5.670  30.406  1.00  0.00
ATOM   4068  HG3 ARG   253       1.760  -6.397  29.468  1.00  0.00
ATOM   4069  CD  ARG   253       2.019  -6.353  31.657  1.00  0.00
ATOM   4070  HD2 ARG   253       3.096  -6.507  31.706  1.00  0.00
ATOM   4071  HD3 ARG   253       1.683  -5.637  32.408  1.00  0.00
ATOM   4072  NE  ARG   253       1.372  -7.548  32.066  1.00  0.00
ATOM   4073  HE  ARG   253       0.781  -7.509  32.884  1.00  0.00
ATOM   4074  CZ  ARG   253       1.724  -8.794  31.712  1.00  0.00
ATOM   4075  NH1 ARG   253       2.636  -9.033  30.750  1.00  0.00
ATOM   4076 HH11 ARG   253       3.224  -8.294  30.392  1.00  0.00
ATOM   4077 HH12 ARG   253       2.801 -10.009  30.547  1.00  0.00
ATOM   4078  NH2 ARG   253       1.187  -9.844  32.267  1.00  0.00
ATOM   4079 HH21 ARG   253       0.516  -9.674  33.003  1.00  0.00
ATOM   4080 HH22 ARG   253       1.487 -10.773  32.006  1.00  0.00
ATOM   4081  C   ARG   253       2.774  -2.159  29.336  1.00  0.00
ATOM   4082  O   ARG   253       2.121  -1.360  30.000  1.00  0.00
ATOM   4083  N   ARG   254       3.941  -1.803  28.713  1.00  0.00
ATOM   4084  H   ARG   254       4.490  -2.601  28.416  1.00  0.00
ATOM   4085  CA  ARG   254       4.468  -0.452  28.683  1.00  0.00
ATOM   4086  HA  ARG   254       3.893   0.131  29.402  1.00  0.00
ATOM   4087  CB  ARG   254       5.896  -0.431  29.216  1.00  0.00
ATOM   4088  HB2 ARG   254       6.473  -1.174  28.667  1.00  0.00
ATOM   4089  HB3 ARG   254       6.394   0.500  28.946  1.00  0.00
ATOM   4090  CG  ARG   254       6.092  -0.621  30.794  1.00  0.00
ATOM   4091  HG2 ARG   254       5.672  -1.604  31.006  1.00  0.00
ATOM   4092  HG3 ARG   254       7.155  -0.719  31.014  1.00  0.00
ATOM   4093  CD  ARG   254       5.557   0.455  31.695  1.00  0.00
ATOM   4094  HD2 ARG   254       4.483   0.604  31.576  1.00  0.00
ATOM   4095  HD3 ARG   254       5.849   0.183  32.709  1.00  0.00
ATOM   4096  NE  ARG   254       6.236   1.706  31.342  1.00  0.00
ATOM   4097  HE  ARG   254       7.237   1.622  31.239  1.00  0.00
ATOM   4098  CZ  ARG   254       5.832   2.948  31.085  1.00  0.00
ATOM   4099  NH1 ARG   254       4.599   3.228  30.959  1.00  0.00
ATOM   4100 HH11 ARG   254       3.918   2.518  31.187  1.00  0.00
ATOM   4101 HH12 ARG   254       4.338   4.195  30.828  1.00  0.00
ATOM   4102  NH2 ARG   254       6.719   3.904  30.769  1.00  0.00
ATOM   4103 HH21 ARG   254       7.708   3.731  30.874  1.00  0.00
ATOM   4104 HH22 ARG   254       6.393   4.821  30.498  1.00  0.00
ATOM   4105  C   ARG   254       4.322   0.254  27.365  1.00  0.00
ATOM   4106  O   ARG   254       4.179   1.484  27.338  1.00  0.00
ATOM   4107  N   ILE   255       4.603  -0.367  26.214  1.00  0.00
ATOM   4108  H   ILE   255       4.737  -1.359  26.374  1.00  0.00
ATOM   4109  CA  ILE   255       5.159   0.212  25.039  1.00  0.00
ATOM   4110  HA  ILE   255       6.016   0.838  25.287  1.00  0.00
ATOM   4111  CB  ILE   255       5.644  -0.881  24.054  1.00  0.00
ATOM   4112  HB  ILE   255       6.408  -1.468  24.564  1.00  0.00
ATOM   4113  CG2 ILE   255       4.485  -1.747  23.440  1.00  0.00
ATOM   4114 HG21 ILE   255       3.758  -1.031  23.056  1.00  0.00
ATOM   4115 HG22 ILE   255       3.999  -2.329  24.222  1.00  0.00
ATOM   4116 HG23 ILE   255       4.958  -2.441  22.745  1.00  0.00
ATOM   4117  CG1 ILE   255       6.307  -0.175  22.849  1.00  0.00
ATOM   4118 HG12 ILE   255       6.328  -0.875  22.013  1.00  0.00
ATOM   4119 HG13 ILE   255       5.586   0.595  22.573  1.00  0.00
ATOM   4120  CD1 ILE   255       7.583   0.668  23.076  1.00  0.00
ATOM   4121 HD11 ILE   255       8.286   0.034  23.617  1.00  0.00
ATOM   4122 HD12 ILE   255       7.427   1.624  23.575  1.00  0.00
ATOM   4123 HD13 ILE   255       8.145   0.999  22.203  1.00  0.00
ATOM   4124  C   ILE   255       4.132   1.195  24.520  1.00  0.00
ATOM   4125  O   ILE   255       4.476   2.140  23.830  1.00  0.00
ATOM   4126  N   ALA   256       2.876   1.018  24.769  1.00  0.00
ATOM   4127  H   ALA   256       2.707   0.094  25.148  1.00  0.00
ATOM   4128  CA  ALA   256       1.746   1.929  24.404  1.00  0.00
ATOM   4129  HA  ALA   256       1.871   2.194  23.354  1.00  0.00
ATOM   4130  CB  ALA   256       0.426   1.215  24.626  1.00  0.00
ATOM   4131  HB1 ALA   256       0.303   1.096  25.703  1.00  0.00
ATOM   4132  HB2 ALA   256       0.524   0.203  24.233  1.00  0.00
ATOM   4133  HB3 ALA   256      -0.430   1.769  24.242  1.00  0.00
ATOM   4134  C   ALA   256       1.717   3.199  25.200  1.00  0.00
ATOM   4135  O   ALA   256       1.211   4.168  24.707  1.00  0.00
ATOM   4136  N   LYS   257       2.182   3.241  26.441  1.00  0.00
ATOM   4137  H   LYS   257       2.406   2.357  26.881  1.00  0.00
ATOM   4138  CA  LYS   257       1.953   4.421  27.352  1.00  0.00
ATOM   4139  HA  LYS   257       1.400   5.193  26.815  1.00  0.00
ATOM   4140  CB  LYS   257       1.107   4.033  28.569  1.00  0.00
ATOM   4141  HB2 LYS   257       1.512   3.193  29.134  1.00  0.00
ATOM   4142  HB3 LYS   257       1.108   4.799  29.345  1.00  0.00
ATOM   4143  CG  LYS   257      -0.374   3.769  28.259  1.00  0.00
ATOM   4144  HG2 LYS   257      -0.401   3.009  27.478  1.00  0.00
ATOM   4145  HG3 LYS   257      -0.767   3.439  29.220  1.00  0.00
ATOM   4146  CD  LYS   257      -1.218   5.025  27.703  1.00  0.00
ATOM   4147  HD2 LYS   257      -0.949   5.223  26.666  1.00  0.00
ATOM   4148  HD3 LYS   257      -2.265   4.746  27.820  1.00  0.00
ATOM   4149  CE  LYS   257      -1.041   6.229  28.576  1.00  0.00
ATOM   4150  HE2 LYS   257      -1.162   6.016  29.638  1.00  0.00
ATOM   4151  HE3 LYS   257      -0.010   6.583  28.587  1.00  0.00
ATOM   4152  NZ  LYS   257      -2.055   7.280  28.030  1.00  0.00
ATOM   4153  HZ1 LYS   257      -2.110   8.016  28.720  1.00  0.00
ATOM   4154  HZ2 LYS   257      -2.970   6.866  28.141  1.00  0.00
ATOM   4155  HZ3 LYS   257      -1.918   7.445  27.043  1.00  0.00
ATOM   4156  C   LYS   257       3.244   4.996  27.858  1.00  0.00
ATOM   4157  O   LYS   257       3.308   6.050  28.487  1.00  0.00
ATOM   4158  N   VAL   258       4.434   4.456  27.513  1.00  0.00
ATOM   4159  H   VAL   258       4.416   3.564  27.033  1.00  0.00
ATOM   4160  CA  VAL   258       5.770   5.135  27.523  1.00  0.00
ATOM   4161  HA  VAL   258       5.925   5.580  28.505  1.00  0.00
ATOM   4162  CB  VAL   258       6.957   4.191  27.322  1.00  0.00
ATOM   4163  HB  VAL   258       6.842   3.222  27.807  1.00  0.00
ATOM   4164  CG1 VAL   258       7.060   3.752  25.884  1.00  0.00
ATOM   4165 HG11 VAL   258       7.499   4.494  25.217  1.00  0.00
ATOM   4166 HG12 VAL   258       7.608   2.812  25.812  1.00  0.00
ATOM   4167 HG13 VAL   258       6.065   3.476  25.535  1.00  0.00
ATOM   4168  CG2 VAL   258       8.304   4.854  27.714  1.00  0.00
ATOM   4169 HG21 VAL   258       8.518   5.667  27.019  1.00  0.00
ATOM   4170 HG22 VAL   258       9.030   4.054  27.577  1.00  0.00
ATOM   4171 HG23 VAL   258       8.196   5.180  28.749  1.00  0.00
ATOM   4172  C   VAL   258       5.796   6.283  26.446  1.00  0.00
ATOM   4173  O   VAL   258       5.282   6.097  25.333  1.00  0.00
ATOM   4174  N   ASP   259       6.465   7.397  26.776  1.00  0.00
ATOM   4175  H   ASP   259       7.001   7.398  27.635  1.00  0.00
ATOM   4176  CA  ASP   259       6.441   8.755  26.181  1.00  0.00
ATOM   4177  HA  ASP   259       5.457   9.179  26.384  1.00  0.00
ATOM   4178  CB  ASP   259       7.535   9.707  26.773  1.00  0.00
ATOM   4179  HB2 ASP   259       8.455   9.479  26.235  1.00  0.00
ATOM   4180  HB3 ASP   259       7.189  10.683  26.433  1.00  0.00
ATOM   4181  CG  ASP   259       7.710   9.676  28.335  1.00  0.00
ATOM   4182  OD1 ASP   259       8.064  10.769  28.819  1.00  0.00
ATOM   4183  OD2 ASP   259       7.737   8.585  28.917  1.00  0.00
ATOM   4184  C   ASP   259       6.589   8.837  24.654  1.00  0.00
ATOM   4185  O   ASP   259       7.384   8.122  24.099  1.00  0.00
ATOM   4186  N   LYS   260       5.740   9.607  24.029  1.00  0.00
ATOM   4187  H   LYS   260       5.021  10.023  24.609  1.00  0.00
ATOM   4188  CA  LYS   260       5.455   9.225  22.604  1.00  0.00
ATOM   4189  HA  LYS   260       5.424   8.148  22.440  1.00  0.00
ATOM   4190  CB  LYS   260       4.217   9.969  22.012  1.00  0.00
ATOM   4191  HB2 LYS   260       4.182   9.801  20.936  1.00  0.00
ATOM   4192  HB3 LYS   260       3.345   9.466  22.430  1.00  0.00
ATOM   4193  CG  LYS   260       4.285  11.507  22.249  1.00  0.00
ATOM   4194  HG2 LYS   260       4.483  11.796  23.281  1.00  0.00
ATOM   4195  HG3 LYS   260       5.226  11.815  21.793  1.00  0.00
ATOM   4196  CD  LYS   260       3.112  12.325  21.779  1.00  0.00
ATOM   4197  HD2 LYS   260       3.310  13.373  21.559  1.00  0.00
ATOM   4198  HD3 LYS   260       2.648  11.774  20.961  1.00  0.00
ATOM   4199  CE  LYS   260       2.096  12.307  22.897  1.00  0.00
ATOM   4200  HE2 LYS   260       1.569  11.354  22.953  1.00  0.00
ATOM   4201  HE3 LYS   260       2.644  12.303  23.840  1.00  0.00
ATOM   4202  NZ  LYS   260       1.163  13.393  23.022  1.00  0.00
ATOM   4203  HZ1 LYS   260       0.684  13.274  23.903  1.00  0.00
ATOM   4204  HZ2 LYS   260       0.397  13.481  22.369  1.00  0.00
ATOM   4205  HZ3 LYS   260       1.638  14.280  23.108  1.00  0.00
ATOM   4206  C   LYS   260       6.565   9.473  21.595  1.00  0.00
ATOM   4207  O   LYS   260       6.727   8.854  20.548  1.00  0.00
ATOM   4208  N   ASP   261       7.441  10.372  21.926  1.00  0.00
ATOM   4209  H   ASP   261       7.278  11.036  22.674  1.00  0.00
ATOM   4210  CA  ASP   261       8.853  10.545  21.412  1.00  0.00
ATOM   4211  HA  ASP   261       8.830  11.142  20.499  1.00  0.00
ATOM   4212  CB  ASP   261       9.672  11.431  22.390  1.00  0.00
ATOM   4213  HB2 ASP   261      10.055  10.874  23.245  1.00  0.00
ATOM   4214  HB3 ASP   261      10.585  11.761  21.894  1.00  0.00
ATOM   4215  CG  ASP   261       9.092  12.686  22.984  1.00  0.00
ATOM   4216  OD1 ASP   261       7.886  12.929  23.052  1.00  0.00
ATOM   4217  OD2 ASP   261       9.831  13.522  23.542  1.00  0.00
ATOM   4218  C   ASP   261       9.604   9.246  21.192  1.00  0.00
ATOM   4219  O   ASP   261      10.453   9.252  20.354  1.00  0.00
ATOM   4220  N   LEU   262       9.331   8.250  22.048  1.00  0.00
ATOM   4221  H   LEU   262       8.784   8.468  22.872  1.00  0.00
ATOM   4222  CA  LEU   262      10.056   6.957  22.075  1.00  0.00
ATOM   4223  HA  LEU   262      10.974   6.975  21.487  1.00  0.00
ATOM   4224  CB  LEU   262      10.368   6.708  23.504  1.00  0.00
ATOM   4225  HB2 LEU   262      10.842   7.592  23.930  1.00  0.00
ATOM   4226  HB3 LEU   262       9.421   6.466  23.987  1.00  0.00
ATOM   4227  CG  LEU   262      11.231   5.436  23.717  1.00  0.00
ATOM   4228  HG  LEU   262      10.742   4.573  23.265  1.00  0.00
ATOM   4229  CD1 LEU   262      12.507   5.416  22.875  1.00  0.00
ATOM   4230 HD11 LEU   262      13.096   6.331  22.945  1.00  0.00
ATOM   4231 HD12 LEU   262      12.237   5.284  21.827  1.00  0.00
ATOM   4232 HD13 LEU   262      13.061   4.518  23.148  1.00  0.00
ATOM   4233  CD2 LEU   262      11.651   5.101  25.115  1.00  0.00
ATOM   4234 HD21 LEU   262      10.693   4.963  25.617  1.00  0.00
ATOM   4235 HD22 LEU   262      12.219   4.171  25.097  1.00  0.00
ATOM   4236 HD23 LEU   262      12.270   5.881  25.560  1.00  0.00
ATOM   4237  C   LEU   262       9.212   5.831  21.365  1.00  0.00
ATOM   4238  O   LEU   262       8.292   5.353  21.944  1.00  0.00
ATOM   4239  N   THR   263       9.494   5.489  20.162  1.00  0.00
ATOM   4240  H   THR   263      10.290   5.857  19.655  1.00  0.00
ATOM   4241  CA  THR   263       9.059   4.152  19.548  1.00  0.00
ATOM   4242  HA  THR   263       8.347   3.700  20.238  1.00  0.00
ATOM   4243  CB  THR   263       8.327   4.307  18.179  1.00  0.00
ATOM   4244  HB  THR   263       7.653   5.151  18.321  1.00  0.00
ATOM   4245  CG2 THR   263       9.199   4.801  16.999  1.00  0.00
ATOM   4246 HG21 THR   263       8.606   4.472  16.145  1.00  0.00
ATOM   4247 HG22 THR   263      10.189   4.345  16.979  1.00  0.00
ATOM   4248 HG23 THR   263       9.451   5.862  16.994  1.00  0.00
ATOM   4249  OG1 THR   263       7.500   3.199  17.878  1.00  0.00
ATOM   4250  HG1 THR   263       6.937   3.570  17.194  1.00  0.00
ATOM   4251  C   THR   263      10.164   3.098  19.291  1.00  0.00
ATOM   4252  O   THR   263      11.210   3.401  18.723  1.00  0.00
ATOM   4253  N   ILE   264       9.874   1.931  19.718  1.00  0.00
ATOM   4254  H   ILE   264       8.935   1.722  20.033  1.00  0.00
ATOM   4255  CA  ILE   264      10.651   0.722  19.713  1.00  0.00
ATOM   4256  HA  ILE   264      11.479   0.915  19.031  1.00  0.00
ATOM   4257  CB  ILE   264      11.346   0.344  21.056  1.00  0.00
ATOM   4258  HB  ILE   264      10.612   0.088  21.821  1.00  0.00
ATOM   4259  CG2 ILE   264      12.097  -0.998  20.799  1.00  0.00
ATOM   4260 HG21 ILE   264      12.775  -0.721  19.992  1.00  0.00
ATOM   4261 HG22 ILE   264      11.363  -1.788  20.641  1.00  0.00
ATOM   4262 HG23 ILE   264      12.752  -1.367  21.588  1.00  0.00
ATOM   4263  CG1 ILE   264      12.283   1.450  21.584  1.00  0.00
ATOM   4264 HG12 ILE   264      13.236   1.484  21.056  1.00  0.00
ATOM   4265 HG13 ILE   264      11.721   2.382  21.521  1.00  0.00
ATOM   4266  CD1 ILE   264      12.786   1.140  23.045  1.00  0.00
ATOM   4267 HD11 ILE   264      13.228   2.112  23.267  1.00  0.00
ATOM   4268 HD12 ILE   264      13.601   0.417  23.078  1.00  0.00
ATOM   4269 HD13 ILE   264      11.986   0.930  23.755  1.00  0.00
ATOM   4270  C   ILE   264       9.752  -0.292  19.092  1.00  0.00
ATOM   4271  O   ILE   264       8.724  -0.687  19.646  1.00  0.00
ATOM   4272  N   ILE   265      10.117  -0.877  17.946  1.00  0.00
ATOM   4273  H   ILE   265      11.028  -0.651  17.563  1.00  0.00
ATOM   4274  CA  ILE   265       9.397  -2.035  17.327  1.00  0.00
ATOM   4275  HA  ILE   265       8.435  -2.262  17.788  1.00  0.00
ATOM   4276  CB  ILE   265       9.305  -1.778  15.772  1.00  0.00
ATOM   4277  HB  ILE   265      10.276  -1.575  15.320  1.00  0.00
ATOM   4278  CG2 ILE   265       8.999  -3.207  15.079  1.00  0.00
ATOM   4279 HG21 ILE   265       8.073  -3.660  15.433  1.00  0.00
ATOM   4280 HG22 ILE   265       9.833  -3.904  15.154  1.00  0.00
ATOM   4281 HG23 ILE   265       8.685  -3.102  14.040  1.00  0.00
ATOM   4282  CG1 ILE   265       8.206  -0.744  15.355  1.00  0.00
ATOM   4283 HG12 ILE   265       7.831  -0.976  14.358  1.00  0.00
ATOM   4284 HG13 ILE   265       7.350  -1.049  15.956  1.00  0.00
ATOM   4285  CD1 ILE   265       8.506   0.711  15.537  1.00  0.00
ATOM   4286 HD11 ILE   265       9.322   0.820  14.823  1.00  0.00
ATOM   4287 HD12 ILE   265       9.000   0.858  16.497  1.00  0.00
ATOM   4288 HD13 ILE   265       7.693   1.414  15.352  1.00  0.00
ATOM   4289  C   ILE   265      10.273  -3.248  17.607  1.00  0.00
ATOM   4290  O   ILE   265      11.531  -3.185  17.503  1.00  0.00
ATOM   4291  N   VAL   266       9.693  -4.401  17.978  1.00  0.00
ATOM   4292  H   VAL   266       8.683  -4.365  18.040  1.00  0.00
ATOM   4293  CA  VAL   266      10.275  -5.620  18.414  1.00  0.00
ATOM   4294  HA  VAL   266      11.346  -5.577  18.216  1.00  0.00
ATOM   4295  CB  VAL   266      10.079  -5.899  19.916  1.00  0.00
ATOM   4296  HB  VAL   266       8.993  -5.820  19.970  1.00  0.00
ATOM   4297  CG1 VAL   266      10.549  -7.216  20.399  1.00  0.00
ATOM   4298 HG11 VAL   266       9.769  -7.876  20.018  1.00  0.00
ATOM   4299 HG12 VAL   266      11.551  -7.488  20.067  1.00  0.00
ATOM   4300 HG13 VAL   266      10.485  -7.398  21.471  1.00  0.00
ATOM   4301  CG2 VAL   266      10.673  -4.898  20.854  1.00  0.00
ATOM   4302 HG21 VAL   266      11.762  -4.939  20.879  1.00  0.00
ATOM   4303 HG22 VAL   266      10.249  -5.062  21.845  1.00  0.00
ATOM   4304 HG23 VAL   266      10.374  -3.895  20.548  1.00  0.00
ATOM   4305  C   VAL   266       9.676  -6.728  17.510  1.00  0.00
ATOM   4306  O   VAL   266       8.569  -6.727  17.087  1.00  0.00
ATOM   4307  N   ARG   267      10.614  -7.545  17.105  1.00  0.00
ATOM   4308  H   ARG   267      11.544  -7.354  17.459  1.00  0.00
ATOM   4309  CA  ARG   267      10.457  -8.598  16.089  1.00  0.00
ATOM   4310  HA  ARG   267       9.376  -8.641  15.953  1.00  0.00
ATOM   4311  CB  ARG   267      11.021  -8.111  14.645  1.00  0.00
ATOM   4312  HB2 ARG   267      12.059  -8.442  14.621  1.00  0.00
ATOM   4313  HB3 ARG   267      10.560  -8.754  13.894  1.00  0.00
ATOM   4314  CG  ARG   267      10.841  -6.580  14.328  1.00  0.00
ATOM   4315  HG2 ARG   267       9.787  -6.303  14.320  1.00  0.00
ATOM   4316  HG3 ARG   267      11.348  -5.965  15.071  1.00  0.00
ATOM   4317  CD  ARG   267      11.532  -6.329  12.914  1.00  0.00
ATOM   4318  HD2 ARG   267      11.645  -5.265  12.705  1.00  0.00
ATOM   4319  HD3 ARG   267      12.520  -6.782  12.989  1.00  0.00
ATOM   4320  NE  ARG   267      10.818  -6.893  11.699  1.00  0.00
ATOM   4321  HE  ARG   267       9.858  -6.607  11.566  1.00  0.00
ATOM   4322  CZ  ARG   267      11.136  -7.875  10.945  1.00  0.00
ATOM   4323  NH1 ARG   267      12.375  -8.460  10.970  1.00  0.00
ATOM   4324 HH11 ARG   267      13.162  -7.881  11.222  1.00  0.00
ATOM   4325 HH12 ARG   267      12.553  -9.173  10.277  1.00  0.00
ATOM   4326  NH2 ARG   267      10.275  -8.265  10.029  1.00  0.00
ATOM   4327 HH21 ARG   267       9.370  -7.819  10.078  1.00  0.00
ATOM   4328 HH22 ARG   267      10.482  -8.969   9.336  1.00  0.00
ATOM   4329  C   ARG   267      10.932 -10.006  16.502  1.00  0.00
ATOM   4330  O   ARG   267      12.105 -10.214  16.811  1.00  0.00
ATOM   4331  N   PHE   268      10.036 -11.014  16.606  1.00  0.00
ATOM   4332  H   PHE   268       9.080 -10.840  16.320  1.00  0.00
ATOM   4333  CA  PHE   268      10.511 -12.423  16.802  1.00  0.00
ATOM   4334  HA  PHE   268      11.462 -12.335  17.327  1.00  0.00
ATOM   4335  CB  PHE   268       9.532 -13.189  17.669  1.00  0.00
ATOM   4336  HB2 PHE   268       8.491 -13.095  17.359  1.00  0.00
ATOM   4337  HB3 PHE   268       9.635 -14.261  17.503  1.00  0.00
ATOM   4338  CG  PHE   268       9.519 -12.932  19.152  1.00  0.00
ATOM   4339  CD1 PHE   268      10.523 -13.349  19.987  1.00  0.00
ATOM   4340  HD1 PHE   268      11.286 -13.935  19.497  1.00  0.00
ATOM   4341  CE1 PHE   268      10.489 -13.248  21.416  1.00  0.00
ATOM   4342  HE1 PHE   268      11.079 -13.825  22.112  1.00  0.00
ATOM   4343  CZ  PHE   268       9.357 -12.661  22.025  1.00  0.00
ATOM   4344  HZ  PHE   268       9.337 -12.694  23.105  1.00  0.00
ATOM   4345  CE2 PHE   268       8.338 -12.110  21.184  1.00  0.00
ATOM   4346  HE2 PHE   268       7.478 -11.627  21.623  1.00  0.00
ATOM   4347  CD2 PHE   268       8.412 -12.253  19.797  1.00  0.00
ATOM   4348  HD2 PHE   268       7.627 -11.816  19.197  1.00  0.00
ATOM   4349  C   PHE   268      10.699 -13.062  15.417  1.00  0.00
ATOM   4350  O   PHE   268       9.783 -13.072  14.563  1.00  0.00
ATOM   4351  N   LEU   269      11.851 -13.691  15.257  1.00  0.00
ATOM   4352  H   LEU   269      12.486 -13.597  16.041  1.00  0.00
ATOM   4353  CA  LEU   269      12.308 -14.511  14.105  1.00  0.00
ATOM   4354  HA  LEU   269      11.432 -14.902  13.589  1.00  0.00
ATOM   4355  CB  LEU   269      13.203 -13.717  13.118  1.00  0.00
ATOM   4356  HB2 LEU   269      14.199 -13.425  13.450  1.00  0.00
ATOM   4357  HB3 LEU   269      13.238 -14.425  12.290  1.00  0.00
ATOM   4358  CG  LEU   269      12.509 -12.358  12.600  1.00  0.00
ATOM   4359  HG  LEU   269      11.441 -12.408  12.809  1.00  0.00
ATOM   4360  CD1 LEU   269      13.153 -11.053  13.198  1.00  0.00
ATOM   4361 HD11 LEU   269      13.038 -11.113  14.281  1.00  0.00
ATOM   4362 HD12 LEU   269      12.550 -10.205  12.872  1.00  0.00
ATOM   4363 HD13 LEU   269      14.219 -10.932  13.010  1.00  0.00
ATOM   4364  CD2 LEU   269      12.653 -12.247  11.023  1.00  0.00
ATOM   4365 HD21 LEU   269      12.375 -13.214  10.603  1.00  0.00
ATOM   4366 HD22 LEU   269      12.050 -11.461  10.568  1.00  0.00
ATOM   4367 HD23 LEU   269      13.668 -12.158  10.636  1.00  0.00
ATOM   4368  C   LEU   269      13.011 -15.857  14.629  1.00  0.00
ATOM   4369  O   LEU   269      13.359 -16.013  15.821  1.00  0.00
ATOM   4370  N   THR   270      13.214 -16.786  13.731  1.00  0.00
ATOM   4371  H   THR   270      12.884 -16.641  12.785  1.00  0.00
ATOM   4372  CA  THR   270      14.378 -17.745  13.770  1.00  0.00
ATOM   4373  HA  THR   270      14.624 -17.938  14.814  1.00  0.00
ATOM   4374  CB  THR   270      14.021 -19.123  13.101  1.00  0.00
ATOM   4375  HB  THR   270      14.891 -19.776  13.028  1.00  0.00
ATOM   4376  CG2 THR   270      12.905 -19.810  13.853  1.00  0.00
ATOM   4377 HG21 THR   270      11.997 -19.243  13.648  1.00  0.00
ATOM   4378 HG22 THR   270      13.074 -19.742  14.928  1.00  0.00
ATOM   4379 HG23 THR   270      12.839 -20.881  13.664  1.00  0.00
ATOM   4380  OG1 THR   270      13.491 -19.061  11.784  1.00  0.00
ATOM   4381  HG1 THR   270      12.647 -18.633  11.948  1.00  0.00
ATOM   4382  C   THR   270      15.662 -17.118  13.223  1.00  0.00
ATOM   4383  O   THR   270      15.636 -16.519  12.164  1.00  0.00
ATOM   4384  N   ALA   271      16.819 -17.532  13.815  1.00  0.00
ATOM   4385  H   ALA   271      16.718 -18.080  14.661  1.00  0.00
ATOM   4386  CA  ALA   271      18.173 -17.536  13.132  1.00  0.00
ATOM   4387  HA  ALA   271      18.068 -17.263  12.082  1.00  0.00
ATOM   4388  CB  ALA   271      18.992 -16.465  13.814  1.00  0.00
ATOM   4389  HB1 ALA   271      18.935 -16.592  14.895  1.00  0.00
ATOM   4390  HB2 ALA   271      18.665 -15.462  13.540  1.00  0.00
ATOM   4391  HB3 ALA   271      20.038 -16.393  13.518  1.00  0.00
ATOM   4392  C   ALA   271      18.818 -18.970  13.192  1.00  0.00
ATOM   4393  O   ALA   271      18.349 -19.792  13.988  1.00  0.00
ATOM   4394  N   SER   272      19.718 -19.227  12.348  1.00  0.00
ATOM   4395  H   SER   272      20.116 -18.453  11.829  1.00  0.00
ATOM   4396  CA  SER   272      20.564 -20.353  12.337  1.00  0.00
ATOM   4397  HA  SER   272      20.487 -20.726  13.359  1.00  0.00
ATOM   4398  CB  SER   272      20.022 -21.309  11.259  1.00  0.00
ATOM   4399  HB2 SER   272      19.127 -21.813  11.623  1.00  0.00
ATOM   4400  HB3 SER   272      19.791 -20.749  10.353  1.00  0.00
ATOM   4401  OG  SER   272      20.872 -22.314  10.837  1.00  0.00
ATOM   4402  HG  SER   272      20.709 -23.096  11.369  1.00  0.00
ATOM   4403  C   SER   272      22.007 -19.951  12.198  1.00  0.00
ATOM   4404  O   SER   272      22.370 -18.832  11.781  1.00  0.00
ATOM   4405  N   ILE   273      22.803 -20.848  12.740  1.00  0.00
ATOM   4406  H   ILE   273      22.584 -21.822  12.911  1.00  0.00
ATOM   4407  CA  ILE   273      24.266 -20.640  13.020  1.00  0.00
ATOM   4408  HA  ILE   273      24.602 -19.892  12.302  1.00  0.00
ATOM   4409  CB  ILE   273      24.420 -20.264  14.484  1.00  0.00
ATOM   4410  HB  ILE   273      25.468 -20.232  14.783  1.00  0.00
ATOM   4411  CG2 ILE   273      23.975 -18.773  14.735  1.00  0.00
ATOM   4412 HG21 ILE   273      22.891 -18.709  14.648  1.00  0.00
ATOM   4413 HG22 ILE   273      24.411 -18.043  14.053  1.00  0.00
ATOM   4414 HG23 ILE   273      24.222 -18.468  15.752  1.00  0.00
ATOM   4415  CG1 ILE   273      23.733 -21.160  15.555  1.00  0.00
ATOM   4416 HG12 ILE   273      22.649 -21.043  15.540  1.00  0.00
ATOM   4417 HG13 ILE   273      23.997 -22.185  15.292  1.00  0.00
ATOM   4418  CD1 ILE   273      24.115 -20.787  16.888  1.00  0.00
ATOM   4419 HD11 ILE   273      25.161 -20.480  16.899  1.00  0.00
ATOM   4420 HD12 ILE   273      23.936 -21.589  17.603  1.00  0.00
ATOM   4421 HD13 ILE   273      23.524 -19.900  17.114  1.00  0.00
ATOM   4422  C   ILE   273      24.974 -21.964  12.624  1.00  0.00
ATOM   4423  O   ILE   273      24.389 -22.996  12.979  1.00  0.00
ATOM   4424  N   THR   274      26.076 -21.937  11.883  1.00  0.00
ATOM   4425  H   THR   274      26.386 -21.034  11.543  1.00  0.00
ATOM   4426  CA  THR   274      26.965 -23.059  11.623  1.00  0.00
ATOM   4427  HA  THR   274      26.415 -23.966  11.372  1.00  0.00
ATOM   4428  CB  THR   274      27.763 -22.905  10.295  1.00  0.00
ATOM   4429  HB  THR   274      28.512 -23.696  10.252  1.00  0.00
ATOM   4430  CG2 THR   274      26.983 -22.959   9.040  1.00  0.00
ATOM   4431 HG21 THR   274      27.718 -23.172   8.263  1.00  0.00
ATOM   4432 HG22 THR   274      26.349 -22.106   8.796  1.00  0.00
ATOM   4433 HG23 THR   274      26.374 -23.863   9.029  1.00  0.00
ATOM   4434  OG1 THR   274      28.416 -21.646  10.348  1.00  0.00
ATOM   4435  HG1 THR   274      28.936 -21.693  11.154  1.00  0.00
ATOM   4436  C   THR   274      27.755 -23.384  12.889  1.00  0.00
ATOM   4437  O   THR   274      28.323 -22.563  13.567  1.00  0.00
ATOM   4438  N   ASP   275      27.880 -24.721  12.980  1.00  0.00
ATOM   4439  H   ASP   275      27.500 -25.166  12.153  1.00  0.00
ATOM   4440  CA  ASP   275      28.700 -25.512  13.960  1.00  0.00
ATOM   4441  HA  ASP   275      28.688 -25.089  14.965  1.00  0.00
ATOM   4442  CB  ASP   275      28.170 -26.939  13.981  1.00  0.00
ATOM   4443  HB2 ASP   275      27.219 -26.928  14.514  1.00  0.00
ATOM   4444  HB3 ASP   275      27.876 -27.113  12.946  1.00  0.00
ATOM   4445  CG  ASP   275      29.031 -28.003  14.522  1.00  0.00
ATOM   4446  OD1 ASP   275      29.686 -28.639  13.681  1.00  0.00
ATOM   4447  OD2 ASP   275      29.201 -28.037  15.767  1.00  0.00
ATOM   4448  C   ASP   275      30.176 -25.554  13.385  1.00  0.00
ATOM   4449  O   ASP   275      30.419 -25.539  12.201  1.00  0.00
ATOM   4450  N   GLU   276      31.205 -25.788  14.317  1.00  0.00
ATOM   4451  H   GLU   276      30.853 -25.702  15.263  1.00  0.00
ATOM   4452  CA  GLU   276      32.619 -25.727  14.052  1.00  0.00
ATOM   4453  HA  GLU   276      32.912 -24.848  13.478  1.00  0.00
ATOM   4454  CB  GLU   276      33.440 -25.602  15.333  1.00  0.00
ATOM   4455  HB2 GLU   276      33.186 -26.308  16.123  1.00  0.00
ATOM   4456  HB3 GLU   276      34.465 -25.824  15.033  1.00  0.00
ATOM   4457  CG  GLU   276      33.338 -24.156  15.865  1.00  0.00
ATOM   4458  HG2 GLU   276      33.948 -24.184  16.768  1.00  0.00
ATOM   4459  HG3 GLU   276      33.694 -23.475  15.092  1.00  0.00
ATOM   4460  CD  GLU   276      31.918 -23.675  16.336  1.00  0.00
ATOM   4461  OE1 GLU   276      31.185 -24.448  17.000  1.00  0.00
ATOM   4462  OE2 GLU   276      31.620 -22.448  16.075  1.00  0.00
ATOM   4463  C   GLU   276      33.222 -26.983  13.306  1.00  0.00
ATOM   4464  O   GLU   276      34.172 -26.872  12.631  1.00  0.00
ATOM   4465  N   LYS   277      32.502 -28.080  13.236  1.00  0.00
ATOM   4466  H   LYS   277      31.751 -28.110  13.915  1.00  0.00
ATOM   4467  CA  LYS   277      32.837 -29.325  12.630  1.00  0.00
ATOM   4468  HA  LYS   277      33.900 -29.322  12.391  1.00  0.00
ATOM   4469  CB  LYS   277      32.643 -30.481  13.638  1.00  0.00
ATOM   4470  HB2 LYS   277      33.230 -30.320  14.542  1.00  0.00
ATOM   4471  HB3 LYS   277      31.639 -30.481  14.061  1.00  0.00
ATOM   4472  CG  LYS   277      32.844 -31.901  13.085  1.00  0.00
ATOM   4473  HG2 LYS   277      32.061 -32.083  12.349  1.00  0.00
ATOM   4474  HG3 LYS   277      33.807 -31.792  12.586  1.00  0.00
ATOM   4475  CD  LYS   277      32.822 -32.929  14.160  1.00  0.00
ATOM   4476  HD2 LYS   277      33.242 -33.882  13.837  1.00  0.00
ATOM   4477  HD3 LYS   277      33.445 -32.549  14.970  1.00  0.00
ATOM   4478  CE  LYS   277      31.408 -33.359  14.675  1.00  0.00
ATOM   4479  HE2 LYS   277      31.521 -33.951  15.584  1.00  0.00
ATOM   4480  HE3 LYS   277      30.860 -32.483  15.021  1.00  0.00
ATOM   4481  NZ  LYS   277      30.551 -34.116  13.706  1.00  0.00
ATOM   4482  HZ1 LYS   277      29.798 -34.394  14.320  1.00  0.00
ATOM   4483  HZ2 LYS   277      30.959 -34.963  13.337  1.00  0.00
ATOM   4484  HZ3 LYS   277      30.177 -33.490  13.007  1.00  0.00
ATOM   4485  C   LYS   277      32.064 -29.561  11.319  1.00  0.00
ATOM   4486  O   LYS   277      32.660 -30.201  10.477  1.00  0.00
ATOM   4487  N   GLY   278      30.891 -29.040  11.098  1.00  0.00
ATOM   4488  H   GLY   278      30.529 -28.463  11.848  1.00  0.00
ATOM   4489  CA  GLY   278      30.175 -29.139   9.793  1.00  0.00
ATOM   4490  HA2 GLY   278      30.413 -28.188   9.317  1.00  0.00
ATOM   4491  HA3 GLY   278      30.517 -29.971   9.178  1.00  0.00
ATOM   4492  C   GLY   278      28.656 -29.139   9.837  1.00  0.00
ATOM   4493  O   GLY   278      27.907 -29.035   8.840  1.00  0.00
ATOM   4494  N   SER   279      28.067 -29.056  11.009  1.00  0.00
ATOM   4495  H   SER   279      28.621 -28.873  11.837  1.00  0.00
ATOM   4496  CA  SER   279      26.607 -29.232  11.392  1.00  0.00
ATOM   4497  HA  SER   279      26.089 -29.867  10.674  1.00  0.00
ATOM   4498  CB  SER   279      26.327 -29.911  12.747  1.00  0.00
ATOM   4499  HB2 SER   279      26.630 -30.948  12.602  1.00  0.00
ATOM   4500  HB3 SER   279      27.068 -29.486  13.425  1.00  0.00
ATOM   4501  OG  SER   279      25.041 -29.787  13.227  1.00  0.00
ATOM   4502  HG  SER   279      24.610 -30.560  12.856  1.00  0.00
ATOM   4503  C   SER   279      25.851 -27.861  11.246  1.00  0.00
ATOM   4504  O   SER   279      26.503 -26.867  11.069  1.00  0.00
ATOM   4505  N   LYS   280      24.533 -27.798  11.419  1.00  0.00
ATOM   4506  H   LYS   280      24.068 -28.588  11.850  1.00  0.00
ATOM   4507  CA  LYS   280      23.805 -26.503  11.685  1.00  0.00
ATOM   4508  HA  LYS   280      24.549 -25.763  11.979  1.00  0.00
ATOM   4509  CB  LYS   280      23.250 -25.959  10.344  1.00  0.00
ATOM   4510  HB2 LYS   280      22.855 -24.969  10.573  1.00  0.00
ATOM   4511  HB3 LYS   280      24.015 -25.768   9.592  1.00  0.00
ATOM   4512  CG  LYS   280      22.150 -26.799   9.764  1.00  0.00
ATOM   4513  HG2 LYS   280      22.573 -27.699   9.319  1.00  0.00
ATOM   4514  HG3 LYS   280      21.531 -27.202  10.566  1.00  0.00
ATOM   4515  CD  LYS   280      21.185 -26.177   8.759  1.00  0.00
ATOM   4516  HD2 LYS   280      20.501 -26.899   8.313  1.00  0.00
ATOM   4517  HD3 LYS   280      20.540 -25.448   9.251  1.00  0.00
ATOM   4518  CE  LYS   280      21.939 -25.516   7.653  1.00  0.00
ATOM   4519  HE2 LYS   280      21.279 -25.130   6.877  1.00  0.00
ATOM   4520  HE3 LYS   280      22.369 -24.607   8.074  1.00  0.00
ATOM   4521  NZ  LYS   280      22.832 -26.438   6.880  1.00  0.00
ATOM   4522  HZ1 LYS   280      23.598 -26.754   7.458  1.00  0.00
ATOM   4523  HZ2 LYS   280      22.889 -25.955   5.995  1.00  0.00
ATOM   4524  HZ3 LYS   280      22.407 -27.340   6.721  1.00  0.00
ATOM   4525  C   LYS   280      22.874 -26.513  12.905  1.00  0.00
ATOM   4526  O   LYS   280      22.288 -27.549  13.113  1.00  0.00
ATOM   4527  N   LYS   281      22.779 -25.453  13.624  1.00  0.00
ATOM   4528  H   LYS   281      23.447 -24.711  13.455  1.00  0.00
ATOM   4529  CA  LYS   281      21.710 -25.219  14.647  1.00  0.00
ATOM   4530  HA  LYS   281      21.007 -26.028  14.844  1.00  0.00
ATOM   4531  CB  LYS   281      22.400 -25.033  15.989  1.00  0.00
ATOM   4532  HB2 LYS   281      22.930 -24.081  15.966  1.00  0.00
ATOM   4533  HB3 LYS   281      21.584 -24.896  16.699  1.00  0.00
ATOM   4534  CG  LYS   281      23.265 -26.300  16.467  1.00  0.00
ATOM   4535  HG2 LYS   281      22.471 -27.037  16.588  1.00  0.00
ATOM   4536  HG3 LYS   281      23.960 -26.687  15.722  1.00  0.00
ATOM   4537  CD  LYS   281      23.945 -26.275  17.800  1.00  0.00
ATOM   4538  HD2 LYS   281      24.813 -25.625  17.683  1.00  0.00
ATOM   4539  HD3 LYS   281      23.302 -25.972  18.626  1.00  0.00
ATOM   4540  CE  LYS   281      24.483 -27.687  18.041  1.00  0.00
ATOM   4541  HE2 LYS   281      23.678 -28.333  18.394  1.00  0.00
ATOM   4542  HE3 LYS   281      24.836 -28.177  17.134  1.00  0.00
ATOM   4543  NZ  LYS   281      25.502 -27.615  19.127  1.00  0.00
ATOM   4544  HZ1 LYS   281      25.985 -28.496  19.229  1.00  0.00
ATOM   4545  HZ2 LYS   281      25.141 -27.477  20.060  1.00  0.00
ATOM   4546  HZ3 LYS   281      26.161 -26.891  18.876  1.00  0.00
ATOM   4547  C   LYS   281      20.768 -24.053  14.284  1.00  0.00
ATOM   4548  O   LYS   281      20.891 -23.397  13.271  1.00  0.00
ATOM   4549  N   ILE   282      19.782 -23.954  15.076  1.00  0.00
ATOM   4550  H   ILE   282      19.714 -24.667  15.793  1.00  0.00
ATOM   4551  CA  ILE   282      18.621 -23.045  14.950  1.00  0.00
ATOM   4552  HA  ILE   282      18.906 -22.230  14.285  1.00  0.00
ATOM   4553  CB  ILE   282      17.428 -23.751  14.202  1.00  0.00
ATOM   4554  HB  ILE   282      17.931 -24.300  13.407  1.00  0.00
ATOM   4555  CG2 ILE   282      16.783 -24.810  15.150  1.00  0.00
ATOM   4556 HG21 ILE   282      15.880 -25.169  14.657  1.00  0.00
ATOM   4557 HG22 ILE   282      16.503 -24.294  16.069  1.00  0.00
ATOM   4558 HG23 ILE   282      17.395 -25.686  15.364  1.00  0.00
ATOM   4559  CG1 ILE   282      16.522 -22.703  13.502  1.00  0.00
ATOM   4560 HG12 ILE   282      16.030 -22.123  14.283  1.00  0.00
ATOM   4561 HG13 ILE   282      17.154 -22.076  12.873  1.00  0.00
ATOM   4562  CD1 ILE   282      15.426 -23.282  12.626  1.00  0.00
ATOM   4563 HD11 ILE   282      15.126 -22.426  12.020  1.00  0.00
ATOM   4564 HD12 ILE   282      14.605 -23.641  13.246  1.00  0.00
ATOM   4565 HD13 ILE   282      15.885 -23.971  11.917  1.00  0.00
ATOM   4566  C   ILE   282      18.322 -22.501  16.301  1.00  0.00
ATOM   4567  O   ILE   282      18.551 -23.186  17.315  1.00  0.00
ATOM   4568  N   GLN   283      17.756 -21.289  16.368  1.00  0.00
ATOM   4569  H   GLN   283      17.786 -20.768  15.500  1.00  0.00
ATOM   4570  CA  GLN   283      17.287 -20.726  17.641  1.00  0.00
ATOM   4571  HA  GLN   283      16.813 -21.521  18.216  1.00  0.00
ATOM   4572  CB  GLN   283      18.562 -20.188  18.403  1.00  0.00
ATOM   4573  HB2 GLN   283      18.061 -19.871  19.318  1.00  0.00
ATOM   4574  HB3 GLN   283      19.218 -20.921  18.874  1.00  0.00
ATOM   4575  CG  GLN   283      19.209 -18.864  17.936  1.00  0.00
ATOM   4576  HG2 GLN   283      18.386 -18.235  17.595  1.00  0.00
ATOM   4577  HG3 GLN   283      19.546 -18.371  18.848  1.00  0.00
ATOM   4578  CD  GLN   283      20.406 -19.000  16.993  1.00  0.00
ATOM   4579  OE1 GLN   283      20.772 -20.134  16.703  1.00  0.00
ATOM   4580  NE2 GLN   283      20.883 -17.936  16.509  1.00  0.00
ATOM   4581 HE21 GLN   283      21.735 -18.139  16.000  1.00  0.00
ATOM   4582 HE22 GLN   283      20.634 -16.983  16.747  1.00  0.00
ATOM   4583  C   GLN   283      16.248 -19.617  17.448  1.00  0.00
ATOM   4584  O   GLN   283      16.259 -18.930  16.452  1.00  0.00
ATOM   4585  N   ILE   284      15.380 -19.397  18.403  1.00  0.00
ATOM   4586  H   ILE   284      15.434 -20.091  19.139  1.00  0.00
ATOM   4587  CA  ILE   284      14.530 -18.266  18.580  1.00  0.00
ATOM   4588  HA  ILE   284      13.961 -18.059  17.674  1.00  0.00
ATOM   4589  CB  ILE   284      13.418 -18.417  19.623  1.00  0.00
ATOM   4590  HB  ILE   284      13.925 -18.443  20.587  1.00  0.00
ATOM   4591  CG2 ILE   284      12.371 -17.278  19.548  1.00  0.00
ATOM   4592 HG21 ILE   284      12.159 -17.149  18.487  1.00  0.00
ATOM   4593 HG22 ILE   284      12.742 -16.371  20.026  1.00  0.00
ATOM   4594 HG23 ILE   284      11.344 -17.386  19.898  1.00  0.00
ATOM   4595  CG1 ILE   284      12.663 -19.775  19.665  1.00  0.00
ATOM   4596 HG12 ILE   284      13.359 -20.593  19.847  1.00  0.00
ATOM   4597 HG13 ILE   284      12.012 -19.731  20.539  1.00  0.00
ATOM   4598  CD1 ILE   284      11.816 -20.101  18.372  1.00  0.00
ATOM   4599 HD11 ILE   284      11.056 -19.336  18.211  1.00  0.00
ATOM   4600 HD12 ILE   284      11.330 -21.073  18.461  1.00  0.00
ATOM   4601 HD13 ILE   284      12.536 -20.240  17.565  1.00  0.00
ATOM   4602  C   ILE   284      15.469 -17.109  18.783  1.00  0.00
ATOM   4603  O   ILE   284      16.451 -17.185  19.547  1.00  0.00
ATOM   4604  N   SER   285      15.123 -15.958  18.292  1.00  0.00
ATOM   4605  H   SER   285      14.321 -15.895  17.676  1.00  0.00
ATOM   4606  CA  SER   285      15.751 -14.712  18.489  1.00  0.00
ATOM   4607  HA  SER   285      16.115 -14.651  19.515  1.00  0.00
ATOM   4608  CB  SER   285      16.969 -14.655  17.481  1.00  0.00
ATOM   4609  HB2 SER   285      17.408 -15.652  17.462  1.00  0.00
ATOM   4610  HB3 SER   285      16.594 -14.441  16.481  1.00  0.00
ATOM   4611  OG  SER   285      17.970 -13.795  17.816  1.00  0.00
ATOM   4612  HG  SER   285      17.664 -13.266  18.555  1.00  0.00
ATOM   4613  C   SER   285      14.777 -13.544  18.200  1.00  0.00
ATOM   4614  O   SER   285      13.990 -13.567  17.218  1.00  0.00
ATOM   4615  N   THR   286      14.941 -12.558  19.042  1.00  0.00
ATOM   4616  H   THR   286      15.732 -12.649  19.668  1.00  0.00
ATOM   4617  CA  THR   286      14.314 -11.245  19.123  1.00  0.00
ATOM   4618  HA  THR   286      13.295 -11.368  18.756  1.00  0.00
ATOM   4619  CB  THR   286      14.014 -10.873  20.609  1.00  0.00
ATOM   4620  HB  THR   286      14.900 -10.531  21.143  1.00  0.00
ATOM   4621  CG2 THR   286      13.043  -9.691  20.726  1.00  0.00
ATOM   4622 HG21 THR   286      13.635  -8.825  20.430  1.00  0.00
ATOM   4623 HG22 THR   286      12.768  -9.419  21.745  1.00  0.00
ATOM   4624 HG23 THR   286      12.169  -9.756  20.078  1.00  0.00
ATOM   4625  OG1 THR   286      13.417 -12.075  21.158  1.00  0.00
ATOM   4626  HG1 THR   286      12.482 -12.217  20.990  1.00  0.00
ATOM   4627  C   THR   286      15.225 -10.206  18.439  1.00  0.00
ATOM   4628  O   THR   286      16.374  -9.868  18.803  1.00  0.00
ATOM   4629  N   PHE   287      14.729  -9.487  17.471  1.00  0.00
ATOM   4630  H   PHE   287      13.788  -9.737  17.190  1.00  0.00
ATOM   4631  CA  PHE   287      15.373  -8.330  16.755  1.00  0.00
ATOM   4632  HA  PHE   287      16.348  -8.106  17.188  1.00  0.00
ATOM   4633  CB  PHE   287      15.363  -8.506  15.212  1.00  0.00
ATOM   4634  HB2 PHE   287      14.392  -8.643  14.737  1.00  0.00
ATOM   4635  HB3 PHE   287      15.639  -7.527  14.820  1.00  0.00
ATOM   4636  CG  PHE   287      16.298  -9.465  14.625  1.00  0.00
ATOM   4637  CD1 PHE   287      16.151 -10.800  14.959  1.00  0.00
ATOM   4638  HD1 PHE   287      15.417 -11.187  15.650  1.00  0.00
ATOM   4639  CE1 PHE   287      17.010 -11.730  14.329  1.00  0.00
ATOM   4640  HE1 PHE   287      16.770 -12.768  14.508  1.00  0.00
ATOM   4641  CZ  PHE   287      17.991 -11.327  13.368  1.00  0.00
ATOM   4642  HZ  PHE   287      18.526 -12.083  12.813  1.00  0.00
ATOM   4643  CE2 PHE   287      18.135  -9.949  13.054  1.00  0.00
ATOM   4644  HE2 PHE   287      18.907  -9.665  12.354  1.00  0.00
ATOM   4645  CD2 PHE   287      17.292  -9.032  13.705  1.00  0.00
ATOM   4646  HD2 PHE   287      17.329  -7.990  13.421  1.00  0.00
ATOM   4647  C   PHE   287      14.482  -7.186  17.109  1.00  0.00
ATOM   4648  O   PHE   287      13.295  -7.408  17.228  1.00  0.00
ATOM   4649  N   ILE   288      15.125  -5.995  17.230  1.00  0.00
ATOM   4650  H   ILE   288      16.093  -5.999  16.929  1.00  0.00
ATOM   4651  CA  ILE   288      14.593  -4.726  17.841  1.00  0.00
ATOM   4652  HA  ILE   288      13.503  -4.737  17.809  1.00  0.00
ATOM   4653  CB  ILE   288      14.955  -4.566  19.330  1.00  0.00
ATOM   4654  HB  ILE   288      16.017  -4.338  19.418  1.00  0.00
ATOM   4655  CG2 ILE   288      14.286  -3.286  19.902  1.00  0.00
ATOM   4656 HG21 ILE   288      13.232  -3.344  19.631  1.00  0.00
ATOM   4657 HG22 ILE   288      14.827  -2.467  19.428  1.00  0.00
ATOM   4658 HG23 ILE   288      14.429  -3.254  20.982  1.00  0.00
ATOM   4659  CG1 ILE   288      14.633  -5.752  20.315  1.00  0.00
ATOM   4660 HG12 ILE   288      14.305  -5.470  21.315  1.00  0.00
ATOM   4661 HG13 ILE   288      13.916  -6.385  19.792  1.00  0.00
ATOM   4662  CD1 ILE   288      15.911  -6.597  20.586  1.00  0.00
ATOM   4663 HD11 ILE   288      16.113  -7.118  19.651  1.00  0.00
ATOM   4664 HD12 ILE   288      15.839  -7.435  21.280  1.00  0.00
ATOM   4665 HD13 ILE   288      16.717  -6.011  21.027  1.00  0.00
ATOM   4666  C   ILE   288      15.122  -3.492  16.984  1.00  0.00
ATOM   4667  O   ILE   288      16.315  -3.327  16.747  1.00  0.00
ATOM   4668  N   THR   289      14.189  -2.665  16.440  1.00  0.00
ATOM   4669  H   THR   289      13.231  -2.810  16.735  1.00  0.00
ATOM   4670  CA  THR   289      14.457  -1.480  15.568  1.00  0.00
ATOM   4671  HA  THR   289      15.521  -1.243  15.612  1.00  0.00
ATOM   4672  CB  THR   289      14.245  -1.910  14.102  1.00  0.00
ATOM   4673  HB  THR   289      14.313  -0.963  13.566  1.00  0.00
ATOM   4674  CG2 THR   289      15.274  -2.951  13.602  1.00  0.00
ATOM   4675 HG21 THR   289      15.224  -3.762  14.328  1.00  0.00
ATOM   4676 HG22 THR   289      16.195  -2.381  13.472  1.00  0.00
ATOM   4677 HG23 THR   289      14.980  -3.338  12.626  1.00  0.00
ATOM   4678  OG1 THR   289      13.057  -2.589  13.933  1.00  0.00
ATOM   4679  HG1 THR   289      12.309  -1.988  13.909  1.00  0.00
ATOM   4680  C   THR   289      13.706  -0.338  16.211  1.00  0.00
ATOM   4681  O   THR   289      12.499  -0.457  16.576  1.00  0.00
ATOM   4682  N   ALA   290      14.282   0.830  16.335  1.00  0.00
ATOM   4683  H   ALA   290      15.242   0.884  16.015  1.00  0.00
ATOM   4684  CA  ALA   290      13.891   1.901  17.272  1.00  0.00
ATOM   4685  HA  ALA   290      12.822   1.803  17.463  1.00  0.00
ATOM   4686  CB  ALA   290      14.825   1.629  18.439  1.00  0.00
ATOM   4687  HB1 ALA   290      14.613   2.315  19.259  1.00  0.00
ATOM   4688  HB2 ALA   290      15.862   1.840  18.179  1.00  0.00
ATOM   4689  HB3 ALA   290      14.661   0.608  18.781  1.00  0.00
ATOM   4690  C   ALA   290      14.229   3.328  16.753  1.00  0.00
ATOM   4691  O   ALA   290      15.232   3.485  16.049  1.00  0.00
ATOM   4692  N   THR   291      13.478   4.278  17.241  1.00  0.00
ATOM   4693  H   THR   291      12.761   4.107  17.935  1.00  0.00
ATOM   4694  CA  THR   291      13.609   5.636  16.931  1.00  0.00
ATOM   4695  HA  THR   291      14.674   5.802  16.771  1.00  0.00
ATOM   4696  CB  THR   291      12.770   6.115  15.720  1.00  0.00
ATOM   4697  HB  THR   291      11.683   6.031  15.725  1.00  0.00
ATOM   4698  CG2 THR   291      12.832   7.613  15.389  1.00  0.00
ATOM   4699 HG21 THR   291      12.259   8.132  16.158  1.00  0.00
ATOM   4700 HG22 THR   291      12.415   7.886  14.420  1.00  0.00
ATOM   4701 HG23 THR   291      13.870   7.944  15.345  1.00  0.00
ATOM   4702  OG1 THR   291      13.089   5.462  14.482  1.00  0.00
ATOM   4703  HG1 THR   291      14.040   5.345  14.540  1.00  0.00
ATOM   4704  C   THR   291      13.112   6.488  18.139  1.00  0.00
ATOM   4705  O   THR   291      12.001   6.345  18.527  1.00  0.00
ATOM   4706  N   TYR   292      13.949   7.369  18.627  1.00  0.00
ATOM   4707  H   TYR   292      14.805   7.451  18.091  1.00  0.00
ATOM   4708  CA  TYR   292      13.722   8.487  19.586  1.00  0.00
ATOM   4709  HA  TYR   292      12.692   8.446  19.940  1.00  0.00
ATOM   4710  CB  TYR   292      14.665   8.268  20.686  1.00  0.00
ATOM   4711  HB2 TYR   292      14.507   7.224  20.954  1.00  0.00
ATOM   4712  HB3 TYR   292      15.623   8.456  20.200  1.00  0.00
ATOM   4713  CG  TYR   292      14.436   9.127  21.887  1.00  0.00
ATOM   4714  CD1 TYR   292      13.211   9.254  22.515  1.00  0.00
ATOM   4715  HD1 TYR   292      12.300   8.852  22.097  1.00  0.00
ATOM   4716  CE1 TYR   292      13.172   9.804  23.832  1.00  0.00
ATOM   4717  HE1 TYR   292      12.283   9.815  24.445  1.00  0.00
ATOM   4718  CZ  TYR   292      14.377  10.374  24.324  1.00  0.00
ATOM   4719  OH  TYR   292      14.300  11.092  25.490  1.00  0.00
ATOM   4720  HH  TYR   292      13.396  11.400  25.589  1.00  0.00
ATOM   4721  CE2 TYR   292      15.555  10.471  23.542  1.00  0.00
ATOM   4722  HE2 TYR   292      16.430  10.954  23.950  1.00  0.00
ATOM   4723  CD2 TYR   292      15.574   9.796  22.368  1.00  0.00
ATOM   4724  HD2 TYR   292      16.516   9.667  21.856  1.00  0.00
ATOM   4725  C   TYR   292      13.908   9.893  19.056  1.00  0.00
ATOM   4726  O   TYR   292      14.890  10.057  18.399  1.00  0.00
ATOM   4727  N   HID   293      13.078  10.816  19.532  1.00  0.00
ATOM   4728  H   HID   293      12.453  10.403  20.214  1.00  0.00
ATOM   4729  CA  HID   293      13.063  12.190  19.174  1.00  0.00
ATOM   4730  HA  HID   293      13.559  12.156  18.204  1.00  0.00
ATOM   4731  CB  HID   293      11.640  12.702  18.944  1.00  0.00
ATOM   4732  HB2 HID   293      11.065  12.441  19.832  1.00  0.00
ATOM   4733  HB3 HID   293      11.586  13.780  18.790  1.00  0.00
ATOM   4734  CG  HID   293      10.975  12.071  17.778  1.00  0.00
ATOM   4735  ND1 HID   293      10.651  10.747  17.593  1.00  0.00
ATOM   4736  HD1 HID   293      10.746  10.075  18.340  1.00  0.00
ATOM   4737  CE1 HID   293      10.163  10.549  16.397  1.00  0.00
ATOM   4738  HE1 HID   293       9.795   9.595  16.050  1.00  0.00
ATOM   4739  NE2 HID   293       9.963  11.712  15.766  1.00  0.00
ATOM   4740  CD2 HID   293      10.529  12.628  16.615  1.00  0.00
ATOM   4741  HD2 HID   293      10.672  13.665  16.350  1.00  0.00
ATOM   4742  C   HID   293      13.818  13.118  20.169  1.00  0.00
ATOM   4743  O   HID   293      13.293  14.129  20.590  1.00  0.00
ATOM   4744  N   GLY   294      15.008  12.655  20.579  1.00  0.00
ATOM   4745  H   GLY   294      15.317  11.741  20.271  1.00  0.00
ATOM   4746  CA  GLY   294      16.076  13.330  21.343  1.00  0.00
ATOM   4747  HA2 GLY   294      16.259  14.328  20.944  1.00  0.00
ATOM   4748  HA3 GLY   294      15.732  13.372  22.377  1.00  0.00
ATOM   4749  C   GLY   294      17.432  12.712  21.181  1.00  0.00
ATOM   4750  O   GLY   294      17.535  11.678  20.460  1.00  0.00
ATOM   4751  N   SER   295      18.523  13.261  21.724  1.00  0.00
ATOM   4752  H   SER   295      18.470  14.128  22.245  1.00  0.00
ATOM   4753  CA  SER   295      19.925  12.814  21.538  1.00  0.00
ATOM   4754  HA  SER   295      20.120  12.778  20.466  1.00  0.00
ATOM   4755  CB  SER   295      20.849  13.901  22.087  1.00  0.00
ATOM   4756  HB2 SER   295      21.868  13.516  22.121  1.00  0.00
ATOM   4757  HB3 SER   295      20.944  14.771  21.437  1.00  0.00
ATOM   4758  OG  SER   295      20.506  14.360  23.342  1.00  0.00
ATOM   4759  HG  SER   295      21.319  14.187  23.823  1.00  0.00
ATOM   4760  C   SER   295      20.165  11.469  22.130  1.00  0.00
ATOM   4761  O   SER   295      19.490  10.909  22.974  1.00  0.00
ATOM   4762  N   GLN   296      21.298  10.880  21.731  1.00  0.00
ATOM   4763  H   GLN   296      21.591  11.244  20.832  1.00  0.00
ATOM   4764  CA  GLN   296      21.797   9.524  22.073  1.00  0.00
ATOM   4765  HA  GLN   296      21.067   8.736  21.890  1.00  0.00
ATOM   4766  CB  GLN   296      22.948   9.261  21.045  1.00  0.00
ATOM   4767  HB2 GLN   296      22.605   9.249  20.010  1.00  0.00
ATOM   4768  HB3 GLN   296      23.720   9.999  21.263  1.00  0.00
ATOM   4769  CG  GLN   296      23.619   7.895  21.421  1.00  0.00
ATOM   4770  HG2 GLN   296      24.058   7.928  22.418  1.00  0.00
ATOM   4771  HG3 GLN   296      22.764   7.225  21.336  1.00  0.00
ATOM   4772  CD  GLN   296      24.579   7.468  20.368  1.00  0.00
ATOM   4773  OE1 GLN   296      24.328   7.419  19.194  1.00  0.00
ATOM   4774  NE2 GLN   296      25.790   7.043  20.701  1.00  0.00
ATOM   4775 HE21 GLN   296      26.388   6.685  19.965  1.00  0.00
ATOM   4776 HE22 GLN   296      26.146   7.022  21.649  1.00  0.00
ATOM   4777  C   GLN   296      22.124   9.400  23.607  1.00  0.00
ATOM   4778  O   GLN   296      21.928   8.372  24.308  1.00  0.00
ATOM   4779  N   ASP   297      22.557  10.540  24.187  1.00  0.00
ATOM   4780  H   ASP   297      22.852  11.288  23.571  1.00  0.00
ATOM   4781  CA  ASP   297      22.745  10.659  25.638  1.00  0.00
ATOM   4782  HA  ASP   297      23.272   9.770  25.983  1.00  0.00
ATOM   4783  CB  ASP   297      23.791  11.773  25.948  1.00  0.00
ATOM   4784  HB2 ASP   297      24.054  11.606  26.993  1.00  0.00
ATOM   4785  HB3 ASP   297      24.701  11.555  25.389  1.00  0.00
ATOM   4786  CG  ASP   297      23.405  13.276  25.706  1.00  0.00
ATOM   4787  OD1 ASP   297      24.169  14.159  26.203  1.00  0.00
ATOM   4788  OD2 ASP   297      22.415  13.525  24.981  1.00  0.00
ATOM   4789  C   ASP   297      21.457  10.810  26.509  1.00  0.00
ATOM   4790  O   ASP   297      21.301  10.268  27.583  1.00  0.00
ATOM   4791  N   ARG   298      20.490  11.575  25.942  1.00  0.00
ATOM   4792  H   ARG   298      20.644  12.063  25.067  1.00  0.00
ATOM   4793  CA  ARG   298      19.092  11.611  26.548  1.00  0.00
ATOM   4794  HA  ARG   298      19.179  11.722  27.629  1.00  0.00
ATOM   4795  CB  ARG   298      18.285  12.822  26.089  1.00  0.00
ATOM   4796  HB2 ARG   298      18.852  13.745  26.206  1.00  0.00
ATOM   4797  HB3 ARG   298      17.996  12.779  25.038  1.00  0.00
ATOM   4798  CG  ARG   298      16.911  12.898  26.781  1.00  0.00
ATOM   4799  HG2 ARG   298      16.305  13.671  26.307  1.00  0.00
ATOM   4800  HG3 ARG   298      16.327  12.012  26.534  1.00  0.00
ATOM   4801  CD  ARG   298      16.849  12.929  28.302  1.00  0.00
ATOM   4802  HD2 ARG   298      15.809  12.926  28.629  1.00  0.00
ATOM   4803  HD3 ARG   298      17.405  12.129  28.792  1.00  0.00
ATOM   4804  NE  ARG   298      17.588  14.110  28.842  1.00  0.00
ATOM   4805  HE  ARG   298      18.584  13.985  28.956  1.00  0.00
ATOM   4806  CZ  ARG   298      17.037  15.240  29.261  1.00  0.00
ATOM   4807  NH1 ARG   298      15.811  15.606  28.988  1.00  0.00
ATOM   4808 HH11 ARG   298      15.289  15.090  28.294  1.00  0.00
ATOM   4809 HH12 ARG   298      15.363  16.359  29.491  1.00  0.00
ATOM   4810  NH2 ARG   298      17.726  15.925  30.079  1.00  0.00
ATOM   4811 HH21 ARG   298      18.678  15.663  30.292  1.00  0.00
ATOM   4812 HH22 ARG   298      17.357  16.772  30.488  1.00  0.00
ATOM   4813  C   ARG   298      18.441  10.202  26.416  1.00  0.00
ATOM   4814  O   ARG   298      17.843   9.805  27.422  1.00  0.00
ATOM   4815  N   LEU   299      18.719   9.494  25.351  1.00  0.00
ATOM   4816  H   LEU   299      19.277   9.937  24.631  1.00  0.00
ATOM   4817  CA  LEU   299      18.259   8.038  25.242  1.00  0.00
ATOM   4818  HA  LEU   299      17.194   7.949  25.455  1.00  0.00
ATOM   4819  CB  LEU   299      18.560   7.478  23.813  1.00  0.00
ATOM   4820  HB2 LEU   299      17.954   8.078  23.135  1.00  0.00
ATOM   4821  HB3 LEU   299      19.608   7.605  23.542  1.00  0.00
ATOM   4822  CG  LEU   299      18.147   6.068  23.477  1.00  0.00
ATOM   4823  HG  LEU   299      18.413   5.349  24.252  1.00  0.00
ATOM   4824  CD1 LEU   299      16.673   5.985  23.048  1.00  0.00
ATOM   4825 HD11 LEU   299      16.444   4.934  22.868  1.00  0.00
ATOM   4826 HD12 LEU   299      16.543   6.603  22.159  1.00  0.00
ATOM   4827 HD13 LEU   299      16.010   6.329  23.842  1.00  0.00
ATOM   4828  CD2 LEU   299      18.947   5.583  22.249  1.00  0.00
ATOM   4829 HD21 LEU   299      18.853   6.309  21.441  1.00  0.00
ATOM   4830 HD22 LEU   299      19.984   5.435  22.549  1.00  0.00
ATOM   4831 HD23 LEU   299      18.629   4.618  21.855  1.00  0.00
ATOM   4832  C   LEU   299      18.920   7.221  26.259  1.00  0.00
ATOM   4833  O   LEU   299      18.202   6.563  27.045  1.00  0.00
ATOM   4834  N   LEU   300      20.257   7.260  26.385  1.00  0.00
ATOM   4835  H   LEU   300      20.813   7.778  25.715  1.00  0.00
ATOM   4836  CA  LEU   300      20.988   6.380  27.293  1.00  0.00
ATOM   4837  HA  LEU   300      20.721   5.328  27.203  1.00  0.00
ATOM   4838  CB  LEU   300      22.529   6.644  27.130  1.00  0.00
ATOM   4839  HB2 LEU   300      22.810   7.683  26.953  1.00  0.00
ATOM   4840  HB3 LEU   300      23.032   6.384  28.062  1.00  0.00
ATOM   4841  CG  LEU   300      23.078   5.653  26.118  1.00  0.00
ATOM   4842  HG  LEU   300      22.499   5.623  25.195  1.00  0.00
ATOM   4843  CD1 LEU   300      24.519   6.155  25.645  1.00  0.00
ATOM   4844 HD11 LEU   300      25.264   6.098  26.438  1.00  0.00
ATOM   4845 HD12 LEU   300      24.456   7.141  25.183  1.00  0.00
ATOM   4846 HD13 LEU   300      24.935   5.474  24.903  1.00  0.00
ATOM   4847  CD2 LEU   300      23.292   4.212  26.629  1.00  0.00
ATOM   4848 HD21 LEU   300      23.688   4.195  27.644  1.00  0.00
ATOM   4849 HD22 LEU   300      22.344   3.737  26.373  1.00  0.00
ATOM   4850 HD23 LEU   300      23.907   3.598  25.971  1.00  0.00
ATOM   4851  C   LEU   300      20.664   6.571  28.802  1.00  0.00
ATOM   4852  O   LEU   300      20.487   5.619  29.577  1.00  0.00
ATOM   4853  N   SER   301      20.410   7.798  29.177  1.00  0.00
ATOM   4854  H   SER   301      20.629   8.519  28.501  1.00  0.00
ATOM   4855  CA  SER   301      19.947   8.205  30.514  1.00  0.00
ATOM   4856  HA  SER   301      20.525   7.714  31.297  1.00  0.00
ATOM   4857  CB  SER   301      20.180   9.701  30.783  1.00  0.00
ATOM   4858  HB2 SER   301      19.882  10.259  29.895  1.00  0.00
ATOM   4859  HB3 SER   301      19.561   9.956  31.643  1.00  0.00
ATOM   4860  OG  SER   301      21.594   9.978  30.995  1.00  0.00
ATOM   4861  HG  SER   301      21.827  10.707  30.415  1.00  0.00
ATOM   4862  C   SER   301      18.440   7.908  30.774  1.00  0.00
ATOM   4863  O   SER   301      18.039   7.573  31.937  1.00  0.00
ATOM   4864  N   LEU   302      17.633   7.807  29.725  1.00  0.00
ATOM   4865  H   LEU   302      17.958   7.923  28.773  1.00  0.00
ATOM   4866  CA  LEU   302      16.285   7.371  29.841  1.00  0.00
ATOM   4867  HA  LEU   302      15.925   7.697  30.817  1.00  0.00
ATOM   4868  CB  LEU   302      15.472   7.986  28.696  1.00  0.00
ATOM   4869  HB2 LEU   302      15.701   9.051  28.727  1.00  0.00
ATOM   4870  HB3 LEU   302      15.854   7.517  27.789  1.00  0.00
ATOM   4871  CG  LEU   302      13.974   7.816  28.676  1.00  0.00
ATOM   4872  HG  LEU   302      13.575   6.801  28.702  1.00  0.00
ATOM   4873  CD1 LEU   302      13.244   8.322  29.961  1.00  0.00
ATOM   4874 HD11 LEU   302      13.600   7.886  30.894  1.00  0.00
ATOM   4875 HD12 LEU   302      12.159   8.227  29.926  1.00  0.00
ATOM   4876 HD13 LEU   302      13.447   9.393  29.924  1.00  0.00
ATOM   4877  CD2 LEU   302      13.364   8.411  27.448  1.00  0.00
ATOM   4878 HD21 LEU   302      13.682   9.447  27.329  1.00  0.00
ATOM   4879 HD22 LEU   302      13.693   7.928  26.528  1.00  0.00
ATOM   4880 HD23 LEU   302      12.283   8.273  27.423  1.00  0.00
ATOM   4881  C   LEU   302      16.157   5.826  29.843  1.00  0.00
ATOM   4882  O   LEU   302      15.280   5.326  30.487  1.00  0.00
ATOM   4883  N   MET   303      17.031   5.130  29.134  1.00  0.00
ATOM   4884  H   MET   303      17.710   5.659  28.599  1.00  0.00
ATOM   4885  CA  MET   303      16.887   3.689  28.824  1.00  0.00
ATOM   4886  HA  MET   303      15.937   3.527  28.315  1.00  0.00
ATOM   4887  CB  MET   303      17.987   3.419  27.759  1.00  0.00
ATOM   4888  HB2 MET   303      17.941   4.124  26.929  1.00  0.00
ATOM   4889  HB3 MET   303      18.969   3.561  28.209  1.00  0.00
ATOM   4890  CG  MET   303      17.777   2.045  27.274  1.00  0.00
ATOM   4891  HG2 MET   303      18.607   1.733  26.638  1.00  0.00
ATOM   4892  HG3 MET   303      17.759   1.366  28.126  1.00  0.00
ATOM   4893  SD  MET   303      16.172   1.630  26.462  1.00  0.00
ATOM   4894  CE  MET   303      15.905   2.909  25.227  1.00  0.00
ATOM   4895  HE1 MET   303      16.005   2.431  24.244  1.00  0.00
ATOM   4896  HE2 MET   303      14.860   3.201  25.385  1.00  0.00
ATOM   4897  HE3 MET   303      16.591   3.762  25.291  1.00  0.00
ATOM   4898  C   MET   303      17.040   2.886  30.077  1.00  0.00
ATOM   4899  O   MET   303      16.265   1.971  30.315  1.00  0.00
ATOM   4900  N   GLU   304      17.948   3.209  30.932  1.00  0.00
ATOM   4901  H   GLU   304      18.257   4.164  30.793  1.00  0.00
ATOM   4902  CA  GLU   304      18.151   2.607  32.263  1.00  0.00
ATOM   4903  HA  GLU   304      18.471   1.575  32.117  1.00  0.00
ATOM   4904  CB  GLU   304      19.437   3.116  32.987  1.00  0.00
ATOM   4905  HB2 GLU   304      19.426   2.880  34.051  1.00  0.00
ATOM   4906  HB3 GLU   304      20.295   2.696  32.462  1.00  0.00
ATOM   4907  CG  GLU   304      19.503   4.673  33.046  1.00  0.00
ATOM   4908  HG2 GLU   304      19.680   5.116  32.065  1.00  0.00
ATOM   4909  HG3 GLU   304      18.537   4.965  33.458  1.00  0.00
ATOM   4910  CD  GLU   304      20.653   5.039  34.039  1.00  0.00
ATOM   4911  OE1 GLU   304      20.356   5.829  34.939  1.00  0.00
ATOM   4912  OE2 GLU   304      21.849   4.724  33.817  1.00  0.00
ATOM   4913  C   GLU   304      16.910   2.710  33.290  1.00  0.00
ATOM   4914  O   GLU   304      16.786   1.835  34.116  1.00  0.00
ATOM   4915  N   LYS   305      16.025   3.688  33.063  1.00  0.00
ATOM   4916  H   LYS   305      16.204   4.398  32.363  1.00  0.00
ATOM   4917  CA  LYS   305      14.763   3.825  33.809  1.00  0.00
ATOM   4918  HA  LYS   305      14.940   3.501  34.835  1.00  0.00
ATOM   4919  CB  LYS   305      14.300   5.279  33.836  1.00  0.00
ATOM   4920  HB2 LYS   305      13.787   5.623  32.937  1.00  0.00
ATOM   4921  HB3 LYS   305      13.628   5.453  34.677  1.00  0.00
ATOM   4922  CG  LYS   305      15.483   6.266  34.154  1.00  0.00
ATOM   4923  HG2 LYS   305      15.740   6.000  35.180  1.00  0.00
ATOM   4924  HG3 LYS   305      16.385   6.130  33.558  1.00  0.00
ATOM   4925  CD  LYS   305      15.066   7.765  34.130  1.00  0.00
ATOM   4926  HD2 LYS   305      14.763   8.021  33.115  1.00  0.00
ATOM   4927  HD3 LYS   305      14.248   7.914  34.835  1.00  0.00
ATOM   4928  CE  LYS   305      16.317   8.683  34.551  1.00  0.00
ATOM   4929  HE2 LYS   305      16.685   8.196  35.454  1.00  0.00
ATOM   4930  HE3 LYS   305      17.176   8.686  33.879  1.00  0.00
ATOM   4931  NZ  LYS   305      15.876  10.105  34.910  1.00  0.00
ATOM   4932  HZ1 LYS   305      15.343  10.453  34.125  1.00  0.00
ATOM   4933  HZ2 LYS   305      16.692  10.677  35.070  1.00  0.00
ATOM   4934  HZ3 LYS   305      15.414  10.165  35.806  1.00  0.00
ATOM   4935  C   LYS   305      13.720   2.938  33.178  1.00  0.00
ATOM   4936  O   LYS   305      13.085   2.213  33.857  1.00  0.00
ATOM   4937  N   GLU   306      13.562   3.023  31.817  1.00  0.00
ATOM   4938  H   GLU   306      14.179   3.594  31.253  1.00  0.00
ATOM   4939  CA  GLU   306      12.480   2.487  31.097  1.00  0.00
ATOM   4940  HA  GLU   306      11.664   2.351  31.807  1.00  0.00
ATOM   4941  CB  GLU   306      12.050   3.387  29.946  1.00  0.00
ATOM   4942  HB2 GLU   306      12.913   3.649  29.333  1.00  0.00
ATOM   4943  HB3 GLU   306      11.246   2.906  29.389  1.00  0.00
ATOM   4944  CG  GLU   306      11.378   4.735  30.321  1.00  0.00
ATOM   4945  HG2 GLU   306      12.061   5.456  30.769  1.00  0.00
ATOM   4946  HG3 GLU   306      11.083   5.080  29.330  1.00  0.00
ATOM   4947  CD  GLU   306      10.047   4.680  31.111  1.00  0.00
ATOM   4948  OE1 GLU   306       9.603   5.713  31.599  1.00  0.00
ATOM   4949  OE2 GLU   306       9.375   3.605  31.213  1.00  0.00
ATOM   4950  C   GLU   306      12.632   1.020  30.574  1.00  0.00
ATOM   4951  O   GLU   306      11.779   0.221  30.831  1.00  0.00
ATOM   4952  N   PHE   307      13.762   0.703  29.987  1.00  0.00
ATOM   4953  H   PHE   307      14.525   1.367  29.923  1.00  0.00
ATOM   4954  CA  PHE   307      14.116  -0.669  29.615  1.00  0.00
ATOM   4955  HA  PHE   307      13.564  -1.468  30.109  1.00  0.00
ATOM   4956  CB  PHE   307      13.631  -0.927  28.145  1.00  0.00
ATOM   4957  HB2 PHE   307      14.178  -0.187  27.561  1.00  0.00
ATOM   4958  HB3 PHE   307      14.065  -1.853  27.769  1.00  0.00
ATOM   4959  CG  PHE   307      12.143  -0.866  27.913  1.00  0.00
ATOM   4960  CD1 PHE   307      11.252  -1.653  28.678  1.00  0.00
ATOM   4961  HD1 PHE   307      11.683  -2.417  29.308  1.00  0.00
ATOM   4962  CE1 PHE   307       9.826  -1.472  28.624  1.00  0.00
ATOM   4963  HE1 PHE   307       9.116  -2.093  29.151  1.00  0.00
ATOM   4964  CZ  PHE   307       9.358  -0.509  27.704  1.00  0.00
ATOM   4965  HZ  PHE   307       8.286  -0.501  27.572  1.00  0.00
ATOM   4966  CE2 PHE   307      10.204   0.262  26.906  1.00  0.00
ATOM   4967  HE2 PHE   307       9.744   1.052  26.330  1.00  0.00
ATOM   4968  CD2 PHE   307      11.622   0.094  26.970  1.00  0.00
ATOM   4969  HD2 PHE   307      12.250   0.727  26.360  1.00  0.00
ATOM   4970  C   PHE   307      15.556  -1.033  29.869  1.00  0.00
ATOM   4971  O   PHE   307      16.389  -1.208  28.992  1.00  0.00
ATOM   4972  N   PRO   308      15.917  -1.239  31.095  1.00  0.00
ATOM   4973  CD  PRO   308      15.216  -0.834  32.323  1.00  0.00
ATOM   4974  HD2 PRO   308      14.206  -1.261  32.303  1.00  0.00
ATOM   4975  HD3 PRO   308      15.124   0.257  32.390  1.00  0.00
ATOM   4976  CG  PRO   308      16.008  -1.382  33.511  1.00  0.00
ATOM   4977  HG2 PRO   308      15.593  -2.351  33.788  1.00  0.00
ATOM   4978  HG3 PRO   308      15.981  -0.734  34.387  1.00  0.00
ATOM   4979  CB  PRO   308      17.415  -1.374  32.906  1.00  0.00
ATOM   4980  HB2 PRO   308      18.131  -2.053  33.368  1.00  0.00
ATOM   4981  HB3 PRO   308      17.755  -0.340  32.970  1.00  0.00
ATOM   4982  CA  PRO   308      17.298  -1.566  31.402  1.00  0.00
ATOM   4983  HA  PRO   308      17.924  -0.873  30.839  1.00  0.00
ATOM   4984  C   PRO   308      17.606  -3.077  31.079  1.00  0.00
ATOM   4985  O   PRO   308      18.658  -3.540  30.687  1.00  0.00
ATOM   4986  N   GLU   309      16.528  -3.912  31.161  1.00  0.00
ATOM   4987  H   GLU   309      15.707  -3.505  31.592  1.00  0.00
ATOM   4988  CA  GLU   309      16.445  -5.254  30.680  1.00  0.00
ATOM   4989  HA  GLU   309      17.096  -5.873  31.297  1.00  0.00
ATOM   4990  CB  GLU   309      15.057  -5.833  30.766  1.00  0.00
ATOM   4991  HB2 GLU   309      14.379  -5.229  30.162  1.00  0.00
ATOM   4992  HB3 GLU   309      15.202  -6.844  30.385  1.00  0.00
ATOM   4993  CG  GLU   309      14.434  -5.975  32.163  1.00  0.00
ATOM   4994  HG2 GLU   309      13.544  -6.579  31.987  1.00  0.00
ATOM   4995  HG3 GLU   309      15.073  -6.540  32.842  1.00  0.00
ATOM   4996  CD  GLU   309      14.139  -4.577  32.786  1.00  0.00
ATOM   4997  OE1 GLU   309      13.715  -3.634  32.062  1.00  0.00
ATOM   4998  OE2 GLU   309      14.202  -4.507  34.029  1.00  0.00
ATOM   4999  C   GLU   309      16.910  -5.417  29.243  1.00  0.00
ATOM   5000  O   GLU   309      17.534  -6.505  28.898  1.00  0.00
ATOM   5001  N   LEU   310      16.709  -4.488  28.336  1.00  0.00
ATOM   5002  H   LEU   310      16.196  -3.674  28.654  1.00  0.00
ATOM   5003  CA  LEU   310      17.258  -4.501  26.926  1.00  0.00
ATOM   5004  HA  LEU   310      16.820  -5.347  26.396  1.00  0.00
ATOM   5005  CB  LEU   310      16.497  -3.262  26.246  1.00  0.00
ATOM   5006  HB2 LEU   310      15.412  -3.301  26.339  1.00  0.00
ATOM   5007  HB3 LEU   310      16.883  -2.381  26.759  1.00  0.00
ATOM   5008  CG  LEU   310      16.847  -3.044  24.752  1.00  0.00
ATOM   5009  HG  LEU   310      17.932  -3.138  24.795  1.00  0.00
ATOM   5010  CD1 LEU   310      16.251  -3.988  23.771  1.00  0.00
ATOM   5011 HD11 LEU   310      16.770  -3.929  22.814  1.00  0.00
ATOM   5012 HD12 LEU   310      15.195  -3.722  23.732  1.00  0.00
ATOM   5013 HD13 LEU   310      16.389  -4.987  24.185  1.00  0.00
ATOM   5014  CD2 LEU   310      16.469  -1.555  24.275  1.00  0.00
ATOM   5015 HD21 LEU   310      15.437  -1.416  23.952  1.00  0.00
ATOM   5016 HD22 LEU   310      16.820  -0.875  25.050  1.00  0.00
ATOM   5017 HD23 LEU   310      16.985  -1.243  23.367  1.00  0.00
ATOM   5018  C   LEU   310      18.755  -4.556  26.707  1.00  0.00
ATOM   5019  O   LEU   310      19.169  -5.018  25.678  1.00  0.00
ATOM   5020  N   GLY   311      19.489  -4.115  27.745  1.00  0.00
ATOM   5021  H   GLY   311      18.886  -3.616  28.389  1.00  0.00
ATOM   5022  CA  GLY   311      20.965  -4.095  27.739  1.00  0.00
ATOM   5023  HA2 GLY   311      21.264  -3.538  28.627  1.00  0.00
ATOM   5024  HA3 GLY   311      21.529  -5.027  27.716  1.00  0.00
ATOM   5025  C   GLY   311      21.630  -3.250  26.532  1.00  0.00
ATOM   5026  O   GLY   311      22.613  -3.722  26.055  1.00  0.00
ATOM   5027  N   LEU   312      20.960  -2.076  26.194  1.00  0.00
ATOM   5028  H   LEU   312      20.127  -1.816  26.707  1.00  0.00
ATOM   5029  CA  LEU   312      21.419  -1.258  25.017  1.00  0.00
ATOM   5030  HA  LEU   312      21.708  -1.901  24.185  1.00  0.00
ATOM   5031  CB  LEU   312      20.163  -0.344  24.661  1.00  0.00
ATOM   5032  HB2 LEU   312      19.297  -0.946  24.386  1.00  0.00
ATOM   5033  HB3 LEU   312      19.922   0.226  25.558  1.00  0.00
ATOM   5034  CG  LEU   312      20.482   0.783  23.618  1.00  0.00
ATOM   5035  HG  LEU   312      21.350   1.328  23.989  1.00  0.00
ATOM   5036  CD1 LEU   312      20.591   0.154  22.211  1.00  0.00
ATOM   5037 HD11 LEU   312      19.831  -0.589  21.972  1.00  0.00
ATOM   5038 HD12 LEU   312      21.575  -0.296  22.075  1.00  0.00
ATOM   5039 HD13 LEU   312      20.400   0.903  21.442  1.00  0.00
ATOM   5040  CD2 LEU   312      19.374   1.795  23.532  1.00  0.00
ATOM   5041 HD21 LEU   312      18.358   1.408  23.601  1.00  0.00
ATOM   5042 HD22 LEU   312      19.402   2.523  24.343  1.00  0.00
ATOM   5043 HD23 LEU   312      19.481   2.476  22.687  1.00  0.00
ATOM   5044  C   LEU   312      22.709  -0.539  25.265  1.00  0.00
ATOM   5045  O   LEU   312      22.839  -0.055  26.439  1.00  0.00
ATOM   5046  N   LEU   313      23.595  -0.473  24.244  1.00  0.00
ATOM   5047  H   LEU   313      23.306  -0.918  23.382  1.00  0.00
ATOM   5048  CA  LEU   313      24.829   0.343  24.221  1.00  0.00
ATOM   5049  HA  LEU   313      24.921   1.015  25.074  1.00  0.00
ATOM   5050  CB  LEU   313      26.051  -0.458  24.025  1.00  0.00
ATOM   5051  HB2 LEU   313      26.116  -1.067  23.122  1.00  0.00
ATOM   5052  HB3 LEU   313      26.960   0.123  23.869  1.00  0.00
ATOM   5053  CG  LEU   313      26.384  -1.453  25.154  1.00  0.00
ATOM   5054  HG  LEU   313      25.527  -2.120  25.244  1.00  0.00
ATOM   5055  CD1 LEU   313      27.624  -2.318  24.827  1.00  0.00
ATOM   5056 HD11 LEU   313      28.066  -2.826  25.685  1.00  0.00
ATOM   5057 HD12 LEU   313      28.374  -1.741  24.287  1.00  0.00
ATOM   5058 HD13 LEU   313      27.326  -3.116  24.147  1.00  0.00
ATOM   5059  CD2 LEU   313      26.601  -0.793  26.526  1.00  0.00
ATOM   5060 HD21 LEU   313      25.750  -0.150  26.753  1.00  0.00
ATOM   5061 HD22 LEU   313      26.784  -1.553  27.284  1.00  0.00
ATOM   5062 HD23 LEU   313      27.422  -0.077  26.478  1.00  0.00
ATOM   5063  C   LEU   313      24.856   1.357  23.057  1.00  0.00
ATOM   5064  O   LEU   313      24.318   1.137  21.981  1.00  0.00
ATOM   5065  N   ALA   314      25.732   2.311  23.171  1.00  0.00
ATOM   5066  H   ALA   314      26.255   2.448  24.028  1.00  0.00
ATOM   5067  CA  ALA   314      26.019   3.319  22.063  1.00  0.00
ATOM   5068  HA  ALA   314      25.127   3.927  21.911  1.00  0.00
ATOM   5069  CB  ALA   314      27.138   4.256  22.649  1.00  0.00
ATOM   5070  HB1 ALA   314      27.355   5.074  21.962  1.00  0.00
ATOM   5071  HB2 ALA   314      28.071   3.719  22.823  1.00  0.00
ATOM   5072  HB3 ALA   314      26.747   4.787  23.517  1.00  0.00
ATOM   5073  C   ALA   314      26.455   2.718  20.756  1.00  0.00
ATOM   5074  O   ALA   314      26.038   3.159  19.695  1.00  0.00
ATOM   5075  N   LYS   315      27.278   1.605  20.767  1.00  0.00
ATOM   5076  H   LYS   315      27.707   1.272  21.622  1.00  0.00
ATOM   5077  CA  LYS   315      27.634   0.980  19.489  1.00  0.00
ATOM   5078  HA  LYS   315      28.211   1.734  18.954  1.00  0.00
ATOM   5079  CB  LYS   315      28.646  -0.136  19.701  1.00  0.00
ATOM   5080  HB2 LYS   315      29.053  -0.457  18.743  1.00  0.00
ATOM   5081  HB3 LYS   315      29.497   0.276  20.243  1.00  0.00
ATOM   5082  CG  LYS   315      28.107  -1.355  20.584  1.00  0.00
ATOM   5083  HG2 LYS   315      27.666  -1.030  21.526  1.00  0.00
ATOM   5084  HG3 LYS   315      27.352  -1.930  20.048  1.00  0.00
ATOM   5085  CD  LYS   315      29.350  -2.108  21.006  1.00  0.00
ATOM   5086  HD2 LYS   315      30.014  -1.479  21.599  1.00  0.00
ATOM   5087  HD3 LYS   315      29.115  -2.925  21.689  1.00  0.00
ATOM   5088  CE  LYS   315      30.142  -2.642  19.771  1.00  0.00
ATOM   5089  HE2 LYS   315      29.504  -3.057  18.992  1.00  0.00
ATOM   5090  HE3 LYS   315      30.662  -1.786  19.339  1.00  0.00
ATOM   5091  NZ  LYS   315      31.269  -3.571  20.218  1.00  0.00
ATOM   5092  HZ1 LYS   315      31.831  -3.115  20.921  1.00  0.00
ATOM   5093  HZ2 LYS   315      31.985  -3.805  19.545  1.00  0.00
ATOM   5094  HZ3 LYS   315      30.825  -4.359  20.668  1.00  0.00
ATOM   5095  C   LYS   315      26.392   0.503  18.672  1.00  0.00
ATOM   5096  O   LYS   315      26.543   0.283  17.498  1.00  0.00
ATOM   5097  N   GLU   316      25.199   0.242  19.273  1.00  0.00
ATOM   5098  H   GLU   316      25.147   0.465  20.260  1.00  0.00
ATOM   5099  CA  GLU   316      23.953  -0.234  18.615  1.00  0.00
ATOM   5100  HA  GLU   316      24.177  -0.952  17.826  1.00  0.00
ATOM   5101  CB  GLU   316      23.171  -1.049  19.731  1.00  0.00
ATOM   5102  HB2 GLU   316      22.994  -0.416  20.600  1.00  0.00
ATOM   5103  HB3 GLU   316      22.209  -1.317  19.293  1.00  0.00
ATOM   5104  CG  GLU   316      23.928  -2.302  20.103  1.00  0.00
ATOM   5105  HG2 GLU   316      24.345  -2.696  19.177  1.00  0.00
ATOM   5106  HG3 GLU   316      24.731  -2.012  20.780  1.00  0.00
ATOM   5107  CD  GLU   316      23.234  -3.369  20.948  1.00  0.00
ATOM   5108  OE1 GLU   316      22.821  -3.133  22.144  1.00  0.00
ATOM   5109  OE2 GLU   316      23.139  -4.484  20.455  1.00  0.00
ATOM   5110  C   GLU   316      23.122   0.951  18.040  1.00  0.00
ATOM   5111  O   GLU   316      22.193   0.791  17.302  1.00  0.00
ATOM   5112  N   CYS   317      23.548   2.234  18.424  1.00  0.00
ATOM   5113  H   CYS   317      24.376   2.367  18.992  1.00  0.00
ATOM   5114  CA  CYS   317      22.883   3.474  18.060  1.00  0.00
ATOM   5115  HA  CYS   317      21.868   3.179  17.794  1.00  0.00
ATOM   5116  CB  CYS   317      22.992   4.377  19.285  1.00  0.00
ATOM   5117  HB2 CYS   317      24.037   4.663  19.404  1.00  0.00
ATOM   5118  HB3 CYS   317      22.462   5.303  19.062  1.00  0.00
ATOM   5119  SG  CYS   317      22.434   3.631  20.846  1.00  0.00
ATOM   5120  HG  CYS   317      23.474   2.831  21.098  1.00  0.00
ATOM   5121  C   CYS   317      23.518   4.147  16.723  1.00  0.00
ATOM   5122  O   CYS   317      24.578   3.752  16.251  1.00  0.00
ATOM   5123  N   ALA   318      22.730   5.079  16.120  1.00  0.00
ATOM   5124  H   ALA   318      21.729   4.994  16.249  1.00  0.00
ATOM   5125  CA  ALA   318      23.147   6.067  15.116  1.00  0.00
ATOM   5126  HA  ALA   318      24.181   6.312  15.358  1.00  0.00
ATOM   5127  CB  ALA   318      22.830   5.414  13.732  1.00  0.00
ATOM   5128  HB1 ALA   318      23.406   4.493  13.644  1.00  0.00
ATOM   5129  HB2 ALA   318      23.139   6.107  12.950  1.00  0.00
ATOM   5130  HB3 ALA   318      21.801   5.112  13.537  1.00  0.00
ATOM   5131  C   ALA   318      22.364   7.393  15.358  1.00  0.00
ATOM   5132  O   ALA   318      21.291   7.341  15.914  1.00  0.00
ATOM   5133  N   GLU   319      22.898   8.533  15.067  1.00  0.00
ATOM   5134  H   GLU   319      23.822   8.588  14.655  1.00  0.00
ATOM   5135  CA  GLU   319      22.387   9.842  15.584  1.00  0.00
ATOM   5136  HA  GLU   319      21.335   9.675  15.817  1.00  0.00
ATOM   5137  CB  GLU   319      23.167  10.035  16.947  1.00  0.00
ATOM   5138  HB2 GLU   319      22.818   9.236  17.601  1.00  0.00
ATOM   5139  HB3 GLU   319      24.227  10.218  16.768  1.00  0.00
ATOM   5140  CG  GLU   319      22.743  11.376  17.600  1.00  0.00
ATOM   5141  HG2 GLU   319      22.652  12.154  16.842  1.00  0.00
ATOM   5142  HG3 GLU   319      21.758  11.246  18.049  1.00  0.00
ATOM   5143  CD  GLU   319      23.772  11.888  18.641  1.00  0.00
ATOM   5144  OE1 GLU   319      25.024  11.629  18.613  1.00  0.00
ATOM   5145  OE2 GLU   319      23.378  12.602  19.590  1.00  0.00
ATOM   5146  C   GLU   319      22.529  11.004  14.580  1.00  0.00
ATOM   5147  O   GLU   319      23.632  11.163  14.131  1.00  0.00
ATOM   5148  N   GLY   320      21.515  11.854  14.341  1.00  0.00
ATOM   5149  H   GLY   320      20.719  11.686  14.944  1.00  0.00
ATOM   5150  CA  GLY   320      21.607  12.997  13.401  1.00  0.00
ATOM   5151  HA2 GLY   320      22.146  13.885  13.731  1.00  0.00
ATOM   5152  HA3 GLY   320      21.914  12.545  12.457  1.00  0.00
ATOM   5153  C   GLY   320      20.166  13.342  12.946  1.00  0.00
ATOM   5154  O   GLY   320      19.199  13.220  13.699  1.00  0.00
ATOM   5155  N   ALA   321      20.009  13.712  11.697  1.00  0.00
ATOM   5156  H   ALA   321      20.844  13.747  11.124  1.00  0.00
ATOM   5157  CA  ALA   321      18.713  14.190  11.175  1.00  0.00
ATOM   5158  HA  ALA   321      18.239  14.730  11.995  1.00  0.00
ATOM   5159  CB  ALA   321      18.858  15.084   9.976  1.00  0.00
ATOM   5160  HB1 ALA   321      19.746  15.677  10.197  1.00  0.00
ATOM   5161  HB2 ALA   321      17.923  15.587   9.730  1.00  0.00
ATOM   5162  HB3 ALA   321      19.262  14.408   9.223  1.00  0.00
ATOM   5163  C   ALA   321      17.689  13.003  10.907  1.00  0.00
ATOM   5164  O   ALA   321      18.018  11.865  10.606  1.00  0.00
ATOM   5165  N   TRP   322      16.405  13.234  11.103  1.00  0.00
ATOM   5166  H   TRP   322      16.128  14.174  11.358  1.00  0.00
ATOM   5167  CA  TRP   322      15.384  12.190  11.185  1.00  0.00
ATOM   5168  HA  TRP   322      15.649  11.395  11.881  1.00  0.00
ATOM   5169  CB  TRP   322      13.951  12.633  11.503  1.00  0.00
ATOM   5170  HB2 TRP   322      14.008  13.121  12.476  1.00  0.00
ATOM   5171  HB3 TRP   322      13.661  13.355  10.740  1.00  0.00
ATOM   5172  CG  TRP   322      12.882  11.581  11.459  1.00  0.00
ATOM   5173  CD1 TRP   322      12.413  10.917  12.547  1.00  0.00
ATOM   5174  HD1 TRP   322      12.796  11.116  13.537  1.00  0.00
ATOM   5175  NE1 TRP   322      11.376  10.145  12.126  1.00  0.00
ATOM   5176  HE1 TRP   322      10.612   9.994  12.769  1.00  0.00
ATOM   5177  CE2 TRP   322      11.135  10.149  10.736  1.00  0.00
ATOM   5178  CZ2 TRP   322      10.202   9.585   9.888  1.00  0.00
ATOM   5179  HZ2 TRP   322       9.523   8.850  10.293  1.00  0.00
ATOM   5180  CH2 TRP   322      10.150  10.036   8.554  1.00  0.00
ATOM   5181  HH2 TRP   322       9.484   9.569   7.844  1.00  0.00
ATOM   5182  CZ3 TRP   322      11.096  10.995   8.071  1.00  0.00
ATOM   5183  HZ3 TRP   322      11.069  11.240   7.020  1.00  0.00
ATOM   5184  CE3 TRP   322      12.046  11.523   8.905  1.00  0.00
ATOM   5185  HE3 TRP   322      12.722  12.286   8.547  1.00  0.00
ATOM   5186  CD2 TRP   322      12.108  11.117  10.287  1.00  0.00
ATOM   5187  C   TRP   322      15.352  11.458   9.776  1.00  0.00
ATOM   5188  O   TRP   322      15.145  10.247   9.782  1.00  0.00
ATOM   5189  N   VAL   323      15.779  12.138   8.694  1.00  0.00
ATOM   5190  H   VAL   323      15.912  13.139   8.774  1.00  0.00
ATOM   5191  CA  VAL   323      15.905  11.545   7.374  1.00  0.00
ATOM   5192  HA  VAL   323      14.910  11.181   7.121  1.00  0.00
ATOM   5193  CB  VAL   323      16.274  12.652   6.312  1.00  0.00
ATOM   5194  HB  VAL   323      16.430  12.111   5.378  1.00  0.00
ATOM   5195  CG1 VAL   323      15.284  13.765   6.230  1.00  0.00
ATOM   5196 HG11 VAL   323      14.251  13.465   6.406  1.00  0.00
ATOM   5197 HG12 VAL   323      15.519  14.511   6.989  1.00  0.00
ATOM   5198 HG13 VAL   323      15.319  14.110   5.197  1.00  0.00
ATOM   5199  CG2 VAL   323      17.633  13.256   6.544  1.00  0.00
ATOM   5200 HG21 VAL   323      18.390  12.499   6.752  1.00  0.00
ATOM   5201 HG22 VAL   323      17.605  13.865   7.448  1.00  0.00
ATOM   5202 HG23 VAL   323      17.923  13.710   5.597  1.00  0.00
ATOM   5203  C   VAL   323      16.892  10.342   7.365  1.00  0.00
ATOM   5204  O   VAL   323      16.852   9.669   6.358  1.00  0.00
ATOM   5205  N   GLN   324      17.756  10.116   8.353  1.00  0.00
ATOM   5206  H   GLN   324      17.944  10.753   9.118  1.00  0.00
ATOM   5207  CA  GLN   324      18.596   8.885   8.408  1.00  0.00
ATOM   5208  HA  GLN   324      19.270   8.808   7.555  1.00  0.00
ATOM   5209  CB  GLN   324      19.593   9.150   9.540  1.00  0.00
ATOM   5210  HB2 GLN   324      20.297   9.842   9.078  1.00  0.00
ATOM   5211  HB3 GLN   324      19.102   9.557  10.425  1.00  0.00
ATOM   5212  CG  GLN   324      20.378   7.883  10.076  1.00  0.00
ATOM   5213  HG2 GLN   324      19.712   7.181  10.577  1.00  0.00
ATOM   5214  HG3 GLN   324      20.849   7.313   9.275  1.00  0.00
ATOM   5215  CD  GLN   324      21.389   8.300  11.136  1.00  0.00
ATOM   5216  OE1 GLN   324      22.553   7.951  11.154  1.00  0.00
ATOM   5217  NE2 GLN   324      21.102   9.210  12.055  1.00  0.00
ATOM   5218 HE21 GLN   324      21.919   9.550  12.548  1.00  0.00
ATOM   5219 HE22 GLN   324      20.154   9.559  12.118  1.00  0.00
ATOM   5220  C   GLN   324      17.841   7.570   8.460  1.00  0.00
ATOM   5221  O   GLN   324      18.200   6.562   7.799  1.00  0.00
ATOM   5222  N   SER   325      16.711   7.582   9.188  1.00  0.00
ATOM   5223  H   SER   325      16.533   8.430   9.713  1.00  0.00
ATOM   5224  CA  SER   325      15.711   6.469   9.178  1.00  0.00
ATOM   5225  HA  SER   325      16.035   5.519   9.603  1.00  0.00
ATOM   5226  CB  SER   325      14.487   6.909   9.983  1.00  0.00
ATOM   5227  HB2 SER   325      13.813   6.136  10.354  1.00  0.00
ATOM   5228  HB3 SER   325      14.854   7.342  10.914  1.00  0.00
ATOM   5229  OG  SER   325      13.759   7.950   9.371  1.00  0.00
ATOM   5230  HG  SER   325      14.071   8.817   9.642  1.00  0.00
ATOM   5231  C   SER   325      15.286   6.050   7.717  1.00  0.00
ATOM   5232  O   SER   325      15.201   4.863   7.526  1.00  0.00
ATOM   5233  N   ILE   326      15.103   6.961   6.740  1.00  0.00
ATOM   5234  H   ILE   326      15.165   7.917   7.070  1.00  0.00
ATOM   5235  CA  ILE   326      14.682   6.734   5.346  1.00  0.00
ATOM   5236  HA  ILE   326      13.816   6.078   5.438  1.00  0.00
ATOM   5237  CB  ILE   326      14.236   8.004   4.644  1.00  0.00
ATOM   5238  HB  ILE   326      15.145   8.601   4.575  1.00  0.00
ATOM   5239  CG2 ILE   326      13.573   7.801   3.344  1.00  0.00
ATOM   5240 HG21 ILE   326      14.235   7.239   2.685  1.00  0.00
ATOM   5241 HG22 ILE   326      13.149   8.736   2.977  1.00  0.00
ATOM   5242 HG23 ILE   326      12.684   7.209   3.564  1.00  0.00
ATOM   5243  CG1 ILE   326      13.342   8.929   5.471  1.00  0.00
ATOM   5244 HG12 ILE   326      13.873   9.209   6.381  1.00  0.00
ATOM   5245 HG13 ILE   326      13.164   9.903   5.016  1.00  0.00
ATOM   5246  CD1 ILE   326      11.928   8.274   5.798  1.00  0.00
ATOM   5247 HD11 ILE   326      12.074   7.416   6.455  1.00  0.00
ATOM   5248 HD12 ILE   326      11.345   8.106   4.893  1.00  0.00
ATOM   5249 HD13 ILE   326      11.389   8.987   6.422  1.00  0.00
ATOM   5250  C   ILE   326      15.664   5.865   4.533  1.00  0.00
ATOM   5251  O   ILE   326      15.342   5.026   3.753  1.00  0.00
ATOM   5252  N   LEU   327      17.010   6.143   4.686  1.00  0.00
ATOM   5253  H   LEU   327      17.207   6.701   5.509  1.00  0.00
ATOM   5254  CA  LEU   327      18.202   5.325   4.202  1.00  0.00
ATOM   5255  HA  LEU   327      18.146   4.946   3.181  1.00  0.00
ATOM   5256  CB  LEU   327      19.550   6.119   4.339  1.00  0.00
ATOM   5257  HB2 LEU   327      19.725   6.488   5.350  1.00  0.00
ATOM   5258  HB3 LEU   327      20.338   5.425   4.043  1.00  0.00
ATOM   5259  CG  LEU   327      19.587   7.360   3.440  1.00  0.00
ATOM   5260  HG  LEU   327      18.554   7.569   3.161  1.00  0.00
ATOM   5261  CD1 LEU   327      20.143   8.527   4.132  1.00  0.00
ATOM   5262 HD11 LEU   327      19.390   8.980   4.777  1.00  0.00
ATOM   5263 HD12 LEU   327      20.439   9.339   3.468  1.00  0.00
ATOM   5264 HD13 LEU   327      20.985   8.172   4.726  1.00  0.00
ATOM   5265  CD2 LEU   327      20.458   7.160   2.183  1.00  0.00
ATOM   5266 HD21 LEU   327      20.783   8.084   1.703  1.00  0.00
ATOM   5267 HD22 LEU   327      21.336   6.579   2.466  1.00  0.00
ATOM   5268 HD23 LEU   327      19.914   6.600   1.423  1.00  0.00
ATOM   5269  C   LEU   327      18.254   3.996   5.002  1.00  0.00
ATOM   5270  O   LEU   327      18.075   2.967   4.376  1.00  0.00
ATOM   5271  N   TYR   328      18.384   4.080   6.381  1.00  0.00
ATOM   5272  H   TYR   328      18.210   5.001   6.765  1.00  0.00
ATOM   5273  CA  TYR   328      18.621   3.028   7.321  1.00  0.00
ATOM   5274  HA  TYR   328      19.554   2.550   7.022  1.00  0.00
ATOM   5275  CB  TYR   328      18.634   3.739   8.588  1.00  0.00
ATOM   5276  HB2 TYR   328      19.430   4.481   8.533  1.00  0.00
ATOM   5277  HB3 TYR   328      17.732   4.348   8.523  1.00  0.00
ATOM   5278  CG  TYR   328      18.998   3.078   9.911  1.00  0.00
ATOM   5279  CD1 TYR   328      17.936   2.641  10.730  1.00  0.00
ATOM   5280  HD1 TYR   328      16.894   2.743  10.465  1.00  0.00
ATOM   5281  CE1 TYR   328      18.230   2.171  11.989  1.00  0.00
ATOM   5282  HE1 TYR   328      17.446   1.943  12.696  1.00  0.00
ATOM   5283  CZ  TYR   328      19.578   1.868  12.343  1.00  0.00
ATOM   5284  OH  TYR   328      19.868   1.228  13.509  1.00  0.00
ATOM   5285  HH  TYR   328      20.825   1.199  13.570  1.00  0.00
ATOM   5286  CE2 TYR   328      20.646   2.294  11.526  1.00  0.00
ATOM   5287  HE2 TYR   328      21.686   2.228  11.808  1.00  0.00
ATOM   5288  CD2 TYR   328      20.347   2.874  10.257  1.00  0.00
ATOM   5289  HD2 TYR   328      21.136   3.073   9.547  1.00  0.00
ATOM   5290  C   TYR   328      17.501   1.928   7.157  1.00  0.00
ATOM   5291  O   TYR   328      17.914   0.777   7.017  1.00  0.00
ATOM   5292  N   PHE   329      16.186   2.158   7.298  1.00  0.00
ATOM   5293  H   PHE   329      15.853   3.114   7.316  1.00  0.00
ATOM   5294  CA  PHE   329      15.215   1.082   7.459  1.00  0.00
ATOM   5295  HA  PHE   329      15.605   0.291   8.100  1.00  0.00
ATOM   5296  CB  PHE   329      13.925   1.498   8.189  1.00  0.00
ATOM   5297  HB2 PHE   329      13.579   2.422   7.725  1.00  0.00
ATOM   5298  HB3 PHE   329      13.080   0.825   8.048  1.00  0.00
ATOM   5299  CG  PHE   329      14.053   1.839   9.689  1.00  0.00
ATOM   5300  CD1 PHE   329      14.780   0.914  10.493  1.00  0.00
ATOM   5301  HD1 PHE   329      15.107  -0.065  10.176  1.00  0.00
ATOM   5302  CE1 PHE   329      15.087   1.288  11.839  1.00  0.00
ATOM   5303  HE1 PHE   329      15.765   0.686  12.425  1.00  0.00
ATOM   5304  CZ  PHE   329      14.469   2.463  12.355  1.00  0.00
ATOM   5305  HZ  PHE   329      14.548   2.694  13.407  1.00  0.00
ATOM   5306  CE2 PHE   329      13.779   3.381  11.545  1.00  0.00
ATOM   5307  HE2 PHE   329      13.636   4.370  11.953  1.00  0.00
ATOM   5308  CD2 PHE   329      13.567   3.090  10.217  1.00  0.00
ATOM   5309  HD2 PHE   329      13.058   3.721   9.504  1.00  0.00
ATOM   5310  C   PHE   329      14.905   0.441   6.118  1.00  0.00
ATOM   5311  O   PHE   329      14.258  -0.578   6.115  1.00  0.00
ATOM   5312  N   ASN   330      15.363   1.081   4.966  1.00  0.00
ATOM   5313  H   ASN   330      15.811   1.986   5.053  1.00  0.00
ATOM   5314  CA  ASN   330      15.222   0.531   3.565  1.00  0.00
ATOM   5315  HA  ASN   330      14.407  -0.191   3.617  1.00  0.00
ATOM   5316  CB  ASN   330      14.762   1.663   2.582  1.00  0.00
ATOM   5317  HB2 ASN   330      15.451   2.507   2.584  1.00  0.00
ATOM   5318  HB3 ASN   330      14.830   1.291   1.560  1.00  0.00
ATOM   5319  CG  ASN   330      13.386   2.107   2.881  1.00  0.00
ATOM   5320  OD1 ASN   330      12.449   1.564   2.278  1.00  0.00
ATOM   5321  ND2 ASN   330      13.261   3.135   3.702  1.00  0.00
ATOM   5322 HD21 ASN   330      14.068   3.713   3.904  1.00  0.00
ATOM   5323 HD22 ASN   330      12.354   3.309   4.119  1.00  0.00
ATOM   5324  C   ASN   330      16.502  -0.111   3.122  1.00  0.00
ATOM   5325  O   ASN   330      16.554  -1.347   2.872  1.00  0.00
ATOM   5326  N   LEU   331      17.563   0.700   2.873  1.00  0.00
ATOM   5327  H   LEU   331      17.583   1.632   3.271  1.00  0.00
ATOM   5328  CA  LEU   331      18.692   0.232   2.093  1.00  0.00
ATOM   5329  HA  LEU   331      18.203  -0.371   1.328  1.00  0.00
ATOM   5330  CB  LEU   331      19.454   1.428   1.504  1.00  0.00
ATOM   5331  HB2 LEU   331      19.787   2.107   2.289  1.00  0.00
ATOM   5332  HB3 LEU   331      20.337   1.148   0.929  1.00  0.00
ATOM   5333  CG  LEU   331      18.573   2.402   0.569  1.00  0.00
ATOM   5334  HG  LEU   331      17.773   2.790   1.199  1.00  0.00
ATOM   5335  CD1 LEU   331      19.251   3.616   0.035  1.00  0.00
ATOM   5336 HD11 LEU   331      19.604   4.278   0.826  1.00  0.00
ATOM   5337 HD12 LEU   331      18.456   4.145  -0.491  1.00  0.00
ATOM   5338 HD13 LEU   331      20.026   3.307  -0.666  1.00  0.00
ATOM   5339  CD2 LEU   331      18.014   1.480  -0.569  1.00  0.00
ATOM   5340 HD21 LEU   331      17.194   0.924  -0.114  1.00  0.00
ATOM   5341 HD22 LEU   331      17.653   2.016  -1.447  1.00  0.00
ATOM   5342 HD23 LEU   331      18.845   0.859  -0.903  1.00  0.00
ATOM   5343  C   LEU   331      19.666  -0.634   2.893  1.00  0.00
ATOM   5344  O   LEU   331      19.881  -1.820   2.563  1.00  0.00
ATOM   5345  N   LEU   332      20.308  -0.153   3.896  1.00  0.00
ATOM   5346  H   LEU   332      20.165   0.838   4.050  1.00  0.00
ATOM   5347  CA  LEU   332      21.393  -0.815   4.621  1.00  0.00
ATOM   5348  HA  LEU   332      21.256  -1.890   4.732  1.00  0.00
ATOM   5349  CB  LEU   332      22.793  -0.597   3.950  1.00  0.00
ATOM   5350  HB2 LEU   332      22.699   0.469   3.742  1.00  0.00
ATOM   5351  HB3 LEU   332      23.616  -0.851   4.618  1.00  0.00
ATOM   5352  CG  LEU   332      22.987  -1.374   2.578  1.00  0.00
ATOM   5353  HG  LEU   332      22.213  -1.055   1.879  1.00  0.00
ATOM   5354  CD1 LEU   332      24.373  -0.975   2.042  1.00  0.00
ATOM   5355 HD11 LEU   332      24.541  -1.361   1.037  1.00  0.00
ATOM   5356 HD12 LEU   332      25.136  -1.274   2.761  1.00  0.00
ATOM   5357 HD13 LEU   332      24.315   0.112   2.101  1.00  0.00
ATOM   5358  CD2 LEU   332      22.975  -2.919   2.748  1.00  0.00
ATOM   5359 HD21 LEU   332      22.166  -3.329   3.352  1.00  0.00
ATOM   5360 HD22 LEU   332      22.893  -3.419   1.783  1.00  0.00
ATOM   5361 HD23 LEU   332      23.882  -3.322   3.201  1.00  0.00
ATOM   5362  C   LEU   332      21.456  -0.167   6.028  1.00  0.00
ATOM   5363  O   LEU   332      21.314   1.015   6.221  1.00  0.00
ATOM   5364  N   THR   333      21.828  -1.005   7.025  1.00  0.00
ATOM   5365  H   THR   333      21.929  -1.983   6.779  1.00  0.00
ATOM   5366  CA  THR   333      21.980  -0.674   8.426  1.00  0.00
ATOM   5367  HA  THR   333      21.216   0.057   8.688  1.00  0.00
ATOM   5368  CB  THR   333      21.933  -1.968   9.267  1.00  0.00
ATOM   5369  HB  THR   333      21.992  -1.658  10.310  1.00  0.00
ATOM   5370  CG2 THR   333      20.574  -2.680   9.011  1.00  0.00
ATOM   5371 HG21 THR   333      20.590  -3.112   8.010  1.00  0.00
ATOM   5372 HG22 THR   333      19.721  -2.016   9.151  1.00  0.00
ATOM   5373 HG23 THR   333      20.476  -3.426   9.800  1.00  0.00
ATOM   5374  OG1 THR   333      22.832  -2.924   8.906  1.00  0.00
ATOM   5375  HG1 THR   333      22.982  -3.488   9.668  1.00  0.00
ATOM   5376  C   THR   333      23.298   0.044   8.736  1.00  0.00
ATOM   5377  O   THR   333      23.377   0.931   9.544  1.00  0.00
ATOM   5378  N   ASN   334      24.366  -0.333   7.971  1.00  0.00
ATOM   5379  H   ASN   334      24.340  -1.124   7.339  1.00  0.00
ATOM   5380  CA  ASN   334      25.563   0.600   7.951  1.00  0.00
ATOM   5381  HA  ASN   334      25.689   0.997   8.958  1.00  0.00
ATOM   5382  CB  ASN   334      26.808  -0.217   7.777  1.00  0.00
ATOM   5383  HB2 ASN   334      27.705   0.384   7.629  1.00  0.00
ATOM   5384  HB3 ASN   334      26.934  -0.981   8.544  1.00  0.00
ATOM   5385  CG  ASN   334      26.699  -1.086   6.474  1.00  0.00
ATOM   5386  OD1 ASN   334      25.843  -0.933   5.589  1.00  0.00
ATOM   5387  ND2 ASN   334      27.659  -1.936   6.216  1.00  0.00
ATOM   5388 HD21 ASN   334      28.425  -2.057   6.867  1.00  0.00
ATOM   5389 HD22 ASN   334      27.630  -2.433   5.334  1.00  0.00
ATOM   5390  C   ASN   334      25.363   1.839   6.991  1.00  0.00
ATOM   5391  O   ASN   334      26.300   2.481   6.618  1.00  0.00
ATOM   5392  N   SER   335      24.136   1.987   6.468  1.00  0.00
ATOM   5393  H   SER   335      23.459   1.598   7.114  1.00  0.00
ATOM   5394  CA  SER   335      23.773   3.011   5.481  1.00  0.00
ATOM   5395  HA  SER   335      22.822   2.749   5.016  1.00  0.00
ATOM   5396  CB  SER   335      23.642   4.354   6.183  1.00  0.00
ATOM   5397  HB2 SER   335      24.531   4.552   6.780  1.00  0.00
ATOM   5398  HB3 SER   335      23.476   5.133   5.438  1.00  0.00
ATOM   5399  OG  SER   335      22.495   4.278   6.989  1.00  0.00
ATOM   5400  HG  SER   335      22.605   4.891   7.720  1.00  0.00
ATOM   5401  C   SER   335      24.728   3.093   4.214  1.00  0.00
ATOM   5402  O   SER   335      24.719   4.115   3.548  1.00  0.00
ATOM   5403  N   LYS   336      25.521   2.070   3.899  1.00  0.00
ATOM   5404  H   LYS   336      25.499   1.200   4.417  1.00  0.00
ATOM   5405  CA  LYS   336      26.607   2.121   2.819  1.00  0.00
ATOM   5406  HA  LYS   336      27.189   3.034   2.942  1.00  0.00
ATOM   5407  CB  LYS   336      27.705   1.128   3.187  1.00  0.00
ATOM   5408  HB2 LYS   336      27.327   0.109   3.276  1.00  0.00
ATOM   5409  HB3 LYS   336      28.432   1.179   2.378  1.00  0.00
ATOM   5410  CG  LYS   336      28.567   1.583   4.458  1.00  0.00
ATOM   5411  HG2 LYS   336      28.718   2.658   4.359  1.00  0.00
ATOM   5412  HG3 LYS   336      27.967   1.517   5.365  1.00  0.00
ATOM   5413  CD  LYS   336      29.884   0.843   4.791  1.00  0.00
ATOM   5414  HD2 LYS   336      30.426   1.523   5.448  1.00  0.00
ATOM   5415  HD3 LYS   336      29.641  -0.056   5.357  1.00  0.00
ATOM   5416  CE  LYS   336      30.825   0.583   3.616  1.00  0.00
ATOM   5417  HE2 LYS   336      30.299  -0.156   3.010  1.00  0.00
ATOM   5418  HE3 LYS   336      30.916   1.570   3.162  1.00  0.00
ATOM   5419  NZ  LYS   336      32.067   0.025   4.092  1.00  0.00
ATOM   5420  HZ1 LYS   336      32.571  -0.191   3.244  1.00  0.00
ATOM   5421  HZ2 LYS   336      31.981  -0.892   4.506  1.00  0.00
ATOM   5422  HZ3 LYS   336      32.538   0.597   4.778  1.00  0.00
ATOM   5423  C   LYS   336      26.161   2.027   1.371  1.00  0.00
ATOM   5424  O   LYS   336      26.990   1.606   0.551  1.00  0.00
ATOM   5425  N   SER   337      24.875   2.330   1.108  1.00  0.00
ATOM   5426  H   SER   337      24.242   2.622   1.843  1.00  0.00
ATOM   5427  CA  SER   337      24.431   2.276  -0.336  1.00  0.00
ATOM   5428  HA  SER   337      24.702   1.283  -0.695  1.00  0.00
ATOM   5429  CB  SER   337      22.896   2.409  -0.369  1.00  0.00
ATOM   5430  HB2 SER   337      22.617   2.480  -1.421  1.00  0.00
ATOM   5431  HB3 SER   337      22.404   1.535   0.058  1.00  0.00
ATOM   5432  OG  SER   337      22.454   3.578   0.399  1.00  0.00
ATOM   5433  HG  SER   337      23.013   4.343   0.244  1.00  0.00
ATOM   5434  C   SER   337      25.113   3.336  -1.193  1.00  0.00
ATOM   5435  O   SER   337      25.610   4.303  -0.609  1.00  0.00
ATOM   5436  N   LEU   338      25.066   3.227  -2.509  1.00  0.00
ATOM   5437  H   LEU   338      24.624   2.438  -2.965  1.00  0.00
ATOM   5438  CA  LEU   338      25.646   4.132  -3.443  1.00  0.00
ATOM   5439  HA  LEU   338      26.662   4.258  -3.069  1.00  0.00
ATOM   5440  CB  LEU   338      25.691   3.569  -4.856  1.00  0.00
ATOM   5441  HB2 LEU   338      24.669   3.476  -5.223  1.00  0.00
ATOM   5442  HB3 LEU   338      26.199   4.336  -5.440  1.00  0.00
ATOM   5443  CG  LEU   338      26.441   2.286  -5.109  1.00  0.00
ATOM   5444  HG  LEU   338      25.974   1.469  -4.559  1.00  0.00
ATOM   5445  CD1 LEU   338      26.259   1.834  -6.681  1.00  0.00
ATOM   5446 HD11 LEU   338      26.438   2.672  -7.355  1.00  0.00
ATOM   5447 HD12 LEU   338      25.238   1.458  -6.737  1.00  0.00
ATOM   5448 HD13 LEU   338      26.930   1.002  -6.894  1.00  0.00
ATOM   5449  CD2 LEU   338      27.904   2.362  -4.699  1.00  0.00
ATOM   5450 HD21 LEU   338      28.379   3.213  -5.187  1.00  0.00
ATOM   5451 HD22 LEU   338      28.015   2.445  -3.618  1.00  0.00
ATOM   5452 HD23 LEU   338      28.438   1.527  -5.151  1.00  0.00
ATOM   5453  C   LEU   338      24.940   5.513  -3.304  1.00  0.00
ATOM   5454  O   LEU   338      23.804   5.589  -2.868  1.00  0.00
ATOM   5455  N   ASP   339      25.524   6.583  -3.735  1.00  0.00
ATOM   5456  H   ASP   339      26.478   6.472  -4.057  1.00  0.00
ATOM   5457  CA  ASP   339      24.831   7.892  -3.901  1.00  0.00
ATOM   5458  HA  ASP   339      24.418   8.090  -2.912  1.00  0.00
ATOM   5459  CB  ASP   339      25.823   8.997  -4.316  1.00  0.00
ATOM   5460  HB2 ASP   339      25.906   9.108  -5.397  1.00  0.00
ATOM   5461  HB3 ASP   339      25.375   9.890  -3.880  1.00  0.00
ATOM   5462  CG  ASP   339      27.291   8.745  -3.786  1.00  0.00
ATOM   5463  OD1 ASP   339      27.677   9.344  -2.778  1.00  0.00
ATOM   5464  OD2 ASP   339      27.995   7.874  -4.370  1.00  0.00
ATOM   5465  C   ASP   339      23.688   7.791  -4.867  1.00  0.00
ATOM   5466  O   ASP   339      23.667   6.996  -5.750  1.00  0.00
ATOM   5467  N   VAL   340      22.589   8.503  -4.544  1.00  0.00
ATOM   5468  H   VAL   340      22.823   9.212  -3.860  1.00  0.00
ATOM   5469  CA  VAL   340      21.441   8.658  -5.384  1.00  0.00
ATOM   5470  HA  VAL   340      20.774   9.364  -4.888  1.00  0.00
ATOM   5471  CB  VAL   340      21.855   9.375  -6.739  1.00  0.00
ATOM   5472  HB  VAL   340      22.278   8.622  -7.405  1.00  0.00
ATOM   5473  CG1 VAL   340      20.746  10.135  -7.437  1.00  0.00
ATOM   5474 HG11 VAL   340      19.931   9.470  -7.722  1.00  0.00
ATOM   5475 HG12 VAL   340      20.422  10.989  -6.842  1.00  0.00
ATOM   5476 HG13 VAL   340      21.035  10.591  -8.384  1.00  0.00
ATOM   5477  CG2 VAL   340      23.017  10.298  -6.581  1.00  0.00
ATOM   5478 HG21 VAL   340      23.038  10.672  -7.605  1.00  0.00
ATOM   5479 HG22 VAL   340      23.984   9.847  -6.359  1.00  0.00
ATOM   5480 HG23 VAL   340      22.825  11.106  -5.875  1.00  0.00
ATOM   5481  C   VAL   340      20.537   7.453  -5.480  1.00  0.00
ATOM   5482  O   VAL   340      19.451   7.606  -5.998  1.00  0.00
ATOM   5483  N   LEU   341      20.944   6.274  -4.982  1.00  0.00
ATOM   5484  H   LEU   341      21.895   6.245  -4.633  1.00  0.00
ATOM   5485  CA  LEU   341      20.199   5.050  -5.029  1.00  0.00
ATOM   5486  HA  LEU   341      19.883   4.909  -6.062  1.00  0.00
ATOM   5487  CB  LEU   341      21.210   3.877  -4.628  1.00  0.00
ATOM   5488  HB2 LEU   341      21.938   3.827  -5.438  1.00  0.00
ATOM   5489  HB3 LEU   341      21.683   4.245  -3.718  1.00  0.00
ATOM   5490  CG  LEU   341      20.636   2.438  -4.413  1.00  0.00
ATOM   5491  HG  LEU   341      20.114   2.325  -3.463  1.00  0.00
ATOM   5492  CD1 LEU   341      19.789   1.949  -5.544  1.00  0.00
ATOM   5493 HD11 LEU   341      20.309   2.213  -6.464  1.00  0.00
ATOM   5494 HD12 LEU   341      18.805   2.414  -5.484  1.00  0.00
ATOM   5495 HD13 LEU   341      19.732   0.871  -5.698  1.00  0.00
ATOM   5496  CD2 LEU   341      21.789   1.435  -4.207  1.00  0.00
ATOM   5497 HD21 LEU   341      22.288   1.697  -3.274  1.00  0.00
ATOM   5498 HD22 LEU   341      21.337   0.449  -4.107  1.00  0.00
ATOM   5499 HD23 LEU   341      22.458   1.439  -5.068  1.00  0.00
ATOM   5500  C   LEU   341      18.871   5.142  -4.205  1.00  0.00
ATOM   5501  O   LEU   341      17.818   4.645  -4.554  1.00  0.00
ATOM   5502  N   LEU   342      18.873   5.961  -3.124  1.00  0.00
ATOM   5503  H   LEU   342      19.794   6.151  -2.747  1.00  0.00
ATOM   5504  CA  LEU   342      17.649   6.389  -2.400  1.00  0.00
ATOM   5505  HA  LEU   342      17.099   5.492  -2.115  1.00  0.00
ATOM   5506  CB  LEU   342      18.032   7.173  -1.132  1.00  0.00
ATOM   5507  HB2 LEU   342      18.876   6.764  -0.576  1.00  0.00
ATOM   5508  HB3 LEU   342      18.354   8.160  -1.463  1.00  0.00
ATOM   5509  CG  LEU   342      16.765   7.369  -0.243  1.00  0.00
ATOM   5510  HG  LEU   342      15.841   7.571  -0.784  1.00  0.00
ATOM   5511  CD1 LEU   342      16.569   6.019   0.466  1.00  0.00
ATOM   5512 HD11 LEU   342      17.547   5.825   0.904  1.00  0.00
ATOM   5513 HD12 LEU   342      16.269   5.232  -0.226  1.00  0.00
ATOM   5514 HD13 LEU   342      15.693   6.142   1.103  1.00  0.00
ATOM   5515  CD2 LEU   342      17.080   8.474   0.785  1.00  0.00
ATOM   5516 HD21 LEU   342      16.364   9.257   0.537  1.00  0.00
ATOM   5517 HD22 LEU   342      16.906   8.161   1.815  1.00  0.00
ATOM   5518 HD23 LEU   342      18.032   8.992   0.663  1.00  0.00
ATOM   5519  C   LEU   342      16.663   7.217  -3.308  1.00  0.00
ATOM   5520  O   LEU   342      15.432   7.175  -3.174  1.00  0.00
ATOM   5521  N   ASN   343      17.126   7.854  -4.392  1.00  0.00
ATOM   5522  H   ASN   343      18.081   7.680  -4.680  1.00  0.00
ATOM   5523  CA  ASN   343      16.350   8.712  -5.312  1.00  0.00
ATOM   5524  HA  ASN   343      15.546   9.146  -4.718  1.00  0.00
ATOM   5525  CB  ASN   343      17.083   9.918  -5.834  1.00  0.00
ATOM   5526  HB2 ASN   343      18.073   9.565  -6.123  1.00  0.00
ATOM   5527  HB3 ASN   343      16.466  10.301  -6.646  1.00  0.00
ATOM   5528  CG  ASN   343      17.332  11.105  -4.885  1.00  0.00
ATOM   5529  OD1 ASN   343      17.678  10.892  -3.746  1.00  0.00
ATOM   5530  ND2 ASN   343      17.328  12.364  -5.251  1.00  0.00
ATOM   5531 HD21 ASN   343      17.148  12.523  -6.236  1.00  0.00
ATOM   5532 HD22 ASN   343      17.608  13.007  -4.520  1.00  0.00
ATOM   5533  C   ASN   343      15.543   7.825  -6.357  1.00  0.00
ATOM   5534  O   ASN   343      14.476   8.234  -6.843  1.00  0.00
ATOM   5535  N   ARG   344      16.110   6.641  -6.694  1.00  0.00
ATOM   5536  H   ARG   344      16.984   6.398  -6.242  1.00  0.00
ATOM   5537  CA  ARG   344      15.423   5.639  -7.460  1.00  0.00
ATOM   5538  HA  ARG   344      15.286   5.920  -8.504  1.00  0.00
ATOM   5539  CB  ARG   344      16.502   4.479  -7.674  1.00  0.00
ATOM   5540  HB2 ARG   344      17.520   4.810  -7.467  1.00  0.00
ATOM   5541  HB3 ARG   344      16.281   3.773  -6.873  1.00  0.00
ATOM   5542  CG  ARG   344      16.458   3.722  -9.032  1.00  0.00
ATOM   5543  HG2 ARG   344      15.580   3.079  -8.977  1.00  0.00
ATOM   5544  HG3 ARG   344      16.252   4.459  -9.808  1.00  0.00
ATOM   5545  CD  ARG   344      17.726   2.948  -9.425  1.00  0.00
ATOM   5546  HD2 ARG   344      17.652   2.581 -10.449  1.00  0.00
ATOM   5547  HD3 ARG   344      18.582   3.621  -9.372  1.00  0.00
ATOM   5548  NE  ARG   344      17.958   1.740  -8.450  1.00  0.00
ATOM   5549  HE  ARG   344      17.629   1.887  -7.506  1.00  0.00
ATOM   5550  CZ  ARG   344      18.312   0.536  -8.798  1.00  0.00
ATOM   5551  NH1 ARG   344      18.967   0.225  -9.909  1.00  0.00
ATOM   5552 HH11 ARG   344      19.049   0.909 -10.647  1.00  0.00
ATOM   5553 HH12 ARG   344      19.330  -0.690 -10.135  1.00  0.00
ATOM   5554  NH2 ARG   344      18.116  -0.429  -8.030  1.00  0.00
ATOM   5555 HH21 ARG   344      17.527  -0.140  -7.262  1.00  0.00
ATOM   5556 HH22 ARG   344      18.453  -1.347  -8.279  1.00  0.00
ATOM   5557  C   ARG   344      14.085   5.164  -6.822  1.00  0.00
ATOM   5558  O   ARG   344      13.994   5.016  -5.633  1.00  0.00
ATOM   5559  N   THR   345      13.089   5.005  -7.647  1.00  0.00
ATOM   5560  H   THR   345      13.294   5.297  -8.595  1.00  0.00
ATOM   5561  CA  THR   345      11.677   4.860  -7.312  1.00  0.00
ATOM   5562  HA  THR   345      11.368   5.066  -6.287  1.00  0.00
ATOM   5563  CB  THR   345      10.756   5.675  -8.326  1.00  0.00
ATOM   5564  HB  THR   345       9.696   5.527  -8.117  1.00  0.00
ATOM   5565  CG2 THR   345      10.989   7.150  -8.232  1.00  0.00
ATOM   5566 HG21 THR   345      10.179   7.637  -8.775  1.00  0.00
ATOM   5567 HG22 THR   345      11.916   7.365  -8.762  1.00  0.00
ATOM   5568 HG23 THR   345      10.976   7.540  -7.214  1.00  0.00
ATOM   5569  OG1 THR   345      10.926   5.271  -9.676  1.00  0.00
ATOM   5570  HG1 THR   345      10.102   4.799  -9.816  1.00  0.00
ATOM   5571  C   THR   345      11.381   3.418  -7.439  1.00  0.00
ATOM   5572  O   THR   345      10.232   2.988  -7.341  1.00  0.00
ATOM   5573  N   LEU   346      12.303   2.501  -7.810  1.00  0.00
ATOM   5574  H   LEU   346      13.110   3.021  -8.132  1.00  0.00
ATOM   5575  CA  LEU   346      12.264   1.032  -7.881  1.00  0.00
ATOM   5576  HA  LEU   346      11.404   0.694  -7.304  1.00  0.00
ATOM   5577  CB  LEU   346      12.080   0.588  -9.332  1.00  0.00
ATOM   5578  HB2 LEU   346      12.970   0.707  -9.951  1.00  0.00
ATOM   5579  HB3 LEU   346      12.038  -0.498  -9.259  1.00  0.00
ATOM   5580  CG  LEU   346      10.953   1.107 -10.222  1.00  0.00
ATOM   5581  HG  LEU   346      11.029   2.192 -10.295  1.00  0.00
ATOM   5582  CD1 LEU   346      11.110   0.535 -11.693  1.00  0.00
ATOM   5583 HD11 LEU   346      10.203   0.830 -12.222  1.00  0.00
ATOM   5584 HD12 LEU   346      11.165  -0.551 -11.624  1.00  0.00
ATOM   5585 HD13 LEU   346      11.965   0.854 -12.288  1.00  0.00
ATOM   5586  CD2 LEU   346       9.647   0.597  -9.707  1.00  0.00
ATOM   5587 HD21 LEU   346       8.814   1.021 -10.268  1.00  0.00
ATOM   5588 HD22 LEU   346       9.551  -0.488  -9.742  1.00  0.00
ATOM   5589 HD23 LEU   346       9.457   0.797  -8.653  1.00  0.00
ATOM   5590  C   LEU   346      13.526   0.549  -7.305  1.00  0.00
ATOM   5591  O   LEU   346      14.591   0.881  -7.771  1.00  0.00
ATOM   5592  N   ASN   347      13.423  -0.491  -6.441  1.00  0.00
ATOM   5593  H   ASN   347      12.519  -0.811  -6.116  1.00  0.00
ATOM   5594  CA  ASN   347      14.615  -1.044  -5.797  1.00  0.00
ATOM   5595  HA  ASN   347      15.355  -1.215  -6.580  1.00  0.00
ATOM   5596  CB  ASN   347      15.078  -0.190  -4.624  1.00  0.00
ATOM   5597  HB2 ASN   347      14.250   0.188  -4.024  1.00  0.00
ATOM   5598  HB3 ASN   347      15.624  -0.829  -3.929  1.00  0.00
ATOM   5599  CG  ASN   347      16.104   0.946  -5.001  1.00  0.00
ATOM   5600  OD1 ASN   347      16.861   0.824  -5.960  1.00  0.00
ATOM   5601  ND2 ASN   347      16.286   2.000  -4.213  1.00  0.00
ATOM   5602 HD21 ASN   347      15.769   2.163  -3.357  1.00  0.00
ATOM   5603 HD22 ASN   347      16.985   2.694  -4.449  1.00  0.00
ATOM   5604  C   ASN   347      14.300  -2.442  -5.292  1.00  0.00
ATOM   5605  O   ASN   347      13.190  -2.803  -4.926  1.00  0.00
ATOM   5606  N   PHE   348      15.379  -3.247  -5.287  1.00  0.00
ATOM   5607  H   PHE   348      16.286  -2.813  -5.414  1.00  0.00
ATOM   5608  CA  PHE   348      15.383  -4.684  -4.972  1.00  0.00
ATOM   5609  HA  PHE   348      16.424  -4.987  -5.087  1.00  0.00
ATOM   5610  CB  PHE   348      15.071  -4.912  -3.448  1.00  0.00
ATOM   5611  HB2 PHE   348      14.028  -4.661  -3.259  1.00  0.00
ATOM   5612  HB3 PHE   348      15.074  -5.988  -3.278  1.00  0.00
ATOM   5613  CG  PHE   348      15.892  -4.181  -2.415  1.00  0.00
ATOM   5614  CD1 PHE   348      17.317  -4.375  -2.208  1.00  0.00
ATOM   5615  HD1 PHE   348      17.720  -5.216  -2.753  1.00  0.00
ATOM   5616  CE1 PHE   348      17.991  -3.700  -1.212  1.00  0.00
ATOM   5617  HE1 PHE   348      19.059  -3.834  -1.116  1.00  0.00
ATOM   5618  CZ  PHE   348      17.305  -2.771  -0.391  1.00  0.00
ATOM   5619  HZ  PHE   348      17.933  -2.392   0.402  1.00  0.00
ATOM   5620  CE2 PHE   348      15.976  -2.433  -0.717  1.00  0.00
ATOM   5621  HE2 PHE   348      15.416  -1.846  -0.004  1.00  0.00
ATOM   5622  CD2 PHE   348      15.279  -3.116  -1.713  1.00  0.00
ATOM   5623  HD2 PHE   348      14.260  -2.857  -1.956  1.00  0.00
ATOM   5624  C   PHE   348      14.676  -5.694  -5.968  1.00  0.00
ATOM   5625  O   PHE   348      13.821  -5.248  -6.695  1.00  0.00
ATOM   5626  N   GLU   349      15.035  -6.994  -6.084  1.00  0.00
ATOM   5627  H   GLU   349      15.853  -7.243  -5.541  1.00  0.00
ATOM   5628  CA  GLU   349      14.226  -8.089  -6.671  1.00  0.00
ATOM   5629  HA  GLU   349      14.014  -7.892  -7.722  1.00  0.00
ATOM   5630  CB  GLU   349      15.126  -9.404  -6.598  1.00  0.00
ATOM   5631  HB2 GLU   349      15.718  -9.483  -5.686  1.00  0.00
ATOM   5632  HB3 GLU   349      14.475 -10.261  -6.423  1.00  0.00
ATOM   5633  CG  GLU   349      16.014  -9.501  -7.840  1.00  0.00
ATOM   5634  HG2 GLU   349      16.501  -8.530  -7.919  1.00  0.00
ATOM   5635  HG3 GLU   349      16.788 -10.264  -7.752  1.00  0.00
ATOM   5636  CD  GLU   349      15.203  -9.718  -9.141  1.00  0.00
ATOM   5637  OE1 GLU   349      15.547  -8.987 -10.113  1.00  0.00
ATOM   5638  OE2 GLU   349      14.105 -10.284  -9.136  1.00  0.00
ATOM   5639  C   GLU   349      12.992  -8.352  -5.808  1.00  0.00
ATOM   5640  O   GLU   349      12.961  -8.047  -4.583  1.00  0.00
ATOM   5641  N   TRP   350      11.993  -8.926  -6.467  1.00  0.00
ATOM   5642  H   TRP   350      12.017  -9.300  -7.408  1.00  0.00
ATOM   5643  CA  TRP   350      10.773  -9.328  -5.774  1.00  0.00
ATOM   5644  HA  TRP   350      10.628  -8.588  -4.987  1.00  0.00
ATOM   5645  CB  TRP   350       9.629  -9.236  -6.801  1.00  0.00
ATOM   5646  HB2 TRP   350       8.735  -9.556  -6.266  1.00  0.00
ATOM   5647  HB3 TRP   350       9.528  -8.176  -7.032  1.00  0.00
ATOM   5648  CG  TRP   350       9.816 -10.025  -8.085  1.00  0.00
ATOM   5649  CD1 TRP   350      10.640 -11.066  -8.271  1.00  0.00
ATOM   5650  HD1 TRP   350      11.413 -11.289  -7.550  1.00  0.00
ATOM   5651  NE1 TRP   350      10.393 -11.566  -9.553  1.00  0.00
ATOM   5652  HE1 TRP   350      11.037 -12.215  -9.983  1.00  0.00
ATOM   5653  CE2 TRP   350       9.178 -11.078 -10.092  1.00  0.00
ATOM   5654  CZ2 TRP   350       8.399 -11.363 -11.179  1.00  0.00
ATOM   5655  HZ2 TRP   350       8.652 -12.234 -11.765  1.00  0.00
ATOM   5656  CH2 TRP   350       7.122 -10.793 -11.328  1.00  0.00
ATOM   5657  HH2 TRP   350       6.414 -11.194 -12.038  1.00  0.00
ATOM   5658  CZ3 TRP   350       6.791  -9.723 -10.505  1.00  0.00
ATOM   5659  HZ3 TRP   350       5.855  -9.215 -10.683  1.00  0.00
ATOM   5660  CE3 TRP   350       7.704  -9.263  -9.503  1.00  0.00
ATOM   5661  HE3 TRP   350       7.439  -8.404  -8.904  1.00  0.00
ATOM   5662  CD2 TRP   350       8.804 -10.022  -9.139  1.00  0.00
ATOM   5663  C   TRP   350      10.715 -10.657  -4.881  1.00  0.00
ATOM   5664  O   TRP   350      11.464 -11.594  -4.991  1.00  0.00
ATOM   5665  N   ARG   351       9.679 -10.647  -4.013  1.00  0.00
ATOM   5666  H   ARG   351       9.049  -9.858  -4.096  1.00  0.00
ATOM   5667  CA  ARG   351       9.540 -11.624  -2.823  1.00  0.00
ATOM   5668  HA  ARG   351      10.074 -12.534  -3.097  1.00  0.00
ATOM   5669  CB  ARG   351      10.368 -10.966  -1.689  1.00  0.00
ATOM   5670  HB2 ARG   351      11.278 -10.619  -2.179  1.00  0.00
ATOM   5671  HB3 ARG   351       9.911 -10.106  -1.201  1.00  0.00
ATOM   5672  CG  ARG   351      10.818 -11.931  -0.632  1.00  0.00
ATOM   5673  HG2 ARG   351      11.323 -11.411   0.182  1.00  0.00
ATOM   5674  HG3 ARG   351       9.963 -12.445  -0.191  1.00  0.00
ATOM   5675  CD  ARG   351      11.772 -13.082  -1.069  1.00  0.00
ATOM   5676  HD2 ARG   351      11.279 -13.929  -1.545  1.00  0.00
ATOM   5677  HD3 ARG   351      12.448 -12.556  -1.744  1.00  0.00
ATOM   5678  NE  ARG   351      12.516 -13.546   0.072  1.00  0.00
ATOM   5679  HE  ARG   351      13.226 -12.969   0.502  1.00  0.00
ATOM   5680  CZ  ARG   351      12.263 -14.590   0.849  1.00  0.00
ATOM   5681  NH1 ARG   351      11.423 -15.532   0.731  1.00  0.00
ATOM   5682 HH11 ARG   351      10.791 -15.638  -0.049  1.00  0.00
ATOM   5683 HH12 ARG   351      11.424 -16.138   1.539  1.00  0.00
ATOM   5684  NH2 ARG   351      12.851 -14.560   1.986  1.00  0.00
ATOM   5685 HH21 ARG   351      13.452 -13.797   2.266  1.00  0.00
ATOM   5686 HH22 ARG   351      12.652 -15.286   2.658  1.00  0.00
ATOM   5687  C   ARG   351       8.116 -12.016  -2.400  1.00  0.00
ATOM   5688  O   ARG   351       7.250 -11.159  -2.269  1.00  0.00
ATOM   5689  N   ALA   352       7.832 -13.287  -2.349  1.00  0.00
ATOM   5690  H   ALA   352       8.599 -13.911  -2.571  1.00  0.00
ATOM   5691  CA  ALA   352       6.385 -13.788  -2.195  1.00  0.00
ATOM   5692  HA  ALA   352       5.665 -13.077  -2.602  1.00  0.00
ATOM   5693  CB  ALA   352       6.269 -15.082  -3.025  1.00  0.00
ATOM   5694  HB1 ALA   352       5.384 -15.659  -2.756  1.00  0.00
ATOM   5695  HB2 ALA   352       7.148 -15.688  -2.805  1.00  0.00
ATOM   5696  HB3 ALA   352       6.449 -14.902  -4.085  1.00  0.00
ATOM   5697  C   ALA   352       5.937 -14.006  -0.733  1.00  0.00
ATOM   5698  O   ALA   352       6.594 -14.688   0.003  1.00  0.00
ATOM   5699  N   PHE   353       4.688 -13.611  -0.341  1.00  0.00
ATOM   5700  H   PHE   353       4.117 -13.138  -1.031  1.00  0.00
ATOM   5701  CA  PHE   353       4.274 -13.415   1.002  1.00  0.00
ATOM   5702  HA  PHE   353       4.547 -14.342   1.507  1.00  0.00
ATOM   5703  CB  PHE   353       5.057 -12.255   1.619  1.00  0.00
ATOM   5704  HB2 PHE   353       4.929 -12.376   2.695  1.00  0.00
ATOM   5705  HB3 PHE   353       6.098 -12.106   1.335  1.00  0.00
ATOM   5706  CG  PHE   353       4.399 -10.992   1.353  1.00  0.00
ATOM   5707  CD1 PHE   353       3.450 -10.461   2.252  1.00  0.00
ATOM   5708  HD1 PHE   353       3.231 -10.887   3.221  1.00  0.00
ATOM   5709  CE1 PHE   353       2.895  -9.185   1.980  1.00  0.00
ATOM   5710  HE1 PHE   353       2.171  -8.821   2.694  1.00  0.00
ATOM   5711  CZ  PHE   353       3.220  -8.523   0.802  1.00  0.00
ATOM   5712  HZ  PHE   353       2.816  -7.574   0.479  1.00  0.00
ATOM   5713  CE2 PHE   353       4.205  -9.067  -0.055  1.00  0.00
ATOM   5714  HE2 PHE   353       4.519  -8.420  -0.861  1.00  0.00
ATOM   5715  CD2 PHE   353       4.800 -10.252   0.201  1.00  0.00
ATOM   5716  HD2 PHE   353       5.642 -10.629  -0.361  1.00  0.00
ATOM   5717  C   PHE   353       2.735 -13.264   1.287  1.00  0.00
ATOM   5718  O   PHE   353       1.952 -12.925   0.414  1.00  0.00
ATOM   5719  N   LYS   354       2.368 -13.497   2.542  1.00  0.00
ATOM   5720  H   LYS   354       3.045 -13.848   3.209  1.00  0.00
ATOM   5721  CA  LYS   354       0.996 -13.240   3.075  1.00  0.00
ATOM   5722  HA  LYS   354       0.597 -12.504   2.378  1.00  0.00
ATOM   5723  CB  LYS   354       0.088 -14.432   3.071  1.00  0.00
ATOM   5724  HB2 LYS   354       0.108 -14.962   2.118  1.00  0.00
ATOM   5725  HB3 LYS   354       0.621 -15.123   3.724  1.00  0.00
ATOM   5726  CG  LYS   354      -1.252 -14.165   3.721  1.00  0.00
ATOM   5727  HG2 LYS   354      -1.737 -15.129   3.873  1.00  0.00
ATOM   5728  HG3 LYS   354      -1.274 -13.609   4.659  1.00  0.00
ATOM   5729  CD  LYS   354      -2.203 -13.428   2.814  1.00  0.00
ATOM   5730  HD2 LYS   354      -1.783 -12.487   2.460  1.00  0.00
ATOM   5731  HD3 LYS   354      -2.441 -14.015   1.927  1.00  0.00
ATOM   5732  CE  LYS   354      -3.464 -13.161   3.636  1.00  0.00
ATOM   5733  HE2 LYS   354      -3.724 -14.036   4.231  1.00  0.00
ATOM   5734  HE3 LYS   354      -3.108 -12.412   4.344  1.00  0.00
ATOM   5735  NZ  LYS   354      -4.685 -12.741   2.896  1.00  0.00
ATOM   5736  HZ1 LYS   354      -4.509 -11.974   2.264  1.00  0.00
ATOM   5737  HZ2 LYS   354      -5.367 -12.381   3.547  1.00  0.00
ATOM   5738  HZ3 LYS   354      -5.160 -13.472   2.386  1.00  0.00
ATOM   5739  C   LYS   354       1.115 -12.441   4.422  1.00  0.00
ATOM   5740  O   LYS   354       1.730 -12.889   5.309  1.00  0.00
ATOM   5741  N   ILE   355       0.408 -11.317   4.546  1.00  0.00
ATOM   5742  H   ILE   355      -0.115 -10.984   3.745  1.00  0.00
ATOM   5743  CA  ILE   355       0.216 -10.660   5.818  1.00  0.00
ATOM   5744  HA  ILE   355       1.049 -10.953   6.457  1.00  0.00
ATOM   5745  CB  ILE   355       0.359  -9.180   5.563  1.00  0.00
ATOM   5746  HB  ILE   355       1.340  -9.079   5.097  1.00  0.00
ATOM   5747  CG2 ILE   355      -0.694  -8.695   4.608  1.00  0.00
ATOM   5748 HG21 ILE   355      -1.729  -8.991   4.782  1.00  0.00
ATOM   5749 HG22 ILE   355      -0.441  -8.939   3.577  1.00  0.00
ATOM   5750 HG23 ILE   355      -0.842  -7.618   4.687  1.00  0.00
ATOM   5751  CG1 ILE   355       0.398  -8.354   6.915  1.00  0.00
ATOM   5752 HG12 ILE   355      -0.602  -8.387   7.349  1.00  0.00
ATOM   5753 HG13 ILE   355       1.202  -8.780   7.516  1.00  0.00
ATOM   5754  CD1 ILE   355       0.781  -6.868   6.805  1.00  0.00
ATOM   5755 HD11 ILE   355      -0.070  -6.265   6.488  1.00  0.00
ATOM   5756 HD12 ILE   355       1.491  -6.768   5.984  1.00  0.00
ATOM   5757 HD13 ILE   355       1.210  -6.620   7.776  1.00  0.00
ATOM   5758  C   ILE   355      -1.058 -11.097   6.569  1.00  0.00
ATOM   5759  O   ILE   355      -2.086 -11.453   5.965  1.00  0.00
ATOM   5760  N   LYS   356      -0.999 -10.967   7.911  1.00  0.00
ATOM   5761  H   LYS   356      -0.129 -10.763   8.387  1.00  0.00
ATOM   5762  CA  LYS   356      -2.166 -10.593   8.819  1.00  0.00
ATOM   5763  HA  LYS   356      -2.903 -10.177   8.132  1.00  0.00
ATOM   5764  CB  LYS   356      -2.772 -11.958   9.394  1.00  0.00
ATOM   5765  HB2 LYS   356      -1.922 -12.546   9.742  1.00  0.00
ATOM   5766  HB3 LYS   356      -3.466 -11.797  10.219  1.00  0.00
ATOM   5767  CG  LYS   356      -3.416 -12.700   8.324  1.00  0.00
ATOM   5768  HG2 LYS   356      -3.929 -12.033   7.631  1.00  0.00
ATOM   5769  HG3 LYS   356      -2.694 -13.230   7.703  1.00  0.00
ATOM   5770  CD  LYS   356      -4.366 -13.767   8.934  1.00  0.00
ATOM   5771  HD2 LYS   356      -3.790 -14.488   9.514  1.00  0.00
ATOM   5772  HD3 LYS   356      -5.149 -13.140   9.361  1.00  0.00
ATOM   5773  CE  LYS   356      -4.892 -14.612   7.813  1.00  0.00
ATOM   5774  HE2 LYS   356      -4.146 -14.704   7.023  1.00  0.00
ATOM   5775  HE3 LYS   356      -4.937 -15.648   8.146  1.00  0.00
ATOM   5776  NZ  LYS   356      -6.100 -14.134   7.177  1.00  0.00
ATOM   5777  HZ1 LYS   356      -6.337 -14.604   6.315  1.00  0.00
ATOM   5778  HZ2 LYS   356      -6.076 -13.151   6.946  1.00  0.00
ATOM   5779  HZ3 LYS   356      -6.870 -14.447   7.752  1.00  0.00
ATOM   5780  C   LYS   356      -1.923  -9.542   9.873  1.00  0.00
ATOM   5781  O   LYS   356      -0.789  -9.382  10.152  1.00  0.00
ATOM   5782  N   SER   357      -2.935  -8.938  10.497  1.00  0.00
ATOM   5783  H   SER   357      -3.866  -9.251  10.247  1.00  0.00
ATOM   5784  CA  SER   357      -2.791  -7.832  11.416  1.00  0.00
ATOM   5785  HA  SER   357      -1.918  -8.031  12.037  1.00  0.00
ATOM   5786  CB  SER   357      -2.561  -6.582  10.626  1.00  0.00
ATOM   5787  HB2 SER   357      -1.726  -6.642   9.927  1.00  0.00
ATOM   5788  HB3 SER   357      -3.476  -6.269  10.123  1.00  0.00
ATOM   5789  OG  SER   357      -2.301  -5.514  11.440  1.00  0.00
ATOM   5790  HG  SER   357      -2.953  -4.815  11.347  1.00  0.00
ATOM   5791  C   SER   357      -3.919  -7.733  12.408  1.00  0.00
ATOM   5792  O   SER   357      -5.085  -7.979  12.014  1.00  0.00
ATOM   5793  N   ASP   358      -3.672  -7.312  13.656  1.00  0.00
ATOM   5794  H   ASP   358      -2.736  -7.107  13.985  1.00  0.00
ATOM   5795  CA  ASP   358      -4.681  -7.136  14.690  1.00  0.00
ATOM   5796  HA  ASP   358      -5.665  -7.024  14.236  1.00  0.00
ATOM   5797  CB  ASP   358      -4.727  -8.309  15.630  1.00  0.00
ATOM   5798  HB2 ASP   358      -3.735  -8.716  15.830  1.00  0.00
ATOM   5799  HB3 ASP   358      -5.153  -8.129  16.618  1.00  0.00
ATOM   5800  CG  ASP   358      -5.498  -9.510  15.022  1.00  0.00
ATOM   5801  OD1 ASP   358      -6.670  -9.314  14.562  1.00  0.00
ATOM   5802  OD2 ASP   358      -5.004 -10.664  15.203  1.00  0.00
ATOM   5803  C   ASP   358      -4.411  -6.046  15.650  1.00  0.00
ATOM   5804  O   ASP   358      -3.272  -5.720  15.960  1.00  0.00
ATOM   5805  N   TYR   359      -5.442  -5.407  16.192  1.00  0.00
ATOM   5806  H   TYR   359      -6.380  -5.477  15.816  1.00  0.00
ATOM   5807  CA  TYR   359      -5.259  -4.567  17.365  1.00  0.00
ATOM   5808  HA  TYR   359      -4.242  -4.204  17.512  1.00  0.00
ATOM   5809  CB  TYR   359      -6.123  -3.305  17.429  1.00  0.00
ATOM   5810  HB2 TYR   359      -7.180  -3.543  17.309  1.00  0.00
ATOM   5811  HB3 TYR   359      -6.051  -2.981  18.467  1.00  0.00
ATOM   5812  CG  TYR   359      -5.784  -2.283  16.416  1.00  0.00
ATOM   5813  CD1 TYR   359      -6.580  -2.152  15.180  1.00  0.00
ATOM   5814  HD1 TYR   359      -7.493  -2.726  15.127  1.00  0.00
ATOM   5815  CE1 TYR   359      -6.327  -1.133  14.248  1.00  0.00
ATOM   5816  HE1 TYR   359      -6.868  -1.088  13.314  1.00  0.00
ATOM   5817  CZ  TYR   359      -5.238  -0.270  14.437  1.00  0.00
ATOM   5818  OH  TYR   359      -5.008   0.723  13.515  1.00  0.00
ATOM   5819  HH  TYR   359      -4.187   1.081  13.861  1.00  0.00
ATOM   5820  CE2 TYR   359      -4.463  -0.379  15.552  1.00  0.00
ATOM   5821  HE2 TYR   359      -3.670   0.337  15.709  1.00  0.00
ATOM   5822  CD2 TYR   359      -4.705  -1.345  16.544  1.00  0.00
ATOM   5823  HD2 TYR   359      -4.077  -1.446  17.417  1.00  0.00
ATOM   5824  C   TYR   359      -5.492  -5.346  18.696  1.00  0.00
ATOM   5825  O   TYR   359      -6.412  -6.091  18.824  1.00  0.00
ATOM   5826  N   LEU   360      -4.585  -5.136  19.691  1.00  0.00
ATOM   5827  H   LEU   360      -3.873  -4.433  19.537  1.00  0.00
ATOM   5828  CA  LEU   360      -4.843  -5.396  21.152  1.00  0.00
ATOM   5829  HA  LEU   360      -5.645  -6.132  21.201  1.00  0.00
ATOM   5830  CB  LEU   360      -3.549  -5.849  21.966  1.00  0.00
ATOM   5831  HB2 LEU   360      -2.761  -5.102  21.865  1.00  0.00
ATOM   5832  HB3 LEU   360      -3.739  -5.939  23.036  1.00  0.00
ATOM   5833  CG  LEU   360      -2.955  -7.267  21.665  1.00  0.00
ATOM   5834  HG  LEU   360      -2.304  -7.516  22.503  1.00  0.00
ATOM   5835  CD1 LEU   360      -3.901  -8.454  21.788  1.00  0.00
ATOM   5836 HD11 LEU   360      -4.066  -8.635  22.850  1.00  0.00
ATOM   5837 HD12 LEU   360      -3.405  -9.339  21.388  1.00  0.00
ATOM   5838 HD13 LEU   360      -4.901  -8.247  21.409  1.00  0.00
ATOM   5839  CD2 LEU   360      -2.136  -7.238  20.394  1.00  0.00
ATOM   5840 HD21 LEU   360      -2.852  -7.314  19.576  1.00  0.00
ATOM   5841 HD22 LEU   360      -1.424  -6.414  20.345  1.00  0.00
ATOM   5842 HD23 LEU   360      -1.637  -8.207  20.373  1.00  0.00
ATOM   5843  C   LEU   360      -5.506  -4.152  21.816  1.00  0.00
ATOM   5844  O   LEU   360      -4.926  -3.088  21.730  1.00  0.00
ATOM   5845  N   LYS   361      -6.675  -4.299  22.484  1.00  0.00
ATOM   5846  H   LYS   361      -7.235  -5.134  22.358  1.00  0.00
ATOM   5847  CA  LYS   361      -7.096  -3.330  23.494  1.00  0.00
ATOM   5848  HA  LYS   361      -6.701  -2.358  23.197  1.00  0.00
ATOM   5849  CB  LYS   361      -8.653  -3.202  23.487  1.00  0.00
ATOM   5850  HB2 LYS   361      -8.833  -2.611  22.590  1.00  0.00
ATOM   5851  HB3 LYS   361      -9.038  -4.206  23.665  1.00  0.00
ATOM   5852  CG  LYS   361      -9.290  -2.432  24.655  1.00  0.00
ATOM   5853  HG2 LYS   361      -9.077  -2.902  25.615  1.00  0.00
ATOM   5854  HG3 LYS   361      -8.993  -1.387  24.734  1.00  0.00
ATOM   5855  CD  LYS   361     -10.791  -2.402  24.466  1.00  0.00
ATOM   5856  HD2 LYS   361     -10.895  -1.795  23.566  1.00  0.00
ATOM   5857  HD3 LYS   361     -11.078  -3.451  24.401  1.00  0.00
ATOM   5858  CE  LYS   361     -11.377  -1.733  25.725  1.00  0.00
ATOM   5859  HE2 LYS   361     -11.176  -2.307  26.629  1.00  0.00
ATOM   5860  HE3 LYS   361     -11.041  -0.697  25.777  1.00  0.00
ATOM   5861  NZ  LYS   361     -12.837  -1.655  25.536  1.00  0.00
ATOM   5862  HZ1 LYS   361     -13.332  -2.534  25.487  1.00  0.00
ATOM   5863  HZ2 LYS   361     -13.042  -1.182  24.668  1.00  0.00
ATOM   5864  HZ3 LYS   361     -13.326  -1.113  26.234  1.00  0.00
ATOM   5865  C   LYS   361      -6.562  -3.564  24.952  1.00  0.00
ATOM   5866  O   LYS   361      -6.270  -2.635  25.600  1.00  0.00
ATOM   5867  N   LYS   362      -6.309  -4.801  25.364  1.00  0.00
ATOM   5868  H   LYS   362      -6.503  -5.477  24.634  1.00  0.00
ATOM   5869  CA  LYS   362      -5.577  -5.193  26.614  1.00  0.00
ATOM   5870  HA  LYS   362      -5.172  -4.271  27.031  1.00  0.00
ATOM   5871  CB  LYS   362      -6.621  -5.759  27.595  1.00  0.00
ATOM   5872  HB2 LYS   362      -6.247  -5.642  28.612  1.00  0.00
ATOM   5873  HB3 LYS   362      -7.462  -5.066  27.576  1.00  0.00
ATOM   5874  CG  LYS   362      -7.178  -7.089  27.331  1.00  0.00
ATOM   5875  HG2 LYS   362      -7.804  -7.174  26.443  1.00  0.00
ATOM   5876  HG3 LYS   362      -6.301  -7.729  27.231  1.00  0.00
ATOM   5877  CD  LYS   362      -8.118  -7.595  28.469  1.00  0.00
ATOM   5878  HD2 LYS   362      -7.591  -7.743  29.411  1.00  0.00
ATOM   5879  HD3 LYS   362      -8.918  -6.884  28.676  1.00  0.00
ATOM   5880  CE  LYS   362      -8.881  -8.862  28.106  1.00  0.00
ATOM   5881  HE2 LYS   362      -9.572  -9.186  28.885  1.00  0.00
ATOM   5882  HE3 LYS   362      -9.481  -8.601  27.235  1.00  0.00
ATOM   5883  NZ  LYS   362      -8.066 -10.000  27.727  1.00  0.00
ATOM   5884  HZ1 LYS   362      -7.247  -9.781  27.179  1.00  0.00
ATOM   5885  HZ2 LYS   362      -8.604 -10.496  27.030  1.00  0.00
ATOM   5886  HZ3 LYS   362      -7.687 -10.588  28.455  1.00  0.00
ATOM   5887  C   LYS   362      -4.370  -6.093  26.324  1.00  0.00
ATOM   5888  O   LYS   362      -4.298  -6.640  25.222  1.00  0.00
ATOM   5889  N   PRO   363      -3.412  -6.188  27.223  1.00  0.00
ATOM   5890  CD  PRO   363      -3.411  -5.512  28.507  1.00  0.00
ATOM   5891  HD2 PRO   363      -4.168  -5.876  29.212  1.00  0.00
ATOM   5892  HD3 PRO   363      -3.642  -4.442  28.450  1.00  0.00
ATOM   5893  CG  PRO   363      -2.035  -5.685  29.010  1.00  0.00
ATOM   5894  HG2 PRO   363      -2.046  -5.673  30.100  1.00  0.00
ATOM   5895  HG3 PRO   363      -1.310  -5.006  28.562  1.00  0.00
ATOM   5896  CB  PRO   363      -1.674  -7.124  28.504  1.00  0.00
ATOM   5897  HB2 PRO   363      -2.125  -7.891  29.134  1.00  0.00
ATOM   5898  HB3 PRO   363      -0.596  -7.265  28.439  1.00  0.00
ATOM   5899  CA  PRO   363      -2.248  -7.088  27.157  1.00  0.00
ATOM   5900  HA  PRO   363      -1.416  -6.645  26.609  1.00  0.00
ATOM   5901  C   PRO   363      -2.580  -8.491  26.716  1.00  0.00
ATOM   5902  O   PRO   363      -3.691  -8.920  26.963  1.00  0.00
ATOM   5903  N   ILE   364      -1.607  -9.204  26.120  1.00  0.00
ATOM   5904  H   ILE   364      -0.770  -8.706  25.840  1.00  0.00
ATOM   5905  CA  ILE   364      -1.695 -10.691  25.912  1.00  0.00
ATOM   5906  HA  ILE   364      -2.697 -10.898  25.535  1.00  0.00
ATOM   5907  CB  ILE   364      -0.687 -11.101  24.754  1.00  0.00
ATOM   5908  HB  ILE   364       0.361 -10.939  25.007  1.00  0.00
ATOM   5909  CG2 ILE   364      -0.929 -12.619  24.487  1.00  0.00
ATOM   5910 HG21 ILE   364      -0.664 -13.202  25.369  1.00  0.00
ATOM   5911 HG22 ILE   364      -0.228 -12.938  23.714  1.00  0.00
ATOM   5912 HG23 ILE   364      -1.959 -12.788  24.173  1.00  0.00
ATOM   5913  CG1 ILE   364      -0.997 -10.395  23.406  1.00  0.00
ATOM   5914 HG12 ILE   364      -2.017 -10.613  23.091  1.00  0.00
ATOM   5915 HG13 ILE   364      -0.873  -9.328  23.588  1.00  0.00
ATOM   5916  CD1 ILE   364      -0.012 -10.616  22.349  1.00  0.00
ATOM   5917 HD11 ILE   364       0.997 -10.371  22.681  1.00  0.00
ATOM   5918 HD12 ILE   364      -0.146 -10.080  21.409  1.00  0.00
ATOM   5919 HD13 ILE   364      -0.054 -11.675  22.093  1.00  0.00
ATOM   5920  C   ILE   364      -1.369 -11.441  27.224  1.00  0.00
ATOM   5921  O   ILE   364      -0.563 -10.933  28.008  1.00  0.00
ATOM   5922  N   PRO   365      -2.068 -12.591  27.556  1.00  0.00
ATOM   5923  CD  PRO   365      -3.413 -12.948  26.892  1.00  0.00
ATOM   5924  HD2 PRO   365      -3.324 -13.076  25.806  1.00  0.00
ATOM   5925  HD3 PRO   365      -4.145 -12.168  27.132  1.00  0.00
ATOM   5926  CG  PRO   365      -3.831 -14.167  27.624  1.00  0.00
ATOM   5927  HG2 PRO   365      -3.554 -15.020  27.005  1.00  0.00
ATOM   5928  HG3 PRO   365      -4.819 -13.962  28.038  1.00  0.00
ATOM   5929  CB  PRO   365      -2.927 -14.298  28.857  1.00  0.00
ATOM   5930  HB2 PRO   365      -2.632 -15.340  28.982  1.00  0.00
ATOM   5931  HB3 PRO   365      -3.472 -14.179  29.794  1.00  0.00
ATOM   5932  CA  PRO   365      -1.763 -13.346  28.762  1.00  0.00
ATOM   5933  HA  PRO   365      -1.825 -12.800  29.703  1.00  0.00
ATOM   5934  C   PRO   365      -0.453 -14.153  28.498  1.00  0.00
ATOM   5935  O   PRO   365      -0.373 -14.936  27.568  1.00  0.00
ATOM   5936  N   ASP   366       0.630 -13.966  29.321  1.00  0.00
ATOM   5937  H   ASP   366       0.461 -13.340  30.100  1.00  0.00
ATOM   5938  CA  ASP   366       2.011 -14.351  29.080  1.00  0.00
ATOM   5939  HA  ASP   366       2.499 -13.584  28.478  1.00  0.00
ATOM   5940  CB  ASP   366       2.744 -14.118  30.442  1.00  0.00
ATOM   5941  HB2 ASP   366       2.368 -14.903  31.096  1.00  0.00
ATOM   5942  HB3 ASP   366       3.804 -14.249  30.223  1.00  0.00
ATOM   5943  CG  ASP   366       2.458 -12.664  30.970  1.00  0.00
ATOM   5944  OD1 ASP   366       1.749 -12.407  31.946  1.00  0.00
ATOM   5945  OD2 ASP   366       3.075 -11.705  30.366  1.00  0.00
ATOM   5946  C   ASP   366       2.344 -15.723  28.452  1.00  0.00
ATOM   5947  O   ASP   366       3.239 -15.870  27.599  1.00  0.00
ATOM   5948  N   GLN   367       1.744 -16.802  28.945  1.00  0.00
ATOM   5949  H   GLN   367       0.995 -16.690  29.617  1.00  0.00
ATOM   5950  CA  GLN   367       1.831 -18.138  28.395  1.00  0.00
ATOM   5951  HA  GLN   367       2.847 -18.500  28.555  1.00  0.00
ATOM   5952  CB  GLN   367       0.751 -18.983  29.108  1.00  0.00
ATOM   5953  HB2 GLN   367      -0.265 -18.589  29.120  1.00  0.00
ATOM   5954  HB3 GLN   367       0.562 -19.954  28.649  1.00  0.00
ATOM   5955  CG  GLN   367       1.098 -19.310  30.543  1.00  0.00
ATOM   5956  HG2 GLN   367       1.290 -18.374  31.068  1.00  0.00
ATOM   5957  HG3 GLN   367       0.249 -19.701  31.104  1.00  0.00
ATOM   5958  CD  GLN   367       2.220 -20.413  30.652  1.00  0.00
ATOM   5959  OE1 GLN   367       2.409 -21.243  29.818  1.00  0.00
ATOM   5960  NE2 GLN   367       2.942 -20.479  31.772  1.00  0.00
ATOM   5961 HE21 GLN   367       3.567 -21.261  31.924  1.00  0.00
ATOM   5962 HE22 GLN   367       2.750 -19.852  32.545  1.00  0.00
ATOM   5963  C   GLN   367       1.532 -18.270  26.863  1.00  0.00
ATOM   5964  O   GLN   367       2.316 -18.948  26.218  1.00  0.00
ATOM   5965  N   VAL   368       0.576 -17.466  26.320  1.00  0.00
ATOM   5966  H   VAL   368       0.000 -16.994  27.008  1.00  0.00
ATOM   5967  CA  VAL   368       0.213 -17.510  24.839  1.00  0.00
ATOM   5968  HA  VAL   368       0.045 -18.554  24.575  1.00  0.00
[truncated: 4,822,824 more chars]
