# Supplementary material for: Multiscale machine learning molecular mechanics for mechanism and stereoselectivity of Diels-Alderase catalysis
Source: Nat Commun. 2026 May 13;17:6437. doi: 10.1038/s41467-026-72904-9 (PMC13377127; doi:10.1038/s41467-026-72904-9)
Supplement: Supplementary file 7 — Supplementary Dataset 5 [file 41467_2026_72904_MOESM7_ESM.zip]

Archive with 3 entries (2 files):
- fad_amber/
- fad_amber/hif_renamed.prep
- fad_amber/hif_clean.frcmod
