# Supplementary material for: Multiscale machine learning molecular mechanics for mechanism and stereoselectivity of Diels-Alderase catalysis
Source: Nat Commun. 2026 May 13;17:6437. doi: 10.1038/s41467-026-72904-9 (PMC13377127; doi:10.1038/s41467-026-72904-9)
Supplement: Supplementary file 7 — Supplementary Dataset 5 [file 41467_2026_72904_MOESM7_ESM.zip › fad_amber/hif_renamed.prep]

    0    0    2

This is a remark line
hif.res
HIF   INT  0
CORRECT     OMIT DU   BEG
  0.0000
   1  DUMM  DU    M    0  -1  -2     0.000      .0        .0      .00000
   2  DUMM  DU    M    1   0  -1     1.449      .0        .0      .00000
   3  DUMM  DU    M    2   1   0     1.523   111.21       .0      .00000
   4  N1    N     M   3   2   1      1.540   111.208  -180.000 -0.417500
   5  H1    H     E   4   3   2      1.030    92.003  -119.703  0.271900
   6  C1    CT    M   4   3   2      1.451    60.971   117.717  5.174981
   7  C3    CT    3   6   4   3      1.530   111.207    49.539 -3.117144
   8  C4    cc    S   7   6   4      1.494   114.632   -65.986  0.226420
   9  C5    cd    B   8   7   6      1.371   130.549    68.868 -0.232670
  10  N3    nd    S   9   8   7      1.375   111.078  -178.411 -0.472672
  11  C6    cc    B   10  9   8      1.313   104.791    -0.412 -0.022172
  12  N2    na    S   11  10  9      1.361   112.513     0.503  0.378016
  13  C30   c3    3   12  11  10     1.459   124.733  -172.992 -0.041819
  14  C28   ca    S   13  12  11     1.522   112.134    83.147  0.077281
  15  C26   ca    B   14  13  12     1.419   121.258  -102.237  0.157018
  16  C24   ca    B   15  14  13     1.380   117.909   176.983 -0.372100
  17  C23   ca    S   16  15  14     1.406   122.005    -0.003  0.467513
  18  N9    nc    S   17  16  15     1.368   118.574  -178.827 -0.542606
  19  C20   cd    S   18  17  16     1.293   117.889   177.624  0.198957
  20  C17   c     B   19  18  17     1.494   118.340  -179.125  0.732680
  21  N7    ns    B   20  19  18     1.372   112.908   177.839 -0.800473
  22  C13   c     B   21  20  19     1.407   127.287    -1.314  0.986180
  23  N5    nc    S   22  21  20     1.373   118.404     2.691 -0.762119
  24  C33   cd    S   23  22  21     1.314   119.513    -0.642  0.467667
  25  N13   na    B   24  23  22     1.362   119.084   176.897 -0.119372
  26  C11   c3    3   25  24  23     1.470   118.275    -6.469  0.534845
  27  C10   c3    3   26  25  24     1.536   112.140    90.744 -0.207242
  28  C9    c3    3   27  26  25     1.543   109.564  -170.369  0.561695
  29  C8    c3    3   28  27  26     1.540   112.478  -178.743  0.403112
  30  C7    c3    3   29  28  27     1.518   112.734    64.954 -1.558148
  31  O6    os    S   30  29  28     1.421   108.230  -179.729 -0.474605
  32  P1    p5    3   31  30  29     1.641   116.341  -171.104  1.412955
  33  O3    o     E   32  31  30     1.489   107.533  -166.866 -0.808147
  34  O4    o     E   32  31  30     1.510   108.774   -33.769 -0.808147
  35  O5    os    S   32  31  30     1.646   101.215    75.044  0.044056
  36  P2    p5    3   35  32  31     1.638   132.113    55.795  0.507009
  37  O10   o     E   36  35  32     1.507   103.921   171.129 -0.639459
  38  O12   o     E   36  35  32     1.489   112.685    36.923 -0.639459
  39  O17   os    S   36  35  32     1.659   101.422   -75.770 -0.084483
  40  C22   c3    3   39  36  35     1.427   118.991   -82.142  0.328170
  41  C19   c5    B   40  39  36     1.512   112.285  -100.140  0.423189
  42  C16   c5    3   41  40  39     1.530   115.990    46.147 -0.129213
  43  C15   c5    3   42  41  40     1.523   100.964  -160.062  0.234821
  44  C12   c5    3   43  42  41     1.537   100.452    39.273  0.414520
  45  O16   os    E   44  43  42     1.404   107.244   -28.501 -0.649321
  46  N12   na    S   44  43  42     1.460   111.855    90.101 -0.189541
  47  C18   ca    S   46  44  43     1.372   126.074    88.025  0.432342
  48  N8    nb    S   47  46  44     1.340   128.013     1.324 -0.806597
  49  C14   ca    B   48  47  46     1.330   111.175  -179.909  0.656319
  50  N6    nb    S   49  48  47     1.340   128.869     0.074 -0.870681
  51  C25   ca    B   50  49  48     1.344   118.496    -0.179  0.816410
  52  C21   ca    S   51  50  49     1.409   118.580     0.191 -0.060951
  53  N11   nc    S   52  51  50     1.382   132.830   179.581 -0.605209
  54  C29   cd    S   53  52  51     1.310   103.881  -179.723  0.357833
  55  H32   h5    E   54  53  52     1.083   125.595   179.979  0.069179
  56  N10   nv    B   51  50  49     1.350   119.001  -178.320 -0.959567
  57  H30   hn    E   56  51  50     1.009   118.146   -13.341  0.408850
  58  H31   hn    E   56  51  50     1.008   119.131  -167.242  0.408850
  59  H20   h5    E   49  48  47     1.087   115.951   179.995  0.025367
  60  H17   h2    E   44  43  42     1.094   111.159  -149.987  0.104768
  61  O13   oh    S   43  42  41     1.410   110.872   -75.233 -0.739636
  62  H22   ho    E   61  43  42     0.969   106.031   -39.825  0.453073
  63  H21   h1    E   43  42  41     1.097   113.501   158.400  0.053807
  64  O14   oh    S   42  41  40     1.397   113.866    78.788 -0.631222
  65  H26   ho    E   64  42  41     0.986   103.383   -81.638  0.486135
  66  H25   h1    E   42  41  40     1.097   109.410   -46.148  0.051441
  67  H27   h1    E   41  40  39     1.097   108.046   168.489 -0.019227
  68  H28   h1    E   40  39  36     1.091   107.572   139.361 -0.136905
  69  H29   h1    E   40  39  36     1.092   110.138    21.084 -0.136905
  70  H23   h1    E   30  29  28     1.099   110.419    59.799  0.652145
  71  H24   h1    E   30  29  28     1.095   110.532   -60.311  0.652145
  72  O7    oh    S   29  28  27     1.413   108.518  -170.811 -0.704144
  73  H19   ho    E   72  29  28     0.972   108.416  -134.254  0.549111
  74  H18   h1    E   29  28  27     1.098   106.730   -53.018 -0.050955
  75  O8    oh    S   28  27  26     1.410   111.703   -48.405 -0.688436
  76  H16   ho    E   75  28  27     0.976   113.050   -67.208  0.634368
  77  H15   h1    E   28  27  26     1.098   106.761    65.663  0.020906
  78  O9    oh    S   27  26  25     1.410   111.852   -46.389 -0.632103
  79  H14   ho    E   78  27  26     0.973   107.478   -40.831  0.434002
  80  H13   h1    E   27  26  25     1.098   108.476    69.520  0.274207
  81  H11   h1    E   26  25  24     1.090   106.608   -29.834 -0.187717
  82  H12   h1    E   26  25  24     1.089   108.889  -145.610 -0.187717
  83  C32   ca    S   25  24  23     1.387   120.445   172.596  0.033746
  84  C31   ca    S   83  25  24     1.400   122.857  -173.474 -0.552176
  85  H10   ha    E   84  83  25     1.080   119.841     0.640  0.637770
  86  O11   o     E   22  21  20     1.218   118.716  -177.326 -0.637918
  87  H8    hn    E   21  20  19     1.013   117.000  -179.338  0.397886
  88  O15   o     E   20  19  18     1.215   124.012    -2.076 -0.588912
  89  H9    ha    E   16  15  14     1.085   120.914  -179.581  0.213440
  90  C27   c3    3   15  14  13     1.508   122.273    -3.434 -0.387976
  91  H33   hc    E   90  15  14     1.092   110.371  -177.955  0.116842
  92  H34   hc    E   90  15  14     1.095   111.825    62.488  0.116842
  93  H35   hc    E   90  15  14     1.094   111.680   -58.177  0.116842
  94  H36   h1    E   13  12  11     1.090   107.572   -39.463  0.048601
  95  H37   h1    E   13  12  11     1.091   108.659  -154.520  0.048601
  96  H6    h5    E   11  10  9      1.081   125.741   179.756  0.121567
  97  H5    h4    E   9   8   7      1.083   126.484     2.002  0.344943
  98  H3    hc    E   7   6   4      1.092   108.602    56.520  0.005100
  99  H4    hc    E   7   6   4      1.090   106.494   170.251  0.005100
 100  H2    H1    E   6   4   3      1.096   107.839   -70.728 -1.107557
 101  C2    C     M   6   4   3      1.543   110.836   171.541  0.597300
 102  O2    O     E   101 6   4      1.236   122.064  -113.217 -0.567900


LOOP
   N2   C4
  C31  C28
  C32  C23
  C33  C20
  O16  C19
  C29  N12
  C21  C18

IMPROPER
   -M   C1   N1   H1
   C3   C5   C4   N2
   C4   H5   C5   N3
   H6   N2   C6   N3
  C30   C6   N2   C4
  C30  C26  C28  C31
  C27  C28  C26  C24
  C26  C23  C24   H9
  C24  C32  C23   N9
  C17  C33  C20   N9
  C20   N7  C17  O15
  C17  C13   N7   H8
   N5   N7  C13  O11
  C20  N13  C33   N5
  C11  C32  N13  C33
  C12  C18  N12  C29
  C21  N12  C18   N8
  H20   N8  C14   N6
  C21   N6  C25  N10
  C18  C25  C21  N11
  H32  N12  C29  N11
  C25  H30  N10  H31
  C23  C31  C32  N13
  C28  C32  C31  H10
   C1   +M   C2   O2

DONE
STOP
