# Supplementary material for: Multiscale machine learning molecular mechanics for mechanism and stereoselectivity of Diels-Alderase catalysis
Source: Nat Commun. 2026 May 13;17:6437. doi: 10.1038/s41467-026-72904-9 (PMC13377127; doi:10.1038/s41467-026-72904-9)
Supplement: Supplementary file 7 — Supplementary Dataset 5 [file 41467_2026_72904_MOESM7_ESM.zip › fad_amber/hif_clean.frcmod]

Remark line goes here
MASS

BOND
CT-cc  255.14   1.500       same as c3-cc, penalty score=  0.0
CT-hc  345.25   1.096       same as c3-hc, penalty score=  0.0

ANGLE
CT-CT-cc   60.460     112.960   same as c3-c3-cc, penalty score=  0.0
CT-CT-hc   43.270     109.680   same as c3-c3-hc, penalty score=  0.0
CT-cc-cd   59.860     127.710   same as c3-cc-cd, penalty score=  0.0
CT-cc-na   64.620     122.960   same as c3-cc-na, penalty score=  0.0
cc-CT-hc   44.040     110.360   same as cc-c3-hc, penalty score=  0.0
hc-CT-hc   35.800     107.730   same as hc-c3-hc, penalty score=  0.0

DIHE
N -CT-CT-cc   9    1.400         0.000           3.000      same as X -c3-c3-X , penalty score=  0.0
N -CT-CT-hc   9    1.400         0.000           3.000      same as X -c3-c3-X , penalty score=  0.0
CT-CT-cc-cd   1    0.157       180.000           3.000      same as c3-c3-cc-cd, penalty score=  0.0
CT-CT-cc-na   6    0.000         0.000           3.000      same as X -c3-cc-X , penalty score=  0.0
cd-c -ns-c    4   10.000       180.000           2.000      same as X -c -n -X , penalty score=  0.0
cd-c -ns-hn   4   10.000       180.000           2.000      same as X -c -n -X , penalty score=  0.0
nc-c -ns-c    4   10.000       180.000           2.000      same as X -c -n -X , penalty score=  0.0
o -c -ns-c    4   10.000       180.000           2.000      same as X -c -n -X , penalty score=  0.0
c5-c3-os-p5   1    0.383         0.000          -3.000      same as c3-c3-os-p5
c5-c3-os-p5   1    3.950       180.000           1.000      same as c3-c3-os-p5, penalty score=  0.0
os-c3-c5-c5   9    1.400         0.000           3.000      same as X -c3-c3-X , penalty score=  0.0
os-c3-c5-h1   1    0.000         0.000          -3.000      same as h1-c3-c3-os
os-c3-c5-h1   1    0.250         0.000           1.000      same as h1-c3-c3-os, penalty score=  0.0
c3-c5-c5-c5   1    0.520         0.000           3.000      same as c3-c3-c3-c3, penalty score=  0.0
c3-c5-c5-oh   1    0.180         0.000           3.000      same as c3-c3-c3-oh, penalty score=  0.0
c3-c5-c5-h1   9    1.400         0.000           3.000      same as X -c3-c3-X , penalty score=  0.0
c3-c5-os-c5   1    0.750         0.000          -3.000      same as c3-c3-os-c3
c3-c5-os-c5   1    0.080         0.000          -2.000      same as c3-c3-os-c3
c3-c5-os-c5   1    0.880       180.000           1.000      same as c3-c3-os-c3, penalty score=  0.0
c5-c5-c5-c5   1    0.520         0.000           3.000      same as c3-c3-c3-c3, penalty score=  0.0
c5-c5-c5-oh   1    0.180         0.000           3.000      same as c3-c3-c3-oh, penalty score=  0.0
c5-c5-c5-h1   9    1.400         0.000           3.000      same as X -c3-c3-X , penalty score=  0.0
c5-c5-oh-ho   1    0.060         0.000           3.000      same as c3-c3-oh-ho, penalty score=  0.0
c5-c5-os-c5   1    0.750         0.000          -3.000      same as c3-c3-os-c3
c5-c5-os-c5   1    0.080         0.000          -2.000      same as c3-c3-os-c3
c5-c5-os-c5   1    0.880       180.000           1.000      same as c3-c3-os-c3, penalty score=  0.0
c5-c5-c5-os   9    1.400         0.000           3.000      same as X -c3-c3-X , penalty score=  0.0
c5-c5-c5-na   9    1.400         0.000           3.000      same as X -c3-c3-X , penalty score=  0.0
c5-c5-c5-h2   9    1.400         0.000           3.000      same as X -c3-c3-X , penalty score=  0.0
c5-c5-na-ca   6    0.000         0.000           2.000      same as X -c3-na-X , penalty score=  0.0
c5-c5-na-cd   6    0.000         0.000           2.000      same as X -c3-na-X , penalty score=  0.0
oh-c5-c5-os   1    0.790         0.000          -3.000      same as oh-c3-c5-os
oh-c5-c5-os   1    1.260         0.000          -2.000      same as oh-c3-c5-os
oh-c5-c5-os   1    0.590         0.000           1.000      same as oh-c3-c5-os, penalty score=  0.0
h1-c5-c5-os   1    0.000         0.000          -3.000      same as h1-c3-c3-os
h1-c5-c5-os   1    0.250         0.000           1.000      same as h1-c3-c3-os, penalty score=  0.0
os-c5-na-ca   6    0.000         0.000           2.000      same as X -c3-na-X , penalty score=  0.0
os-c5-na-cd   6    0.000         0.000           2.000      same as X -c3-na-X , penalty score=  0.0
na-c5-os-c5   1    0.383         0.000          -3.000      same as na-c3-os-c3
na-c5-os-c5   1    0.650         0.000           2.000      same as na-c3-os-c3, penalty score=  0.0
nb-ca-nv-hn   4    4.200       180.000           2.000      same as X -ca-nh-X , penalty score=  0.0
ca-ca-nv-hn   4    4.200       180.000           2.000      same as X -ca-nh-X , penalty score=  0.0
h2-c5-os-c5   3    1.150         0.000           3.000      same as X -c3-os-X , penalty score=  0.0
h2-c5-na-ca   6    0.000         0.000           2.000      same as X -c3-na-X , penalty score=  0.0
h2-c5-na-cd   6    0.000         0.000           2.000      same as X -c3-na-X , penalty score=  0.0
na-c5-c5-oh   9    1.400         0.000           3.000      same as X -c3-c3-X , penalty score=  0.0
h2-c5-c5-oh   9    1.400         0.000           3.000      same as X -c3-c3-X , penalty score=  0.0
h1-c5-c5-na   9    1.400         0.000           3.000      same as X -c3-c3-X , penalty score=  0.0
h1-c5-c5-h2   9    1.400         0.000           3.000      same as X -c3-c3-X , penalty score=  0.0
h1-c5-oh-ho   1    0.123         0.000           3.000      same as h1-c3-oh-ho, penalty score=  0.0
oh-c5-c5-oh   1    1.440         0.000          -3.000      same as oh-c3-c3-oh
oh-c5-c5-oh   1    1.000         0.000           1.000      same as oh-c3-c3-oh, penalty score=  0.0
h1-c5-c5-oh   1    0.000         0.000          -3.000      same as h1-c3-c3-oh
h1-c5-c5-oh   1    0.250         0.000           1.000      same as h1-c3-c3-oh, penalty score=  0.0
h1-c5-c5-h1   9    1.400         0.000           3.000      same as X -c3-c3-X , penalty score=  0.0
h1-c5-os-c5   1    0.337         0.000           3.000      same as h1-c3-os-c3, penalty score=  0.0
h1-c3-c5-c5   9    1.400         0.000           3.000      same as X -c3-c3-X , penalty score=  0.0
h1-c3-c5-os   1    0.000         0.000          -3.000      same as h1-c3-c3-os
h1-c3-c5-os   1    0.250         0.000           1.000      same as h1-c3-c3-os, penalty score=  0.0
h1-c3-c5-h1   9    1.400         0.000           3.000      same as X -c3-c3-X , penalty score=  0.0
nc-c -ns-hn   4   10.000       180.000           2.000      same as X -c -n -X , penalty score=  0.0
o -c -ns-hn   1    2.500       180.000          -2.000      same as o -c -n -hn
o -c -ns-hn   1    2.000         0.000           1.000      same as o -c -n -hn, penalty score=  0.0
hc-CT-cc-cd   6    0.000         0.000           3.000      same as X -c3-cc-X , penalty score=  0.0
hc-CT-cc-na   6    0.000         0.000           3.000      same as X -c3-cc-X , penalty score=  0.0
H1-CT-CT-cc   9    1.400         0.000           3.000      same as X -c3-c3-X , penalty score=  0.0
H1-CT-CT-hc   9    1.400         0.000           3.000      same as X -c3-c3-X , penalty score=  0.0
C -CT-CT-cc   9    1.400         0.000           3.000      same as X -c3-c3-X , penalty score=  0.0
C -CT-CT-hc   9    1.400         0.000           3.000      same as X -c3-c3-X , penalty score=  0.0

IMPROPER
CT-cd-cc-na         1.1          180.0         2.0          Same as c3-ca-ca-na, penalty score=251.9)
cc-h4-cd-nd         1.1          180.0         2.0          Using the default value
h5-na-cc-nd         1.1          180.0         2.0          Using the default value
c3-cc-na-cc         1.1          180.0         2.0          Using the default value
ca-ca-ca-ha         1.1          180.0         2.0          Using general improper torsional angle  X- X-ca-ha, penalty score=  6.0)
ca-ca-ca-nc         1.1          180.0         2.0          Using the default value
c -cd-cd-nc         1.1          180.0         2.0          Using the default value
cd-ns-c -o         10.5          180.0         2.0          Using general improper torsional angle  X- X- c- o, penalty score=  6.0)
c -c -ns-hn         1.1          180.0         2.0          Same as X -X -n -hn, penalty score=  6.0 (use general term))
nc-ns-c -o         10.5          180.0         2.0          Using general improper torsional angle  X- X- c- o, penalty score=  6.0)
cd-na-cd-nc         1.1          180.0         2.0          Using the default value
c3-ca-na-cd         1.1          180.0         2.0          Using the default value
c5-ca-na-cd         1.1          180.0         2.0          Using the default value
ca-na-ca-nb         1.1          180.0         2.0          Using the default value
h5-nb-ca-nb        10.5          180.0         2.0          Same as X -n2-ca-n2, penalty score= 48.6 (use general term))
ca-nb-ca-nv         1.1          180.0         2.0          Using the default value
h5-na-cd-nc         1.1          180.0         2.0          Using the default value
ca-hn-nv-hn         1.1          180.0         2.0          Using the default value
ca-ca-ca-na         1.1          180.0         2.0          Using the default value

NONBON
