# Supplementary material for: Multiscale machine learning molecular mechanics for mechanism and stereoselectivity of Diels-Alderase catalysis
Source: Nat Commun. 2026 May 13;17:6437. doi: 10.1038/s41467-026-72904-9 (PMC13377127; doi:10.1038/s41467-026-72904-9)
Supplement: Supplementary file 10 — Source Data [file 41467_2026_72904_MOESM10_ESM.xlsx]

## Sheet: fig3b
fig3d
	MaDA3	V177A	R294A	T316A	F375A	E414A	R443A
	25.49	27.91	27.89	25.13	25.14	28.34	28.65
	25.3	26.97	25.94	26.76	26.68	26.12	27.04
	29.82	23.88	25.3	28.73	28.47	30.18	27.62
	25.58	27.39	27.74	28.85	29.76	26.7	30.86
	22.56	25.17	26.59	22.86	29.71	30.06	31.73

## Sheet: fig4d
Figure 4d
	MaDA3
	Sub5		Sub6		Sub7		Sub8		Sub9		Sub10
	endo	exo	endo	exo	endo	exo	endo	exo	endo	exo	endo	exo
	22.99	24.39	26.72	29.07	27.15	19.94	26.81	28.74	30.78	31.36	25.88	25.67
	23.51	26.59	27.45	28.31	29.03	23.97	32.79	30.63	35.01	21.92	25.68	25.84
	25.56	24.28	32.53	31.28	29.39	27.13	26.87	30.63	29.83	30.04	25.07	28.46
	31.21	23.41	31.12	30.36	26.91	27.23	30.49	34.46	27.12	34.61	31.49	24.99
	22.17	20.15	28.51	25.99	28.12	26.36	26.04	28.51	40.11	27.97	26.78	26.24
	MaDA1
	Sub5		Sub6		Sub7		Sub8		Sub9		Sub10
	endo	exo	endo	exo	endo	exo	endo	exo	endo	exo	endo	exo
	25.45	24.72	28.82	29.07	33.25	26.68	19.69	26.6	20.44	20.8	26.31	25.67
	28.68	31.09	28.49	31.43	30.7	28.2	22.91	26.55	23.87	26.62	22.14	25.84
	26.76	29.68	28.49	35.61	30.63	26.86	24.58	28.2	28.06	22.62	24.27	28.46
	30.89	29.06	33	30.36	28.9	28.15	22.58	24.23	21.05	21.92	23.82	24.99
	28.66	29.57	28.65	33.4	28.92	24.63	21.86	28.6	23.89	23.41	23.91	33.49

## Sheet: figs3
Figure s7
	substrate	catal	first shell	second shell
	26.73	29.71	31.66	28.78
	33.64	29.72	28.5	30.6
	38.06	28.49	30.4	28.5
	35.47	32.89	26.97	32.89
	36.61	29.41	29.56	29.41

## Sheet: figs7
Figure s7
	MaDA1exo	MaDA1endo	MaDA3exo	MaDA3endo	Aq. exo	Aq endo
	30.31	23.63	25.49	29.71	30.48	27.5
	34.17	24.84	25.3	29.72	32.22	28.8
	20.51	29.08	29.82	28.49	30.88	26.92
	29.88	21.76	25.58	32.89	29.47	28.29
	31.8	29.73	22.56	29.41	28.53	26.89

## Sheet: figs9
Figure s7
	MaDA1exo	MaDA1endo	R294G exo	R294G endo	R29A exo	R29A endo
	30.31	23.63	23.01	26.38	27.89	26.84
	34.17	24.84	23.95	27.51	25.94	27.93
	20.51	29.08	28.46	29.08	25.3	25.3
	29.88	21.76	23.53	26.76	27.74	27.74
	31.8	29.73	30.41	26.62	26.59	26.59
	MU3 exo	MU3 endo	MU5 exo	MU5 endo
	29.16	25.06	27.38	24.7
	23.42	28.54	27.58	29.23
	28.85	25.54	31.72	26.01
	28.16	27.13	25.14	26.2
	29.82	27.19	25.68	30.38
